# Supplementary material for: LIMPIC: a computational method for the separation of protein MALDI-TOF-MS signals from noise
Source: BMC Bioinformatics. 2007 Mar 26;8:101. doi: 10.1186/1471-2105-8-101 (PMC1847688; doi:10.1186/1471-2105-8-101)
Supplement: Additional File 3 — Compressed archive of 30 text files, containing MALDI-TOF-MS data acquired from human plasma samples. [file 1471-2105-8-101-S3.zip › Plasma/P_5.txt]

4990.069 0
4990.404 0
4990.739 0
4991.074 0
4991.409 0
4991.745 0
4992.080 0
4992.415 0
4992.750 24
4993.085 39
4993.420 37
4993.755 30
4994.091 31
4994.426 17
4994.761 16
4995.096 28
4995.432 24
4995.767 35
4996.102 52
4996.437 63
4996.773 45
4997.108 47
4997.443 39
4997.779 36
4998.114 27
4998.449 22
4998.785 26
4999.120 19
4999.455 10
4999.791 29
5000.126 47
5000.461 42
5000.797 31
5001.132 36
5001.468 52
5001.803 36
5002.139 24
5002.474 19
5002.810 32
5003.145 43
5003.481 38
5003.816 26
5004.152 25
5004.487 34
5004.823 40
5005.158 28
5005.494 31
5005.830 36
5006.165 21
5006.501 13
5006.836 14
5007.172 33
5007.508 43
5007.843 32
5008.179 33
5008.515 31
5008.850 38
5009.186 41
5009.522 33
5009.857 24
5010.193 28
5010.529 27
5010.865 15
5011.200 19
5011.536 15
5011.872 18
5012.208 31
5012.544 30
5012.879 32
5013.215 25
5013.551 35
5013.887 24
5014.223 30
5014.559 41
5014.895 36
5015.231 29
5015.567 33
5015.902 16
5016.238 13
5016.574 21
5016.910 19
5017.246 9
5017.582 16
5017.918 25
5018.254 25
5018.590 15
5018.926 24
5019.262 19
5019.598 26
5019.934 33
5020.270 44
5020.607 41
5020.943 31
5021.279 31
5021.615 35
5021.951 23
5022.287 14
5022.623 10
5022.959 21
5023.296 25
5023.632 25
5023.968 40
5024.304 39
5024.640 26
5024.977 26
5025.313 25
5025.649 29
5025.985 29
5026.322 31
5026.658 27
5026.994 29
5027.331 21
5027.667 22
5028.003 37
5028.340 43
5028.676 29
5029.012 31
5029.349 35
5029.685 22
5030.022 15
5030.358 16
5030.694 23
5031.031 26
5031.367 31
5031.704 25
5032.040 30
5032.377 17
5032.713 20
5033.050 27
5033.386 28
5033.723 52
5034.059 45
5034.396 30
5034.732 26
5035.069 20
5035.405 31
5035.742 23
5036.079 32
5036.415 33
5036.752 20
5037.089 29
5037.425 21
5037.762 26
5038.098 17
5038.435 20
5038.772 11
5039.109 9
5039.445 24
5039.782 25
5040.119 24
5040.456 29
5040.792 41
5041.129 30
5041.466 25
5041.803 33
5042.139 43
5042.476 50
5042.813 53
5043.150 51
5043.487 62
5043.824 42
5044.160 41
5044.497 48
5044.834 66
5045.171 71
5045.508 42
5045.845 47
5046.182 57
5046.519 64
5046.856 60
5047.193 64
5047.530 71
5047.867 60
5048.204 44
5048.541 40
5048.878 45
5049.215 57
5049.552 43
5049.889 34
5050.226 46
5050.563 36
5050.900 38
5051.237 47
5051.575 40
5051.912 32
5052.249 33
5052.586 26
5052.923 27
5053.260 55
5053.598 48
5053.935 33
5054.272 24
5054.609 11
5054.946 16
5055.284 19
5055.621 39
5055.958 41
5056.295 27
5056.633 26
5056.970 23
5057.307 21
5057.645 23
5057.982 36
5058.319 35
5058.657 34
5058.994 40
5059.331 28
5059.669 19
5060.006 32
5060.344 32
5060.681 34
5061.019 38
5061.356 43
5061.693 32
5062.031 31
5062.368 32
5062.706 29
5063.043 43
5063.381 47
5063.718 34
5064.056 37
5064.394 28
5064.731 25
5065.069 44
5065.406 64
5065.744 58
5066.081 68
5066.419 42
5066.757 23
5067.094 40
5067.432 42
5067.770 32
5068.107 38
5068.445 48
5068.783 45
5069.120 70
5069.458 72
5069.796 55
5070.134 78
5070.471 71
5070.809 92
5071.147 101
5071.485 96
5071.823 97
5072.160 100
5072.498 114
5072.836 97
5073.174 96
5073.512 105
5073.850 117
5074.187 114
5074.525 95
5074.863 68
5075.201 49
5075.539 54
5075.877 54
5076.215 59
5076.553 55
5076.891 48
5077.229 41
5077.567 45
5077.905 40
5078.243 40
5078.581 31
5078.919 35
5079.257 32
5079.595 30
5079.933 43
5080.271 41
5080.609 40
5080.947 22
5081.285 22
5081.624 35
5081.962 32
5082.300 55
5082.638 50
5082.976 37
5083.314 30
5083.653 20
5083.991 44
5084.329 35
5084.667 15
5085.005 22
5085.344 26
5085.682 30
5086.020 28
5086.359 41
5086.697 29
5087.035 38
5087.373 35
5087.712 38
5088.050 23
5088.388 24
5088.727 31
5089.065 33
5089.404 29
5089.742 21
5090.080 16
5090.419 16
5090.757 16
5091.096 15
5091.434 17
5091.773 35
5092.111 38
5092.450 35
5092.788 29
5093.127 12
5093.465 16
5093.804 22
5094.142 24
5094.481 26
5094.819 33
5095.158 21
5095.496 14
5095.835 15
5096.174 25
5096.512 18
5096.851 27
5097.190 33
5097.528 40
5097.867 44
5098.206 34
5098.544 33
5098.883 21
5099.222 13
5099.560 6
5099.899 20
5100.238 28
5100.577 24
5100.915 36
5101.254 50
5101.593 53
5101.932 65
5102.271 46
5102.609 42
5102.948 40
5103.287 50
5103.626 47
5103.965 37
5104.304 34
5104.643 30
5104.982 30
5105.320 20
5105.659 22
5105.998 42
5106.337 67
5106.676 57
5107.015 49
5107.354 65
5107.693 86
5108.032 64
5108.371 49
5108.710 40
5109.049 50
5109.388 74
5109.727 74
5110.066 54
5110.406 84
5110.745 98
5111.084 70
5111.423 68
5111.762 68
5112.101 69
5112.440 52
5112.779 36
5113.119 61
5113.458 81
5113.797 80
5114.136 71
5114.475 84
5114.815 67
5115.154 44
5115.493 33
5115.832 35
5116.172 29
5116.511 18
5116.850 28
5117.190 42
5117.529 38
5117.868 40
5118.208 26
5118.547 23
5118.886 31
5119.226 38
5119.565 33
5119.904 31
5120.244 28
5120.583 32
5120.923 28
5121.262 22
5121.602 20
5121.941 28
5122.281 36
5122.620 30
5122.960 15
5123.299 20
5123.639 18
5123.978 30
5124.318 27
5124.657 29
5124.997 32
5125.336 30
5125.676 25
5126.016 26
5126.355 21
5126.695 9
5127.034 18
5127.374 22
5127.714 23
5128.053 37
5128.393 40
5128.733 32
5129.073 21
5129.412 26
5129.752 21
5130.092 22
5130.431 26
5130.771 25
5131.111 26
5131.451 11
5131.791 13
5132.130 15
5132.470 16
5132.810 43
5133.150 46
5133.490 33
5133.830 33
5134.169 29
5134.509 26
5134.849 23
5135.189 20
5135.529 16
5135.869 14
5136.209 15
5136.549 24
5136.889 30
5137.229 24
5137.569 32
5137.909 31
5138.249 32
5138.589 30
5138.929 39
5139.269 36
5139.609 42
5139.949 58
5140.289 71
5140.629 65
5140.969 53
5141.309 53
5141.650 36
5141.990 37
5142.330 40
5142.670 49
5143.010 45
5143.350 35
5143.691 34
5144.031 42
5144.371 46
5144.711 49
5145.051 44
5145.392 47
5145.732 35
5146.072 25
5146.412 51
5146.753 59
5147.093 40
5147.433 37
5147.774 30
5148.114 35
5148.454 54
5148.795 47
5149.135 41
5149.475 24
5149.816 25
5150.156 32
5150.497 30
5150.837 24
5151.178 25
5151.518 33
5151.858 48
5152.199 36
5152.539 31
5152.880 30
5153.220 39
5153.561 37
5153.901 48
5154.242 45
5154.583 30
5154.923 41
5155.264 40
5155.604 22
5155.945 25
5156.285 27
5156.626 30
5156.967 28
5157.307 23
5157.648 19
5157.989 19
5158.329 16
5158.670 14
5159.011 21
5159.351 22
5159.692 22
5160.033 31
5160.374 38
5160.714 34
5161.055 27
5161.396 21
5161.737 29
5162.078 33
5162.418 41
5162.759 40
5163.100 54
5163.441 33
5163.782 35
5164.123 39
5164.463 33
5164.804 37
5165.145 28
5165.486 28
5165.827 21
5166.168 19
5166.509 26
5166.850 31
5167.191 27
5167.532 30
5167.873 35
5168.214 36
5168.555 30
5168.896 28
5169.237 30
5169.578 32
5169.919 23
5170.260 34
5170.601 54
5170.942 57
5171.283 60
5171.624 58
5171.966 64
5172.307 59
5172.648 82
5172.989 84
5173.330 97
5173.671 115
5174.013 147
5174.354 111
5174.695 101
5175.036 131
5175.378 138
5175.719 114
5176.060 88
5176.401 78
5176.743 62
5177.084 50
5177.425 50
5177.766 46
5178.108 46
5178.449 28
5178.791 51
5179.132 44
5179.473 39
5179.815 43
5180.156 28
5180.497 27
5180.839 23
5181.180 18
5181.522 17
5181.863 20
5182.205 14
5182.546 9
5182.888 10
5183.229 21
5183.571 21
5183.912 20
5184.254 12
5184.595 25
5184.937 35
5185.278 27
5185.620 20
5185.962 23
5186.303 30
5186.645 29
5186.986 27
5187.328 34
5187.670 47
5188.011 49
5188.353 26
5188.695 21
5189.036 32
5189.378 21
5189.720 22
5190.061 27
5190.403 37
5190.745 42
5191.087 39
5191.428 50
5191.770 59
5192.112 46
5192.454 28
5192.796 16
5193.137 19
5193.479 23
5193.821 20
5194.163 30
5194.505 36
5194.847 45
5195.189 41
5195.531 45
5195.873 42
5196.214 52
5196.556 65
5196.898 57
5197.240 47
5197.582 60
5197.924 50
5198.266 45
5198.608 54
5198.950 50
5199.292 54
5199.634 45
5199.976 53
5200.318 56
5200.661 43
5201.003 49
5201.345 40
5201.687 34
5202.029 49
5202.371 55
5202.713 55
5203.055 37
5203.398 29
5203.740 38
5204.082 37
5204.424 28
5204.766 18
5205.109 17
5205.451 14
5205.793 9
5206.135 20
5206.477 32
5206.820 26
5207.162 23
5207.504 26
5207.847 24
5208.189 25
5208.531 20
5208.874 14
5209.216 16
5209.558 25
5209.901 28
5210.243 25
5210.586 27
5210.928 26
5211.270 30
5211.613 41
5211.955 31
5212.298 27
5212.640 23
5212.983 14
5213.325 26
5213.668 26
5214.010 32
5214.353 23
5214.695 20
5215.038 14
5215.380 15
5215.723 42
5216.066 36
5216.408 30
5216.751 21
5217.093 25
5217.436 35
5217.779 23
5218.121 17
5218.464 28
5218.807 32
5219.149 20
5219.492 21
5219.835 29
5220.177 23
5220.520 28
5220.863 28
5221.206 27
5221.548 13
5221.891 20
5222.234 9
5222.577 6
5222.920 13
5223.262 12
5223.605 43
5223.948 39
5224.291 27
5224.634 21
5224.977 26
5225.319 20
5225.662 20
5226.005 14
5226.348 11
5226.691 17
5227.034 19
5227.377 25
5227.720 22
5228.063 17
5228.406 18
5228.749 17
5229.092 13
5229.435 17
5229.778 14
5230.121 24
5230.464 25
5230.807 25
5231.150 16
5231.493 26
5231.836 29
5232.180 27
5232.523 21
5232.866 23
5233.209 19
5233.552 19
5233.895 8
5234.238 27
5234.582 26
5234.925 27
5235.268 26
5235.611 19
5235.955 22
5236.298 26
5236.641 28
5236.984 19
5237.328 19
5237.671 21
5238.014 17
5238.358 10
5238.701 30
5239.044 24
5239.388 34
5239.731 26
5240.074 18
5240.418 19
5240.761 11
5241.104 14
5241.448 31
5241.791 40
5242.135 25
5242.478 20
5242.822 21
5243.165 15
5243.509 27
5243.852 26
5244.196 33
5244.539 25
5244.883 23
5245.226 27
5245.570 31
5245.913 38
5246.257 64
5246.600 62
5246.944 51
5247.288 47
5247.631 25
5247.975 23
5248.319 28
5248.662 21
5249.006 30
5249.350 26
5249.693 26
5250.037 31
5250.381 24
5250.724 19
5251.068 19
5251.412 31
5251.756 24
5252.099 26
5252.443 28
5252.787 18
5253.131 22
5253.475 24
5253.818 23
5254.162 22
5254.506 23
5254.850 16
5255.194 17
5255.538 19
5255.882 17
5256.225 13
5256.569 20
5256.913 20
5257.257 18
5257.601 13
5257.945 21
5258.289 28
5258.633 30
5258.977 27
5259.321 21
5259.665 18
5260.009 11
5260.353 13
5260.697 15
5261.041 21
5261.385 14
5261.729 15
5262.073 28
5262.418 14
5262.762 13
5263.106 11
5263.450 19
5263.794 35
5264.138 30
5264.482 16
5264.827 32
5265.171 28
5265.515 21
5265.859 27
5266.203 27
5266.548 19
5266.892 17
5267.236 12
5267.581 10
5267.925 15
5268.269 12
5268.613 14
5268.958 23
5269.302 38
5269.646 26
5269.991 18
5270.335 23
5270.679 15
5271.024 19
5271.368 16
5271.713 14
5272.057 18
5272.402 28
5272.746 25
5273.090 37
5273.435 53
5273.779 56
5274.124 36
5274.468 18
5274.813 24
5275.157 24
5275.502 15
5275.846 31
5276.191 46
5276.536 43
5276.880 37
5277.225 38
5277.569 33
5277.914 36
5278.259 59
5278.603 48
5278.948 38
5279.293 48
5279.637 42
5279.982 37
5280.327 41
5280.671 39
5281.016 40
5281.361 40
5281.705 55
5282.050 56
5282.395 53
5282.740 38
5283.085 43
5283.429 46
5283.774 55
5284.119 59
5284.464 64
5284.809 76
5285.153 72
5285.498 54
5285.843 54
5286.188 49
5286.533 53
5286.878 49
5287.223 58
5287.568 48
5287.913 50
5288.258 32
5288.603 38
5288.948 38
5289.293 29
5289.638 46
5289.983 50
5290.328 64
5290.673 72
5291.018 74
5291.363 58
5291.708 52
5292.053 61
5292.398 77
5292.743 58
5293.088 34
5293.433 37
5293.778 18
5294.123 28
5294.469 65
5294.814 71
5295.159 66
5295.504 55
5295.849 36
5296.195 48
5296.540 47
5296.885 35
5297.230 29
5297.576 24
5297.921 27
5298.266 15
5298.611 13
5298.957 15
5299.302 24
5299.647 21
5299.993 24
5300.338 25
5300.683 21
5301.029 12
5301.374 17
5301.719 28
5302.065 31
5302.410 21
5302.756 13
5303.101 9
5303.447 12
5303.792 20
5304.138 22
5304.483 21
5304.829 26
5305.174 37
5305.520 56
5305.865 52
5306.211 43
5306.556 39
5306.902 24
5307.247 23
5307.593 10
5307.938 12
5308.284 26
5308.630 21
5308.975 17
5309.321 13
5309.667 29
5310.012 35
5310.358 26
5310.704 12
5311.049 19
5311.395 28
5311.741 28
5312.086 26
5312.432 22
5312.778 19
5313.124 19
5313.469 19
5313.815 30
5314.161 23
5314.507 30
5314.853 41
5315.199 32
5315.544 31
5315.890 29
5316.236 27
5316.582 32
5316.928 36
5317.274 34
5317.620 42
5317.966 36
5318.312 27
5318.657 22
5319.003 21
5319.349 14
5319.695 14
5320.041 17
5320.387 24
5320.733 31
5321.079 31
5321.425 22
5321.771 18
5322.118 10
5322.464 9
5322.810 11
5323.156 24
5323.502 22
5323.848 26
5324.194 18
5324.540 15
5324.886 11
5325.233 34
5325.579 26
5325.925 20
5326.271 18
5326.617 16
5326.963 21
5327.310 20
5327.656 22
5328.002 30
5328.348 33
5328.695 30
5329.041 33
5329.387 22
5329.734 22
5330.080 29
5330.426 30
5330.773 28
5331.119 25
5331.465 30
5331.812 24
5332.158 23
5332.504 16
5332.851 7
5333.197 23
5333.544 23
5333.890 19
5334.237 20
5334.583 17
5334.930 14
5335.276 14
5335.623 19
5335.969 22
5336.316 24
5336.662 16
5337.009 18
5337.355 10
5337.702 10
5338.048 7
5338.395 17
5338.741 28
5339.088 33
5339.435 33
5339.781 30
5340.128 25
5340.475 33
5340.821 36
5341.168 23
5341.515 21
5341.861 27
5342.208 30
5342.555 46
5342.902 42
5343.248 22
5343.595 17
5343.942 19
5344.289 20
5344.635 14
5344.982 17
5345.329 23
5345.676 28
5346.023 31
5346.369 27
5346.716 39
5347.063 36
5347.410 29
5347.757 24
5348.104 31
5348.451 25
5348.798 20
5349.145 13
5349.492 14
5349.839 17
5350.186 15
5350.533 9
5350.880 12
5351.227 14
5351.574 19
5351.921 21
5352.268 26
5352.615 17
5352.962 21
5353.309 28
5353.656 27
5354.003 25
5354.350 22
5354.697 22
5355.044 22
5355.391 22
5355.739 34
5356.086 45
5356.433 35
5356.780 29
5357.127 43
5357.475 37
5357.822 29
5358.169 24
5358.516 21
5358.863 22
5359.211 26
5359.558 35
5359.905 35
5360.253 32
5360.600 40
5360.947 20
5361.295 18
5361.642 20
5361.989 44
5362.337 59
5362.684 51
5363.031 35
5363.379 31
5363.726 37
5364.074 25
5364.421 15
5364.768 16
5365.116 24
5365.463 24
5365.811 28
5366.158 18
5366.506 12
5366.853 13
5367.201 19
5367.548 32
5367.896 31
5368.244 21
5368.591 19
5368.939 17
5369.286 17
5369.634 18
5369.982 16
5370.329 17
5370.677 11
5371.024 21
5371.372 26
5371.720 25
5372.067 20
5372.415 23
5372.763 18
5373.111 15
5373.458 12
5373.806 18
5374.154 10
5374.502 15
5374.849 14
5375.197 17
5375.545 14
5375.893 25
5376.240 31
5376.588 26
5376.936 21
5377.284 30
5377.632 21
5377.980 13
5378.328 7
5378.676 21
5379.023 33
5379.371 45
5379.719 52
5380.067 36
5380.415 33
5380.763 28
5381.111 16
5381.459 17
5381.807 12
5382.155 19
5382.503 19
5382.851 11
5383.199 5
5383.547 4
5383.895 11
5384.243 14
5384.591 17
5384.940 29
5385.288 26
5385.636 34
5385.984 39
5386.332 50
5386.680 38
5387.028 36
5387.377 32
5387.725 25
5388.073 29
5388.421 13
5388.769 19
5389.118 30
5389.466 26
5389.814 16
5390.162 19
5390.511 22
5390.859 23
5391.207 22
5391.556 21
5391.904 32
5392.252 17
5392.601 10
5392.949 17
5393.297 22
5393.646 27
5393.994 16
5394.342 21
5394.691 23
5395.039 19
5395.388 22
5395.736 28
5396.085 33
5396.433 39
5396.782 49
5397.130 56
5397.479 55
5397.827 40
5398.176 49
5398.524 48
5398.873 40
5399.221 34
5399.570 42
5399.918 51
5400.267 39
5400.616 31
5400.964 23
5401.313 20
5401.662 32
5402.010 21
5402.359 36
5402.708 35
5403.056 23
5403.405 19
5403.754 18
5404.102 25
5404.451 22
5404.800 18
5405.149 16
5405.497 24
5405.846 20
5406.195 17
5406.544 19
5406.893 25
5407.241 31
5407.590 37
5407.939 48
5408.288 33
5408.637 26
5408.986 17
5409.334 13
5409.683 19
5410.032 16
5410.381 12
5410.730 21
5411.079 24
5411.428 25
5411.777 22
5412.126 17
5412.475 22
5412.824 12
5413.173 11
5413.522 19
5413.871 24
5414.220 18
5414.569 25
5414.918 22
5415.267 25
5415.616 20
5415.966 21
5416.315 24
5416.664 14
5417.013 20
5417.362 21
5417.711 32
5418.060 34
5418.410 30
5418.759 39
5419.108 26
5419.457 21
5419.806 14
5420.156 16
5420.505 9
5420.854 19
5421.203 27
5421.553 26
5421.902 24
5422.251 30
5422.601 43
5422.950 37
5423.299 27
5423.649 23
5423.998 23
5424.347 26
5424.697 22
5425.046 31
5425.396 35
5425.745 32
5426.094 23
5426.444 28
5426.793 20
5427.143 37
5427.492 36
5427.842 26
5428.191 40
5428.541 52
5428.890 40
5429.240 26
5429.589 23
5429.939 20
5430.288 20
5430.638 34
5430.988 50
5431.337 51
5431.687 42
5432.036 27
5432.386 28
5432.736 31
5433.085 35
5433.435 24
5433.785 17
5434.134 13
5434.484 16
5434.834 15
5435.184 17
5435.533 9
5435.883 14
5436.233 7
5436.583 2
5436.932 12
5437.282 17
5437.632 27
5437.982 20
5438.332 24
5438.681 22
5439.031 30
5439.381 18
5439.731 16
5440.081 17
5440.431 31
5440.781 29
5441.131 30
5441.480 23
5441.830 33
5442.180 26
5442.530 24
5442.880 21
5443.230 28
5443.580 25
5443.930 23
5444.280 20
5444.630 24
5444.980 28
5445.330 29
5445.680 20
5446.031 18
5446.381 20
5446.731 17
5447.081 11
5447.431 6
5447.781 15
5448.131 17
5448.481 10
5448.832 11
5449.182 11
5449.532 7
5449.882 9
5450.232 13
5450.583 22
5450.933 25
5451.283 13
5451.633 16
5451.984 18
5452.334 31
5452.684 32
5453.034 23
5453.385 19
5453.735 26
5454.085 24
5454.436 11
5454.786 19
5455.136 14
5455.487 9
5455.837 31
5456.188 22
5456.538 17
5456.888 7
5457.239 8
5457.589 13
5457.940 16
5458.290 15
5458.641 17
5458.991 11
5459.342 14
5459.692 12
5460.043 7
5460.393 19
5460.744 29
5461.094 27
5461.445 25
5461.796 22
5462.146 24
5462.497 23
5462.847 22
5463.198 20
5463.549 19
5463.899 15
5464.250 5
5464.601 18
5464.951 38
5465.302 34
5465.653 22
5466.003 23
5466.354 19
5466.705 14
5467.056 19
5467.406 23
5467.757 18
5468.108 22
5468.459 10
5468.810 7
5469.160 11
5469.511 14
5469.862 5
5470.213 13
5470.564 22
5470.915 20
5471.265 20
5471.616 17
5471.967 21
5472.318 16
5472.669 15
5473.020 14
5473.371 22
5473.722 24
5474.073 23
5474.424 15
5474.775 14
5475.126 22
5475.477 20
5475.828 20
5476.179 25
5476.530 15
5476.881 10
5477.232 11
5477.583 14
5477.934 15
5478.286 15
5478.637 17
5478.988 11
5479.339 12
5479.690 26
5480.041 24
5480.392 23
5480.744 13
5481.095 14
5481.446 15
5481.797 6
5482.149 17
5482.500 28
5482.851 23
5483.202 14
5483.554 17
5483.905 11
5484.256 11
5484.607 15
5484.959 13
5485.310 16
5485.662 26
5486.013 21
5486.364 21
5486.716 19
5487.067 15
5487.418 11
5487.770 16
5488.121 23
5488.473 23
5488.824 18
5489.176 33
5489.527 23
5489.879 11
5490.230 12
5490.582 8
5490.933 11
5491.285 13
5491.636 24
5491.988 22
5492.339 16
5492.691 20
5493.042 18
5493.394 22
5493.746 21
5494.097 19
5494.449 17
5494.801 13
5495.152 29
5495.504 28
5495.856 33
5496.207 22
5496.559 16
5496.911 7
5497.262 9
5497.614 10
5497.966 12
5498.318 17
5498.669 17
5499.021 11
5499.373 7
5499.725 8
5500.076 9
5500.428 14
5500.780 15
5501.132 18
5501.484 19
5501.836 16
5502.188 13
5502.539 13
5502.891 12
5503.243 25
5503.595 19
5503.947 24
5504.299 31
5504.651 17
5505.003 14
5505.355 17
5505.707 23
5506.059 27
5506.411 29
5506.763 18
5507.115 17
5507.467 30
5507.819 27
5508.171 27
5508.523 21
5508.875 26
5509.228 21
5509.580 13
5509.932 24
5510.284 33
5510.636 27
5510.988 32
5511.340 30
5511.693 24
5512.045 21
5512.397 35
5512.749 21
5513.101 12
5513.454 8
5513.806 13
5514.158 13
5514.510 10
5514.863 9
5515.215 12
5515.567 7
5515.920 17
5516.272 24
5516.624 27
5516.977 17
5517.329 13
5517.681 11
5518.034 19
5518.386 25
5518.739 17
5519.091 9
5519.443 11
5519.796 23
5520.148 24
5520.501 25
5520.853 17
5521.206 35
5521.558 44
5521.911 28
5522.263 35
5522.616 20
5522.968 20
5523.321 35
5523.674 30
5524.026 38
5524.379 38
5524.731 42
5525.084 37
5525.437 40
5525.789 38
5526.142 37
5526.494 43
5526.847 52
5527.200 48
5527.552 48
5527.905 49
5528.258 41
5528.611 39
5528.963 32
5529.316 43
5529.669 33
5530.022 26
5530.374 22
5530.727 24
5531.080 25
5531.433 18
5531.786 28
5532.139 33
5532.491 54
5532.844 35
5533.197 25
5533.550 28
5533.903 28
5534.256 21
5534.609 25
5534.962 28
5535.315 28
5535.668 19
5536.020 11
5536.373 14
5536.726 11
5537.079 17
5537.432 22
5537.785 24
5538.138 15
5538.492 10
5538.845 9
5539.198 15
5539.551 20
5539.904 25
5540.257 20
5540.610 14
5540.963 18
5541.316 31
5541.669 33
5542.023 29
5542.376 21
5542.729 12
5543.082 20
5543.435 9
5543.788 12
5544.142 15
5544.495 7
5544.848 5
5545.201 6
5545.555 5
5545.908 9
5546.261 6
5546.615 10
5546.968 12
5547.321 18
5547.675 15
5548.028 18
5548.381 19
5548.735 16
5549.088 20
5549.441 26
5549.795 39
5550.148 27
5550.502 22
5550.855 14
5551.208 21
5551.562 22
5551.915 29
5552.269 30
5552.622 23
5552.976 18
5553.329 25
5553.683 26
5554.036 29
5554.390 32
5554.744 19
5555.097 27
5555.451 19
5555.804 23
5556.158 30
5556.512 23
5556.865 23
5557.219 15
5557.572 15
5557.926 15
5558.280 16
5558.633 11
5558.987 8
5559.341 8
5559.695 18
5560.048 24
5560.402 25
5560.756 25
5561.110 16
5561.463 17
5561.817 13
5562.171 9
5562.525 14
5562.879 10
5563.232 17
5563.586 9
5563.940 12
5564.294 16
5564.648 10
5565.002 20
5565.356 14
5565.710 15
5566.063 22
5566.417 23
5566.771 21
5567.125 21
5567.479 17
5567.833 19
5568.187 24
5568.541 18
5568.895 23
5569.249 26
5569.603 18
5569.957 17
5570.311 18
5570.665 9
5571.020 18
5571.374 19
5571.728 26
5572.082 32
5572.436 27
5572.790 23
5573.144 27
5573.498 24
5573.853 26
5574.207 21
5574.561 11
5574.915 9
5575.269 13
5575.624 12
5575.978 24
5576.332 31
5576.686 25
5577.041 30
5577.395 26
5577.749 22
5578.103 17
5578.458 15
5578.812 20
5579.166 18
5579.521 14
5579.875 16
5580.230 20
5580.584 19
5580.938 32
5581.293 22
5581.647 32
5582.002 41
5582.356 28
5582.710 34
5583.065 29
5583.419 31
5583.774 28
5584.128 23
5584.483 22
5584.837 10
5585.192 9
5585.546 8
5585.901 14
5586.256 22
5586.610 14
5586.965 17
5587.319 15
5587.674 12
5588.029 26
5588.383 24
5588.738 11
5589.093 15
5589.447 9
5589.802 15
5590.157 16
5590.511 18
5590.866 11
5591.221 9
5591.575 19
5591.930 18
5592.285 21
5592.640 24
5592.994 21
5593.349 14
5593.704 6
5594.059 18
5594.414 20
5594.769 22
5595.123 24
5595.478 13
5595.833 11
5596.188 12
5596.543 19
5596.898 16
5597.253 27
5597.608 31
5597.963 13
5598.317 14
5598.672 12
5599.027 5
5599.382 4
5599.737 7
5600.092 8
5600.447 20
5600.802 32
5601.157 36
5601.513 33
5601.868 24
5602.223 16
5602.578 11
5602.933 23
5603.288 18
5603.643 14
5603.998 17
5604.353 25
5604.708 23
5605.064 14
5605.419 12
5605.774 13
5606.129 4
5606.484 14
5606.840 15
5607.195 27
5607.550 19
5607.905 13
5608.261 20
5608.616 16
5608.971 15
5609.326 22
5609.682 19
5610.037 14
5610.392 26
5610.748 16
5611.103 22
5611.458 19
5611.814 19
5612.169 18
5612.525 17
5612.880 28
5613.235 36
5613.591 45
5613.946 41
5614.302 28
5614.657 16
5615.013 8
5615.368 12
5615.724 24
5616.079 19
5616.435 16
5616.790 16
5617.146 8
5617.501 12
5617.857 14
5618.213 22
5618.568 19
5618.924 25
5619.279 19
5619.635 11
5619.991 11
5620.346 18
5620.702 25
5621.058 29
5621.413 42
5621.769 34
5622.125 31
5622.480 32
5622.836 24
5623.192 21
5623.548 39
5623.903 41
5624.259 35
5624.615 29
5624.971 23
5625.327 23
5625.682 32
5626.038 35
5626.394 25
5626.750 25
5627.106 25
5627.462 33
5627.817 17
5628.173 22
5628.529 15
5628.885 27
5629.241 26
5629.597 27
5629.953 22
5630.309 16
5630.665 11
5631.021 22
5631.377 22
5631.733 17
5632.089 20
5632.445 24
5632.801 23
5633.157 22
5633.513 17
5633.869 20
5634.225 15
5634.581 15
5634.938 34
5635.294 35
5635.650 32
5636.006 42
5636.362 46
5636.718 40
5637.074 37
5637.431 28
5637.787 34
5638.143 45
5638.499 50
5638.856 55
5639.212 55
5639.568 60
5639.924 57
5640.281 54
5640.637 46
5640.993 40
5641.349 39
5641.706 44
5642.062 51
5642.418 51
5642.775 53
5643.131 36
5643.488 29
5643.844 26
5644.200 22
5644.557 35
5644.913 36
5645.270 27
5645.626 30
5645.983 33
5646.339 36
5646.696 20
5647.052 14
5647.409 23
5647.765 33
5648.122 28
5648.478 31
5648.835 23
5649.191 17
5649.548 20
5649.904 13
5650.261 12
5650.618 35
5650.974 31
5651.331 31
5651.687 28
5652.044 41
5652.401 40
5652.757 39
5653.114 46
5653.471 53
5653.828 40
5654.184 30
5654.541 38
5654.898 34
5655.254 30
5655.611 43
5655.968 39
5656.325 34
5656.682 39
5657.038 36
5657.395 33
5657.752 21
5658.109 17
5658.466 25
5658.823 20
5659.180 22
5659.536 22
5659.893 19
5660.250 30
5660.607 27
5660.964 21
5661.321 44
5661.678 35
5662.035 28
5662.392 27
5662.749 21
5663.106 14
5663.463 13
5663.820 18
5664.177 27
5664.534 16
5664.891 8
5665.248 15
5665.605 16
5665.962 17
5666.319 21
5666.677 39
5667.034 46
5667.391 39
5667.748 31
5668.105 23
5668.462 21
5668.819 16
5669.177 20
5669.534 18
5669.891 19
5670.248 16
5670.606 13
5670.963 25
5671.320 31
5671.677 30
5672.035 17
5672.392 16
5672.749 28
5673.107 24
5673.464 17
5673.821 12
5674.179 20
5674.536 16
5674.893 11
5675.251 20
5675.608 17
5675.965 16
5676.323 27
5676.680 25
5677.038 13
5677.395 13
5677.753 24
5678.110 24
5678.468 29
5678.825 16
5679.183 19
5679.540 11
5679.898 6
5680.255 16
5680.613 14
5680.970 26
5681.328 24
5681.686 23
5682.043 21
5682.401 22
5682.758 14
5683.116 10
5683.474 12
5683.831 7
5684.189 17
5684.547 24
5684.904 25
5685.262 26
5685.620 22
5685.977 19
5686.335 20
5686.693 7
5687.051 14
5687.409 16
5687.766 21
5688.124 22
5688.482 25
5688.840 24
5689.198 31
5689.555 24
5689.913 20
5690.271 29
5690.629 29
5690.987 22
5691.345 22
5691.703 14
5692.061 12
5692.418 10
5692.776 15
5693.134 12
5693.492 13
5693.850 5
5694.208 12
5694.566 25
5694.924 22
5695.282 14
5695.640 11
5695.998 18
5696.356 20
5696.714 15
5697.073 22
5697.431 21
5697.789 17
5698.147 11
5698.505 15
5698.863 15
5699.221 20
5699.579 15
5699.938 15
5700.296 11
5700.654 28
5701.012 31
5701.370 37
5701.729 24
5702.087 16
5702.445 17
5702.803 19
5703.162 23
5703.520 22
5703.878 18
5704.236 29
5704.595 17
5704.953 13
5705.311 11
5705.670 15
5706.028 25
5706.386 28
5706.745 22
5707.103 21
5707.462 29
5707.820 19
5708.178 12
5708.537 35
5708.895 28
5709.254 25
5709.612 19
5709.971 20
5710.329 24
5710.688 26
5711.046 22
5711.405 32
5711.763 36
5712.122 47
5712.480 54
5712.839 53
5713.198 53
5713.556 37
5713.915 32
5714.273 20
5714.632 11
5714.991 20
5715.349 29
5715.708 29
5716.067 35
5716.425 60
5716.784 59
5717.143 51
5717.501 23
5717.860 18
5718.219 14
5718.578 8
5718.936 28
5719.295 27
5719.654 27
5720.013 33
5720.372 34
5720.730 33
5721.089 35
5721.448 30
5721.807 50
5722.166 41
5722.525 36
5722.884 35
5723.242 31
5723.601 27
5723.960 25
5724.319 20
5724.678 16
5725.037 25
5725.396 26
5725.755 18
5726.114 15
5726.473 12
5726.832 21
5727.191 16
5727.550 32
5727.909 39
5728.268 26
5728.627 25
5728.986 17
5729.345 18
5729.704 27
5730.064 24
5730.423 23
5730.782 25
5731.141 33
5731.500 45
5731.859 36
5732.219 24
5732.578 19
5732.937 20
5733.296 17
5733.655 25
5734.015 19
5734.374 20
5734.733 21
5735.092 25
5735.452 17
5735.811 18
5736.170 19
5736.530 15
5736.889 19
5737.248 24
5737.608 20
5737.967 10
5738.326 16
5738.686 14
5739.045 18
5739.404 11
5739.764 7
5740.123 3
5740.483 13
5740.842 14
5741.202 30
5741.561 27
5741.921 23
5742.280 20
5742.640 13
5742.999 10
5743.359 19
5743.718 22
5744.078 14
5744.437 11
5744.797 18
5745.156 12
5745.516 7
5745.876 16
5746.235 19
5746.595 22
5746.955 16
5747.314 6
5747.674 7
5748.034 10
5748.393 28
5748.753 25
5749.113 14
5749.472 17
5749.832 23
5750.192 18
5750.552 28
5750.911 20
5751.271 19
5751.631 24
5751.991 14
5752.351 17
5752.710 21
5753.070 21
5753.430 27
5753.790 14
5754.150 13
5754.510 20
5754.870 19
5755.229 21
5755.589 17
5755.949 17
5756.309 13
5756.669 15
5757.029 24
5757.389 31
5757.749 19
5758.109 13
5758.469 14
5758.829 14
5759.189 12
5759.549 24
5759.909 20
5760.269 17
5760.629 22
5760.989 35
5761.350 37
5761.710 40
5762.070 45
5762.430 29
5762.790 33
5763.150 30
5763.510 37
5763.871 33
5764.231 31
5764.591 48
5764.951 36
5765.311 35
5765.672 28
5766.032 20
5766.392 27
5766.752 41
5767.113 38
5767.473 34
5767.833 34
5768.193 24
5768.554 19
5768.914 12
5769.274 22
5769.635 17
5769.995 10
5770.356 13
5770.716 16
5771.076 15
5771.437 26
5771.797 28
5772.158 16
5772.518 20
5772.879 18
5773.239 22
5773.599 25
5773.960 25
5774.320 21
5774.681 16
5775.041 21
5775.402 23
5775.763 22
5776.123 22
5776.484 13
5776.844 26
5777.205 36
5777.565 23
5777.926 23
5778.287 16
5778.647 16
5779.008 15
5779.369 18
5779.729 18
5780.090 22
5780.451 28
5780.811 20
5781.172 23
5781.533 15
5781.894 21
5782.254 13
5782.615 15
5782.976 16
5783.337 17
5783.697 16
5784.058 18
5784.419 18
5784.780 26
5785.141 22
5785.502 24
5785.862 20
5786.223 14
5786.584 18
5786.945 13
5787.306 7
5787.667 6
5788.028 9
5788.389 11
5788.750 11
5789.111 24
5789.472 29
5789.833 21
5790.194 19
5790.555 12
5790.916 23
5791.277 25
5791.638 23
5791.999 18
5792.360 21
5792.721 14
5793.082 18
5793.443 22
5793.804 25
5794.165 32
5794.526 34
5794.888 35
5795.249 32
5795.610 18
5795.971 13
5796.332 14
5796.693 12
5797.055 18
5797.416 20
5797.777 28
5798.138 39
5798.500 24
5798.861 28
5799.222 36
5799.584 36
5799.945 28
5800.306 22
5800.667 22
5801.029 16
5801.390 19
5801.751 30
5802.113 45
5802.474 66
5802.836 55
5803.197 36
5803.558 48
5803.920 49
5804.281 42
5804.643 42
5805.004 39
5805.366 32
5805.727 45
5806.089 54
5806.450 47
5806.812 33
5807.173 26
5807.535 20
5807.896 32
5808.258 31
5808.619 33
5808.981 25
5809.343 26
5809.704 23
5810.066 14
5810.427 14
5810.789 25
5811.151 22
5811.512 15
5811.874 14
5812.236 11
5812.597 10
5812.959 12
5813.321 21
5813.683 32
5814.044 22
5814.406 11
5814.768 10
5815.130 15
5815.491 13
5815.853 15
5816.215 12
5816.577 18
5816.939 18
5817.301 24
5817.662 24
5818.024 21
5818.386 22
5818.748 16
5819.110 16
5819.472 13
5819.834 4
5820.196 10
5820.558 11
5820.920 12
5821.282 16
5821.644 14
5822.006 11
5822.368 9
5822.730 11
5823.092 20
5823.454 16
5823.816 14
5824.178 7
5824.540 15
5824.902 21
5825.264 12
5825.626 6
5825.988 11
5826.350 18
5826.712 20
5827.075 10
5827.437 12
5827.799 23
5828.161 25
5828.523 14
5828.885 4
5829.248 12
5829.610 24
5829.972 20
5830.334 23
5830.697 26
5831.059 19
5831.421 17
5831.784 15
5832.146 13
5832.508 21
5832.870 32
5833.233 30
5833.595 18
5833.958 11
5834.320 11
5834.682 19
5835.045 24
5835.407 24
5835.770 28
5836.132 25
5836.494 27
5836.857 21
5837.219 15
5837.582 23
5837.944 29
5838.307 17
5838.669 13
5839.032 14
5839.394 21
5839.757 22
5840.119 24
5840.482 30
5840.845 28
5841.207 27
5841.570 21
5841.932 22
5842.295 42
5842.658 37
5843.020 30
5843.383 39
5843.746 39
5844.108 37
5844.471 31
5844.834 29
5845.196 35
5845.559 43
5845.922 29
5846.285 30
5846.647 25
5847.010 22
5847.373 17
5847.736 16
5848.098 34
5848.461 37
5848.824 41
5849.187 28
5849.550 27
5849.913 28
5850.276 22
5850.638 23
5851.001 20
5851.364 13
5851.727 26
5852.090 22
5852.453 23
5852.816 18
5853.179 21
5853.542 17
5853.905 26
5854.268 13
5854.631 11
5854.994 14
5855.357 9
5855.720 16
5856.083 17
5856.446 24
5856.809 28
5857.172 19
5857.535 20
5857.898 22
5858.262 30
5858.625 25
5858.988 20
5859.351 25
5859.714 28
5860.077 26
5860.440 29
5860.804 21
5861.167 24
5861.530 24
5861.893 20
5862.257 12
5862.620 18
5862.983 19
5863.346 15
5863.710 19
5864.073 14
5864.436 15
5864.800 16
5865.163 11
5865.526 20
5865.890 16
5866.253 10
5866.616 8
5866.980 13
5867.343 29
5867.707 31
5868.070 15
5868.433 10
5868.797 15
5869.160 13
5869.524 13
5869.887 11
5870.251 11
5870.614 10
5870.978 10
5871.341 14
5871.705 24
5872.068 11
5872.432 8
5872.796 15
5873.159 15
5873.523 23
5873.886 32
5874.250 27
5874.614 22
5874.977 18
5875.341 13
5875.705 12
5876.068 15
5876.432 10
5876.796 10
5877.159 11
5877.523 16
5877.887 16
5878.250 23
5878.614 24
5878.978 21
5879.342 24
5879.706 18
5880.069 9
5880.433 17
5880.797 16
5881.161 8
5881.525 5
5881.888 12
5882.252 19
5882.616 31
5882.980 43
5883.344 32
5883.708 22
5884.072 17
5884.436 13
5884.800 21
5885.164 17
5885.528 24
5885.892 23
5886.256 20
5886.620 20
5886.984 15
5887.348 12
5887.712 13
5888.076 14
5888.440 21
5888.804 23
5889.168 11
5889.532 6
5889.896 8
5890.260 6
5890.624 5
5890.988 5
5891.353 8
5891.717 17
5892.081 14
5892.445 15
5892.809 12
5893.173 13
5893.538 9
5893.902 19
5894.266 26
5894.630 18
5894.995 15
5895.359 8
5895.723 4
5896.088 8
5896.452 15
5896.816 12
5897.180 15
5897.545 8
5897.909 14
5898.274 25
5898.638 23
5899.002 21
5899.367 18
5899.731 18
5900.095 6
5900.460 3
5900.824 2
5901.189 6
5901.553 8
5901.918 6
5902.282 18
5902.647 25
5903.011 18
5903.376 16
5903.740 6
5904.105 12
5904.469 14
5904.834 11
5905.198 22
5905.563 18
5905.928 25
5906.292 22
5906.657 14
5907.022 19
5907.386 14
5907.751 11
5908.115 11
5908.480 13
5908.845 24
5909.210 21
5909.574 13
5909.939 13
5910.304 13
5910.668 7
5911.033 3
5911.398 21
5911.763 21
5912.128 14
5912.492 11
5912.857 14
5913.222 11
5913.587 7
5913.952 9
5914.317 11
5914.681 13
5915.046 13
5915.411 13
5915.776 22
5916.141 23
5916.506 18
5916.871 15
5917.236 22
5917.601 13
5917.966 11
5918.331 13
5918.696 9
5919.061 6
5919.426 6
5919.791 7
5920.156 10
5920.521 12
5920.886 7
5921.251 3
5921.616 7
5921.981 11
5922.346 14
5922.711 16
5923.076 15
5923.442 12
5923.807 17
5924.172 8
5924.537 1
5924.902 12
5925.267 9
5925.633 13
5925.998 12
5926.363 21
5926.728 18
5927.094 16
5927.459 18
5927.824 23
5928.189 18
5928.555 17
5928.920 12
5929.285 20
5929.651 8
5930.016 10
5930.381 12
5930.747 10
5931.112 13
5931.478 10
5931.843 12
5932.208 24
5932.574 24
5932.939 28
5933.305 30
5933.670 25
5934.036 20
5934.401 16
5934.767 8
5935.132 11
5935.498 18
5935.863 13
5936.229 22
5936.594 19
5936.960 19
5937.325 19
5937.691 28
5938.056 25
5938.422 29
5938.788 21
5939.153 14
5939.519 20
5939.885 17
5940.250 21
5940.616 31
5940.982 29
5941.347 25
5941.713 16
5942.079 12
5942.444 12
5942.810 16
5943.176 15
5943.542 22
5943.907 21
5944.273 17
5944.639 16
5945.005 17
5945.371 15
5945.736 9
5946.102 15
5946.468 12
5946.834 8
5947.200 16
5947.566 16
5947.932 18
5948.298 22
5948.663 11
5949.029 9
5949.395 14
5949.761 27
5950.127 18
5950.493 14
5950.859 13
5951.225 11
5951.591 16
5951.957 15
5952.323 7
5952.689 11
5953.055 27
5953.421 26
5953.788 24
5954.154 20
5954.520 11
5954.886 30
5955.252 36
5955.618 18
5955.984 12
5956.350 9
5956.717 12
5957.083 13
5957.449 5
5957.815 6
5958.181 3
5958.548 9
5958.914 12
5959.280 13
5959.646 23
5960.013 15
5960.379 17
5960.745 13
5961.111 17
5961.478 23
5961.844 19
5962.210 19
5962.577 17
5962.943 8
5963.309 5
5963.676 7
5964.042 9
5964.409 7
5964.775 9
5965.141 5
5965.508 5
5965.874 15
5966.241 11
5966.607 8
5966.974 13
5967.340 8
5967.707 16
5968.073 15
5968.440 18
5968.806 17
5969.173 19
5969.539 17
5969.906 30
5970.273 26
5970.639 25
5971.006 24
5971.372 17
5971.739 22
5972.106 18
5972.472 10
5972.839 10
5973.206 16
5973.572 19
5973.939 27
5974.306 30
5974.672 24
5975.039 21
5975.406 26
5975.773 26
5976.139 23
5976.506 17
5976.873 15
5977.240 15
5977.607 14
5977.973 12
5978.340 17
5978.707 15
5979.074 28
5979.441 26
5979.808 24
5980.175 35
5980.542 34
5980.908 31
5981.275 19
5981.642 19
5982.009 7
5982.376 13
5982.743 18
5983.110 17
5983.477 16
5983.844 15
5984.211 28
5984.578 34
5984.945 35
5985.312 30
5985.679 29
5986.046 25
5986.413 20
5986.781 16
5987.148 27
5987.515 31
5987.882 23
5988.249 21
5988.616 19
5988.983 22
5989.351 42
5989.718 40
5990.085 42
5990.452 57
5990.819 65
5991.187 46
5991.554 31
5991.921 30
5992.288 27
5992.656 23
5993.023 26
5993.390 24
5993.757 18
5994.125 18
5994.492 21
5994.859 14
5995.227 6
5995.594 9
5995.962 12
5996.329 26
5996.696 25
5997.064 16
5997.431 15
5997.799 22
5998.166 24
5998.533 21
5998.901 10
5999.268 16
5999.636 13
6000.003 14
6000.371 9
6000.738 16
6001.106 23
6001.473 18
6001.841 12
6002.209 23
6002.576 13
6002.944 6
6003.311 7
6003.679 21
6004.047 25
6004.414 29
6004.782 22
6005.150 13
6005.517 15
6005.885 10
6006.253 13
6006.620 16
6006.988 18
6007.356 15
6007.723 15
6008.091 11
6008.459 18
6008.827 17
6009.195 35
6009.562 30
6009.930 26
6010.298 21
6010.666 19
6011.034 14
6011.401 12
6011.769 13
6012.137 14
6012.505 12
6012.873 12
6013.241 11
6013.609 10
6013.977 17
6014.345 12
6014.713 10
6015.081 11
6015.449 8
6015.816 21
6016.184 16
6016.552 15
6016.921 14
6017.289 12
6017.657 14
6018.025 14
6018.393 10
6018.761 21
6019.129 22
6019.497 8
6019.865 5
6020.233 13
6020.601 24
6020.969 26
6021.338 30
6021.706 28
6022.074 15
6022.442 13
6022.810 13
6023.179 9
6023.547 5
6023.915 15
6024.283 19
6024.651 23
6025.020 17
6025.388 12
6025.756 15
6026.125 19
6026.493 27
6026.861 36
6027.230 30
6027.598 22
6027.966 16
6028.335 17
6028.703 22
6029.071 15
6029.440 18
6029.808 12
6030.177 16
6030.545 12
6030.914 22
6031.282 14
6031.650 10
6032.019 3
6032.387 5
6032.756 6
6033.124 17
6033.493 23
6033.862 15
6034.230 21
6034.599 11
6034.967 7
6035.336 12
6035.704 16
6036.073 12
6036.442 12
6036.810 13
6037.179 10
6037.548 10
6037.916 7
6038.285 9
6038.654 16
6039.022 13
6039.391 7
6039.760 7
6040.128 11
6040.497 11
6040.866 16
6041.235 10
6041.603 12
6041.972 10
6042.341 12
6042.710 8
6043.079 6
6043.447 9
6043.816 6
6044.185 6
6044.554 2
6044.923 10
6045.292 21
6045.661 19
6046.030 18
6046.398 26
6046.767 17
6047.136 18
6047.505 20
6047.874 18
6048.243 12
6048.612 9
6048.981 11
6049.350 14
6049.719 10
6050.088 4
6050.457 18
6050.826 19
6051.195 16
6051.565 16
6051.934 12
6052.303 9
6052.672 11
6053.041 17
6053.410 27
6053.779 22
6054.148 16
6054.518 12
6054.887 14
6055.256 14
6055.625 16
6055.994 31
6056.364 20
6056.733 15
6057.102 16
6057.471 17
6057.841 12
6058.210 12
6058.579 13
6058.948 6
6059.318 8
6059.687 15
6060.056 12
6060.426 17
6060.795 22
6061.165 16
6061.534 12
6061.903 16
6062.273 13
6062.642 23
6063.012 17
6063.381 11
6063.750 13
6064.120 17
6064.489 12
6064.859 18
6065.228 18
6065.598 19
6065.967 17
6066.337 6
6066.706 13
6067.076 18
6067.446 17
6067.815 14
6068.185 12
6068.554 13
6068.924 11
6069.294 8
6069.663 27
6070.033 27
6070.403 18
6070.772 18
6071.142 9
6071.512 19
6071.881 41
6072.251 43
6072.621 30
6072.990 31
6073.360 23
6073.730 20
6074.100 31
6074.469 30
6074.839 29
6075.209 23
6075.579 34
6075.949 42
6076.319 35
6076.688 36
6077.058 41
6077.428 27
6077.798 24
6078.168 16
6078.538 14
6078.908 25
6079.278 33
6079.648 45
6080.017 44
6080.387 22
6080.757 22
6081.127 16
6081.497 13
6081.867 19
6082.237 13
6082.607 13
6082.977 12
6083.348 16
6083.718 17
6084.088 21
6084.458 21
6084.828 16
6085.198 26
6085.568 19
6085.938 21
6086.308 29
6086.678 35
6087.049 25
6087.419 19
6087.789 12
6088.159 12
6088.529 20
6088.900 15
6089.270 19
6089.640 9
6090.010 10
6090.381 13
6090.751 12
6091.121 20
6091.491 27
6091.862 22
6092.232 14
6092.602 7
6092.973 4
6093.343 12
6093.714 10
6094.084 14
6094.454 16
6094.825 9
6095.195 7
6095.566 13
6095.936 15
6096.306 19
6096.677 11
6097.047 5
6097.418 6
6097.788 8
6098.159 7
6098.529 6
6098.900 4
6099.270 8
6099.641 8
6100.011 16
6100.382 9
6100.753 7
6101.123 6
6101.494 9
6101.864 8
6102.235 10
6102.606 10
6102.976 15
6103.347 14
6103.718 18
6104.088 15
6104.459 12
6104.830 13
6105.200 16
6105.571 10
6105.942 4
6106.313 14
6106.683 19
6107.054 10
6107.425 10
6107.796 13
6108.167 9
6108.537 11
6108.908 15
6109.279 6
6109.650 13
6110.021 23
6110.392 20
6110.763 29
6111.133 27
6111.504 18
6111.875 19
6112.246 20
6112.617 17
6112.988 21
6113.359 11
6113.730 12
6114.101 10
6114.472 6
6114.843 11
6115.214 16
6115.585 13
6115.956 13
6116.327 14
6116.698 6
6117.069 14
6117.440 11
6117.811 4
6118.183 9
6118.554 8
6118.925 13
6119.296 10
6119.667 9
6120.038 12
6120.409 20
6120.781 22
6121.152 16
6121.523 23
6121.894 26
6122.266 27
6122.637 21
6123.008 19
6123.379 20
6123.751 24
6124.122 20
6124.493 17
6124.865 13
6125.236 9
6125.607 23
6125.979 29
6126.350 33
6126.721 21
6127.093 19
6127.464 17
6127.835 22
6128.207 24
6128.578 18
6128.950 14
6129.321 17
6129.693 14
6130.064 16
6130.436 7
6130.807 13
6131.179 8
6131.550 8
6131.922 11
6132.293 8
6132.665 7
6133.036 11
6133.408 5
6133.779 10
6134.151 11
6134.523 16
6134.894 12
6135.266 20
6135.638 15
6136.009 12
6136.381 11
6136.753 6
6137.124 9
6137.496 12
6137.868 17
6138.239 14
6138.611 18
6138.983 18
6139.355 25
6139.726 30
6140.098 16
6140.470 8
6140.842 16
6141.213 14
6141.585 8
6141.957 16
6142.329 33
6142.701 38
6143.073 30
6143.445 40
6143.816 29
6144.188 20
6144.560 9
6144.932 18
6145.304 9
6145.676 14
6146.048 16
6146.420 13
6146.792 15
6147.164 18
6147.536 16
6147.908 10
6148.280 10
6148.652 14
6149.024 12
6149.396 15
6149.768 17
6150.140 20
6150.512 17
6150.885 10
6151.257 8
6151.629 12
6152.001 12
6152.373 8
6152.745 24
6153.117 15
6153.490 9
6153.862 14
6154.234 16
6154.606 14
6154.978 9
6155.351 13
6155.723 17
6156.095 11
6156.467 8
6156.840 13
6157.212 15
6157.584 5
6157.957 4
6158.329 10
6158.701 13
6159.074 14
6159.446 29
6159.818 21
6160.191 10
6160.563 18
6160.936 16
6161.308 10
6161.680 14
6162.053 11
6162.425 11
6162.798 11
6163.170 8
6163.543 16
6163.915 17
6164.288 15
6164.660 24
6165.033 23
6165.405 15
6165.778 23
6166.151 22
6166.523 24
6166.896 18
6167.268 16
6167.641 15
6168.014 16
6168.386 12
6168.759 9
6169.131 9
6169.504 10
6169.877 16
6170.249 20
6170.622 20
6170.995 13
6171.368 5
6171.740 5
6172.113 13
6172.486 16
6172.859 10
6173.231 13
6173.604 19
6173.977 20
6174.350 24
6174.723 34
6175.095 18
6175.468 17
6175.841 17
6176.214 32
6176.587 42
6176.960 34
6177.333 27
6177.706 19
6178.079 36
6178.452 33
6178.824 31
6179.197 23
6179.570 26
6179.943 29
6180.316 34
6180.689 28
6181.062 17
6181.435 20
6181.809 28
6182.182 26
6182.555 20
6182.928 13
6183.301 18
6183.674 13
6184.047 9
6184.420 14
6184.793 13
6185.166 16
6185.540 11
6185.913 11
6186.286 19
6186.659 18
6187.032 12
6187.405 10
6187.779 4
6188.152 11
6188.525 7
6188.898 6
6189.272 13
6189.645 12
6190.018 7
6190.392 9
6190.765 10
6191.138 6
6191.512 10
6191.885 8
6192.258 6
6192.632 1
6193.005 14
6193.378 12
6193.752 13
6194.125 7
6194.499 14
6194.872 15
6195.245 14
6195.619 11
6195.992 8
6196.366 28
6196.739 23
6197.113 28
6197.486 27
6197.860 28
6198.233 31
6198.607 22
6198.981 26
6199.354 19
6199.728 15
6200.101 8
6200.475 23
6200.849 29
6201.222 27
6201.596 21
6201.969 16
6202.343 15
6202.717 9
6203.091 23
6203.464 24
6203.838 23
6204.212 30
6204.585 25
6204.959 19
6205.333 15
6205.707 14
6206.080 23
6206.454 14
6206.828 18
6207.202 25
6207.576 19
6207.949 18
6208.323 18
6208.697 14
6209.071 8
6209.445 8
6209.819 15
6210.193 21
6210.567 12
6210.940 11
6211.314 6
6211.688 16
6212.062 14
6212.436 10
6212.810 18
6213.184 17
6213.558 18
6213.932 12
6214.306 7
6214.680 5
6215.054 5
6215.428 11
6215.802 12
6216.177 5
6216.551 2
6216.925 17
6217.299 14
6217.673 19
6218.047 23
6218.421 15
6218.795 14
6219.170 23
6219.544 16
6219.918 20
6220.292 22
6220.666 15
6221.041 17
6221.415 11
6221.789 12
6222.163 16
6222.538 15
6222.912 17
6223.286 17
6223.661 14
6224.035 12
6224.409 16
6224.784 23
6225.158 20
6225.532 12
6225.907 20
6226.281 14
6226.655 13
6227.030 11
6227.404 18
6227.779 25
6228.153 18
6228.528 18
6228.902 17
6229.276 24
6229.651 26
6230.025 14
6230.400 13
6230.774 13
6231.149 12
6231.524 11
6231.898 11
6232.273 8
6232.647 12
6233.022 10
6233.396 7
6233.771 7
6234.146 11
6234.520 12
6234.895 13
6235.270 21
6235.644 12
6236.019 15
6236.394 12
6236.768 10
6237.143 10
6237.518 8
6237.893 9
6238.267 11
6238.642 20
6239.017 25
6239.392 12
6239.766 11
6240.141 7
6240.516 10
6240.891 5
6241.266 1
6241.640 14
6242.015 17
6242.390 11
6242.765 10
6243.140 21
6243.515 17
6243.890 9
6244.265 13
6244.640 12
6245.015 11
6245.390 13
6245.765 24
6246.140 21
6246.515 21
6246.890 12
6247.265 18
6247.640 20
6248.015 23
6248.390 16
6248.765 18
6249.140 22
6249.515 13
6249.890 7
6250.265 11
6250.640 10
6251.015 26
6251.390 29
6251.766 24
6252.141 24
6252.516 23
6252.891 29
6253.266 19
6253.642 25
6254.017 21
6254.392 14
6254.767 6
6255.142 4
6255.518 5
6255.893 7
6256.268 15
6256.644 14
6257.019 10
6257.394 18
6257.770 17
6258.145 19
6258.520 23
6258.896 16
6259.271 13
6259.646 17
6260.022 16
6260.397 15
6260.773 19
6261.148 14
6261.524 11
6261.899 11
6262.274 12
6262.650 19
6263.025 15
6263.401 18
6263.776 15
6264.152 15
6264.528 11
6264.903 11
6265.279 18
6265.654 12
6266.030 10
6266.405 14
6266.781 15
6267.157 18
6267.532 16
6267.908 17
6268.283 19
6268.659 26
6269.035 30
6269.411 25
6269.786 19
6270.162 19
6270.538 16
6270.913 13
6271.289 14
6271.665 13
6272.041 28
6272.416 28
6272.792 18
6273.168 24
6273.544 25
6273.920 22
6274.295 27
6274.671 19
6275.047 20
6275.423 23
6275.799 29
6276.175 36
6276.551 28
6276.927 35
6277.302 32
6277.678 40
6278.054 40
6278.430 36
6278.806 47
6279.182 46
6279.558 29
6279.934 27
6280.310 26
6280.686 17
6281.062 17
6281.438 22
6281.814 20
6282.190 11
6282.567 12
6282.943 13
6283.319 19
6283.695 18
6284.071 15
6284.447 7
6284.823 21
6285.199 31
6285.576 36
6285.952 44
6286.328 42
6286.704 38
6287.080 37
6287.457 30
6287.833 33
6288.209 40
6288.585 38
6288.962 23
6289.338 18
6289.714 18
6290.090 15
6290.467 16
6290.843 17
6291.219 18
6291.596 16
6291.972 20
6292.349 29
6292.725 29
6293.101 20
6293.478 20
6293.854 23
6294.231 29
6294.607 30
6294.983 21
6295.360 13
6295.736 6
6296.113 10
6296.489 11
6296.866 20
6297.242 21
6297.619 21
6297.995 20
6298.372 15
6298.749 12
6299.125 7
6299.502 7
6299.878 6
6300.255 3
6300.632 11
6301.008 5
6301.385 3
6301.761 14
6302.138 14
6302.515 10
6302.891 17
6303.268 11
6303.645 19
6304.022 27
6304.398 17
6304.775 12
6305.152 15
6305.529 18
6305.905 22
6306.282 16
6306.659 8
6307.036 10
6307.413 15
6307.789 16
6308.166 14
6308.543 12
6308.920 9
6309.297 5
6309.674 11
6310.051 16
6310.428 11
6310.805 13
6311.181 15
6311.558 5
6311.935 6
6312.312 22
6312.689 20
6313.066 12
6313.443 15
6313.820 12
6314.197 7
6314.574 12
6314.951 10
6315.329 12
6315.706 15
6316.083 13
6316.460 10
6316.837 14
6317.214 8
6317.591 8
6317.968 9
6318.345 5
6318.723 2
6319.100 11
6319.477 9
6319.854 7
6320.231 2
6320.609 9
6320.986 15
6321.363 14
6321.740 7
6322.118 9
6322.495 11
6322.872 4
6323.249 2
6323.627 2
6324.004 7
6324.381 6
6324.759 4
6325.136 10
6325.513 10
6325.891 6
6326.268 7
6326.646 11
6327.023 20
6327.400 15
6327.778 9
6328.155 7
6328.533 6
6328.910 5
6329.288 9
6329.665 12
6330.043 9
6330.420 12
6330.798 9
6331.175 8
6331.553 9
6331.930 17
6332.308 18
6332.686 16
6333.063 15
6333.441 16
6333.818 11
6334.196 10
6334.574 11
6334.951 11
6335.329 17
6335.707 15
6336.084 27
6336.462 26
6336.840 15
6337.217 16
6337.595 19
6337.973 14
6338.351 10
6338.728 11
6339.106 7
6339.484 16
6339.862 20
6340.239 8
6340.617 12
6340.995 8
6341.373 9
6341.751 13
6342.129 15
6342.507 12
6342.884 12
6343.262 13
6343.640 12
6344.018 13
6344.396 10
6344.774 14
6345.152 14
6345.530 32
6345.908 22
6346.286 25
6346.664 38
6347.042 32
6347.420 28
6347.798 19
6348.176 12
6348.554 10
6348.932 13
6349.310 15
6349.688 27
6350.066 28
6350.444 29
6350.823 23
6351.201 22
6351.579 15
6351.957 11
6352.335 9
6352.713 6
6353.092 11
6353.470 13
6353.848 12
6354.226 7
6354.604 24
6354.983 23
6355.361 20
6355.739 25
6356.117 25
6356.496 27
6356.874 18
6357.252 22
6357.631 10
6358.009 8
6358.387 7
6358.766 19
6359.144 36
6359.523 27
6359.901 17
6360.279 12
6360.658 21
6361.036 11
6361.415 11
6361.793 17
6362.172 18
6362.550 7
6362.928 5
6363.307 19
6363.685 15
6364.064 13
6364.443 15
6364.821 16
6365.200 19
6365.578 19
6365.957 10
6366.335 13
6366.714 22
6367.093 17
6367.471 12
6367.850 16
6368.228 27
6368.607 18
6368.986 22
6369.364 28
6369.743 20
6370.122 14
6370.500 7
6370.879 14
6371.258 15
6371.637 16
6372.015 15
6372.394 13
6372.773 9
6373.152 15
6373.531 19
6373.909 15
6374.288 18
6374.667 17
6375.046 17
6375.425 9
6375.804 21
6376.182 23
6376.561 14
6376.940 9
6377.319 6
6377.698 14
6378.077 26
6378.456 21
6378.835 19
6379.214 10
6379.593 20
6379.972 20
6380.351 19
6380.730 21
6381.109 15
6381.488 13
6381.867 13
6382.246 10
6382.625 9
6383.004 10
6383.383 13
6383.762 19
6384.142 16
6384.521 18
6384.900 13
6385.279 7
6385.658 20
6386.037 25
6386.416 33
6386.796 25
6387.175 27
6387.554 18
6387.933 21
6388.313 20
6388.692 26
6389.071 15
6389.450 14
6389.830 21
6390.209 24
6390.588 24
6390.968 14
6391.347 18
6391.726 23
6392.106 27
6392.485 24
6392.864 23
6393.244 24
6393.623 26
6394.002 19
6394.382 18
6394.761 12
6395.141 31
6395.520 25
6395.900 28
6396.279 18
6396.659 19
6397.038 12
6397.418 15
6397.797 25
6398.177 19
6398.556 16
6398.936 14
6399.315 12
6399.695 13
6400.075 15
6400.454 30
6400.834 37
6401.213 36
6401.593 33
6401.973 34
6402.352 38
6402.732 35
6403.112 28
6403.491 33
6403.871 44
6404.251 34
6404.631 46
6405.010 54
6405.390 43
6405.770 42
6406.150 44
6406.529 40
6406.909 24
6407.289 26
6407.669 21
6408.049 21
6408.428 17
6408.808 14
6409.188 6
6409.568 14
6409.948 17
6410.328 23
6410.708 30
6411.088 23
6411.467 20
6411.847 9
6412.227 12
6412.607 25
6412.987 18
6413.367 10
6413.747 12
6414.127 7
6414.507 15
6414.887 23
6415.267 20
6415.647 23
6416.028 25
6416.408 21
6416.788 28
6417.168 44
6417.548 39
6417.928 40
6418.308 33
6418.688 35
6419.068 39
6419.449 20
6419.829 20
6420.209 27
6420.589 26
6420.969 18
6421.350 15
6421.730 14
6422.110 5
6422.490 16
6422.871 24
6423.251 21
6423.631 34
6424.011 30
6424.392 19
6424.772 33
6425.152 41
6425.533 48
6425.913 36
6426.293 29
6426.674 36
6427.054 49
6427.435 49
6427.815 46
6428.196 33
6428.576 40
6428.956 37
6429.337 65
6429.717 98
6430.098 117
6430.478 158
6430.859 191
6431.239 186
6431.620 202
6432.000 237
6432.381 294
6432.761 330
6433.142 354
6433.523 385
6433.903 423
6434.284 516
6434.664 545
6435.045 584
6435.426 618
6435.806 590
6436.187 575
6436.568 586
6436.948 597
6437.329 528
6437.710 489
6438.091 431
6438.471 373
6438.852 292
6439.233 249
6439.614 221
6439.994 190
6440.375 161
6440.756 111
6441.137 119
6441.517 84
6441.898 76
6442.279 76
6442.660 67
6443.041 65
6443.422 47
6443.803 56
6444.184 64
6444.564 50
6444.945 42
6445.326 43
6445.707 51
6446.088 41
6446.469 22
6446.850 13
6447.231 24
6447.612 24
6447.993 20
6448.374 23
6448.755 31
6449.136 24
6449.517 34
6449.898 25
6450.279 24
6450.661 30
6451.042 15
6451.423 18
6451.804 14
6452.185 29
6452.566 27
6452.947 27
6453.329 25
6453.710 32
6454.091 45
6454.472 28
6454.853 20
6455.235 22
6455.616 23
6455.997 28
6456.378 19
6456.760 22
6457.141 15
6457.522 11
6457.903 10
6458.285 6
6458.666 13
6459.047 12
6459.429 18
6459.810 18
6460.192 20
6460.573 18
6460.954 23
6461.336 18
6461.717 14
6462.099 4
6462.480 9
6462.861 6
6463.243 5
6463.624 15
6464.006 13
6464.387 20
6464.769 18
6465.150 10
6465.532 5
6465.913 9
6466.295 14
6466.677 18
6467.058 16
6467.440 34
6467.821 35
6468.203 16
6468.585 9
6468.966 15
6469.348 11
6469.730 15
6470.111 8
6470.493 21
6470.875 27
6471.256 25
6471.638 22
6472.020 27
6472.401 34
6472.783 28
6473.165 23
6473.547 14
6473.928 25
6474.310 27
6474.692 24
6475.074 34
6475.456 20
6475.838 23
6476.219 17
6476.601 17
6476.983 18
6477.365 12
6477.747 19
6478.129 16
6478.511 15
6478.893 9
6479.275 11
6479.657 16
6480.039 35
6480.420 33
6480.802 22
6481.184 17
6481.566 8
6481.948 9
6482.331 12
6482.713 9
6483.095 15
6483.477 18
6483.859 26
6484.241 26
6484.623 13
6485.005 16
6485.387 17
6485.769 17
6486.151 16
6486.534 5
6486.916 5
6487.298 5
6487.680 6
6488.062 13
6488.444 4
6488.827 4
6489.209 4
6489.591 6
6489.973 4
6490.356 2
6490.738 5
6491.120 18
6491.503 13
6491.885 10
6492.267 14
6492.650 20
6493.032 18
6493.414 15
6493.797 13
6494.179 14
6494.561 9
6494.944 9
6495.326 12
6495.709 18
6496.091 17
6496.473 11
6496.856 10
6497.238 4
6497.621 10
6498.003 15
6498.386 16
6498.768 14
6499.151 10
6499.533 3
6499.916 2
6500.299 11
6500.681 11
6501.064 15
6501.446 29
6501.829 29
6502.212 30
6502.594 30
6502.977 20
6503.359 13
6503.742 15
6504.125 18
6504.507 25
6504.890 22
6505.273 20
6505.656 26
6506.038 16
6506.421 18
6506.804 16
6507.187 16
6507.569 12
6507.952 7
6508.335 22
6508.718 26
6509.101 20
6509.483 23
6509.866 14
6510.249 20
6510.632 19
6511.015 10
6511.398 10
6511.781 14
6512.164 17
6512.546 17
6512.929 20
6513.312 14
6513.695 14
6514.078 29
6514.461 26
6514.844 20
6515.227 30
6515.610 32
6515.993 48
6516.376 35
6516.759 37
6517.142 46
6517.525 63
6517.909 50
6518.292 44
6518.675 43
6519.058 28
6519.441 41
6519.824 43
6520.207 46
6520.590 36
6520.974 30
6521.357 31
6521.740 24
6522.123 22
6522.506 16
6522.890 25
6523.273 41
6523.656 33
6524.039 24
6524.423 22
6524.806 36
6525.189 48
6525.572 46
6525.956 45
6526.339 38
6526.722 26
6527.106 28
6527.489 26
6527.873 25
6528.256 25
6528.639 25
6529.023 23
6529.406 33
6529.790 21
6530.173 16
6530.556 14
6530.940 14
6531.323 14
6531.707 22
6532.090 23
6532.474 26
6532.857 18
6533.241 10
6533.624 6
6534.008 4
6534.392 25
6534.775 24
6535.159 17
6535.542 24
6535.926 33
6536.310 25
6536.693 17
6537.077 23
6537.460 21
6537.844 15
6538.228 17
6538.612 19
6538.995 17
6539.379 30
6539.763 26
6540.146 23
6540.530 17
6540.914 17
6541.298 18
6541.681 13
6542.065 12
6542.449 10
6542.833 27
6543.217 29
6543.600 34
6543.984 26
6544.368 31
6544.752 24
6545.136 17
6545.520 9
6545.904 15
6546.288 12
6546.672 7
6547.056 10
6547.439 12
6547.823 18
6548.207 20
6548.591 11
6548.975 4
6549.359 7
6549.743 11
6550.127 15
6550.511 9
6550.896 20
6551.280 21
6551.664 25
6552.048 19
6552.432 14
6552.816 19
6553.200 21
6553.584 20
6553.968 31
6554.352 32
6554.737 19
6555.121 16
6555.505 16
6555.889 10
6556.273 10
6556.658 8
6557.042 5
6557.426 16
6557.810 11
6558.195 6
6558.579 8
6558.963 10
6559.347 8
6559.732 7
6560.116 7
6560.500 12
6560.885 5
6561.269 3
6561.653 8
6562.038 15
6562.422 20
6562.807 12
6563.191 15
6563.575 20
6563.960 19
6564.344 9
6564.729 7
6565.113 6
6565.498 6
6565.882 8
6566.267 9
6566.651 26
6567.036 20
6567.420 25
6567.805 15
6568.189 12
6568.574 12
6568.959 19
6569.343 11
6569.728 17
6570.112 20
6570.497 23
6570.882 16
6571.266 11
6571.651 9
6572.036 18
6572.420 15
6572.805 15
6573.190 17
6573.574 20
6573.959 22
6574.344 20
6574.729 16
6575.113 19
6575.498 29
6575.883 25
6576.268 22
6576.653 18
6577.037 14
6577.422 10
6577.807 16
6578.192 13
6578.577 5
6578.962 6
6579.347 16
6579.731 30
6580.116 34
6580.501 26
6580.886 22
6581.271 16
6581.656 8
6582.041 8
6582.426 19
6582.811 18
6583.196 24
6583.581 25
6583.966 18
6584.351 8
6584.736 12
6585.121 14
6585.506 15
6585.891 25
6586.276 14
6586.662 11
6587.047 10
6587.432 26
6587.817 31
6588.202 20
6588.587 14
6588.972 25
6589.358 27
6589.743 17
6590.128 28
6590.513 31
6590.898 39
6591.284 36
6591.669 29
6592.054 20
6592.439 12
6592.825 26
6593.210 25
6593.595 26
6593.981 31
6594.366 29
6594.751 21
6595.137 21
6595.522 18
6595.907 24
6596.293 20
6596.678 14
6597.063 17
6597.449 9
6597.834 14
6598.220 18
6598.605 11
6598.991 13
6599.376 22
6599.762 31
6600.147 25
6600.533 37
6600.918 20
6601.304 16
6601.689 14
6602.075 16
6602.460 23
6602.846 11
6603.231 18
6603.617 14
6604.003 10
6604.388 14
6604.774 9
6605.160 20
6605.545 30
6605.931 29
6606.317 28
6606.702 30
6607.088 21
6607.474 11
6607.859 25
6608.245 22
6608.631 16
6609.017 16
6609.402 18
6609.788 21
6610.174 13
6610.560 26
6610.946 44
6611.331 36
6611.717 37
6612.103 36
6612.489 39
6612.875 28
6613.261 31
6613.647 36
6614.032 28
6614.418 23
6614.804 26
6615.190 30
6615.576 35
6615.962 40
6616.348 23
6616.734 28
6617.120 42
6617.506 39
6617.892 47
6618.278 62
6618.664 49
6619.050 43
6619.436 44
6619.822 24
6620.208 29
6620.595 30
6620.981 44
6621.367 45
6621.753 33
6622.139 30
6622.525 49
6622.911 48
6623.297 39
6623.684 39
6624.070 35
6624.456 48
6624.842 54
6625.229 66
6625.615 88
6626.001 91
6626.387 128
6626.774 139
6627.160 155
6627.546 206
6627.932 254
6628.319 274
6628.705 382
6629.091 459
6629.478 586
6629.864 724
6630.251 890
6630.637 1140
6631.023 1306
6631.410 1537
6631.796 1670
6632.183 1765
6632.569 1898
6632.955 2111
6633.342 2250
6633.728 2238
6634.115 2205
6634.501 2214
6634.888 2237
6635.274 2093
6635.661 1858
6636.048 1690
6636.434 1565
6636.821 1347
6637.207 1185
6637.594 1013
6637.980 895
6638.367 748
6638.754 592
6639.140 488
6639.527 408
6639.914 332
6640.300 314
6640.687 276
6641.074 260
6641.460 262
6641.847 239
6642.234 233
6642.621 176
6643.007 179
6643.394 150
6643.781 105
6644.168 99
6644.554 85
6644.941 86
6645.328 101
6645.715 103
6646.102 98
6646.489 92
6646.875 75
6647.262 64
6647.649 72
6648.036 79
6648.423 71
6648.810 56
6649.197 35
6649.584 35
6649.971 36
6650.358 40
6650.745 30
6651.132 21
6651.519 22
6651.906 43
6652.293 52
6652.680 50
6653.067 41
6653.454 34
6653.841 31
6654.228 35
6654.615 31
6655.002 32
6655.389 39
6655.776 23
6656.163 27
6656.551 36
6656.938 29
6657.325 29
6657.712 26
6658.099 24
6658.486 38
6658.874 37
6659.261 43
6659.648 33
6660.035 24
6660.423 28
6660.810 33
6661.197 20
6661.585 35
6661.972 31
6662.359 23
6662.746 23
6663.134 27
6663.521 20
6663.908 19
6664.296 30
6664.683 28
6665.071 21
6665.458 17
6665.845 10
6666.233 10
6666.620 18
6667.008 27
6667.395 26
6667.783 15
6668.170 12
6668.558 12
6668.945 6
6669.333 13
6669.720 20
6670.108 21
6670.495 22
6670.883 12
6671.270 16
6671.658 19
6672.046 16
6672.433 17
6672.821 18
6673.208 25
6673.596 20
6673.984 24
6674.371 21
6674.759 10
6675.147 9
6675.534 12
6675.922 8
6676.310 14
6676.698 26
6677.085 37
6677.473 39
6677.861 36
6678.249 19
6678.636 14
6679.024 16
6679.412 23
6679.800 16
6680.188 12
6680.576 33
6680.963 32
6681.351 33
6681.739 28
6682.127 36
6682.515 31
6682.903 14
6683.291 14
6683.679 26
6684.067 17
6684.455 15
6684.843 17
6685.231 16
6685.619 12
6686.007 24
6686.395 24
6686.783 15
6687.171 29
6687.559 20
6687.947 19
6688.335 20
6688.723 22
6689.111 13
6689.499 21
6689.887 27
6690.275 15
6690.664 13
6691.052 14
6691.440 14
6691.828 13
6692.216 8
6692.604 18
6692.993 13
6693.381 20
6693.769 22
6694.157 13
6694.545 6
6694.934 9
6695.322 9
6695.710 7
6696.099 4
6696.487 15
6696.875 16
6697.264 10
6697.652 12
6698.040 14
6698.429 10
6698.817 6
6699.205 11
6699.594 14
6699.982 9
6700.371 14
6700.759 10
6701.147 7
6701.536 10
6701.924 6
6702.313 8
6702.701 8
6703.090 8
6703.478 7
6703.867 20
6704.255 23
6704.644 13
6705.033 16
6705.421 14
6705.810 15
6706.198 25
6706.587 25
6706.975 18
6707.364 13
6707.753 10
6708.141 10
6708.530 9
6708.919 15
6709.307 12
6709.696 20
6710.085 20
6710.474 19
6710.862 18
6711.251 10
6711.640 8
6712.028 13
6712.417 9
6712.806 10
6713.195 7
6713.584 10
6713.972 6
6714.361 10
6714.750 12
6715.139 10
6715.528 15
6715.917 7
6716.306 11
6716.694 12
6717.083 7
6717.472 7
6717.861 2
6718.250 6
6718.639 7
6719.028 22
6719.417 21
6719.806 15
6720.195 10
6720.584 13
6720.973 9
6721.362 19
6721.751 26
6722.140 21
6722.529 12
6722.918 12
6723.307 16
6723.696 17
6724.086 16
6724.475 16
6724.864 14
6725.253 20
6725.642 16
6726.031 10
6726.420 9
6726.810 8
6727.199 11
6727.588 7
6727.977 5
6728.367 9
6728.756 23
6729.145 23
6729.534 20
6729.924 10
6730.313 15
6730.702 15
6731.091 11
6731.481 6
6731.870 11
6732.260 8
6732.649 12
6733.038 15
6733.428 13
6733.817 7
6734.206 6
6734.596 12
6734.985 8
6735.375 7
6735.764 11
6736.154 8
6736.543 7
6736.933 9
6737.322 6
6737.712 8
6738.101 6
6738.491 4
6738.880 14
6739.270 14
6739.659 17
6740.049 15
6740.438 15
6740.828 12
6741.218 9
6741.607 10
6741.997 8
6742.386 14
6742.776 11
6743.166 10
6743.555 19
6743.945 21
6744.335 12
6744.725 9
6745.114 8
6745.504 26
6745.894 28
6746.283 12
6746.673 11
6747.063 16
6747.453 14
6747.843 7
6748.232 13
6748.622 11
6749.012 9
6749.402 16
6749.792 7
6750.182 4
6750.572 11
6750.961 20
6751.351 19
6751.741 11
6752.131 9
6752.521 21
6752.911 20
6753.301 14
6753.691 16
6754.081 15
6754.471 9
6754.861 15
6755.251 11
6755.641 8
6756.031 7
6756.421 13
6756.811 18
6757.201 14
6757.591 17
6757.981 29
6758.371 22
6758.762 23
6759.152 18
6759.542 13
6759.932 14
6760.322 28
6760.712 19
6761.102 12
6761.493 17
6761.883 11
6762.273 8
6762.663 12
6763.054 12
6763.444 11
6763.834 4
6764.224 11
6764.615 17
6765.005 16
6765.395 15
6765.786 16
6766.176 18
6766.566 15
6766.957 18
6767.347 11
6767.737 11
6768.128 10
6768.518 11
6768.908 5
6769.299 5
6769.689 15
6770.080 17
6770.470 21
6770.861 23
6771.251 16
6771.642 9
6772.032 11
6772.423 15
6772.813 15
6773.204 14
6773.594 11
6773.985 11
6774.375 16
6774.766 17
6775.157 26
6775.547 33
6775.938 23
6776.328 13
6776.719 28
6777.110 41
6777.500 34
6777.891 21
6778.282 21
6778.672 21
6779.063 19
6779.454 15
6779.844 14
6780.235 12
6780.626 14
6781.017 11
6781.407 14
6781.798 18
6782.189 14
6782.580 13
6782.971 7
6783.362 12
6783.752 14
6784.143 12
6784.534 9
6784.925 11
6785.316 11
6785.707 14
6786.098 21
6786.489 12
6786.879 21
6787.270 19
6787.661 13
6788.052 8
6788.443 10
6788.834 5
6789.225 8
6789.616 11
6790.007 9
6790.398 28
6790.789 25
6791.180 23
6791.571 22
6791.963 20
6792.354 16
6792.745 34
6793.136 54
6793.527 57
6793.918 56
6794.309 38
6794.700 39
6795.092 38
6795.483 37
6795.874 37
6796.265 35
6796.656 36
6797.048 26
6797.439 24
6797.830 27
6798.221 33
6798.613 38
6799.004 21
6799.395 26
6799.786 14
6800.178 10
6800.569 12
6800.960 13
6801.352 12
6801.743 19
6802.134 23
6802.526 21
6802.917 17
6803.309 15
6803.700 16
6804.091 12
6804.483 9
6804.874 25
6805.266 32
6805.657 29
6806.049 19
6806.440 18
6806.832 13
6807.223 18
6807.615 24
6808.006 16
6808.398 12
6808.789 23
6809.181 18
6809.573 21
6809.964 33
6810.356 20
6810.747 15
6811.139 11
6811.531 18
6811.922 12
6812.314 5
6812.706 6
6813.097 8
6813.489 14
6813.881 12
6814.272 19
6814.664 17
6815.056 18
6815.448 15
6815.839 13
6816.231 21
6816.623 33
6817.015 23
6817.407 16
6817.798 18
6818.190 19
6818.582 19
6818.974 24
6819.366 14
6819.758 6
6820.150 10
6820.541 10
6820.933 7
6821.325 5
6821.717 5
6822.109 4
6822.501 6
6822.893 11
6823.285 11
6823.677 5
6824.069 2
6824.461 5
6824.853 9
6825.245 14
6825.637 10
6826.029 10
6826.421 22
6826.813 25
6827.205 19
6827.598 16
6827.990 17
6828.382 13
6828.774 16
6829.166 12
6829.558 7
6829.950 12
6830.343 5
6830.735 7
6831.127 13
6831.519 16
6831.911 13
6832.304 5
6832.696 9
6833.088 15
6833.480 22
6833.873 33
6834.265 35
6834.657 40
6835.050 34
6835.442 33
6835.834 29
6836.227 38
6836.619 43
6837.011 37
6837.404 64
6837.796 74
6838.189 71
6838.581 69
6838.973 62
6839.366 59
6839.758 69
6840.151 61
6840.543 49
6840.936 58
6841.328 75
6841.721 60
6842.113 51
6842.506 40
6842.898 28
6843.291 35
6843.683 42
6844.076 40
6844.469 24
6844.861 32
6845.254 26
6845.646 27
6846.039 28
6846.432 21
6846.824 38
6847.217 25
6847.610 28
6848.002 29
6848.395 26
6848.788 22
6849.181 23
6849.573 19
6849.966 16
6850.359 20
6850.752 23
6851.144 27
6851.537 20
6851.930 15
6852.323 11
6852.716 13
6853.108 26
6853.501 18
6853.894 20
6854.287 17
6854.680 27
6855.073 24
6855.466 23
6855.859 36
6856.252 25
6856.644 31
6857.037 32
6857.430 29
6857.823 39
6858.216 33
6858.609 27
6859.002 30
6859.395 30
6859.788 27
6860.181 26
6860.574 22
6860.968 31
6861.361 26
6861.754 31
6862.147 27
6862.540 22
6862.933 20
6863.326 23
6863.719 39
6864.112 39
6864.506 35
6864.899 36
6865.292 22
6865.685 24
6866.078 27
6866.472 28
6866.865 21
6867.258 31
6867.651 30
6868.045 30
6868.438 46
6868.831 34
6869.224 35
6869.618 36
6870.011 28
6870.404 35
6870.798 29
6871.191 26
6871.584 55
6871.978 49
6872.371 50
6872.765 35
6873.158 30
6873.551 37
6873.945 27
6874.338 20
6874.732 18
6875.125 35
6875.519 33
6875.912 30
6876.306 27
6876.699 23
6877.093 22
6877.486 24
6877.880 35
6878.273 30
6878.667 35
6879.061 36
6879.454 33
6879.848 44
6880.241 36
6880.635 55
6881.029 74
6881.422 112
6881.816 76
6882.210 57
6882.603 72
6882.997 82
6883.391 76
6883.784 51
6884.178 39
6884.572 52
6884.966 52
6885.359 53
6885.753 48
6886.147 28
6886.541 32
6886.935 23
6887.328 24
6887.722 24
6888.116 23
6888.510 19
6888.904 19
6889.298 18
6889.692 13
6890.085 13
6890.479 21
6890.873 26
6891.267 30
6891.661 20
6892.055 13
6892.449 11
6892.843 8
6893.237 6
6893.631 7
6894.025 13
6894.419 16
6894.813 23
6895.207 23
6895.601 19
6895.995 26
6896.389 22
6896.783 13
6897.178 24
6897.572 19
6897.966 15
6898.360 21
6898.754 23
6899.148 13
6899.542 9
6899.937 5
6900.331 9
6900.725 15
6901.119 19
6901.513 22
6901.908 14
6902.302 11
6902.696 18
6903.090 23
6903.485 28
6903.879 26
6904.273 28
6904.668 33
6905.062 22
6905.456 20
6905.851 21
6906.245 20
6906.639 18
6907.034 13
6907.428 13
6907.823 18
6908.217 16
6908.611 24
6909.006 22
6909.400 23
6909.795 23
6910.189 22
6910.584 28
6910.978 28
6911.373 27
6911.767 34
6912.162 32
6912.556 35
6912.951 19
6913.345 11
6913.740 13
6914.135 7
6914.529 17
6914.924 24
6915.318 14
6915.713 7
6916.108 14
6916.502 15
6916.897 15
6917.292 14
6917.686 20
6918.081 27
6918.476 14
6918.871 9
6919.265 15
6919.660 15
6920.055 13
6920.450 13
6920.844 26
6921.239 29
6921.634 19
6922.029 12
6922.424 16
6922.818 18
6923.213 21
6923.608 24
6924.003 26
6924.398 15
6924.793 12
6925.188 12
6925.583 17
6925.977 14
6926.372 11
6926.767 13
6927.162 14
6927.557 11
6927.952 16
6928.347 12
6928.742 21
6929.137 16
6929.532 27
6929.927 19
6930.322 20
6930.717 29
6931.113 37
6931.508 38
6931.903 29
6932.298 24
6932.693 22
6933.088 38
6933.483 41
6933.878 44
6934.274 38
6934.669 38
6935.064 38
6935.459 30
6935.854 34
6936.250 35
6936.645 28
6937.040 36
6937.435 48
6937.831 61
6938.226 64
6938.621 61
6939.016 93
6939.412 90
6939.807 114
6940.202 122
6940.598 144
6940.993 154
6941.388 141
6941.784 152
6942.179 121
6942.575 134
6942.970 122
6943.365 115
6943.761 98
6944.156 100
6944.552 87
6944.947 77
6945.343 70
6945.738 63
6946.134 48
6946.529 56
6946.925 51
6947.320 35
6947.716 34
6948.111 28
6948.507 31
6948.903 32
6949.298 32
6949.694 31
6950.089 24
6950.485 27
6950.881 30
6951.276 21
6951.672 30
6952.068 31
6952.463 17
6952.859 20
6953.255 15
6953.650 15
6954.046 25
6954.442 13
6954.838 10
6955.233 22
6955.629 21
6956.025 25
6956.421 27
6956.817 19
6957.212 19
6957.608 16
6958.004 16
6958.400 15
6958.796 17
6959.192 31
6959.587 19
6959.983 14
6960.379 19
6960.775 13
6961.171 15
6961.567 24
6961.963 20
6962.359 20
6962.755 27
6963.151 20
6963.547 29
6963.943 25
6964.339 23
6964.735 23
6965.131 25
6965.527 17
6965.923 24
6966.319 30
6966.715 29
6967.111 19
6967.508 16
6967.904 10
6968.300 24
6968.696 45
6969.092 54
6969.488 43
6969.884 50
6970.281 45
6970.677 38
6971.073 27
6971.469 32
6971.866 36
6972.262 40
6972.658 29
6973.054 19
6973.451 27
6973.847 21
6974.243 17
6974.640 18
6975.036 29
6975.432 40
6975.829 50
6976.225 37
6976.621 31
6977.018 23
6977.414 28
6977.810 28
6978.207 19
6978.603 16
6979.000 27
6979.396 35
6979.793 31
6980.189 28
6980.586 27
6980.982 16
6981.379 20
6981.775 22
6982.172 17
6982.568 16
6982.965 15
6983.361 20
6983.758 21
6984.154 20
6984.551 16
6984.948 19
6985.344 22
6985.741 24
6986.138 17
6986.534 12
6986.931 18
6987.328 22
6987.724 31
6988.121 30
6988.518 25
6988.914 28
6989.311 28
6989.708 31
6990.105 35
6990.501 39
6990.898 31
6991.295 26
6991.692 18
6992.089 17
6992.485 15
6992.882 19
6993.279 13
6993.676 13
6994.073 14
6994.470 11
6994.867 13
6995.263 25
6995.660 29
6996.057 27
6996.454 12
6996.851 9
6997.248 12
6997.645 10
6998.042 9
6998.439 11
6998.836 11
6999.233 8
6999.630 15
7000.027 11
7000.424 21
7000.821 22
7001.218 23
7001.615 21
7002.013 26
7002.410 24
7002.807 20
7003.204 9
7003.601 14
7003.998 19
7004.395 21
7004.793 28
7005.190 39
7005.587 37
7005.984 19
7006.381 35
7006.779 37
7007.176 49
7007.573 54
7007.970 52
7008.368 57
7008.765 50
7009.162 29
7009.559 34
7009.957 34
7010.354 36
7010.751 29
7011.149 29
7011.546 29
7011.944 21
7012.341 20
7012.738 21
7013.136 19
7013.533 26
7013.931 20
7014.328 34
7014.726 33
7015.123 30
7015.520 22
7015.918 10
7016.315 7
7016.713 13
7017.111 22
7017.508 41
7017.906 31
7018.303 24
7018.701 16
7019.098 16
7019.496 16
7019.893 26
7020.291 27
7020.689 15
7021.086 14
7021.484 13
7021.882 12
7022.279 11
7022.677 18
7023.075 21
7023.472 11
7023.870 11
7024.268 13
7024.666 18
7025.063 15
7025.461 11
7025.859 6
7026.257 10
7026.654 13
7027.052 9
7027.450 12
7027.848 12
7028.246 14
7028.644 8
7029.041 10
7029.439 11
7029.837 11
7030.235 8
7030.633 13
7031.031 4
7031.429 7
7031.827 14
7032.225 11
7032.623 10
7033.021 15
7033.419 18
7033.817 18
7034.215 16
7034.613 14
7035.011 18
7035.409 8
7035.807 9
7036.205 20
7036.603 31
7037.001 35
7037.399 23
7037.797 12
7038.195 19
7038.594 18
7038.992 21
7039.390 19
7039.788 18
7040.186 23
7040.584 19
7040.983 18
7041.381 13
7041.779 12
7042.177 19
7042.576 30
7042.974 28
7043.372 30
7043.770 32
7044.169 26
7044.567 23
7044.965 25
7045.364 22
7045.762 22
7046.160 21
7046.559 21
7046.957 21
7047.355 17
7047.754 10
7048.152 18
7048.551 14
7048.949 12
7049.347 10
7049.746 13
7050.144 18
7050.543 25
7050.941 23
7051.340 24
7051.738 13
7052.137 14
7052.535 16
7052.934 13
7053.332 19
7053.731 22
7054.130 16
7054.528 9
7054.927 18
7055.325 29
7055.724 14
7056.123 11
7056.521 15
7056.920 10
7057.319 12
7057.717 11
7058.116 10
7058.515 20
7058.913 16
7059.312 30
7059.711 31
7060.110 28
7060.508 22
7060.907 19
7061.306 15
7061.705 15
7062.103 14
7062.502 18
7062.901 18
7063.300 14
7063.699 11
7064.098 23
7064.497 19
7064.895 15
7065.294 17
7065.693 13
7066.092 7
7066.491 8
7066.890 19
7067.289 19
7067.688 12
7068.087 14
7068.486 13
7068.885 12
7069.284 12
7069.683 13
7070.082 18
7070.481 12
7070.880 18
7071.279 14
7071.678 11
7072.077 10
7072.476 7
7072.875 10
7073.274 9
7073.674 3
7074.073 14
7074.472 13
7074.871 10
7075.270 14
7075.669 13
7076.069 15
7076.468 12
7076.867 14
7077.266 22
7077.665 24
7078.065 19
7078.464 12
7078.863 8
7079.263 11
7079.662 11
7080.061 10
7080.460 9
7080.860 8
7081.259 12
7081.659 13
7082.058 11
7082.457 11
7082.857 14
7083.256 16
7083.655 12
7084.055 16
7084.454 8
7084.854 11
7085.253 14
7085.653 10
7086.052 12
7086.452 11
7086.851 13
7087.251 8
7087.650 15
7088.050 22
7088.449 23
7088.849 22
7089.248 20
7089.648 16
7090.048 17
7090.447 10
7090.847 15
7091.246 12
7091.646 15
7092.046 23
7092.445 25
7092.845 23
7093.245 17
7093.644 12
7094.044 8
7094.444 6
7094.844 6
7095.243 5
7095.643 2
7096.043 5
7096.443 5
7096.842 7
7097.242 4
7097.642 2
7098.042 12
7098.442 11
7098.841 12
7099.241 9
7099.641 4
7100.041 7
7100.441 8
7100.841 11
7101.241 10
7101.641 19
7102.041 12
7102.440 16
7102.840 23
7103.240 13
7103.640 6
7104.040 5
7104.440 0
7104.840 8
7105.240 3
7105.640 0
7106.040 3
7106.441 3
7106.841 11
7107.241 12
7107.641 14
7108.041 11
7108.441 11
7108.841 16
7109.241 9
7109.641 8
7110.042 6
7110.442 12
7110.842 21
7111.242 23
7111.642 18
7112.042 14
7112.443 24
7112.843 20
7113.243 16
7113.643 16
7114.044 17
7114.444 15
7114.844 16
7115.245 14
7115.645 11
7116.045 13
7116.446 11
7116.846 5
7117.246 9
7117.647 9
7118.047 11
7118.447 13
7118.848 10
7119.248 14
7119.649 20
7120.049 18
7120.450 15
7120.850 14
7121.250 14
7121.651 24
7122.051 30
7122.452 18
7122.852 9
7123.253 8
7123.654 11
7124.054 12
7124.455 17
7124.855 20
7125.256 15
7125.656 19
7126.057 9
7126.458 5
7126.858 4
7127.259 2
7127.660 9
7128.060 16
7128.461 14
7128.862 15
7129.262 14
7129.663 11
7130.064 10
7130.464 11
7130.865 17
7131.266 14
7131.667 11
7132.067 14
7132.468 17
7132.869 11
7133.270 18
7133.671 19
7134.072 14
7134.472 12
7134.873 11
7135.274 14
7135.675 9
7136.076 12
7136.477 8
7136.878 8
7137.279 7
7137.680 11
7138.081 13
7138.481 23
7138.882 25
7139.283 22
7139.684 19
7140.085 15
7140.486 21
7140.887 16
7141.288 10
7141.690 11
7142.091 5
7142.492 18
7142.893 13
7143.294 7
7143.695 21
7144.096 19
7144.497 21
7144.898 23
7145.299 18
7145.701 18
7146.102 16
7146.503 26
7146.904 31
7147.305 25
7147.707 21
7148.108 16
7148.509 14
7148.910 12
7149.312 18
7149.713 15
7150.114 23
7150.515 18
7150.917 11
7151.318 8
7151.719 17
7152.121 15
7152.522 17
7152.923 15
7153.325 22
7153.726 23
7154.128 31
7154.529 37
7154.930 33
7155.332 38
7155.733 23
7156.135 19
7156.536 29
7156.938 19
7157.339 23
7157.741 15
7158.142 22
7158.544 26
7158.945 16
7159.347 14
7159.748 15
7160.150 21
7160.552 16
7160.953 15
7161.355 15
7161.756 21
7162.158 8
7162.560 8
7162.961 17
7163.363 15
7163.765 13
7164.166 19
7164.568 12
7164.970 23
7165.371 28
7165.773 26
7166.175 13
7166.577 18
7166.978 20
7167.380 17
7167.782 18
7168.184 21
7168.586 21
7168.987 21
7169.389 9
7169.791 9
7170.193 13
7170.595 11
7170.997 15
7171.398 7
7171.800 14
7172.202 12
7172.604 8
7173.006 9
7173.408 17
7173.810 9
7174.212 8
7174.614 5
7175.016 6
7175.418 2
7175.820 12
7176.222 19
7176.624 31
7177.026 20
7177.428 16
7177.830 12
7178.232 12
7178.634 14
7179.036 24
7179.439 16
7179.841 19
7180.243 15
7180.645 10
7181.047 15
7181.449 17
7181.851 16
7182.254 11
7182.656 7
7183.058 10
7183.460 13
7183.863 10
7184.265 6
7184.667 7
7185.069 10
7185.472 16
7185.874 23
7186.276 26
7186.678 21
7187.081 26
7187.483 32
7187.885 23
7188.288 22
7188.690 17
7189.093 15
7189.495 13
7189.897 15
7190.300 16
7190.702 10
7191.105 6
7191.507 3
7191.910 11
7192.312 9
7192.715 10
7193.117 4
7193.520 6
7193.922 7
7194.325 11
7194.727 11
7195.130 20
7195.532 21
7195.935 16
7196.337 13
7196.740 14
7197.143 8
7197.545 6
7197.948 8
7198.350 7
7198.753 9
7199.156 9
7199.558 6
7199.961 11
7200.364 3
7200.767 4
7201.169 4
7201.572 4
7201.975 7
7202.378 11
7202.780 12
7203.183 8
7203.586 6
7203.989 22
7204.391 23
7204.794 12
7205.197 8
7205.600 5
7206.003 15
7206.406 17
7206.809 10
7207.211 8
7207.614 5
7208.017 11
7208.420 21
7208.823 28
7209.226 30
7209.629 20
7210.032 17
7210.435 9
7210.838 13
7211.241 16
7211.644 21
7212.047 12
7212.450 14
7212.853 11
7213.256 13
7213.659 13
7214.062 12
7214.465 13
7214.868 15
7215.272 16
7215.675 19
7216.078 19
7216.481 17
7216.884 27
7217.287 18
7217.691 10
7218.094 13
7218.497 14
7218.900 19
7219.303 21
7219.707 19
7220.110 14
7220.513 13
7220.916 6
7221.320 6
7221.723 6
7222.126 6
7222.530 10
7222.933 9
7223.336 12
7223.740 8
7224.143 5
7224.546 14
7224.950 14
7225.353 14
7225.757 11
7226.160 9
7226.563 10
7226.967 11
7227.370 6
7227.774 5
7228.177 14
7228.581 11
7228.984 8
7229.388 8
7229.791 8
7230.195 15
7230.598 13
7231.002 6
7231.406 6
7231.809 7
7232.213 7
7232.616 13
7233.020 8
7233.424 10
7233.827 11
7234.231 11
7234.634 14
7235.038 11
7235.442 10
7235.846 12
7236.249 12
7236.653 13
7237.057 13
7237.460 12
7237.864 6
7238.268 11
7238.672 13
7239.075 12
7239.479 9
7239.883 6
7240.287 13
7240.691 15
7241.095 17
7241.498 21
7241.902 20
7242.306 12
7242.710 24
7243.114 30
7243.518 23
7243.922 18
7244.326 15
7244.730 14
7245.134 9
7245.538 10
7245.941 17
7246.345 14
7246.749 15
7247.153 6
7247.557 2
7247.962 3
7248.366 3
7248.770 8
7249.174 7
7249.578 11
7249.982 11
7250.386 10
7250.790 7
7251.194 2
7251.598 4
7252.002 6
7252.407 7
7252.811 12
7253.215 31
7253.619 24
7254.023 11
7254.428 12
7254.832 9
7255.236 5
7255.640 7
7256.045 4
7256.449 12
7256.853 12
7257.257 29
7257.662 29
7258.066 13
7258.470 10
7258.875 17
7259.279 14
7259.683 13
7260.088 7
7260.492 3
7260.896 8
7261.301 13
7261.705 18
7262.110 17
7262.514 15
7262.919 10
7263.323 8
7263.728 18
7264.132 22
7264.537 29
7264.941 25
7265.346 17
7265.750 12
7266.155 7
7266.559 3
7266.964 6
7267.368 6
7267.773 9
7268.177 10
7268.582 12
7268.987 12
7269.391 14
7269.796 16
7270.201 11
7270.605 14
7271.010 17
7271.415 15
7271.819 10
7272.224 8
7272.629 4
7273.034 13
7273.438 15
7273.843 14
7274.248 10
7274.653 7
7275.057 6
7275.462 5
7275.867 14
7276.272 7
7276.677 6
7277.081 14
7277.486 18
7277.891 15
7278.296 12
7278.701 9
7279.106 6
7279.511 7
7279.916 15
7280.321 10
7280.726 11
7281.131 13
7281.535 22
7281.940 19
7282.345 22
7282.750 17
7283.155 12
7283.560 8
7283.966 4
7284.371 7
7284.776 8
7285.181 17
7285.586 24
7285.991 21
7286.396 11
7286.801 10
7287.206 11
7287.611 8
7288.017 8
7288.422 15
7288.827 11
7289.232 14
7289.637 13
7290.042 11
7290.448 9
7290.853 14
7291.258 19
7291.663 12
7292.069 8
7292.474 8
7292.879 12
7293.284 9
7293.690 9
7294.095 15
7294.500 9
7294.906 8
7295.311 13
7295.716 16
7296.122 13
7296.527 7
7296.933 7
7297.338 14
7297.743 18
7298.149 17
7298.554 13
7298.960 9
7299.365 12
7299.771 18
7300.176 27
7300.582 28
7300.987 20
7301.393 13
7301.798 21
7302.204 22
7302.609 19
7303.015 22
7303.421 14
7303.826 16
7304.232 14
7304.637 15
7305.043 24
7305.449 14
7305.854 12
7306.260 5
7306.666 12
7307.071 13
7307.477 9
7307.883 12
7308.288 14
7308.694 13
7309.100 10
7309.506 8
7309.911 8
7310.317 11
7310.723 12
7311.129 14
7311.535 7
7311.940 11
7312.346 15
7312.752 10
7313.158 11
7313.564 14
7313.970 22
7314.375 31
7314.781 18
7315.187 20
7315.593 12
7315.999 8
7316.405 6
7316.811 12
7317.217 15
7317.623 13
7318.029 15
7318.435 8
7318.841 11
7319.247 9
7319.653 15
7320.059 21
7320.465 19
7320.871 23
7321.277 18
7321.683 17
7322.089 6
7322.496 6
7322.902 4
7323.308 6
7323.714 8
7324.120 14
7324.526 13
7324.932 16
7325.339 6
7325.745 4
7326.151 7
7326.557 7
7326.963 19
7327.370 14
7327.776 14
7328.182 13
7328.589 10
7328.995 21
7329.401 24
7329.807 31
7330.214 28
7330.620 14
7331.026 7
7331.433 6
7331.839 10
7332.246 6
7332.652 7
7333.058 13
7333.465 17
7333.871 22
7334.278 17
7334.684 17
7335.091 14
7335.497 15
7335.903 15
7336.310 18
7336.716 14
7337.123 18
7337.530 16
7337.936 13
7338.343 7
7338.749 7
7339.156 11
7339.562 12
7339.969 14
7340.376 18
7340.782 30
7341.189 20
7341.595 25
7342.002 26
7342.409 27
7342.815 32
7343.222 30
7343.629 34
7344.036 37
7344.442 19
7344.849 28
7345.256 29
7345.662 23
7346.069 16
7346.476 16
7346.883 11
7347.290 13
7347.696 18
7348.103 19
7348.510 14
7348.917 11
7349.324 8
7349.731 6
7350.137 16
7350.544 14
7350.951 13
7351.358 14
7351.765 20
7352.172 30
7352.579 28
7352.986 27
7353.393 14
7353.800 14
7354.207 17
7354.614 19
7355.021 20
7355.428 13
7355.835 10
7356.242 5
7356.649 6
7357.056 12
7357.463 15
7357.870 13
7358.277 21
7358.685 17
7359.092 15
7359.499 17
7359.906 19
7360.313 27
7360.720 21
7361.127 19
7361.535 23
7361.942 18
7362.349 24
7362.756 19
7363.164 8
7363.571 21
7363.978 25
7364.385 23
7364.793 26
7365.200 22
7365.607 19
7366.015 16
7366.422 14
7366.829 9
7367.237 28
7367.644 28
7368.051 19
7368.459 12
7368.866 7
7369.274 7
7369.681 10
7370.088 15
7370.496 19
7370.903 16
7371.311 12
7371.718 23
7372.126 14
7372.533 6
7372.941 4
7373.348 9
7373.756 17
7374.163 26
7374.571 15
7374.978 13
7375.386 17
7375.794 9
7376.201 4
7376.609 7
7377.016 8
7377.424 10
7377.832 7
7378.239 26
7378.647 22
7379.055 16
7379.462 9
7379.870 3
7380.278 16
7380.686 21
7381.093 21
7381.501 15
7381.909 13
7382.317 23
7382.724 18
7383.132 14
7383.540 20
7383.948 15
7384.356 13
7384.763 6
7385.171 10
7385.579 19
7385.987 22
7386.395 20
7386.803 14
7387.211 14
7387.619 16
7388.027 20
7388.434 14
7388.842 10
7389.250 15
7389.658 22
7390.066 22
7390.474 14
7390.882 15
7391.290 10
7391.698 17
7392.106 22
7392.515 16
7392.923 17
7393.331 16
7393.739 24
7394.147 22
7394.555 17
7394.963 12
7395.371 14
7395.779 8
7396.188 13
7396.596 12
7397.004 13
7397.412 17
7397.820 23
7398.228 22
7398.637 16
7399.045 18
7399.453 37
7399.861 25
7400.270 20
7400.678 22
7401.086 21
7401.495 21
7401.903 16
7402.311 21
7402.720 17
7403.128 18
7403.536 20
7403.945 16
7404.353 15
7404.761 17
7405.170 23
7405.578 11
7405.987 17
7406.395 17
7406.803 21
7407.212 17
7407.620 12
7408.029 22
7408.437 19
7408.846 16
7409.254 7
7409.663 9
7410.071 9
7410.480 10
7410.889 16
7411.297 10
7411.706 10
7412.114 13
7412.523 14
7412.932 8
7413.340 16
7413.749 6
7414.158 9
7414.566 12
7414.975 8
7415.384 5
7415.792 4
7416.201 13
7416.610 9
7417.018 6
7417.427 3
7417.836 5
7418.245 11
7418.653 13
7419.062 18
7419.471 19
7419.880 11
7420.289 9
7420.697 8
7421.106 13
7421.515 15
7421.924 10
7422.333 11
7422.742 15
7423.151 13
7423.560 10
7423.969 14
7424.377 13
7424.786 14
7425.195 13
7425.604 4
7426.013 5
7426.422 3
7426.831 11
7427.240 18
7427.649 15
7428.058 11
7428.467 4
7428.877 6
7429.286 8
7429.695 13
7430.104 11
7430.513 10
7430.922 16
7431.331 16
7431.740 8
7432.149 5
7432.559 10
7432.968 12
7433.377 9
7433.786 8
7434.195 6
7434.605 17
7435.014 29
7435.423 31
7435.832 17
7436.241 16
7436.651 13
7437.060 6
7437.469 16
7437.879 14
7438.288 13
7438.697 20
7439.107 16
7439.516 13
7439.925 11
7440.335 13
7440.744 12
7441.154 16
7441.563 15
7441.972 9
7442.382 8
7442.791 5
7443.201 4
7443.610 23
7444.020 25
7444.429 21
7444.839 23
7445.248 19
7445.658 18
7446.067 13
7446.477 4
7446.886 6
7447.296 6
7447.705 13
7448.115 10
7448.525 8
7448.934 7
7449.344 4
7449.753 7
7450.163 20
7450.573 16
7450.982 15
7451.392 13
7451.802 18
7452.212 20
7452.621 23
7453.031 25
7453.441 24
7453.850 18
7454.260 30
7454.670 27
7455.080 27
7455.490 35
7455.899 35
7456.309 33
7456.719 27
7457.129 26
7457.539 32
7457.949 28
7458.358 23
7458.768 39
7459.178 36
7459.588 31
7459.998 19
7460.408 28
7460.818 28
7461.228 30
7461.638 18
7462.048 23
7462.458 28
7462.868 21
7463.278 20
7463.688 29
7464.098 41
7464.508 31
7464.918 22
7465.328 23
7465.738 30
7466.148 30
7466.558 28
7466.968 38
7467.378 49
7467.789 47
7468.199 46
7468.609 55
7469.019 62
7469.429 76
7469.839 87
7470.250 84
7470.660 84
7471.070 92
7471.480 113
7471.891 105
7472.301 92
7472.711 91
7473.121 83
7473.532 76
7473.942 64
7474.352 36
7474.763 44
7475.173 42
7475.583 36
7475.994 22
7476.404 25
7476.814 29
7477.225 27
7477.635 33
7478.046 36
7478.456 23
7478.866 25
7479.277 33
7479.687 24
7480.098 19
7480.508 17
7480.919 25
7481.329 32
7481.740 16
7482.150 17
7482.561 16
7482.971 14
7483.382 10
7483.793 11
7484.203 14
7484.614 15
7485.024 9
7485.435 12
7485.846 24
7486.256 25
7486.667 21
7487.078 15
7487.488 9
7487.899 18
7488.310 15
7488.720 17
7489.131 13
7489.542 12
7489.953 11
7490.363 12
7490.774 12
7491.185 16
7491.596 22
7492.006 12
7492.417 6
7492.828 3
7493.239 3
7493.650 9
7494.061 18
7494.471 12
7494.882 10
7495.293 17
7495.704 18
7496.115 20
7496.526 20
7496.937 20
7497.348 10
7497.759 7
7498.170 8
7498.581 4
7498.992 11
7499.403 11
7499.814 7
7500.225 6
7500.636 12
7501.047 9
7501.458 6
7501.869 6
7502.280 8
7502.691 18
7503.102 22
7503.513 18
7503.925 18
7504.336 15
7504.747 18
7505.158 17
7505.569 17
7505.980 19
7506.392 10
7506.803 12
7507.214 22
7507.625 20
7508.036 22
7508.448 17
7508.859 13
7509.270 19
7509.681 14
7510.093 11
7510.504 12
7510.915 13
7511.327 14
7511.738 11
7512.149 14
7512.561 18
7512.972 20
7513.384 14
7513.795 13
7514.206 12
7514.618 5
7515.029 6
7515.441 4
7515.852 12
7516.264 14
7516.675 20
7517.087 12
7517.498 7
7517.910 15
7518.321 18
7518.733 14
7519.144 22
7519.556 15
7519.967 14
7520.379 12
7520.790 15
7521.202 11
7521.614 7
7522.025 4
7522.437 3
7522.849 2
7523.260 10
7523.672 16
7524.084 9
7524.495 15
7524.907 21
7525.319 10
7525.730 8
7526.142 5
7526.554 11
7526.966 10
7527.377 9
7527.789 12
7528.201 18
7528.613 9
7529.025 8
7529.436 7
7529.848 12
7530.260 11
7530.672 14
7531.084 18
7531.496 9
7531.908 8
7532.320 29
7532.731 18
7533.143 38
7533.555 36
7533.967 19
7534.379 12
7534.791 9
7535.203 5
7535.615 6
7536.027 15
7536.439 20
7536.851 27
7537.263 31
7537.675 18
7538.087 16
7538.500 10
7538.912 13
7539.324 23
7539.736 37
7540.148 29
7540.560 31
7540.972 34
7541.384 22
7541.797 21
7542.209 22
7542.621 23
7543.033 32
7543.445 17
7543.858 18
7544.270 20
7544.682 24
7545.094 28
7545.507 20
7545.919 22
7546.331 15
7546.743 20
7547.156 21
7547.568 15
7547.980 18
7548.393 18
7548.805 11
7549.217 26
7549.630 20
7550.042 18
7550.455 18
7550.867 13
7551.279 12
7551.692 19
7552.104 25
7552.517 23
7552.929 22
7553.342 40
7553.754 36
7554.167 34
7554.579 28
7554.992 30
7555.404 36
7555.817 60
7556.229 50
7556.642 50
7557.055 36
7557.467 39
7557.880 44
7558.292 58
7558.705 71
7559.118 80
7559.530 89
7559.943 103
7560.356 125
7560.768 146
7561.181 193
7561.594 239
7562.007 289
7562.419 369
7562.832 460
7563.245 552
7563.658 680
7564.070 733
7564.483 715
7564.896 702
7565.309 629
7565.721 574
7566.134 542
7566.547 437
7566.960 420
7567.373 363
7567.786 314
7568.199 263
7568.612 220
7569.024 179
7569.437 173
7569.850 149
7570.263 120
7570.676 127
7571.089 115
7571.502 117
7571.915 81
7572.328 85
7572.741 71
7573.154 78
7573.567 63
7573.980 67
7574.393 65
7574.806 50
7575.220 43
7575.633 50
7576.046 66
7576.459 44
7576.872 33
7577.285 31
7577.698 25
7578.111 34
7578.525 43
7578.938 44
7579.351 24
7579.764 27
7580.177 42
7580.591 29
7581.004 19
7581.417 32
7581.830 39
7582.244 27
7582.657 32
7583.070 54
7583.484 41
7583.897 43
7584.310 41
7584.724 38
7585.137 24
7585.550 29
7585.964 24
7586.377 19
7586.790 20
7587.204 24
7587.617 22
7588.031 18
7588.444 21
7588.858 9
7589.271 15
7589.684 26
7590.098 24
7590.511 25
7590.925 23
7591.339 26
7591.752 30
7592.166 31
7592.579 21
7592.993 24
7593.406 17
7593.820 20
7594.233 25
7594.647 25
7595.061 24
7595.474 21
7595.888 20
7596.302 29
7596.715 33
7597.129 25
7597.543 19
7597.956 25
7598.370 26
7598.784 15
7599.198 18
7599.611 11
7600.025 21
7600.439 12
7600.853 9
7601.266 13
7601.680 18
7602.094 14
7602.508 21
7602.922 18
7603.336 17
7603.749 19
7604.163 16
7604.577 15
7604.991 6
7605.405 5
7605.819 11
7606.233 10
7606.647 7
7607.061 6
7607.475 13
7607.889 23
7608.303 27
7608.717 10
7609.131 8
7609.545 14
7609.959 17
7610.373 10
7610.787 14
7611.201 15
7611.615 21
7612.029 7
7612.443 6
7612.857 15
7613.271 16
7613.685 8
7614.100 16
7614.514 18
7614.928 7
7615.342 4
7615.756 3
7616.171 8
7616.585 3
7616.999 12
7617.413 17
7617.827 15
7618.242 8
7618.656 13
7619.070 17
7619.485 6
7619.899 11
7620.313 10
7620.727 6
7621.142 3
7621.556 5
7621.971 9
7622.385 15
7622.799 15
7623.214 15
7623.628 14
7624.042 10
7624.457 10
7624.871 7
7625.286 9
7625.700 16
7626.115 13
7626.529 11
7626.944 11
7627.358 8
7627.773 16
7628.187 13
7628.602 11
7629.016 16
7629.431 22
7629.845 13
7630.260 18
7630.675 18
7631.089 11
7631.504 8
7631.919 10
7632.333 12
7632.748 16
7633.162 13
7633.577 11
7633.992 7
7634.407 13
7634.821 8
7635.236 10
7635.651 13
7636.065 16
7636.480 16
7636.895 21
7637.310 17
7637.725 10
7638.139 13
7638.554 22
7638.969 18
7639.384 12
7639.799 11
7640.213 11
7640.628 13
7641.043 7
7641.458 12
7641.873 22
7642.288 36
7642.703 30
7643.118 32
7643.533 22
7643.948 22
7644.363 24
7644.778 24
7645.193 30
7645.608 42
7646.023 31
7646.438 31
7646.853 30
7647.268 20
7647.683 9
7648.098 21
7648.513 31
7648.928 33
7649.343 25
7649.758 19
7650.173 13
7650.589 12
7651.004 24
7651.419 27
7651.834 20
7652.249 17
7652.664 17
7653.080 22
7653.495 16
7653.910 24
7654.325 28
7654.741 34
7655.156 32
7655.571 25
7655.986 28
7656.402 26
7656.817 31
7657.232 37
7657.648 48
7658.063 34
7658.478 34
7658.894 22
7659.309 20
7659.724 19
7660.140 25
7660.555 25
7660.971 25
7661.386 31
7661.802 34
7662.217 25
7662.632 36
7663.048 39
7663.463 29
7663.879 30
7664.294 23
7664.710 35
7665.126 52
7665.541 56
7665.957 69
7666.372 55
7666.788 78
7667.203 92
7667.619 88
7668.035 92
7668.450 88
7668.866 103
7669.281 99
7669.697 95
7670.113 82
7670.528 71
7670.944 67
7671.360 73
7671.776 55
7672.191 51
7672.607 47
7673.023 57
7673.439 57
7673.854 68
7674.270 77
7674.686 65
7675.102 60
7675.518 56
7675.933 63
7676.349 64
7676.765 65
7677.181 73
7677.597 72
7678.013 65
7678.429 61
7678.844 50
7679.260 48
7679.676 50
7680.092 35
7680.508 34
7680.924 31
7681.340 14
7681.756 17
7682.172 17
7682.588 19
7683.004 17
7683.420 21
7683.836 23
7684.252 24
7684.668 27
7685.084 20
7685.501 17
7685.917 20
7686.333 26
7686.749 30
7687.165 28
7687.581 25
7687.997 25
7688.413 17
7688.830 23
7689.246 24
7689.662 33
7690.078 26
7690.494 30
7690.911 21
7691.327 14
7691.743 22
7692.159 11
7692.576 14
7692.992 13
7693.408 25
7693.825 21
7694.241 20
7694.657 14
7695.074 14
7695.490 8
7695.906 15
7696.323 18
7696.739 26
7697.156 23
7697.572 20
7697.988 29
7698.405 34
7698.821 26
7699.238 24
7699.654 21
7700.071 27
7700.487 32
7700.904 22
7701.320 19
7701.737 22
7702.153 19
7702.570 22
7702.986 19
7703.403 16
7703.820 11
7704.236 8
7704.653 5
7705.069 5
7705.486 14
7705.903 13
7706.319 16
7706.736 18
7707.153 15
7707.569 18
7707.986 14
7708.403 17
7708.819 15
7709.236 16
7709.653 15
7710.070 18
7710.486 10
7710.903 7
7711.320 16
7711.737 18
7712.154 19
7712.570 16
7712.987 15
7713.404 12
7713.821 7
7714.238 7
7714.655 11
7715.072 7
7715.489 6
7715.905 4
7716.322 9
7716.739 12
7717.156 18
7717.573 26
7717.990 13
7718.407 21
7718.824 22
7719.241 18
7719.658 20
7720.075 12
7720.492 13
7720.909 18
7721.326 25
7721.743 20
7722.160 17
7722.578 12
7722.995 15
7723.412 14
7723.829 19
7724.246 7
7724.663 13
7725.080 16
7725.498 23
7725.915 20
7726.332 13
7726.749 12
7727.166 15
7727.584 12
7728.001 10
7728.418 13
7728.835 14
7729.253 9
7729.670 11
7730.087 22
7730.505 33
7730.922 23
7731.339 17
7731.756 17
7732.174 17
7732.591 25
7733.009 31
7733.426 23
7733.843 22
7734.261 19
7734.678 18
7735.096 26
7735.513 13
7735.931 16
7736.348 23
7736.765 20
7737.183 36
7737.600 37
7738.018 18
7738.436 13
7738.853 14
7739.271 20
7739.688 21
7740.106 21
7740.523 14
7740.941 8
7741.358 14
7741.776 13
7742.194 14
7742.611 10
7743.029 16
7743.447 17
7743.864 14
7744.282 17
7744.700 15
7745.117 18
7745.535 12
7745.953 7
7746.371 5
7746.788 15
7747.206 23
7747.624 18
7748.042 17
7748.459 25
7748.877 14
7749.295 14
7749.713 17
7750.131 14
7750.549 8
7750.966 6
7751.384 4
7751.802 4
7752.220 5
7752.638 6
7753.056 8
7753.474 8
7753.892 7
7754.310 7
7754.728 8
7755.146 7
7755.564 6
7755.982 8
7756.400 7
7756.818 8
7757.236 12
7757.654 9
7758.072 5
7758.490 13
7758.908 11
7759.326 9
7759.744 7
7760.162 11
7760.580 7
7760.999 7
7761.417 17
7761.835 15
7762.253 11
7762.671 6
7763.089 12
7763.508 15
7763.926 23
7764.344 20
7764.762 19
7765.180 25
7765.599 22
7766.017 19
7766.435 20
7766.854 11
7767.272 17
7767.690 14
7768.109 10
7768.527 7
7768.945 10
7769.364 6
7769.782 11
7770.200 10
7770.619 5
7771.037 8
7771.456 3
7771.874 8
7772.292 12
7772.711 12
7773.129 15
7773.548 14
7773.966 9
7774.385 10
7774.803 20
7775.222 26
7775.640 18
7776.059 14
7776.477 7
7776.896 10
7777.315 8
7777.733 10
7778.152 12
7778.570 14
7778.989 20
7779.408 12
7779.826 7
7780.245 16
7780.664 18
7781.082 18
7781.501 11
7781.920 20
7782.338 37
7782.757 26
7783.176 16
7783.595 19
7784.013 21
7784.432 21
7784.851 20
7785.270 12
7785.688 17
7786.107 20
7786.526 14
7786.945 14
7787.364 12
7787.783 21
7788.201 26
7788.620 26
7789.039 20
7789.458 17
7789.877 9
7790.296 14
7790.715 9
7791.134 9
7791.553 17
7791.972 13
7792.391 13
7792.810 11
7793.229 15
7793.648 14
7794.067 9
7794.486 10
7794.905 10
7795.324 7
7795.743 11
7796.162 15
7796.581 23
7797.000 15
7797.419 12
7797.839 12
7798.258 10
7798.677 3
7799.096 5
7799.515 8
7799.934 11
7800.354 8
7800.773 6
7801.192 13
7801.611 6
7802.030 22
7802.450 22
7802.869 23
7803.288 28
7803.707 25
7804.127 15
7804.546 14
7804.965 11
7805.385 20
7805.804 20
7806.223 22
7806.643 15
7807.062 16
7807.482 16
7807.901 21
7808.320 17
7808.740 17
7809.159 22
7809.579 15
7809.998 15
7810.418 14
7810.837 22
7811.257 21
7811.676 19
7812.096 11
7812.515 9
7812.935 6
7813.354 8
7813.774 9
7814.193 17
7814.613 19
7815.032 13
7815.452 8
7815.872 9
7816.291 3
7816.711 11
7817.131 13
7817.550 18
7817.970 9
7818.390 14
7818.809 20
7819.229 23
7819.649 20
7820.068 26
7820.488 25
7820.908 24
7821.328 9
7821.747 9
7822.167 8
7822.587 9
7823.007 3
7823.427 5
7823.846 12
7824.266 22
7824.686 18
7825.106 7
7825.526 10
7825.946 11
7826.366 10
7826.786 10
7827.206 6
7827.625 9
7828.045 19
7828.465 11
7828.885 9
7829.305 5
7829.725 4
7830.145 7
7830.565 2
7830.985 2
7831.405 6
7831.825 7
7832.245 3
7832.666 8
7833.086 12
7833.506 14
7833.926 11
7834.346 18
7834.766 16
7835.186 18
7835.606 15
7836.026 25
7836.447 17
7836.867 17
7837.287 15
7837.707 12
7838.127 17
7838.548 8
7838.968 12
7839.388 16
7839.808 14
7840.229 18
7840.649 17
7841.069 22
7841.490 20
7841.910 9
7842.330 10
7842.750 5
7843.171 13
7843.591 27
7844.012 12
7844.432 12
7844.852 12
7845.273 13
7845.693 11
7846.114 5
7846.534 9
7846.954 18
7847.375 20
7847.795 17
7848.216 12
7848.636 13
7849.057 23
7849.477 29
7849.898 29
7850.318 19
7850.739 10
7851.160 11
7851.580 12
7852.001 10
7852.421 14
7852.842 18
7853.263 7
7853.683 11
7854.104 17
7854.525 14
7854.945 8
7855.366 9
7855.787 7
7856.207 8
7856.628 10
7857.049 15
7857.469 20
7857.890 19
7858.311 15
7858.732 10
7859.152 17
7859.573 12
7859.994 6
7860.415 4
7860.836 8
7861.256 12
7861.677 13
7862.098 14
7862.519 14
7862.940 18
7863.361 16
7863.782 13
7864.203 13
7864.624 8
7865.045 8
7865.465 20
7865.886 19
7866.307 8
7866.728 12
7867.149 15
7867.570 25
7867.991 30
7868.412 32
7868.833 29
7869.254 17
7869.676 20
7870.097 26
7870.518 17
7870.939 17
7871.360 19
7871.781 22
7872.202 19
7872.623 28
7873.044 17
7873.466 10
7873.887 13
7874.308 16
7874.729 8
7875.150 23
7875.572 26
7875.993 20
7876.414 24
7876.835 13
7877.257 13
7877.678 13
7878.099 17
7878.520 12
7878.942 10
7879.363 15
7879.784 21
7880.206 9
7880.627 9
7881.048 13
7881.470 22
7881.891 9
7882.313 14
7882.734 15
7883.155 11
7883.577 13
7883.998 15
7884.420 9
7884.841 13
7885.263 14
7885.684 11
7886.106 11
7886.527 9
7886.949 11
7887.370 7
7887.792 11
7888.213 14
7888.635 14
7889.057 6
7889.478 5
7889.900 8
7890.321 8
7890.743 6
7891.165 14
7891.586 15
7892.008 14
7892.430 18
7892.851 15
7893.273 19
7893.695 12
7894.116 15
7894.538 14
7894.960 11
7895.382 15
7895.803 18
7896.225 9
7896.647 3
7897.069 4
7897.491 14
7897.912 19
7898.334 17
7898.756 13
7899.178 14
7899.600 6
7900.022 15
7900.444 17
7900.865 13
7901.287 14
7901.709 8
7902.131 8
7902.553 6
7902.975 9
7903.397 9
7903.819 8
7904.241 12
7904.663 13
7905.085 19
7905.507 23
7905.929 21
7906.351 16
7906.773 29
7907.195 23
7907.617 12
7908.039 13
7908.461 10
7908.884 17
7909.306 19
7909.728 18
7910.150 17
7910.572 10
7910.994 25
7911.416 38
7911.839 33
7912.261 28
7912.683 27
7913.105 22
7913.528 19
7913.950 27
7914.372 22
7914.794 22
7915.217 27
7915.639 32
7916.061 27
7916.484 22
7916.906 14
7917.328 17
7917.751 27
7918.173 20
7918.595 14
7919.018 21
7919.440 20
7919.862 19
7920.285 15
7920.707 17
7921.130 14
7921.552 13
7921.975 24
7922.397 22
7922.820 24
7923.242 33
7923.665 42
7924.087 28
7924.510 21
7924.932 18
7925.355 24
7925.777 45
7926.200 35
7926.622 33
7927.045 31
7927.468 30
7927.890 30
7928.313 25
7928.736 32
7929.158 43
7929.581 46
7930.004 65
7930.426 72
7930.849 80
7931.272 118
7931.694 158
7932.117 185
7932.540 229
7932.963 242
7933.385 311
7933.808 347
7934.231 342
7934.654 342
7935.077 307
7935.499 243
7935.922 231
7936.345 236
7936.768 237
7937.191 227
7937.614 202
7938.037 178
7938.459 123
7938.882 89
7939.305 76
7939.728 68
7940.151 58
7940.574 43
7940.997 40
7941.420 58
7941.843 58
7942.266 43
7942.689 38
7943.112 30
7943.535 31
7943.958 37
7944.381 34
7944.804 31
7945.227 27
7945.651 33
7946.074 29
7946.497 30
7946.920 27
7947.343 30
7947.766 49
7948.189 40
7948.613 38
7949.036 24
7949.459 22
7949.882 20
7950.305 22
7950.729 19
7951.152 21
7951.575 27
7951.998 46
7952.422 40
7952.845 34
7953.268 31
7953.692 25
7954.115 26
7954.538 19
7954.962 15
7955.385 14
7955.808 12
7956.232 19
7956.655 15
7957.078 8
7957.502 9
7957.925 18
7958.349 16
7958.772 13
7959.196 13
7959.619 18
7960.043 27
7960.466 26
7960.890 17
7961.313 19
7961.737 29
7962.160 28
7962.584 26
7963.007 19
7963.431 19
7963.854 24
7964.278 26
7964.702 36
7965.125 32
7965.549 41
7965.972 40
7966.396 40
7966.820 37
7967.243 35
7967.667 25
7968.091 10
7968.514 16
7968.938 20
7969.362 25
7969.786 16
7970.209 13
7970.633 21
7971.057 17
7971.481 26
7971.905 19
7972.328 11
7972.752 8
7973.176 14
7973.600 17
7974.024 20
7974.448 17
7974.871 21
7975.295 18
7975.719 16
7976.143 16
7976.567 13
7976.991 14
7977.415 16
7977.839 10
7978.263 10
7978.687 15
7979.111 10
7979.535 7
7979.959 8
7980.383 10
7980.807 18
7981.231 19
7981.655 19
7982.079 25
7982.503 27
7982.927 15
7983.351 10
7983.775 6
7984.200 12
7984.624 17
7985.048 10
7985.472 12
7985.896 7
7986.320 5
7986.744 10
7987.169 10
7987.593 21
7988.017 14
7988.441 20
7988.866 16
7989.290 13
7989.714 11
7990.138 14
7990.563 14
7990.987 8
7991.411 15
7991.836 20
7992.260 20
7992.684 17
7993.109 13
7993.533 24
7993.957 20
7994.382 25
7994.806 24
7995.231 18
7995.655 15
7996.080 11
7996.504 15
7996.928 15
7997.353 8
7997.777 9
7998.202 11
7998.626 12
7999.051 19
7999.475 19
7999.900 10
8000.325 11
8000.749 10
8001.174 10
8001.598 11
8002.023 19
8002.448 21
8002.872 23
8003.297 17
8003.721 6
8004.146 2
8004.571 5
8004.995 9
8005.420 13
8005.845 19
8006.270 23
8006.694 17
8007.119 14
8007.544 17
8007.968 26
8008.393 19
8008.818 19
8009.243 16
8009.668 17
8010.092 23
8010.517 25
8010.942 29
8011.367 45
8011.792 27
8012.217 20
8012.642 27
8013.066 17
8013.491 12
8013.916 12
8014.341 21
8014.766 26
8015.191 26
8015.616 44
8016.041 38
8016.466 20
8016.891 17
8017.316 13
8017.741 17
8018.166 16
8018.591 18
8019.016 15
8019.441 16
8019.866 13
8020.291 10
8020.716 20
8021.142 27
8021.567 18
8021.992 14
8022.417 11
8022.842 18
8023.267 12
8023.692 10
8024.118 9
8024.543 16
8024.968 14
8025.393 10
8025.818 9
8026.244 13
8026.669 12
8027.094 9
8027.519 14
8027.945 18
8028.370 22
8028.795 17
8029.221 17
8029.646 17
8030.071 20
8030.497 16
8030.922 17
8031.347 6
8031.773 7
8032.198 7
8032.624 14
8033.049 8
8033.475 4
8033.900 21
8034.325 33
8034.751 26
8035.176 20
8035.602 16
8036.027 30
8036.453 34
8036.878 27
8037.304 44
8037.730 45
8038.155 29
8038.581 28
8039.006 23
8039.432 28
8039.857 25
8040.283 24
8040.709 14
8041.134 11
8041.560 9
8041.986 15
8042.411 25
8042.837 20
8043.263 26
8043.688 32
8044.114 39
8044.540 37
8044.966 50
8045.391 42
8045.817 40
8046.243 36
8046.669 36
8047.094 39
8047.520 31
8047.946 22
8048.372 11
8048.798 35
8049.224 31
8049.649 26
8050.075 25
8050.501 19
8050.927 17
8051.353 20
8051.779 18
8052.205 8
8052.631 9
8053.057 12
8053.483 10
8053.909 10
8054.335 7
8054.761 10
8055.187 10
8055.613 11
8056.039 8
8056.465 10
8056.891 27
8057.317 29
8057.743 20
8058.169 13
8058.595 11
8059.021 8
8059.447 7
8059.874 7
8060.300 6
8060.726 13
8061.152 10
8061.578 10
8062.004 10
8062.431 9
8062.857 11
8063.283 13
8063.709 11
8064.136 7
8064.562 8
8064.988 12
8065.414 11
8065.841 17
8066.267 15
8066.693 7
8067.120 11
8067.546 5
8067.972 11
8068.399 8
8068.825 12
8069.251 14
8069.678 10
8070.104 7
8070.531 7
8070.957 9
8071.384 9
8071.810 5
8072.236 4
8072.663 12
8073.089 12
8073.516 9
8073.942 18
8074.369 25
8074.795 16
8075.222 13
8075.649 9
8076.075 9
8076.502 16
8076.928 13
8077.355 6
8077.781 4
8078.208 8
8078.635 6
8079.061 12
8079.488 11
8079.915 12
8080.341 12
8080.768 13
8081.195 14
8081.621 14
8082.048 10
8082.475 10
8082.902 8
8083.328 11
8083.755 8
8084.182 7
8084.609 8
8085.036 11
8085.462 20
8085.889 15
8086.316 17
8086.743 13
8087.170 20
8087.597 21
8088.024 11
8088.450 7
8088.877 5
8089.304 11
8089.731 13
8090.158 13
8090.585 17
8091.012 23
8091.439 18
8091.866 16
8092.293 15
8092.720 11
8093.147 10
8093.574 11
8094.001 11
8094.428 9
8094.855 7
8095.282 4
8095.709 4
8096.136 7
8096.564 6
8096.991 5
8097.418 8
8097.845 6
8098.272 12
8098.699 21
8099.126 12
8099.554 13
8099.981 8
8100.408 16
8100.835 17
8101.262 14
8101.690 11
8102.117 9
8102.544 7
8102.972 15
8103.399 16
8103.826 17
8104.253 19
8104.681 14
8105.108 4
8105.535 6
8105.963 11
8106.390 7
8106.818 8
8107.245 9
8107.672 7
8108.100 5
8108.527 9
8108.955 12
8109.382 10
8109.809 6
8110.237 14
8110.664 4
8111.092 13
8111.519 10
8111.947 8
8112.374 7
8112.802 9
8113.230 19
8113.657 19
8114.085 12
8114.512 9
8114.940 6
8115.367 6
8115.795 9
8116.223 18
8116.650 12
8117.078 5
8117.506 14
8117.933 23
8118.361 16
8118.789 15
8119.216 15
8119.644 17
8120.072 16
8120.500 17
8120.927 12
8121.355 8
8121.783 15
8122.211 17
8122.638 8
8123.066 4
8123.494 8
8123.922 4
8124.350 2
8124.778 6
8125.206 14
8125.633 15
8126.061 13
8126.489 14
8126.917 12
8127.345 12
8127.773 13
8128.201 13
8128.629 9
8129.057 5
8129.485 6
8129.913 8
8130.341 7
8130.769 10
8131.197 13
8131.625 8
8132.053 15
8132.481 11
8132.909 17
8133.337 11
8133.765 10
8134.193 13
8134.621 9
8135.050 10
8135.478 14
8135.906 12
8136.334 16
8136.762 16
8137.190 21
8137.619 28
8138.047 13
8138.475 13
8138.903 17
8139.331 16
8139.760 14
8140.188 10
8140.616 10
8141.044 10
8141.473 9
8141.901 9
8142.329 8
8142.758 13
8143.186 17
8143.614 14
8144.043 9
8144.471 6
8144.900 7
8145.328 7
8145.756 10
8146.185 13
8146.613 9
8147.042 5
8147.470 13
8147.899 20
8148.327 15
8148.755 21
8149.184 11
8149.612 13
8150.041 12
8150.470 13
8150.898 16
8151.327 15
8151.755 12
8152.184 26
8152.612 31
8153.041 20
8153.470 13
8153.898 7
8154.327 5
8154.755 5
8155.184 12
8155.613 19
8156.041 21
8156.470 14
8156.899 17
8157.328 15
8157.756 12
8158.185 15
8158.614 12
8159.043 8
8159.471 10
8159.900 10
8160.329 11
8160.758 10
8161.187 4
8161.615 8
8162.044 11
8162.473 8
8162.902 11
8163.331 15
8163.760 11
8164.189 6
8164.617 8
8165.046 7
8165.475 5
8165.904 4
8166.333 6
8166.762 8
8167.191 8
8167.620 14
8168.049 6
8168.478 6
8168.907 8
8169.336 18
8169.765 17
8170.194 36
8170.623 32
8171.052 24
8171.481 20
8171.911 14
8172.340 7
8172.769 23
8173.198 28
8173.627 23
8174.056 17
8174.485 14
8174.915 16
8175.344 13
8175.773 8
8176.202 7
8176.631 9
8177.061 8
8177.490 7
8177.919 10
8178.348 4
8178.778 12
8179.207 8
8179.636 5
8180.066 4
8180.495 11
8180.924 14
8181.354 9
8181.783 10
8182.212 15
8182.642 14
8183.071 10
8183.500 5
8183.930 5
8184.359 10
8184.789 3
8185.218 1
8185.648 4
8186.077 7
8186.507 9
8186.936 8
8187.366 7
8187.795 9
8188.225 16
8188.654 20
8189.084 21
8189.513 17
8189.943 8
8190.372 11
8190.802 3
8191.232 11
8191.661 1
8192.091 1
8192.521 4
8192.950 8
8193.380 12
8193.810 13
8194.239 17
8194.669 14
8195.099 7
8195.528 11
8195.958 18
8196.388 9
8196.818 5
8197.247 7
8197.677 12
8198.107 18
8198.537 13
8198.966 16
8199.396 16
8199.826 17
8200.256 18
8200.686 14
8201.116 21
8201.546 22
8201.975 28
8202.405 27
8202.835 40
8203.265 57
8203.695 58
8204.125 52
8204.555 44
8204.985 49
8205.415 35
8205.845 33
8206.275 32
8206.705 34
8207.135 35
8207.565 34
8207.995 34
8208.425 31
8208.855 25
8209.285 24
8209.715 19
8210.146 20
8210.576 9
8211.006 10
8211.436 14
8211.866 11
8212.296 14
8212.726 8
8213.157 7
8213.587 9
8214.017 16
8214.447 28
8214.877 31
8215.308 15
8215.738 13
8216.168 9
8216.598 8
8217.029 8
8217.459 14
8217.889 11
8218.320 7
8218.750 14
8219.180 10
8219.611 4
8220.041 8
8220.471 6
8220.902 13
8221.332 14
8221.763 17
8222.193 18
8222.623 13
8223.054 9
8223.484 1
8223.915 0
8224.345 8
8224.776 10
8225.206 8
8225.637 7
8226.067 16
8226.498 18
8226.928 11
8227.359 11
8227.789 12
8228.220 10
8228.651 4
8229.081 9
8229.512 12
8229.942 6
8230.373 14
8230.804 14
8231.234 11
8231.665 13
8232.096 11
8232.526 16
8232.957 9
8233.388 11
8233.819 8
8234.249 9
8234.680 14
8235.111 12
8235.542 10
8235.972 6
8236.403 14
8236.834 11
8237.265 5
8237.696 6
8238.126 11
8238.557 9
8238.988 8
8239.419 18
8239.850 10
8240.281 6
8240.712 8
8241.143 6
8241.574 5
8242.005 12
8242.435 12
8242.866 11
8243.297 2
8243.728 11
8244.159 18
8244.590 5
8245.021 5
8245.452 11
8245.884 12
8246.315 8
8246.746 5
8247.177 11
8247.608 11
8248.039 16
8248.470 13
8248.901 13
8249.332 4
8249.763 14
8250.195 13
8250.626 16
8251.057 16
8251.488 20
8251.919 17
8252.350 13
8252.782 10
8253.213 7
8253.644 11
8254.075 8
8254.507 4
8254.938 16
8255.369 22
8255.801 19
8256.232 12
8256.663 10
8257.095 15
8257.526 24
8257.957 20
8258.389 11
8258.820 12
8259.251 9
8259.683 6
8260.114 4
8260.546 10
8260.977 12
8261.409 15
8261.840 12
8262.271 12
8262.703 13
8263.134 23
8263.566 15
8263.997 6
8264.429 7
8264.861 11
8265.292 19
8265.724 12
8266.155 12
8266.587 16
8267.018 19
8267.450 17
8267.882 9
8268.313 10
8268.745 13
8269.177 12
8269.608 13
8270.040 3
8270.472 17
8270.903 15
8271.335 13
8271.767 11
8272.198 8
8272.630 7
8273.062 6
8273.494 6
8273.925 3
8274.357 12
8274.789 11
8275.221 8
8275.653 7
8276.085 6
8276.516 12
8276.948 8
8277.380 7
8277.812 2
8278.244 6
8278.676 14
8279.108 8
8279.540 12
8279.972 8
8280.403 8
8280.835 6
8281.267 11
8281.699 16
8282.131 21
8282.563 15
8282.995 12
8283.427 17
8283.859 17
8284.291 9
8284.724 9
8285.156 19
8285.588 20
8286.020 18
8286.452 13
8286.884 12
8287.316 20
8287.748 23
8288.180 17
8288.613 10
8289.045 7
8289.477 11
8289.909 10
8290.341 12
8290.774 15
8291.206 16
8291.638 12
8292.070 6
8292.503 5
8292.935 4
8293.367 11
8293.799 17
8294.232 12
8294.664 12
8295.096 7
8295.529 13
8295.961 9
8296.393 12
8296.826 13
8297.258 12
8297.691 9
8298.123 7
8298.555 22
8298.988 20
8299.420 21
8299.853 16
8300.285 14
8300.718 15
8301.150 11
8301.583 12
8302.015 23
8302.448 23
8302.880 18
8303.313 10
8303.745 11
8304.178 4
8304.611 10
8305.043 14
8305.476 12
8305.908 9
8306.341 4
8306.774 4
8307.206 10
8307.639 8
8308.072 5
8308.504 6
8308.937 19
8309.370 15
8309.802 13
8310.235 22
8310.668 16
8311.101 9
8311.533 10
8311.966 6
8312.399 12
8312.832 11
8313.264 10
8313.697 17
8314.130 14
8314.563 10
8314.996 7
8315.429 6
8315.862 10
8316.294 16
8316.727 16
8317.160 13
8317.593 9
8318.026 10
8318.459 9
8318.892 7
8319.325 4
8319.758 5
8320.191 3
8320.624 4
8321.057 5
8321.490 12
8321.923 15
8322.356 23
8322.789 15
8323.222 14
8323.655 8
8324.088 10
8324.521 5
8324.954 7
8325.388 9
8325.821 8
8326.254 4
8326.687 8
8327.120 4
8327.553 3
8327.987 4
8328.420 6
8328.853 4
8329.286 5
8329.719 8
8330.153 17
8330.586 17
8331.019 12
8331.453 13
8331.886 9
8332.319 11
8332.752 20
8333.186 17
8333.619 22
8334.052 10
8334.486 4
8334.919 9
8335.353 8
8335.786 14
8336.219 11
8336.653 7
8337.086 9
8337.520 15
8337.953 13
8338.387 6
8338.820 7
8339.253 6
8339.687 10
8340.120 15
8340.554 26
8340.988 14
8341.421 15
8341.855 6
8342.288 6
8342.722 11
8343.155 3
8343.589 15
8344.023 13
8344.456 6
8344.890 3
8345.323 7
8345.757 6
8346.191 9
8346.624 10
8347.058 12
8347.492 13
8347.926 19
8348.359 15
8348.793 27
8349.227 24
8349.660 11
8350.094 17
8350.528 10
8350.962 14
8351.396 11
8351.829 9
8352.263 13
8352.697 9
8353.131 9
8353.565 5
8353.999 8
8354.433 4
8354.866 4
8355.300 11
8355.734 12
8356.168 15
8356.602 14
8357.036 11
8357.470 4
8357.904 8
8358.338 8
8358.772 9
8359.206 15
8359.640 14
8360.074 4
8360.508 3
8360.942 9
8361.376 8
8361.810 9
8362.244 18
8362.678 14
8363.112 14
8363.547 9
8363.981 7
8364.415 10
8364.849 12
8365.283 12
8365.717 10
8366.152 13
8366.586 14
8367.020 15
8367.454 13
8367.888 10
8368.323 16
8368.757 9
8369.191 12
8369.625 15
8370.060 15
8370.494 12
8370.928 20
8371.363 16
8371.797 10
8372.231 9
8372.666 8
8373.100 7
8373.534 13
8373.969 14
8374.403 15
8374.838 10
8375.272 7
8375.706 5
8376.141 4
8376.575 3
8377.010 6
8377.444 21
8377.879 22
8378.313 14
8378.748 9
8379.182 13
8379.617 12
8380.051 15
8380.486 12
8380.921 10
8381.355 14
8381.790 6
8382.224 7
8382.659 7
8383.094 3
8383.528 5
8383.963 16
8384.398 20
8384.832 16
8385.267 13
8385.702 12
8386.136 11
8386.571 5
8387.006 10
8387.440 14
8387.875 9
8388.310 9
8388.745 8
8389.180 11
8389.614 5
8390.049 4
8390.484 13
8390.919 14
8391.354 16
8391.788 3
8392.223 5
8392.658 6
8393.093 5
8393.528 4
8393.963 12
8394.398 11
8394.833 3
8395.268 3
8395.703 8
8396.138 15
8396.573 7
8397.008 5
8397.443 7
8397.878 6
8398.313 9
8398.748 15
8399.183 12
8399.618 7
8400.053 12
8400.488 16
8400.923 23
8401.358 12
8401.793 10
8402.228 7
8402.663 10
8403.099 14
8403.534 18
8403.969 22
8404.404 10
8404.839 11
8405.274 12
8405.710 18
8406.145 10
8406.580 15
8407.015 14
8407.451 14
8407.886 13
8408.321 10
8408.757 7
8409.192 15
8409.627 14
8410.062 4
8410.498 14
8410.933 7
8411.368 12
8411.804 13
8412.239 16
8412.675 12
8413.110 11
8413.545 10
8413.981 8
8414.416 6
8414.852 4
8415.287 4
8415.723 4
8416.158 6
8416.594 7
8417.029 11
8417.465 12
8417.900 17
8418.336 15
8418.771 10
8419.207 15
8419.642 13
8420.078 13
8420.514 9
8420.949 15
8421.385 9
8421.821 12
8422.256 12
8422.692 16
8423.128 10
8423.563 2
8423.999 4
8424.435 15
8424.870 13
8425.306 9
8425.742 10
8426.177 14
8426.613 12
8427.049 11
8427.485 12
8427.921 9
8428.356 16
8428.792 12
8429.228 10
8429.664 16
8430.100 14
8430.536 21
8430.971 20
8431.407 13
8431.843 16
8432.279 12
8432.715 11
8433.151 17
8433.587 13
8434.023 8
8434.459 10
8434.895 12
8435.331 7
8435.767 5
8436.203 7
8436.639 16
8437.075 21
8437.511 20
8437.947 16
8438.383 13
8438.819 15
8439.255 13
8439.691 13
8440.127 10
8440.563 6
8441.000 10
8441.436 15
8441.872 14
8442.308 9
8442.744 14
8443.180 11
8443.617 20
8444.053 19
8444.489 17
8444.925 11
8445.361 14
8445.798 19
8446.234 23
8446.670 38
8447.107 28
8447.543 30
8447.979 20
8448.415 8
8448.852 17
8449.288 17
8449.725 15
8450.161 20
8450.597 24
8451.034 29
8451.470 26
8451.906 23
8452.343 46
8452.779 46
8453.216 38
8453.652 27
8454.089 22
8454.525 24
8454.962 29
8455.398 26
8455.835 19
8456.271 19
8456.708 19
8457.144 14
8457.581 20
8458.017 25
8458.454 32
8458.891 41
8459.327 34
8459.764 28
8460.200 29
8460.637 26
8461.074 26
8461.510 18
8461.947 24
8462.384 21
8462.820 21
8463.257 25
8463.694 60
8464.131 40
8464.567 40
8465.004 30
8465.441 39
8465.878 47
8466.314 45
8466.751 63
8467.188 68
8467.625 60
8468.062 43
8468.498 39
8468.935 52
8469.372 55
8469.809 67
8470.246 72
8470.683 75
8471.120 114
8471.557 175
8471.994 238
8472.431 253
8472.868 337
8473.304 469
8473.741 664
8474.178 824
8474.615 961
8475.052 1057
8475.489 1226
8475.927 1322
8476.364 1444
8476.801 1421
8477.238 1429
8477.675 1297
8478.112 1097
8478.549 960
8478.986 767
8479.423 673
8479.860 550
8480.297 429
8480.735 352
8481.172 306
8481.609 224
8482.046 189
8482.483 157
8482.921 115
8483.358 101
8483.795 109
8484.232 98
8484.670 83
8485.107 84
8485.544 75
8485.981 97
8486.419 81
8486.856 85
8487.293 72
8487.731 74
8488.168 83
8488.605 84
8489.043 70
8489.480 67
8489.918 70
8490.355 73
8490.792 56
8491.230 72
8491.667 50
8492.105 50
8492.542 69
8492.980 68
8493.417 53
8493.855 36
8494.292 21
8494.730 22
8495.167 31
8495.605 41
8496.042 35
8496.480 34
8496.917 33
8497.355 31
8497.793 42
8498.230 38
8498.668 39
8499.106 48
8499.543 56
8499.981 52
8500.418 38
8500.856 28
8501.294 28
8501.732 29
8502.169 37
8502.607 39
8503.045 56
8503.482 50
8503.920 30
8504.358 30
8504.796 28
8505.234 32
8505.671 23
8506.109 25
8506.547 32
8506.985 28
8507.423 26
8507.861 21
8508.298 16
8508.736 20
8509.174 22
8509.612 26
8510.050 19
8510.488 34
8510.926 27
8511.364 22
8511.802 16
8512.240 14
8512.678 6
8513.116 16
8513.554 27
8513.992 14
8514.430 15
8514.868 20
8515.306 30
8515.744 37
8516.182 28
8516.620 25
8517.058 13
8517.496 23
8517.934 22
8518.373 29
8518.811 40
8519.249 40
8519.687 36
8520.125 28
8520.563 30
8521.002 31
8521.440 45
8521.878 38
8522.316 51
8522.754 43
8523.193 43
8523.631 44
8524.069 43
8524.508 44
8524.946 42
8525.384 33
8525.823 25
8526.261 21
8526.699 21
8527.138 27
8527.576 31
8528.014 22
8528.453 22
8528.891 17
8529.330 18
8529.768 20
8530.206 12
8530.645 16
8531.083 18
8531.522 14
8531.960 15
8532.399 10
8532.837 12
8533.276 11
8533.714 9
8534.153 10
8534.591 12
8535.030 18
8535.468 17
8535.907 19
8536.346 25
8536.784 17
8537.223 14
8537.662 16
8538.100 17
8538.539 21
8538.977 18
8539.416 24
8539.855 21
8540.294 11
8540.732 11
8541.171 22
8541.610 25
8542.048 21
8542.487 18
8542.926 25
8543.365 25
8543.804 22
8544.242 17
8544.681 15
8545.120 29
8545.559 22
8545.998 12
8546.436 21
8546.875 25
8547.314 27
8547.753 18
8548.192 19
8548.631 9
8549.070 9
8549.509 16
8549.948 22
8550.387 14
8550.826 17
8551.265 17
8551.704 7
8552.143 11
8552.582 12
8553.021 12
8553.460 19
8553.899 12
8554.338 25
8554.777 24
8555.216 20
8555.655 20
8556.094 11
8556.533 19
8556.972 19
8557.411 15
8557.851 18
8558.290 21
8558.729 17
8559.168 16
8559.607 15
8560.047 8
8560.486 11
8560.925 11
8561.364 14
8561.803 20
8562.243 27
8562.682 27
8563.121 37
8563.561 35
8564.000 36
8564.439 26
8564.879 26
8565.318 17
8565.757 21
8566.197 24
8566.636 35
8567.075 33
8567.515 29
8567.954 22
8568.394 24
8568.833 22
8569.272 19
8569.712 25
8570.151 26
8570.591 22
8571.030 32
8571.470 37
8571.909 26
8572.349 35
8572.788 47
8573.228 42
8573.668 28
8574.107 39
8574.547 39
8574.986 43
8575.426 54
8575.865 64
8576.305 90
8576.745 92
8577.184 87
8577.624 83
8578.064 88
8578.503 91
8578.943 96
8579.383 113
8579.822 92
8580.262 88
8580.702 91
8581.142 96
8581.581 82
8582.021 62
8582.461 72
8582.901 78
8583.341 86
8583.780 81
8584.220 79
8584.660 50
8585.100 50
8585.540 45
8585.980 43
8586.420 62
8586.859 81
8587.299 73
8587.739 69
8588.179 48
8588.619 54
8589.059 76
8589.499 68
8589.939 59
8590.379 51
8590.819 50
8591.259 38
8591.699 30
8592.139 33
8592.579 23
8593.019 13
8593.459 24
8593.899 21
8594.339 20
8594.779 13
8595.220 8
8595.660 18
8596.100 28
8596.540 26
8596.980 40
8597.420 46
8597.860 22
8598.301 21
8598.741 18
8599.181 17
8599.621 24
8600.062 14
8600.502 16
8600.942 20
8601.382 27
8601.823 22
8602.263 20
8602.703 18
8603.143 13
8603.584 16
8604.024 33
8604.464 35
8604.905 23
8605.345 36
8605.786 32
8606.226 25
8606.666 27
8607.107 22
8607.547 26
8607.988 22
8608.428 27
8608.869 26
8609.309 25
8609.750 32
8610.190 22
8610.631 9
8611.071 7
8611.512 4
8611.952 5
8612.393 7
8612.833 12
8613.274 13
8613.714 18
8614.155 17
8614.596 24
8615.036 16
8615.477 18
8615.917 12
8616.358 17
8616.799 17
8617.239 19
8617.680 18
8618.121 22
8618.562 20
8619.002 21
8619.443 31
8619.884 33
8620.325 30
8620.765 30
8621.206 42
8621.647 31
8622.088 27
8622.528 19
8622.969 25
8623.410 38
8623.851 26
8624.292 24
8624.733 23
8625.174 19
8625.614 26
8626.055 32
8626.496 27
8626.937 43
8627.378 43
8627.819 39
8628.260 23
8628.701 19
8629.142 18
8629.583 8
8630.024 19
8630.465 12
8630.906 14
8631.347 4
8631.788 11
8632.229 19
8632.670 24
8633.111 18
8633.552 9
8633.994 17
8634.435 22
8634.876 14
8635.317 11
8635.758 10
8636.199 16
8636.640 13
8637.082 7
8637.523 5
8637.964 13
8638.405 10
8638.846 9
8639.288 12
8639.729 11
8640.170 15
8640.611 12
8641.053 15
8641.494 13
8641.935 15
8642.377 14
8642.818 15
8643.259 20
8643.701 19
8644.142 11
8644.583 14
8645.025 14
8645.466 12
8645.908 10
8646.349 11
8646.790 9
8647.232 12
8647.673 15
8648.115 14
8648.556 13
8648.998 24
8649.439 40
8649.881 23
8650.322 30
8650.764 22
8651.205 24
8651.647 26
8652.089 21
8652.530 20
8652.972 23
8653.413 17
8653.855 14
8654.297 16
8654.738 16
8655.180 21
8655.621 16
8656.063 14
8656.505 23
8656.947 13
8657.388 13
8657.830 16
8658.272 13
8658.713 15
8659.155 14
8659.597 13
8660.039 10
8660.480 14
8660.922 19
8661.364 23
8661.806 21
8662.248 26
8662.690 19
8663.131 16
8663.573 19
8664.015 16
8664.457 28
8664.899 24
8665.341 14
8665.783 13
8666.225 13
8666.667 19
8667.109 12
8667.551 15
8667.993 17
8668.435 23
8668.877 14
8669.319 12
8669.761 11
8670.203 10
8670.645 12
8671.087 20
8671.529 13
8671.971 23
8672.413 21
8672.855 20
8673.297 27
8673.739 21
8674.181 15
8674.624 17
8675.066 21
8675.508 37
8675.950 36
8676.392 31
8676.834 30
8677.277 33
8677.719 21
8678.161 32
8678.603 41
8679.046 29
8679.488 38
8679.930 41
8680.372 42
8680.815 41
8681.257 34
8681.699 39
8682.142 49
8682.584 47
8683.026 34
8683.469 42
8683.911 41
8684.354 34
8684.796 47
8685.238 48
8685.681 50
8686.123 50
8686.566 48
8687.008 40
8687.451 54
8687.893 50
8688.336 74
8688.778 87
8689.221 109
8689.663 123
8690.106 145
8690.548 172
8690.991 205
8691.433 241
8691.876 277
8692.319 263
8692.761 300
8693.204 343
8693.646 344
8694.089 326
8694.532 338
8694.974 321
8695.417 261
8695.860 256
8696.302 238
8696.745 222
8697.188 183
8697.631 162
8698.073 138
8698.516 116
8698.959 115
8699.402 97
8699.844 98
8700.287 76
8700.730 73
8701.173 70
8701.616 56
8702.059 47
8702.501 46
8702.944 50
8703.387 60
8703.830 53
8704.273 50
8704.716 53
8705.159 45
8705.602 55
8706.045 63
8706.488 56
8706.931 39
8707.374 39
8707.817 56
8708.260 49
8708.703 35
8709.146 29
8709.589 33
8710.032 33
8710.475 24
8710.918 23
8711.361 21
8711.804 23
8712.247 41
8712.690 51
8713.133 43
8713.577 34
8714.020 22
8714.463 27
8714.906 30
8715.349 22
8715.792 40
8716.236 42
8716.679 41
8717.122 52
8717.565 53
8718.009 59
8718.452 64
8718.895 62
8719.338 56
8719.782 58
8720.225 48
8720.668 41
8721.112 46
8721.555 46
8721.998 35
8722.442 35
8722.885 51
8723.328 63
8723.772 58
8724.215 44
8724.659 56
8725.102 59
8725.546 45
8725.989 43
8726.433 35
8726.876 40
8727.320 47
8727.763 45
8728.207 56
8728.650 50
8729.094 46
8729.537 42
8729.981 38
8730.424 44
8730.868 42
8731.311 42
8731.755 36
8732.199 37
8732.642 39
8733.086 37
8733.530 43
8733.973 41
8734.417 58
8734.861 46
8735.304 50
8735.748 43
8736.192 39
8736.635 49
8737.079 62
8737.523 63
8737.967 73
8738.410 75
8738.854 73
8739.298 78
8739.742 73
8740.186 87
8740.629 89
8741.073 118
8741.517 108
8741.961 101
8742.405 101
8742.849 88
8743.293 97
8743.737 117
8744.181 135
8744.624 163
8745.068 192
8745.512 209
8745.956 221
8746.400 217
8746.844 223
8747.288 203
8747.732 223
8748.176 252
8748.620 277
8749.064 290
8749.508 288
8749.953 252
8750.397 267
8750.841 272
8751.285 294
8751.729 288
8752.173 287
8752.617 302
8753.061 295
8753.505 299
8753.950 312
8754.394 328
8754.838 339
8755.282 414
8755.726 487
8756.171 502
8756.615 544
8757.059 627
8757.503 712
8757.948 819
8758.392 973
8758.836 1252
8759.281 1599
8759.725 1970
8760.169 2485
8760.614 3138
8761.058 3872
8761.502 4621
8761.947 5472
8762.391 6461
8762.835 7424
8763.280 8180
8763.724 8733
8764.169 9119
8764.613 9355
8765.058 9501
8765.502 9397
8765.946 9126
8766.391 8836
8766.835 8282
8767.280 7601
8767.724 6907
8768.169 6254
8768.614 5564
8769.058 4875
8769.503 4150
8769.947 3588
8770.392 3095
8770.836 2666
8771.281 2353
8771.726 1931
8772.170 1641
8772.615 1397
8773.060 1204
8773.504 1081
8773.949 979
8774.394 882
8774.838 799
8775.283 678
8775.728 619
8776.173 559
8776.617 507
8777.062 446
8777.507 438
8777.952 436
8778.396 374
8778.841 310
8779.286 311
8779.731 312
8780.176 327
8780.620 305
8781.065 295
8781.510 262
8781.955 233
8782.400 237
8782.845 221
8783.290 193
8783.735 166
8784.180 137
8784.625 116
8785.070 96
8785.515 108
8785.960 107
8786.405 104
8786.850 122
8787.295 126
8787.740 115
8788.185 95
8788.630 106
8789.075 126
8789.520 102
8789.965 103
8790.410 97
8790.855 91
8791.300 99
8791.745 90
8792.190 91
8792.636 110
8793.081 96
8793.526 71
8793.971 59
8794.416 68
8794.862 72
8795.307 83
8795.752 73
8796.197 61
8796.643 52
8797.088 61
8797.533 57
8797.978 49
8798.424 50
8798.869 50
8799.314 35
8799.760 38
8800.205 42
8800.650 37
8801.096 38
8801.541 35
8801.986 38
8802.432 39
8802.877 46
8803.323 43
8803.768 52
8804.214 44
8804.659 42
8805.105 35
8805.550 33
8805.996 39
8806.441 40
8806.887 50
8807.332 54
8807.778 43
8808.223 44
8808.669 46
8809.114 59
8809.560 66
8810.005 67
8810.451 60
8810.897 58
8811.342 64
8811.788 53
8812.234 40
8812.679 30
8813.125 32
8813.571 31
8814.016 20
8814.462 19
8814.908 20
8815.353 13
8815.799 20
8816.245 24
8816.691 22
8817.136 23
8817.582 25
8818.028 31
8818.474 20
8818.920 14
8819.366 32
8819.811 34
8820.257 25
8820.703 27
8821.149 33
8821.595 37
8822.041 42
8822.487 41
8822.933 48
8823.379 49
8823.824 39
8824.270 29
8824.716 27
8825.162 18
8825.608 24
8826.054 27
8826.500 33
8826.946 24
8827.392 32
8827.838 43
8828.285 34
8828.731 30
8829.177 20
8829.623 21
8830.069 26
8830.515 28
8830.961 30
8831.407 23
8831.853 25
8832.300 21
8832.746 21
8833.192 23
8833.638 27
8834.084 29
8834.531 25
8834.977 27
8835.423 23
8835.869 26
8836.316 23
8836.762 21
8837.208 24
8837.654 46
8838.101 30
8838.547 21
8838.993 25
8839.440 28
8839.886 21
8840.332 20
8840.779 25
8841.225 31
8841.672 28
8842.118 29
8842.564 36
8843.011 42
8843.457 37
8843.904 24
8844.350 17
8844.797 10
8845.243 10
8845.690 14
8846.136 19
8846.583 20
8847.029 24
8847.476 29
8847.922 28
8848.369 22
8848.815 21
8849.262 17
8849.709 32
8850.155 34
8850.602 25
8851.048 27
8851.495 19
8851.942 26
8852.388 22
8852.835 19
8853.282 25
8853.729 31
8854.175 28
8854.622 27
8855.069 29
8855.515 31
8855.962 37
8856.409 31
8856.856 26
8857.303 22
8857.749 21
8858.196 22
8858.643 13
8859.090 15
8859.537 29
8859.984 27
8860.430 25
8860.877 29
8861.324 16
8861.771 13
8862.218 11
8862.665 18
8863.112 28
8863.559 20
8864.006 15
8864.453 21
8864.900 21
8865.347 18
8865.794 14
8866.241 15
8866.688 21
8867.135 17
8867.582 14
8868.029 16
8868.476 25
8868.923 30
8869.370 26
8869.817 31
8870.264 27
8870.712 30
8871.159 25
8871.606 28
8872.053 32
8872.500 28
8872.947 35
8873.395 28
8873.842 31
8874.289 43
8874.736 47
8875.184 43
8875.631 40
8876.078 31
8876.525 22
8876.973 14
8877.420 19
8877.867 27
8878.315 28
8878.762 25
8879.209 37
8879.657 27
8880.104 20
8880.551 10
8880.999 13
8881.446 20
8881.894 32
8882.341 27
8882.788 31
8883.236 34
8883.683 20
8884.131 24
8884.578 42
8885.026 29
8885.473 18
8885.921 20
8886.368 27
8886.816 29
8887.263 44
8887.711 32
8888.159 21
8888.606 22
8889.054 32
8889.501 35
8889.949 29
8890.397 35
8890.844 21
8891.292 32
8891.740 53
8892.187 41
8892.635 34
8893.083 57
8893.530 49
8893.978 51
8894.426 46
8894.874 40
8895.321 44
8895.769 43
8896.217 46
8896.665 39
8897.112 38
8897.560 51
8898.008 56
8898.456 57
8898.904 68
8899.352 59
8899.799 81
8900.247 88
8900.695 92
8901.143 60
8901.591 53
8902.039 66
8902.487 53
8902.935 63
8903.383 80
8903.831 81
8904.279 77
8904.727 70
8905.175 74
8905.623 86
8906.071 74
8906.519 66
8906.967 74
8907.415 74
8907.863 103
8908.311 159
8908.759 199
8909.207 243
8909.655 303
8910.104 428
8910.552 581
8911.000 879
8911.448 1185
8911.896 1374
8912.344 1635
8912.793 1835
8913.241 2122
8913.689 2434
8914.137 2597
8914.585 2669
8915.034 2581
8915.482 2476
8915.930 2417
8916.379 2285
8916.827 2121
8917.275 1919
8917.723 1695
8918.172 1505
8918.620 1257
8919.068 1042
8919.517 882
8919.965 738
8920.414 603
8920.862 523
8921.310 427
8921.759 325
8922.207 291
8922.656 240
8923.104 217
8923.553 188
8924.001 147
8924.450 146
8924.898 143
8925.347 122
8925.795 110
8926.244 105
8926.692 97
8927.141 90
8927.589 122
8928.038 129
8928.486 113
8928.935 122
8929.384 114
8929.832 109
8930.281 90
8930.730 124
8931.178 116
8931.627 97
8932.076 101
8932.524 80
8932.973 66
8933.422 63
8933.870 70
8934.319 70
8934.768 67
8935.217 56
8935.665 48
8936.114 49
8936.563 57
8937.012 62
8937.461 44
8937.910 36
8938.358 42
8938.807 40
8939.256 61
8939.705 69
8940.154 57
8940.603 43
8941.052 51
8941.501 65
8941.949 80
8942.398 78
8942.847 70
8943.296 67
8943.745 58
8944.194 58
8944.643 53
8945.092 56
8945.541 74
8945.990 61
8946.439 76
8946.888 70
8947.338 69
8947.787 51
8948.236 50
8948.685 52
8949.134 51
8949.583 72
8950.032 80
8950.481 78
8950.930 70
8951.380 67
8951.829 62
8952.278 66
8952.727 76
8953.176 66
8953.626 55
8954.075 47
8954.524 44
8954.973 35
8955.423 45
8955.872 43
8956.321 57
8956.771 62
8957.220 59
8957.669 48
8958.119 64
8958.568 47
8959.017 44
8959.467 41
8959.916 58
8960.365 80
8960.815 70
8961.264 66
8961.714 70
8962.163 57
8962.613 55
8963.062 66
8963.511 74
8963.961 73
8964.410 72
8964.860 84
8965.309 91
8965.759 103
8966.209 146
8966.658 150
8967.108 174
8967.557 208
8968.007 210
8968.456 228
8968.906 215
8969.356 193
8969.805 258
8970.255 299
8970.705 310
8971.154 288
8971.604 279
8972.054 251
8972.503 271
8972.953 246
8973.403 221
8973.852 232
8974.302 172
8974.752 169
8975.202 149
8975.652 139
8976.101 135
8976.551 132
8977.001 112
8977.451 104
8977.901 92
8978.350 102
8978.800 88
8979.250 92
8979.700 93
8980.150 74
8980.600 67
8981.050 81
8981.500 88
8981.950 86
8982.400 90
8982.850 79
8983.299 84
8983.749 75
8984.199 85
8984.649 100
8985.099 124
8985.550 170
8986.000 185
8986.450 175
8986.900 168
8987.350 178
8987.800 200
8988.250 195
8988.700 191
8989.150 205
8989.600 192
8990.050 200
8990.501 184
8990.951 151
8991.401 128
8991.851 103
8992.301 106
8992.751 113
8993.202 99
8993.652 113
8994.102 115
8994.552 111
8995.003 88
8995.453 92
8995.903 78
8996.354 62
8996.804 65
8997.254 73
8997.705 67
8998.155 67
8998.605 85
8999.056 68
8999.506 65
8999.956 58
9000.407 55
9000.857 57
9001.308 58
9001.758 50
9002.208 39
9002.659 31
9003.109 34
9003.560 34
9004.010 36
9004.461 39
9004.911 28
9005.362 23
9005.812 28
9006.263 35
9006.714 31
9007.164 35
9007.615 35
9008.065 32
9008.516 32
9008.967 25
9009.417 23
9009.868 24
9010.318 28
9010.769 37
9011.220 41
9011.670 39
9012.121 37
9012.572 35
9013.023 36
9013.473 32
9013.924 38
9014.375 28
9014.826 27
9015.276 36
9015.727 39
9016.178 56
9016.629 45
9017.080 31
9017.530 35
9017.981 41
9018.432 53
9018.883 37
9019.334 29
9019.785 34
9020.236 30
9020.686 34
9021.137 30
9021.588 29
9022.039 34
9022.490 32
9022.941 23
9023.392 20
9023.843 23
9024.294 33
9024.745 27
9025.196 26
9025.647 27
9026.098 28
9026.549 33
9027.000 34
9027.452 40
9027.903 40
9028.354 33
9028.805 32
9029.256 35
9029.707 30
9030.158 31
9030.609 29
9031.061 31
9031.512 33
9031.963 32
9032.414 30
9032.865 28
9033.317 30
9033.768 34
9034.219 26
9034.670 20
9035.122 19
9035.573 32
9036.024 47
9036.475 43
9036.927 46
9037.378 36
9037.829 34
9038.281 37
9038.732 58
9039.184 70
9039.635 61
9040.086 62
9040.538 67
9040.989 55
9041.441 60
9041.892 57
9042.343 43
9042.795 44
9043.246 55
9043.698 54
9044.149 59
9044.601 54
9045.052 44
9045.504 41
9045.955 55
9046.407 50
9046.859 65
9047.310 79
9047.762 69
9048.213 84
9048.665 74
9049.117 72
9049.568 90
9050.020 80
9050.472 92
9050.923 106
9051.375 96
9051.827 86
9052.278 85
9052.730 91
9053.182 95
9053.633 84
9054.085 98
9054.537 101
9054.989 133
9055.441 165
9055.892 191
9056.344 200
9056.796 228
9057.248 225
9057.700 255
9058.151 284
9058.603 297
9059.055 278
9059.507 274
9059.959 256
9060.411 251
9060.863 236
9061.315 242
9061.767 259
9062.219 257
9062.671 244
9063.123 253
9063.575 230
9064.027 202
9064.479 197
9064.931 179
9065.383 208
9065.835 200
9066.287 226
9066.739 198
9067.191 186
9067.643 193
9068.095 183
9068.547 172
9068.999 151
9069.451 131
9069.903 177
9070.356 173
9070.808 147
9071.260 136
9071.712 130
9072.164 126
9072.617 149
9073.069 140
9073.521 121
9073.973 122
9074.426 131
9074.878 115
9075.330 117
9075.782 123
9076.235 143
9076.687 162
9077.139 144
9077.592 149
9078.044 153
9078.496 139
9078.949 146
9079.401 155
9079.853 147
9080.306 152
9080.758 156
9081.211 180
9081.663 159
9082.116 146
9082.568 152
9083.021 168
9083.473 164
9083.926 167
9084.378 166
9084.831 168
9085.283 165
9085.736 166
9086.188 164
9086.641 164
9087.093 169
9087.546 165
9087.998 157
9088.451 181
9088.904 181
9089.356 176
9089.809 165
9090.262 178
9090.714 192
9091.167 205
9091.620 198
9092.072 202
9092.525 214
9092.978 243
9093.430 234
9093.883 243
9094.336 213
9094.789 213
9095.242 239
9095.694 230
9096.147 209
9096.600 212
9097.053 215
9097.506 243
9097.958 238
9098.411 233
9098.864 245
9099.317 256
9099.770 255
9100.223 244
9100.676 273
9101.129 292
9101.582 308
9102.035 280
9102.487 267
9102.940 249
9103.393 280
9103.846 288
9104.299 257
9104.752 267
9105.205 303
9105.658 352
9106.112 360
9106.565 359
9107.018 369
9107.471 405
9107.924 371
9108.377 359
9108.830 385
9109.283 452
9109.736 471
9110.189 478
9110.643 496
9111.096 533
9111.549 524
9112.002 558
9112.455 599
9112.909 631
9113.362 603
9113.815 650
9114.268 664
9114.722 750
9115.175 854
9115.628 913
9116.081 946
9116.535 962
9116.988 961
9117.441 1037
9117.895 1034
9118.348 1029
9118.801 1039
9119.255 1020
9119.708 1042
9120.162 1161
9120.615 1216
9121.068 1222
9121.522 1301
9121.975 1350
9122.429 1383
9122.882 1480
9123.336 1537
9123.789 1707
9124.243 1877
9124.696 2037
9125.150 2217
9125.603 2435
9126.057 2757
9126.510 3093
9126.964 3436
9127.418 3696
9127.871 4024
9128.325 4377
9128.778 4664
9129.232 4932
9129.686 5244
9130.139 5353
9130.593 5303
9131.047 5407
9131.500 5413
9131.954 5326
9132.408 5198
9132.861 5123
9133.315 5035
9133.769 4979
9134.223 4799
9134.676 4642
9135.130 4487
9135.584 4457
9136.038 4383
9136.491 4200
9136.945 4068
9137.399 3899
9137.853 3728
9138.307 3602
9138.761 3515
9139.215 3352
9139.668 3210
9140.122 3125
9140.576 3051
9141.030 3035
9141.484 3026
9141.938 3004
9142.392 2909
9142.846 2806
9143.300 2639
9143.754 2555
9144.208 2461
9144.662 2327
9145.116 2194
9145.570 2204
9146.024 2178
9146.478 2163
9146.932 2045
9147.386 2042
9147.840 1990
9148.294 1903
9148.749 1847
9149.203 1757
9149.657 1690
9150.111 1556
9150.565 1490
9151.019 1466
9151.473 1435
9151.928 1339
9152.382 1275
9152.836 1179
9153.290 1100
9153.744 1062
9154.199 1076
9154.653 1047
9155.107 966
9155.562 916
9156.016 915
9156.470 873
9156.924 870
9157.379 805
9157.833 777
9158.287 781
9158.742 769
9159.196 756
9159.651 719
9160.105 692
9160.559 663
9161.014 643
9161.468 608
9161.923 613
9162.377 629
9162.832 634
9163.286 611
9163.741 572
9164.195 549
9164.650 615
9165.104 601
9165.559 567
9166.013 546
9166.468 538
9166.922 543
9167.377 548
9167.831 493
9168.286 474
9168.741 484
9169.195 480
9169.650 440
9170.104 406
9170.559 395
9171.014 373
9171.468 386
9171.923 397
9172.378 408
9172.833 451
9173.287 463
9173.742 422
9174.197 379
9174.652 405
9175.106 426
9175.561 408
9176.016 389
9176.471 383
9176.925 407
9177.380 409
9177.835 394
9178.290 378
9178.745 316
9179.200 343
9179.655 335
9180.109 373
9180.564 366
9181.019 349
9181.474 329
9181.929 290
9182.384 293
9182.839 297
9183.294 301
9183.749 286
9184.204 303
9184.659 270
9185.114 245
9185.569 249
9186.024 267
9186.479 245
9186.934 244
9187.389 236
9187.844 222
9188.299 216
9188.755 218
9189.210 246
9189.665 255
9190.120 259
9190.575 235
9191.030 251
9191.485 218
9191.941 211
9192.396 215
9192.851 225
9193.306 226
9193.761 228
9194.217 202
9194.672 189
9195.127 203
9195.583 207
9196.038 200
9196.493 204
9196.948 223
9197.404 235
9197.859 223
9198.314 202
9198.770 220
9199.225 214
9199.681 197
9200.136 199
9200.591 207
9201.047 198
9201.502 211
9201.958 206
9202.413 187
9202.868 169
9203.324 182
9203.779 185
9204.235 172
9204.690 158
9205.146 185
9205.601 203
9206.057 217
9206.513 220
9206.968 195
9207.424 169
9207.879 192
9208.335 197
9208.790 217
9209.246 214
9209.702 216
9210.157 213
9210.613 192
9211.069 196
9211.524 176
9211.980 182
9212.436 177
9212.891 172
9213.347 157
9213.803 158
9214.259 171
9214.714 171
9215.170 172
9215.626 150
9216.082 154
9216.537 154
9216.993 165
9217.449 197
9217.905 192
9218.361 189
9218.817 190
9219.272 174
9219.728 198
9220.184 172
9220.640 139
9221.096 142
9221.552 141
9222.008 167
9222.464 180
9222.920 159
9223.376 161
9223.832 161
9224.288 155
9224.744 143
9225.200 149
9225.656 120
9226.112 124
9226.568 135
9227.024 143
9227.480 142
9227.936 134
9228.392 166
9228.848 159
9229.304 139
9229.760 128
9230.217 116
9230.673 129
9231.129 115
9231.585 141
9232.041 137
9232.497 159
9232.954 153
9233.410 135
9233.866 152
9234.322 124
9234.779 126
9235.235 162
9235.691 184
9236.147 164
9236.604 137
9237.060 144
9237.516 135
9237.973 153
9238.429 130
9238.885 128
9239.342 135
9239.798 129
9240.254 128
9240.711 139
9241.167 133
9241.624 161
9242.080 168
9242.537 167
9242.993 163
9243.449 166
9243.906 150
9244.362 152
9244.819 152
9245.275 147
9245.732 134
9246.188 149
9246.645 146
9247.102 138
9247.558 133
9248.015 137
9248.471 116
9248.928 88
9249.384 99
9249.841 113
9250.298 114
9250.754 129
9251.211 139
9251.668 139
9252.124 156
9252.581 169
9253.038 168
9253.494 160
9253.951 140
9254.408 161
9254.865 173
9255.321 170
9255.778 169
9256.235 161
9256.692 161
9257.149 154
9257.605 154
9258.062 157
9258.519 159
9258.976 171
9259.433 163
9259.890 176
9260.347 158
9260.803 138
9261.260 164
9261.717 191
9262.174 194
9262.631 166
9263.088 147
9263.545 126
9264.002 129
9264.459 145
9264.916 159
9265.373 177
9265.830 175
9266.287 197
9266.744 221
9267.201 195
9267.658 186
9268.115 165
9268.572 162
9269.029 186
9269.487 175
9269.944 175
9270.401 193
9270.858 198
9271.315 223
9271.772 223
9272.229 229
9272.687 219
9273.144 214
9273.601 252
9274.058 244
9274.515 250
9274.973 264
9275.430 288
9275.887 277
9276.345 298
9276.802 333
9277.259 345
9277.716 363
9278.174 356
9278.631 366
9279.088 362
9279.546 365
9280.003 374
9280.461 386
9280.918 392
9281.375 404
9281.833 430
9282.290 430
9282.748 432
9283.205 429
9283.663 446
9284.120 474
9284.577 527
9285.035 546
9285.492 573
9285.950 556
9286.408 530
9286.865 557
9287.323 573
9287.780 591
9288.238 611
9288.695 620
9289.153 630
9289.611 601
9290.068 582
9290.526 621
9290.983 606
9291.441 568
9291.899 548
9292.356 562
9292.814 550
9293.272 543
9293.729 561
9294.187 545
9294.645 569
9295.103 541
9295.560 535
9296.018 543
9296.476 531
9296.934 540
9297.392 575
9297.849 560
9298.307 541
9298.765 528
9299.223 533
9299.681 510
9300.139 495
9300.596 512
9301.054 522
9301.512 512
9301.970 532
9302.428 511
9302.886 494
9303.344 466
9303.802 475
9304.260 503
9304.718 478
9305.176 460
9305.634 495
9306.092 524
9306.550 501
9307.008 523
9307.466 527
9307.924 512
9308.382 504
9308.840 510
9309.298 531
9309.756 515
9310.215 530
9310.673 585
9311.131 578
9311.589 560
9312.047 527
9312.505 489
9312.963 481
9313.422 457
9313.880 430
9314.338 445
9314.796 468
9315.255 439
9315.713 462
9316.171 458
9316.629 484
9317.088 448
9317.546 463
9318.004 523
9318.463 494
9318.921 474
9319.379 502
9319.838 469
9320.296 453
9320.754 413
9321.213 398
9321.671 406
9322.129 407
9322.588 440
9323.046 435
9323.505 458
9323.963 468
9324.422 459
9324.880 445
9325.339 440
9325.797 442
9326.256 479
9326.714 512
9327.173 525
9327.631 484
9328.090 479
9328.548 472
9329.007 520
9329.466 525
9329.924 569
9330.383 636
9330.841 619
9331.300 648
9331.759 649
9332.217 661
9332.676 677
9333.135 730
9333.593 739
9334.052 761
9334.511 836
9334.970 842
9335.428 830
9335.887 846
9336.346 885
9336.805 899
9337.263 936
9337.722 925
9338.181 951
9338.640 971
9339.099 947
9339.557 970
9340.016 1004
9340.475 1066
9340.934 1031
9341.393 1083
9341.852 1067
9342.311 1077
9342.770 1132
9343.229 1201
9343.687 1277
9344.146 1315
9344.605 1413
9345.064 1512
9345.523 1616
9345.982 1701
9346.441 1721
9346.900 1846
9347.359 1970
9347.818 2090
9348.278 2201
9348.737 2189
9349.196 2264
9349.655 2329
9350.114 2458
9350.573 2450
9351.032 2477
9351.491 2518
9351.950 2382
9352.410 2373
9352.869 2392
9353.328 2301
9353.787 2153
9354.246 2120
9354.705 2086
9355.165 2027
9355.624 1981
9356.083 1900
9356.542 1798
9357.002 1739
9357.461 1645
9357.920 1587
9358.380 1521
9358.839 1512
9359.298 1426
9359.758 1333
9360.217 1285
9360.676 1308
9361.136 1260
9361.595 1216
9362.054 1190
9362.514 1101
9362.973 1088
9363.433 1051
9363.892 1045
9364.352 1089
9364.811 1081
9365.270 1086
9365.730 1149
9366.189 1183
9366.649 1151
9367.108 1167
9367.568 1138
9368.028 1139
9368.487 1128
9368.947 1138
9369.406 1138
9369.866 1122
9370.325 1084
9370.785 1086
9371.245 1145
9371.704 1204
9372.164 1293
9372.624 1335
9373.083 1418
9373.543 1427
9374.003 1435
9374.462 1473
9374.922 1527
9375.382 1609
9375.841 1693
9376.301 1713
9376.761 1702
9377.221 1735
9377.681 1779
9378.140 1747
9378.600 1681
9379.060 1608
9379.520 1563
9379.980 1568
9380.439 1560
9380.899 1503
9381.359 1483
9381.819 1476
9382.279 1445
9382.739 1365
9383.199 1336
9383.659 1363
9384.119 1345
9384.579 1340
9385.039 1327
9385.498 1304
9385.958 1302
9386.418 1227
9386.878 1199
9387.338 1186
9387.799 1137
9388.259 1131
9388.719 1143
9389.179 1142
9389.639 1153
9390.099 1180
9390.559 1152
9391.019 1162
9391.479 1129
9391.939 1201
9392.399 1182
9392.860 1163
9393.320 1147
9393.780 1137
9394.240 1190
9394.700 1200
9395.160 1253
9395.621 1240
9396.081 1225
9396.541 1220
9397.001 1298
9397.462 1369
9397.922 1400
9398.382 1420
9398.843 1455
9399.303 1560
9399.763 1582
9400.224 1629
9400.684 1686
9401.144 1868
9401.605 1890
9402.065 1973
9402.525 2033
9402.986 2084
9403.446 2166
9403.907 2320
9404.367 2384
9404.827 2565
9405.288 2608
9405.748 2606
9406.209 2585
9406.669 2600
9407.130 2635
9407.590 2707
9408.051 2805
9408.511 2925
9408.972 3044
9409.433 3246
9409.893 3438
9410.354 3633
9410.814 3891
9411.275 4260
9411.736 4635
9412.196 5265
9412.657 5858
9413.117 6438
9413.578 7133
9414.039 7758
9414.499 8525
9414.960 9447
9415.421 10461
9415.882 11646
9416.342 12942
9416.803 14072
9417.264 15359
9417.725 16732
9418.185 18211
9418.646 19539
9419.107 20677
9419.568 22019
9420.029 23115
9420.489 23877
9420.950 24238
9421.411 24464
9421.872 24555
9422.333 24275
9422.794 23865
9423.255 23002
9423.715 22181
9424.176 21233
9424.637 20237
9425.098 19164
9425.559 18126
9426.020 16969
9426.481 15976
9426.942 14707
9427.403 13540
9427.864 12484
9428.325 11463
9428.786 10724
9429.247 9804
9429.708 8876
9430.169 8132
9430.630 7498
9431.092 6943
9431.553 6390
9432.014 5875
9432.475 5376
9432.936 4903
9433.397 4530
9433.858 4183
9434.320 3884
9434.781 3615
9435.242 3298
9435.703 3089
9436.164 2910
9436.626 2630
9437.087 2455
9437.548 2356
9438.009 2240
9438.471 2221
9438.932 2155
9439.393 2003
9439.854 1907
9440.316 1799
9440.777 1654
9441.238 1490
9441.700 1459
9442.161 1382
9442.623 1261
9443.084 1199
9443.545 1128
9444.007 1072
9444.468 994
9444.930 957
9445.391 901
9445.852 890
9446.314 894
9446.775 874
9447.237 862
9447.698 825
9448.160 824
9448.621 791
9449.083 754
9449.544 704
9450.006 655
9450.468 649
9450.929 643
9451.391 620
9451.852 600
9452.314 618
9452.776 588
9453.237 569
9453.699 599
9454.161 587
9454.622 567
9455.084 578
9455.546 553
9456.007 494
9456.469 512
9456.931 520
9457.392 474
9457.854 483
9458.316 514
9458.778 550
9459.239 521
9459.701 496
9460.163 490
9460.625 482
9461.087 478
9461.549 445
9462.010 461
9462.472 505
9462.934 521
9463.396 516
9463.858 468
9464.320 423
9464.782 406
9465.244 382
9465.706 384
9466.168 403
9466.630 389
9467.091 366
9467.553 348
9468.015 369
9468.477 394
9468.940 424
9469.402 420
9469.864 439
9470.326 437
9470.788 436
9471.250 420
9471.712 403
9472.174 393
9472.636 447
9473.098 454
9473.560 460
9474.022 514
9474.485 541
9474.947 630
9475.409 674
9475.871 736
9476.333 849
9476.796 908
9477.258 1038
9477.720 1057
9478.182 1099
9478.644 1121
9479.107 1178
9479.569 1189
9480.031 1153
9480.494 1118
9480.956 1103
9481.418 1074
9481.881 998
9482.343 942
9482.805 852
9483.268 774
9483.730 722
9484.192 626
9484.655 524
9485.117 500
9485.580 453
9486.042 416
9486.505 422
9486.967 381
9487.430 382
9487.892 357
9488.354 348
9488.817 340
9489.280 309
9489.742 325
9490.205 312
9490.667 307
9491.130 293
9491.592 293
9492.055 284
9492.517 257
9492.980 233
9493.443 209
9493.905 237
9494.368 231
9494.831 233
9495.293 235
9495.756 244
9496.219 257
9496.681 237
9497.144 212
9497.607 210
9498.069 186
9498.532 191
9498.995 186
9499.458 175
9499.920 182
9500.383 196
9500.846 201
9501.309 187
9501.772 181
9502.235 175
9502.697 209
9503.160 185
9503.623 176
9504.086 174
9504.549 159
9505.012 179
9505.475 210
9505.938 230
9506.401 189
9506.864 181
9507.326 184
9507.789 164
9508.252 154
9508.715 144
9509.178 143
9509.641 157
9510.104 180
9510.567 194
9511.031 193
9511.494 211
9511.957 206
9512.420 188
9512.883 174
9513.346 159
9513.809 149
9514.272 167
9514.735 162
9515.198 164
9515.662 161
9516.125 154
9516.588 140
9517.051 151
9517.514 145
9517.978 147
9518.441 140
9518.904 154
9519.367 141
9519.831 138
9520.294 138
9520.757 130
9521.220 145
9521.684 161
9522.147 164
9522.610 187
9523.074 162
9523.537 142
9524.000 160
9524.464 158
9524.927 167
9525.391 185
9525.854 163
9526.317 164
9526.781 167
9527.244 180
9527.708 175
9528.171 166
9528.635 171
9529.098 172
9529.562 164
9530.025 154
9530.489 150
9530.952 144
9531.416 145
9531.879 137
9532.343 152
9532.807 173
9533.270 159
9533.734 145
9534.197 152
9534.661 150
9535.125 144
9535.588 146
9536.052 148
9536.516 125
9536.979 100
9537.443 119
9537.907 127
9538.370 149
9538.834 175
9539.298 188
9539.762 170
9540.225 145
9540.689 157
9541.153 170
9541.617 161
9542.081 162
9542.544 173
9543.008 178
9543.472 156
9543.936 157
9544.400 163
9544.864 188
9545.327 196
9545.791 185
9546.255 193
9546.719 158
9547.183 155
9547.647 163
9548.111 152
9548.575 123
9549.039 125
9549.503 136
9549.967 145
9550.431 172
9550.895 169
9551.359 192
9551.823 197
9552.287 205
9552.751 218
9553.215 214
9553.679 190
9554.143 183
9554.608 207
9555.072 274
9555.536 254
9556.000 227
9556.464 256
9556.928 256
9557.392 221
9557.857 241
9558.321 219
9558.785 191
9559.249 193
9559.714 193
9560.178 223
9560.642 217
9561.106 194
9561.571 203
9562.035 225
9562.499 219
9562.963 257
9563.428 231
9563.892 253
9564.356 231
9564.821 214
9565.285 219
9565.750 237
9566.214 259
9566.678 249
9567.143 273
9567.607 243
9568.072 246
9568.536 242
9569.001 251
9569.465 253
9569.930 233
9570.394 233
9570.859 250
9571.323 274
9571.788 265
9572.252 280
9572.717 288
9573.181 294
9573.646 300
9574.110 330
9574.575 332
9575.040 315
9575.504 303
9575.969 307
9576.434 313
9576.898 305
9577.363 340
9577.828 365
9578.292 360
9578.757 340
9579.222 375
9579.686 374
9580.151 383
9580.616 379
9581.081 381
9581.545 387
9582.010 390
9582.475 392
9582.940 414
9583.405 441
9583.869 462
9584.334 438
9584.799 418
9585.264 400
9585.729 383
9586.194 409
9586.659 368
9587.123 358
9587.588 392
9588.053 378
9588.518 370
9588.983 347
9589.448 340
9589.913 352
9590.378 354
9590.843 325
9591.308 311
9591.773 310
9592.238 335
9592.703 373
9593.168 335
9593.633 322
9594.098 345
9594.563 337
9595.029 331
9595.494 337
9595.959 336
9596.424 312
9596.889 331
9597.354 328
9597.819 336
9598.285 367
9598.750 334
9599.215 300
9599.680 312
9600.145 333
9600.611 389
9601.076 395
9601.541 402
9602.006 377
9602.472 381
9602.937 412
9603.402 412
9603.868 388
9604.333 352
9604.798 320
9605.264 344
9605.729 332
9606.194 349
9606.660 382
9607.125 417
9607.590 417
9608.056 378
9608.521 388
9608.987 374
9609.452 325
9609.918 307
9610.383 309
9610.849 319
9611.314 331
9611.780 297
9612.245 301
9612.711 326
9613.176 301
9613.642 317
9614.107 314
9614.573 347
9615.038 359
9615.504 383
9615.970 404
9616.435 404
9616.901 416
9617.366 458
9617.832 432
9618.298 413
9618.763 393
9619.229 440
9619.695 475
9620.161 503
9620.626 542
9621.092 580
9621.558 629
9622.023 705
9622.489 743
9622.955 840
9623.421 856
9623.887 929
9624.352 1019
9624.818 1124
9625.284 1204
9625.750 1203
9626.216 1234
9626.682 1307
9627.147 1322
9627.613 1293
9628.079 1334
9628.545 1307
9629.011 1255
9629.477 1267
9629.943 1201
9630.409 1167
9630.875 1136
9631.341 1110
9631.807 1075
9632.273 1008
9632.739 998
9633.205 1055
9633.671 1029
9634.137 903
9634.603 914
9635.069 877
9635.535 884
9636.001 922
9636.467 981
9636.933 997
9637.400 1002
9637.866 1016
9638.332 1072
9638.798 1103
9639.264 1150
9639.730 1136
9640.197 1169
9640.663 1195
9641.129 1255
9641.595 1302
9642.061 1294
9642.528 1326
9642.994 1344
9643.460 1376
9643.927 1398
9644.393 1388
9644.859 1433
9645.325 1344
9645.792 1272
9646.258 1289
9646.724 1247
9647.191 1201
9647.657 1124
9648.124 1110
9648.590 1083
9649.056 1039
9649.523 1001
9649.989 895
9650.456 818
9650.922 764
9651.389 726
9651.855 652
9652.322 607
9652.788 558
9653.255 543
9653.721 554
9654.188 492
9654.654 487
9655.121 480
9655.587 447
9656.054 409
9656.520 360
9656.987 353
9657.454 343
9657.920 340
9658.387 337
9658.854 305
9659.320 304
9659.787 283
9660.254 246
9660.720 279
9661.187 304
9661.654 297
9662.120 288
9662.587 284
9663.054 302
9663.521 297
9663.987 255
9664.454 259
9664.921 265
9665.388 282
9665.855 299
9666.321 318
9666.788 297
9667.255 296
9667.722 304
9668.189 336
9668.656 303
9669.123 264
9669.590 249
9670.057 273
9670.523 282
9670.990 270
9671.457 254
9671.924 276
9672.391 271
9672.858 282
9673.325 281
9673.792 223
9674.259 198
9674.726 193
9675.193 191
9675.660 203
9676.127 165
9676.595 165
9677.062 178
9677.529 159
9677.996 162
9678.463 173
9678.930 201
9679.397 202
9679.864 215
9680.332 230
9680.799 238
9681.266 209
9681.733 200
9682.200 211
9682.668 196
9683.135 204
9683.602 217
9684.069 198
9684.537 253
9685.004 235
9685.471 224
9685.938 203
9686.406 192
9686.873 195
9687.340 176
9687.808 164
9688.275 163
9688.742 157
9689.210 150
9689.677 178
9690.145 201
9690.612 217
9691.079 210
9691.547 197
9692.014 207
9692.482 220
9692.949 222
9693.417 223
9693.884 225
9694.352 252
9694.819 267
9695.287 258
9695.754 260
9696.222 253
9696.689 274
9697.157 305
9697.625 334
9698.092 320
9698.560 362
9699.027 381
9699.495 402
9699.963 471
9700.430 501
9700.898 552
9701.366 588
9701.833 623
9702.301 715
9702.769 815
9703.237 905
9703.704 989
9704.172 1108
9704.640 1138
9705.108 1270
9705.575 1443
9706.043 1600
9706.511 1790
9706.979 1961
9707.447 2031
9707.914 2177
9708.382 2261
9708.850 2458
9709.318 2626
9709.786 2799
9710.254 2930
9710.722 2997
9711.190 3051
9711.657 3074
9712.125 3080
9712.593 3181
9713.061 3191
9713.529 3222
9713.997 3216
9714.465 3236
9714.933 3138
9715.401 3063
9715.869 2941
9716.337 2729
9716.805 2550
9717.273 2359
9717.742 2221
9718.210 2096
9718.678 1901
9719.146 1729
9719.614 1624
9720.082 1466
9720.550 1359
9721.018 1225
9721.486 1058
9721.955 931
9722.423 803
9722.891 736
9723.359 643
9723.827 585
9724.296 522
9724.764 488
9725.232 420
9725.700 363
9726.169 316
9726.637 256
9727.105 256
9727.574 242
9728.042 220
9728.510 207
9728.979 199
9729.447 185
9729.915 179
9730.384 155
9730.852 161
9731.321 157
9731.789 152
9732.257 148
9732.726 149
9733.194 138
9733.663 132
9734.131 137
9734.600 105
9735.068 111
9735.537 104
9736.005 86
9736.474 90
9736.942 86
9737.411 87
9737.879 66
9738.348 76
9738.816 92
9739.285 95
9739.754 89
9740.222 83
9740.691 79
9741.160 75
9741.628 81
9742.097 94
9742.565 109
9743.034 101
9743.503 96
9743.972 69
9744.440 76
9744.909 78
9745.378 77
9745.847 63
9746.315 67
9746.784 58
9747.253 51
9747.722 72
9748.190 71
9748.659 73
9749.128 68
9749.597 79
9750.066 88
9750.535 103
9751.004 73
9751.472 66
9751.941 81
9752.410 64
9752.879 56
9753.348 41
9753.817 36
9754.286 67
9754.755 56
9755.224 74
9755.693 74
9756.162 64
9756.631 54
9757.100 74
9757.569 72
9758.038 58
9758.507 67
9758.976 40
9759.445 79
9759.914 61
9760.383 70
9760.852 88
9761.322 87
9761.791 81
9762.260 70
9762.729 56
9763.198 60
9763.667 77
9764.137 65
9764.606 71
9765.075 69
9765.544 74
9766.013 91
9766.483 76
9766.952 68
9767.421 72
9767.891 56
9768.360 70
9768.829 67
9769.298 68
9769.768 79
9770.237 87
9770.706 84
9771.176 71
9771.645 60
9772.115 72
9772.584 70
9773.053 62
9773.523 61
9773.992 60
9774.462 48
9774.931 47
9775.401 60
9775.870 69
9776.340 51
9776.809 59
9777.279 66
9777.748 71
9778.218 87
9778.687 62
9779.157 53
9779.626 34
9780.096 45
9780.565 32
9781.035 28
9781.505 41
9781.974 57
9782.444 58
9782.914 60
9783.383 51
9783.853 58
9784.323 54
9784.792 61
9785.262 54
9785.732 55
9786.201 53
9786.671 48
9787.141 42
9787.611 40
9788.080 48
9788.550 46
9789.020 35
9789.490 46
9789.960 65
9790.429 58
9790.899 44
9791.369 33
9791.839 54
9792.309 35
9792.779 32
9793.249 57
9793.718 46
9794.188 42
9794.658 48
9795.128 41
9795.598 49
9796.068 48
9796.538 39
9797.008 49
9797.478 55
9797.948 53
9798.418 53
9798.888 52
9799.358 55
9799.828 52
9800.298 51
9800.768 31
9801.239 31
9801.709 44
9802.179 30
9802.649 45
9803.119 56
9803.589 61
9804.059 75
9804.529 68
9805.000 71
9805.470 85
9805.940 81
9806.410 63
9806.880 57
9807.351 48
9807.821 62
9808.291 50
9808.761 52
9809.232 63
9809.702 62
9810.172 58
9810.643 52
9811.113 36
9811.583 40
9812.054 60
9812.524 55
9812.994 42
9813.465 28
9813.935 28
9814.406 40
9814.876 34
9815.346 47
9815.817 57
9816.287 62
9816.758 59
9817.228 73
9817.699 82
9818.169 65
9818.640 56
9819.110 50
9819.581 43
9820.051 32
9820.522 41
9820.992 52
9821.463 64
9821.933 58
9822.404 57
9822.875 55
9823.345 70
9823.816 66
9824.287 47
9824.757 43
9825.228 40
9825.699 36
9826.169 37
9826.640 64
9827.111 68
9827.581 65
9828.052 68
9828.523 56
9828.994 66
9829.464 81
9829.935 58
9830.406 50
9830.877 69
9831.348 70
9831.818 72
9832.289 58
9832.760 58
9833.231 79
9833.702 81
9834.173 80
9834.644 79
9835.114 74
9835.585 79
9836.056 58
9836.527 66
9836.998 78
9837.469 66
9837.940 79
9838.411 65
9838.882 72
9839.353 78
9839.824 71
9840.295 66
9840.766 56
9841.237 77
9841.708 78
9842.179 65
9842.650 48
9843.121 51
9843.593 59
9844.064 52
9844.535 48
9845.006 62
9845.477 58
9845.948 43
9846.419 48
9846.891 74
9847.362 87
9847.833 93
9848.304 84
9848.775 99
9849.247 94
9849.718 77
9850.189 93
9850.660 88
9851.132 80
9851.603 74
9852.074 85
9852.546 97
9853.017 98
9853.488 101
9853.960 91
9854.431 74
9854.902 89
9855.374 84
9855.845 61
9856.317 66
9856.788 69
9857.260 61
9857.731 63
9858.202 61
9858.674 65
9859.145 61
9859.617 57
9860.088 55
9860.560 53
9861.031 62
9861.503 65
9861.974 72
9862.446 71
9862.918 69
9863.389 70
9863.861 64
9864.332 53
9864.804 57
9865.276 65
9865.747 65
9866.219 65
9866.691 70
9867.162 63
9867.634 66
9868.106 77
9868.577 78
9869.049 89
9869.521 66
9869.992 56
9870.464 63
9870.936 75
9871.408 77
9871.880 79
9872.351 79
9872.823 57
9873.295 74
9873.767 68
9874.239 67
9874.710 57
9875.182 79
9875.654 76
9876.126 52
9876.598 43
9877.070 64
9877.542 65
9878.014 56
9878.486 57
9878.958 47
9879.430 59
9879.902 80
9880.374 81
9880.846 70
9881.318 61
9881.790 61
9882.262 60
9882.734 64
9883.206 55
9883.678 62
9884.150 79
9884.622 64
9885.094 74
9885.566 63
9886.038 58
9886.510 63
9886.983 70
9887.455 80
9887.927 67
9888.399 52
9888.871 49
9889.343 43
9889.816 55
9890.288 50
9890.760 62
9891.232 57
9891.705 60
9892.177 65
9892.649 65
9893.121 56
9893.594 55
9894.066 55
9894.538 47
9895.011 55
9895.483 56
9895.955 63
9896.428 71
9896.900 53
9897.373 47
9897.845 40
9898.317 40
9898.790 43
9899.262 48
9899.735 56
9900.207 58
9900.680 72
9901.152 78
9901.625 59
9902.097 53
9902.570 57
9903.042 69
9903.515 87
9903.987 66
9904.460 61
9904.932 71
9905.405 78
9905.878 87
9906.350 101
9906.823 111
9907.295 122
9907.768 109
9908.241 118
9908.713 128
9909.186 117
9909.659 97
9910.132 109
9910.604 110
9911.077 99
9911.550 120
9912.022 117
9912.495 124
9912.968 135
9913.441 161
9913.914 201
9914.386 236
9914.859 245
9915.332 221
9915.805 223
9916.278 212
9916.751 214
9917.223 226
9917.696 218
9918.169 202
9918.642 233
9919.115 223
9919.588 224
9920.061 222
9920.534 218
9921.007 188
9921.480 176
9921.953 182
9922.426 181
9922.899 173
9923.372 169
9923.845 158
9924.318 161
9924.791 137
9925.264 125
9925.737 127
9926.210 136
9926.683 132
9927.156 140
9927.629 132
9928.103 121
9928.576 120
9929.049 124
9929.522 137
9929.995 116
9930.468 109
9930.942 108
9931.415 120
9931.888 129
9932.361 130
9932.834 134
9933.308 114
9933.781 115
9934.254 102
9934.728 106
9935.201 114
9935.674 93
9936.147 82
9936.621 95
9937.094 111
9937.567 104
9938.041 105
9938.514 105
9938.988 93
9939.461 85
9939.934 92
9940.408 85
9940.881 78
9941.355 90
9941.828 99
9942.302 89
9942.775 84
9943.249 72
9943.722 82
9944.196 53
9944.669 67
9945.143 65
9945.616 52
9946.090 45
9946.563 56
9947.037 64
9947.511 45
9947.984 40
9948.458 47
9948.931 44
9949.405 54
9949.879 54
9950.352 54
9950.826 44
9951.300 39
9951.773 34
9952.247 26
9952.721 37
9953.195 48
9953.668 35
9954.142 38
9954.616 35
9955.090 31
9955.563 38
9956.037 34
9956.511 32
9956.985 38
9957.459 33
9957.932 27
9958.406 33
9958.880 40
9959.354 40
9959.828 47
9960.302 49
9960.776 50
9961.250 41
9961.724 48
9962.198 72
9962.672 51
9963.146 42
9963.619 34
9964.093 28
9964.567 22
9965.041 36
9965.516 42
9965.990 45
9966.464 47
9966.938 50
9967.412 53
9967.886 39
9968.360 27
9968.834 22
9969.308 30
9969.782 47
9970.256 30
9970.731 32
9971.205 44
9971.679 44
9972.153 44
9972.627 30
9973.101 23
9973.576 29
9974.050 34
9974.524 34
9974.998 46
9975.473 48
9975.947 51
9976.421 36
9976.895 26
9977.370 35
9977.844 35
9978.318 47
9978.793 42
9979.267 33
9979.741 29
9980.216 40
9980.690 41
9981.165 41
9981.639 40
9982.113 45
9982.588 43
9983.062 34
9983.537 33
9984.011 32
9984.486 36
9984.960 34
9985.435 42
9985.909 48
9986.384 70
9986.858 87
9987.333 74
9987.807 67
9988.282 90
9988.757 96
9989.231 78
9989.706 76
9990.180 85
9990.655 86
9991.130 78
9991.604 88
9992.079 85
9992.554 66
9993.028 65
9993.503 77
9993.978 81
9994.452 69
9994.927 52
9995.402 31
9995.877 39
9996.351 38
9996.826 33
9997.301 33
9997.776 36
9998.250 40
9998.725 22
9999.200 33
9999.675 29
10000.150 38
10000.625 31
10001.100 21
10001.574 28
10002.049 35
10002.524 27
10002.999 24
10003.474 28
10003.949 18
10004.424 29
10004.899 41
10005.374 28
10005.849 19
10006.324 32
10006.799 28
10007.274 29
10007.749 26
10008.224 26
10008.699 33
10009.174 39
10009.649 36
10010.124 37
10010.599 34
10011.074 25
10011.550 43
10012.025 28
10012.500 27
10012.975 26
10013.450 19
10013.925 24
10014.401 13
10014.876 13
10015.351 21
10015.826 22
10016.301 17
10016.777 19
10017.252 21
10017.727 28
10018.202 18
10018.678 23
10019.153 47
10019.628 47
10020.104 29
10020.579 21
10021.054 17
10021.530 36
10022.005 32
10022.481 28
10022.956 40
10023.431 50
10023.907 40
10024.382 29
10024.858 29
10025.333 25
10025.809 31
10026.284 26
10026.759 24
10027.235 22
10027.710 45
10028.186 40
10028.662 35
10029.137 26
10029.613 26
10030.088 30
10030.564 32
10031.039 40
10031.515 36
10031.991 31
10032.466 23
10032.942 31
10033.417 26
10033.893 22
10034.369 24
10034.844 29
10035.320 35
10035.796 30
10036.272 23
10036.747 17
10037.223 24
10037.699 24
10038.174 38
10038.650 32
10039.126 31
10039.602 27
10040.078 25
10040.553 18
10041.029 15
10041.505 17
10041.981 31
10042.457 45
10042.933 54
10043.409 54
10043.884 38
10044.360 22
10044.836 25
10045.312 25
10045.788 38
10046.264 33
10046.740 23
10047.216 26
10047.692 37
10048.168 35
10048.644 29
10049.120 31
10049.596 36
10050.072 29
10050.548 38
10051.024 37
10051.500 26
10051.976 30
10052.452 42
10052.929 35
10053.405 33
10053.881 28
10054.357 28
10054.833 33
10055.309 24
10055.785 30
10056.262 30
10056.738 25
10057.214 30
10057.690 27
10058.166 28
10058.643 27
10059.119 27
10059.595 27
10060.071 29
10060.548 22
10061.024 34
10061.500 29
10061.977 33
10062.453 30
10062.929 33
10063.406 32
10063.882 20
10064.358 15
10064.835 20
10065.311 29
10065.788 36
10066.264 46
10066.741 29
10067.217 25
10067.693 40
10068.170 26
10068.646 23
10069.123 26
10069.599 30
10070.076 41
10070.552 32
10071.029 23
10071.505 32
10071.982 33
10072.459 21
10072.935 22
10073.412 29
10073.888 29
10074.365 21
10074.842 26
10075.318 41
10075.795 50
10076.272 55
10076.748 63
10077.225 53
10077.702 49
10078.178 52
10078.655 51
10079.132 49
10079.609 34
10080.085 40
10080.562 31
10081.039 31
10081.516 30
10081.992 38
10082.469 46
10082.946 36
10083.423 41
10083.900 40
10084.377 37
10084.853 38
10085.330 30
10085.807 26
10086.284 19
10086.761 24
10087.238 18
10087.715 29
10088.192 30
10088.669 19
10089.146 28
10089.623 28
10090.100 27
10090.577 38
10091.054 38
10091.531 32
10092.008 33
10092.485 30
10092.962 38
10093.439 31
10093.916 28
10094.393 21
10094.870 18
10095.347 19
10095.824 38
10096.302 29
10096.779 26
10097.256 26
10097.733 28
10098.210 37
10098.687 37
10099.165 46
10099.642 38
10100.119 28
10100.596 16
10101.074 9
10101.551 24
10102.028 27
10102.505 32
10102.983 22
10103.460 19
10103.937 20
10104.415 31
10104.892 22
10105.369 29
10105.847 32
10106.324 30
10106.801 23
10107.279 20
10107.756 19
10108.234 35
10108.711 24
10109.188 20
10109.666 19
10110.143 25
10110.621 27
10111.098 14
10111.576 19
10112.053 24
10112.531 31
10113.008 34
10113.486 31
10113.964 31
10114.441 45
10114.919 41
10115.396 29
10115.874 34
10116.351 41
10116.829 38
10117.307 27
10117.784 31
10118.262 27
10118.740 25
10119.217 26
10119.695 19
10120.173 14
10120.650 22
10121.128 24
10121.606 19
10122.084 28
10122.561 26
10123.039 21
10123.517 29
10123.995 27
10124.473 23
10124.950 30
10125.428 24
10125.906 24
10126.384 24
10126.862 35
10127.340 32
10127.818 40
10128.295 31
10128.773 21
10129.251 39
10129.729 37
10130.207 32
10130.685 29
10131.163 35
10131.641 33
10132.119 39
10132.597 44
10133.075 44
10133.553 26
10134.031 35
10134.509 56
10134.987 44
10135.465 31
10135.943 53
10136.421 52
10136.899 44
10137.378 37
10137.856 41
10138.334 38
10138.812 37
10139.290 35
10139.768 44
10140.246 47
10140.725 41
10141.203 54
10141.681 38
10142.159 47
10142.638 45
10143.116 40
10143.594 40
10144.072 31
10144.551 31
10145.029 30
10145.507 38
10145.985 39
10146.464 33
10146.942 31
10147.420 30
10147.899 29
10148.377 35
10148.856 42
10149.334 43
10149.812 29
10150.291 40
10150.769 37
10151.248 27
10151.726 19
10152.205 28
10152.683 21
10153.162 25
10153.640 37
10154.119 25
10154.597 18
10155.076 32
10155.554 41
10156.033 29
10156.511 22
10156.990 28
10157.468 34
10157.947 24
10158.426 30
10158.904 22
10159.383 32
10159.861 27
10160.340 35
10160.819 47
10161.297 37
10161.776 29
10162.255 30
10162.734 29
10163.212 36
10163.691 44
10164.170 37
10164.649 34
10165.127 37
10165.606 20
10166.085 26
10166.564 30
10167.042 33
10167.521 33
10168.000 32
10168.479 21
10168.958 19
10169.437 21
10169.916 24
10170.394 23
10170.873 20
10171.352 20
10171.831 25
10172.310 24
10172.789 25
10173.268 18
10173.747 23
10174.226 29
10174.705 26
10175.184 20
10175.663 26
10176.142 34
10176.621 28
10177.100 24
10177.579 21
10178.058 31
10178.537 31
10179.016 24
10179.496 32
10179.975 42
10180.454 26
10180.933 26
10181.412 39
10181.891 32
10182.370 28
10182.850 22
10183.329 20
10183.808 33
10184.287 29
10184.766 29
10185.246 33
10185.725 30
10186.204 29
10186.683 30
10187.163 22
10187.642 10
10188.121 32
10188.601 46
10189.080 40
10189.559 47
10190.039 45
10190.518 33
10190.997 32
10191.477 20
10191.956 30
10192.436 36
10192.915 38
10193.394 32
10193.874 31
10194.353 33
10194.833 27
10195.312 28
10195.792 25
10196.271 29
10196.751 28
10197.230 22
10197.710 33
10198.189 28
10198.669 40
10199.149 33
10199.628 27
10200.108 26
10200.587 26
10201.067 36
10201.547 25
10202.026 25
10202.506 24
10202.986 29
10203.465 32
10203.945 31
10204.425 28
10204.904 22
10205.384 22
10205.864 35
10206.343 30
10206.823 19
10207.303 39
10207.783 29
10208.263 38
10208.742 38
10209.222 31
10209.702 29
10210.182 32
10210.662 38
10211.141 31
10211.621 29
10212.101 17
10212.581 27
10213.061 21
10213.541 31
10214.021 38
10214.501 35
10214.981 24
10215.461 27
10215.941 24
10216.421 26
10216.901 29
10217.381 34
10217.861 41
10218.341 39
10218.821 29
10219.301 29
10219.781 39
10220.261 40
10220.741 20
10221.221 35
10221.701 31
10222.181 15
10222.661 26
10223.141 17
10223.622 18
10224.102 18
10224.582 15
10225.062 20
10225.542 27
10226.023 18
10226.503 16
10226.983 29
10227.463 23
10227.943 26
10228.424 31
10228.904 28
10229.384 27
10229.865 32
10230.345 34
10230.825 35
10231.306 38
10231.786 29
10232.266 19
10232.747 21
10233.227 28
10233.707 20
10234.188 11
10234.668 35
10235.149 41
10235.629 25
10236.109 21
10236.590 15
10237.070 10
10237.551 18
10238.031 22
10238.512 24
10238.992 20
10239.473 20
10239.953 25
10240.434 23
10240.914 22
10241.395 15
10241.876 16
10242.356 23
10242.837 19
10243.317 20
10243.798 17
10244.279 28
10244.759 28
10245.240 16
10245.721 12
10246.201 18
10246.682 16
10247.163 26
10247.643 19
10248.124 29
10248.605 19
10249.086 19
10249.566 21
10250.047 22
10250.528 38
10251.009 36
10251.490 32
10251.970 26
10252.451 32
10252.932 23
10253.413 27
10253.894 24
10254.375 17
10254.855 20
10255.336 16
10255.817 15
10256.298 15
10256.779 12
10257.260 14
10257.741 9
10258.222 17
10258.703 38
10259.184 26
10259.665 33
10260.146 20
10260.627 26
10261.108 27
10261.589 39
10262.070 38
10262.551 31
10263.032 33
10263.513 41
10263.994 32
10264.475 24
10264.957 31
10265.438 34
10265.919 31
10266.400 43
10266.881 30
10267.362 28
10267.844 35
10268.325 33
10268.806 37
10269.287 32
10269.768 43
10270.250 45
10270.731 59
10271.212 60
10271.693 43
10272.175 37
10272.656 30
10273.137 34
10273.619 49
10274.100 42
10274.581 39
10275.063 32
10275.544 21
10276.025 22
10276.507 35
10276.988 28
10277.470 25
10277.951 30
10278.433 26
10278.914 47
10279.395 52
10279.877 50
10280.358 50
10280.840 49
10281.321 34
10281.803 32
10282.284 31
10282.766 35
10283.248 38
10283.729 25
10284.211 36
10284.692 30
10285.174 25
10285.655 32
10286.137 31
10286.619 34
10287.100 27
10287.582 17
10288.064 38
10288.545 28
10289.027 27
10289.509 23
10289.990 18
10290.472 20
10290.954 14
10291.436 9
10291.917 14
10292.399 16
10292.881 22
10293.363 20
10293.844 18
10294.326 15
10294.808 17
10295.290 17
10295.772 25
10296.254 15
10296.736 7
10297.217 12
10297.699 13
10298.181 8
10298.663 7
10299.145 12
10299.627 24
10300.109 15
10300.591 10
10301.073 16
10301.555 15
10302.037 12
10302.519 13
10303.001 17
10303.483 20
10303.965 16
10304.447 10
10304.929 2
10305.411 13
10305.893 22
10306.375 19
10306.857 16
10307.339 11
10307.822 15
10308.304 23
10308.786 21
10309.268 28
10309.750 30
10310.232 28
10310.715 22
10311.197 25
10311.679 34
10312.161 40
10312.643 52
10313.126 43
10313.608 50
10314.090 46
10314.573 23
10315.055 15
10315.537 21
10316.019 29
10316.502 31
10316.984 29
10317.467 27
10317.949 53
10318.431 57
10318.914 45
10319.396 35
10319.878 42
10320.361 49
10320.843 69
10321.326 52
10321.808 50
10322.291 50
10322.773 47
10323.256 45
10323.738 49
10324.221 44
10324.703 39
10325.186 45
10325.668 57
10326.151 53
10326.633 50
10327.116 56
10327.599 70
10328.081 68
10328.564 56
10329.046 43
10329.529 57
10330.012 68
10330.494 78
10330.977 67
10331.460 56
10331.942 78
10332.425 90
10332.908 119
10333.391 134
10333.873 156
10334.356 192
10334.839 223
10335.322 273
10335.804 348
10336.287 485
10336.770 560
10337.253 634
10337.736 764
10338.218 850
10338.701 907
10339.184 910
10339.667 937
10340.150 938
10340.633 881
10341.116 827
10341.599 796
10342.082 697
10342.565 632
10343.047 532
10343.530 468
10344.013 408
10344.496 373
10344.979 304
10345.462 249
10345.945 208
10346.428 174
10346.912 136
10347.395 97
10347.878 104
10348.361 78
10348.844 79
10349.327 81
10349.810 61
10350.293 56
10350.776 56
10351.259 50
10351.743 42
10352.226 39
10352.709 38
10353.192 44
10353.675 42
10354.159 49
10354.642 44
10355.125 42
10355.608 40
10356.092 43
10356.575 31
10357.058 26
10357.541 25
10358.025 21
10358.508 28
10358.991 34
10359.475 38
10359.958 36
10360.441 32
10360.925 35
10361.408 34
10361.892 28
10362.375 15
10362.858 16
10363.342 28
10363.825 35
10364.309 26
10364.792 27
10365.276 26
10365.759 22
10366.243 28
10366.726 25
10367.210 28
10367.693 24
10368.177 25
10368.660 25
10369.144 14
10369.627 14
10370.111 16
10370.595 12
10371.078 19
10371.562 27
10372.045 25
10372.529 25
10373.013 26
10373.496 21
10373.980 16
10374.464 14
10374.947 13
10375.431 24
10375.915 24
10376.399 21
10376.882 14
10377.366 11
10377.850 10
10378.334 10
10378.817 16
10379.301 16
10379.785 7
10380.269 6
10380.753 5
10381.237 9
10381.720 8
10382.204 9
10382.688 15
10383.172 22
10383.656 32
10384.140 27
10384.624 15
10385.108 16
10385.592 23
10386.076 13
10386.560 20
10387.044 9
10387.528 11
10388.012 13
10388.496 11
10388.980 20
10389.464 15
10389.948 4
10390.432 18
10390.916 28
10391.400 26
10391.884 18
10392.368 16
10392.852 15
10393.336 20
10393.821 13
10394.305 13
10394.789 20
10395.273 19
10395.757 20
10396.241 20
10396.726 20
10397.210 25
10397.694 24
10398.178 24
10398.663 23
10399.147 16
10399.631 18
10400.115 19
10400.600 12
10401.084 14
10401.568 17
10402.053 21
10402.537 14
10403.021 16
10403.506 11
10403.990 13
10404.475 13
10404.959 10
10405.443 14
10405.928 14
10406.412 14
10406.897 9
10407.381 11
10407.866 3
10408.350 5
10408.835 7
10409.319 19
10409.804 20
10410.288 28
10410.773 29
10411.257 23
10411.742 25
10412.226 21
10412.711 11
10413.196 14
10413.680 13
10414.165 16
10414.649 18
10415.134 23
10415.619 15
10416.103 12
10416.588 23
10417.073 26
10417.557 16
10418.042 14
10418.527 19
10419.012 15
10419.496 13
10419.981 17
10420.466 25
10420.951 27
10421.435 24
10421.920 16
10422.405 10
10422.890 6
10423.375 6
10423.860 6
10424.344 15
10424.829 16
10425.314 16
10425.799 17
10426.284 20
10426.769 27
10427.254 21
10427.739 21
10428.224 16
10428.709 17
10429.194 18
10429.679 12
10430.164 17
10430.649 22
10431.134 17
10431.619 26
10432.104 22
10432.589 19
10433.074 16
10433.559 10
10434.044 13
10434.529 9
10435.014 11
10435.499 14
10435.984 18
10436.469 12
10436.955 10
10437.440 25
10437.925 18
10438.410 13
10438.895 14
10439.381 21
10439.866 18
10440.351 21
10440.836 18
10441.321 12
10441.807 17
10442.292 12
10442.777 9
10443.263 13
10443.748 7
10444.233 9
10444.719 7
10445.204 11
10445.689 10
10446.175 18
10446.660 15
10447.145 11
10447.631 12
10448.116 16
10448.602 18
10449.087 12
10449.572 12
10450.058 17
10450.543 19
10451.029 20
10451.514 22
10452.000 10
10452.485 12
10452.971 13
10453.456 9
10453.942 12
10454.428 22
10454.913 16
10455.399 19
10455.884 13
10456.370 17
10456.855 8
10457.341 10
10457.827 10
10458.312 7
10458.798 10
10459.284 3
10459.769 12
10460.255 6
10460.741 5
10461.227 6
10461.712 12
10462.198 10
10462.684 14
10463.170 6
10463.655 14
10464.141 23
10464.627 24
10465.113 11
10465.598 12
10466.084 12
10466.570 15
10467.056 15
10467.542 11
10468.028 7
10468.514 11
10469.000 21
10469.485 15
10469.971 14
10470.457 14
10470.943 13
10471.429 22
10471.915 26
10472.401 18
10472.887 9
10473.373 8
10473.859 13
10474.345 11
10474.831 10
10475.317 15
10475.803 18
10476.289 7
10476.775 7
10477.261 12
10477.748 10
10478.234 17
10478.720 15
10479.206 14
10479.692 6
10480.178 15
10480.664 11
10481.151 10
10481.637 12
10482.123 11
10482.609 8
10483.095 4
10483.582 9
10484.068 10
10484.554 8
10485.040 16
10485.527 14
10486.013 11
10486.499 28
10486.986 20
10487.472 17
10487.958 14
10488.445 10
10488.931 6
10489.417 11
10489.904 9
10490.390 6
10490.877 11
10491.363 18
10491.849 14
10492.336 12
10492.822 11
10493.309 12
10493.795 11
10494.282 11
10494.768 12
10495.255 11
10495.741 10
10496.228 10
10496.714 11
10497.201 10
10497.687 17
10498.174 14
10498.661 8
10499.147 6
10499.634 8
10500.120 14
10500.607 13
10501.094 26
10501.580 19
10502.067 20
10502.554 28
10503.040 20
10503.527 21
10504.014 16
10504.501 21
10504.987 17
10505.474 16
10505.961 18
10506.448 25
10506.934 21
10507.421 26
10507.908 29
10508.395 20
10508.882 20
10509.368 10
10509.855 8
10510.342 6
10510.829 10
10511.316 8
10511.803 15
10512.290 20
10512.777 14
10513.264 6
10513.750 10
10514.237 18
10514.724 16
10515.211 14
10515.698 5
10516.185 7
10516.672 10
10517.159 11
10517.646 15
10518.133 10
10518.620 14
10519.108 20
10519.595 16
10520.082 15
10520.569 17
10521.056 10
10521.543 8
10522.030 17
10522.517 11
10523.004 9
10523.492 15
10523.979 19
10524.466 11
10524.953 6
10525.440 13
10525.928 12
10526.415 16
10526.902 19
10527.389 16
10527.877 8
10528.364 15
10528.851 10
10529.338 12
10529.826 15
10530.313 5
10530.800 9
10531.288 8
10531.775 4
10532.263 0
10532.750 6
10533.237 7
10533.725 3
10534.212 7
10534.700 10
10535.187 8
10535.674 12
10536.162 14
10536.649 13
10537.137 16
10537.624 16
10538.112 8
10538.599 8
10539.087 6
10539.574 11
10540.062 20
10540.549 20
10541.037 17
10541.525 10
10542.012 15
10542.500 14
10542.987 13
10543.475 14
10543.963 36
10544.450 35
10544.938 36
10545.426 31
10545.913 36
10546.401 29
10546.889 42
10547.377 31
10547.864 16
10548.352 15
10548.840 24
10549.328 19
10549.815 13
10550.303 15
10550.791 22
10551.279 21
10551.767 20
10552.254 21
10552.742 16
10553.230 8
10553.718 15
10554.206 17
10554.694 14
10555.182 18
10555.670 20
10556.157 25
10556.645 25
10557.133 20
10557.621 19
10558.109 17
10558.597 9
10559.085 6
10559.573 12
10560.061 13
10560.549 21
10561.037 19
10561.525 18
10562.013 19
10562.501 16
10562.990 27
10563.478 32
10563.966 31
10564.454 26
10564.942 17
10565.430 24
10565.918 14
10566.406 16
10566.895 13
10567.383 8
10567.871 20
10568.359 21
10568.847 29
10569.336 34
10569.824 29
10570.312 20
10570.800 29
10571.289 27
10571.777 19
10572.265 22
10572.754 17
10573.242 10
10573.730 9
10574.219 13
10574.707 6
10575.195 5
10575.684 12
10576.172 5
10576.660 12
10577.149 16
10577.637 11
10578.126 12
10578.614 14
10579.103 13
10579.591 17
10580.080 18
10580.568 15
10581.057 13
10581.545 13
10582.034 7
10582.522 6
10583.011 14
10583.499 16
10583.988 15
10584.476 15
10584.965 11
10585.454 14
10585.942 11
10586.431 12
10586.919 7
10587.408 5
10587.897 11
10588.385 16
10588.874 15
10589.363 13
10589.851 4
10590.340 5
10590.829 10
10591.318 13
10591.806 8
10592.295 4
10592.784 14
10593.273 14
10593.762 12
10594.250 7
10594.739 6
10595.228 5
10595.717 9
10596.206 8
10596.695 5
10597.183 14
10597.672 14
10598.161 17
10598.650 13
10599.139 8
10599.628 4
10600.117 7
10600.606 2
10601.095 2
10601.584 2
10602.073 1
10602.562 6
10603.051 6
10603.540 17
10604.029 10
10604.518 4
10605.007 9
10605.496 9
10605.985 12
10606.474 12
10606.963 6
10607.452 3
10607.941 7
10608.431 8
10608.920 15
10609.409 7
10609.898 8
10610.387 3
10610.876 7
10611.366 7
10611.855 10
10612.344 8
10612.833 6
10613.323 8
10613.812 11
10614.301 7
10614.790 9
10615.280 14
10615.769 6
10616.258 8
10616.748 13
10617.237 10
10617.726 14
10618.216 6
10618.705 13
10619.194 13
10619.684 10
10620.173 13
10620.663 9
10621.152 7
10621.642 11
10622.131 13
10622.620 8
10623.110 5
10623.599 7
10624.089 7
10624.578 14
10625.068 21
10625.557 20
10626.047 17
10626.537 12
10627.026 8
10627.516 10
10628.005 9
10628.495 11
10628.984 10
10629.474 5
10629.964 12
10630.453 7
10630.943 2
10631.433 7
10631.922 9
10632.412 6
10632.902 8
10633.391 6
10633.881 6
10634.371 6
10634.861 13
10635.350 14
10635.840 4
10636.330 6
10636.820 6
10637.310 8
10637.799 13
10638.289 12
10638.779 12
10639.269 14
10639.759 14
10640.249 9
10640.739 15
10641.228 5
10641.718 13
10642.208 7
10642.698 6
10643.188 5
10643.678 9
10644.168 7
10644.658 11
10645.148 8
10645.638 4
10646.128 3
10646.618 8
10647.108 9
10647.598 13
10648.088 17
10648.578 15
10649.068 18
10649.558 11
10650.048 10
10650.539 8
10651.029 6
10651.519 5
10652.009 6
10652.499 8
10652.989 4
10653.479 10
10653.970 3
10654.460 5
10654.950 7
10655.440 2
10655.930 2
10656.421 0
10656.911 2
10657.401 11
10657.892 13
10658.382 8
10658.872 9
10659.362 7
10659.853 3
10660.343 12
10660.833 16
10661.324 16
10661.814 14
10662.305 13
10662.795 9
10663.285 2
10663.776 2
10664.266 8
10664.757 10
10665.247 18
10665.738 15
10666.228 10
10666.718 6
10667.209 3
10667.699 4
10668.190 3
10668.681 9
10669.171 16
10669.662 13
10670.152 14
10670.643 10
10671.133 9
10671.624 6
10672.115 7
10672.605 7
10673.096 13
10673.586 6
10674.077 12
10674.568 10
10675.058 5
10675.549 7
10676.040 6
10676.530 5
10677.021 10
10677.512 10
10678.003 4
10678.493 6
10678.984 7
10679.475 7
10679.966 9
10680.457 14
10680.947 12
10681.438 11
10681.929 5
10682.420 7
10682.911 11
10683.402 4
10683.892 4
10684.383 3
10684.874 8
10685.365 4
10685.856 3
10686.347 12
10686.838 14
10687.329 15
10687.820 15
10688.311 15
10688.802 11
10689.293 10
10689.784 9
10690.275 8
10690.766 8
10691.257 17
10691.748 12
10692.239 19
10692.730 9
10693.221 10
10693.712 9
10694.204 9
10694.695 7
10695.186 5
10695.677 7
10696.168 3
10696.659 9
10697.150 9
10697.642 12
10698.133 11
10698.624 7
10699.115 6
10699.607 5
10700.098 3
10700.589 4
10701.080 7
10701.572 15
10702.063 12
10702.554 18
10703.046 14
10703.537 16
10704.028 7
10704.520 18
10705.011 18
10705.502 2
10705.994 1
10706.485 9
10706.976 10
10707.468 12
10707.959 20
10708.451 13
10708.942 6
10709.434 5
10709.925 8
10710.417 7
10710.908 8
10711.400 9
10711.891 8
10712.383 5
10712.874 1
10713.366 7
10713.857 7
10714.349 8
10714.841 11
10715.332 24
10715.824 27
10716.315 20
10716.807 10
10717.299 11
10717.790 10
10718.282 5
10718.774 8
10719.265 12
10719.757 11
10720.249 17
10720.741 14
10721.232 14
10721.724 4
10722.216 2
10722.708 5
10723.199 3
10723.691 9
10724.183 10
10724.675 11
10725.167 15
10725.658 11
10726.150 11
10726.642 6
10727.134 5
10727.626 6
10728.118 9
10728.610 15
10729.102 14
10729.594 13
10730.086 20
10730.577 17
10731.069 10
10731.561 12
10732.053 6
10732.545 3
10733.037 8
10733.529 17
10734.021 19
10734.514 14
10735.006 8
10735.498 4
10735.990 7
10736.482 10
10736.974 20
10737.466 14
10737.958 9
10738.450 13
10738.942 6
10739.435 7
10739.927 4
10740.419 6
10740.911 11
10741.403 4
10741.896 8
10742.388 8
10742.880 3
10743.372 6
10743.865 15
10744.357 7
10744.849 7
10745.341 8
10745.834 9
10746.326 14
10746.818 17
10747.311 9
10747.803 6
10748.295 4
10748.788 2
10749.280 6
10749.773 11
10750.265 23
10750.757 19
10751.250 19
10751.742 14
10752.235 8
10752.727 10
10753.220 10
10753.712 11
10754.205 7
10754.697 5
10755.190 5
10755.682 5
10756.175 3
10756.667 6
10757.160 4
10757.652 4
10758.145 1
10758.638 1
10759.130 4
10759.623 2
10760.115 5
10760.608 10
10761.101 8
10761.593 9
10762.086 7
10762.579 14
10763.071 12
10763.564 9
10764.057 14
10764.550 12
10765.042 6
10765.535 10
10766.028 12
10766.521 11
10767.013 11
10767.506 11
10767.999 4
10768.492 7
10768.985 9
10769.478 15
10769.970 11
10770.463 12
10770.956 6
10771.449 3
10771.942 8
10772.435 14
10772.928 13
10773.421 9
10773.914 12
10774.407 12
10774.900 9
10775.393 9
10775.886 10
10776.379 5
10776.872 6
10777.365 7
10777.858 9
10778.351 10
10778.844 19
10779.337 15
10779.830 12
10780.323 7
10780.816 7
10781.309 4
10781.802 7
10782.296 4
10782.789 4
10783.282 6
10783.775 4
10784.268 3
10784.761 5
10785.255 6
10785.748 9
10786.241 5
10786.734 10
10787.228 9
10787.721 16
10788.214 16
10788.707 11
10789.201 13
10789.694 11
10790.187 13
10790.681 11
10791.174 9
10791.667 9
10792.161 11
10792.654 9
10793.148 3
10793.641 7
10794.134 6
10794.628 11
10795.121 13
10795.615 10
10796.108 16
10796.602 13
10797.095 12
10797.589 13
10798.082 13
10798.576 8
10799.069 3
10799.563 7
10800.056 7
10800.550 8
10801.043 5
10801.537 8
10802.031 9
10802.524 8
10803.018 15
10803.511 7
10804.005 4
10804.499 2
10804.992 1
10805.486 2
10805.980 2
10806.473 1
10806.967 2
10807.461 5
10807.955 10
10808.448 10
10808.942 8
10809.436 4
10809.930 5
10810.423 15
10810.917 12
10811.411 14
10811.905 12
10812.399 12
10812.893 6
10813.386 17
10813.880 12
10814.374 13
10814.868 11
10815.362 7
10815.856 7
10816.350 8
10816.844 5
10817.338 3
10817.832 9
10818.326 8
10818.820 9
10819.314 5
10819.808 4
10820.302 10
10820.796 10
10821.290 9
10821.784 5
10822.278 5
10822.772 7
10823.266 5
10823.760 8
10824.254 10
10824.748 6
10825.242 7
10825.736 17
10826.231 9
10826.725 7
10827.219 11
10827.713 7
10828.207 9
10828.702 6
10829.196 2
10829.690 6
10830.184 9
10830.678 12
10831.173 23
10831.667 19
10832.161 12
10832.656 11
10833.150 14
10833.644 20
10834.139 18
10834.633 15
10835.127 13
10835.622 7
10836.116 8
10836.610 12
10837.105 10
10837.599 10
10838.094 13
10838.588 10
10839.083 10
10839.577 7
10840.071 9
10840.566 14
10841.060 18
10841.555 13
10842.049 19
10842.544 27
10843.038 25
10843.533 21
10844.028 18
10844.522 31
10845.017 27
10845.511 17
10846.006 25
10846.501 35
10846.995 49
10847.490 61
10847.984 72
10848.479 85
10848.974 97
10849.468 74
10849.963 91
10850.458 101
10850.953 113
10851.447 123
10851.942 110
10852.437 89
10852.932 79
10853.426 64
10853.921 51
10854.416 52
10854.911 51
10855.406 45
10855.900 44
10856.395 37
10856.890 31
10857.385 18
10857.880 8
10858.375 9
10858.870 15
10859.364 27
10859.859 24
10860.354 16
10860.849 16
10861.344 9
10861.839 7
10862.334 9
10862.829 13
10863.324 18
10863.819 18
10864.314 12
10864.809 5
10865.304 9
10865.799 7
10866.294 27
10866.789 20
10867.285 17
10867.780 12
10868.275 10
10868.770 9
10869.265 5
10869.760 5
10870.255 10
10870.750 11
10871.246 12
10871.741 15
10872.236 10
10872.731 8
10873.227 2
10873.722 7
10874.217 11
10874.712 6
10875.208 5
10875.703 9
10876.198 7
10876.693 6
10877.189 5
10877.684 7
10878.179 6
10878.675 14
10879.170 9
10879.665 7
10880.161 7
10880.656 8
10881.152 10
10881.647 3
10882.143 6
10882.638 7
10883.133 7
10883.629 10
10884.124 13
10884.620 10
10885.115 8
10885.611 15
10886.106 7
10886.602 10
10887.097 8
10887.593 5
10888.089 5
10888.584 10
10889.080 8
10889.575 6
10890.071 9
10890.567 7
10891.062 1
10891.558 3
10892.053 10
10892.549 15
10893.045 11
10893.541 10
10894.036 10
10894.532 9
10895.028 10
10895.523 8
10896.019 4
10896.515 1
10897.011 4
10897.506 1
10898.002 7
10898.498 15
10898.994 14
10899.490 12
10899.986 5
10900.481 6
10900.977 6
10901.473 3
10901.969 8
10902.465 4
10902.961 5
10903.457 5
10903.953 1
10904.449 3
10904.945 1
10905.440 0
10905.936 4
10906.432 6
10906.928 2
10907.424 4
10907.920 7
10908.416 8
10908.913 4
10909.409 5
10909.905 9
10910.401 8
10910.897 7
10911.393 8
10911.889 6
10912.385 3
10912.881 9
10913.377 12
10913.874 13
10914.370 8
10914.866 3
10915.362 12
10915.858 10
10916.354 9
10916.851 8
10917.347 7
10917.843 10
10918.339 13
10918.836 7
10919.332 5
10919.828 5
10920.325 5
10920.821 5
10921.317 5
10921.814 2
10922.310 5
10922.806 4
10923.303 2
10923.799 1
10924.295 2
10924.792 4
10925.288 3
10925.785 2
10926.281 6
10926.778 5
10927.274 6
10927.770 6
10928.267 8
10928.763 6
10929.260 4
10929.756 3
10930.253 4
10930.750 7
10931.246 4
10931.743 6
10932.239 6
10932.736 5
10933.232 4
10933.729 3
10934.226 9
10934.722 8
10935.219 8
10935.716 4
10936.212 1
10936.709 2
10937.206 6
10937.702 5
10938.199 2
10938.696 3
10939.192 12
10939.689 6
10940.186 1
10940.683 4
10941.179 3
10941.676 11
10942.173 6
10942.670 2
10943.167 0
10943.664 1
10944.160 7
10944.657 11
10945.154 16
10945.651 9
10946.148 7
10946.645 3
10947.142 1
10947.639 4
10948.136 10
10948.632 10
10949.129 14
10949.626 12
10950.123 7
10950.620 6
10951.117 4
10951.614 10
10952.111 6
10952.608 6
10953.106 6
10953.603 13
10954.100 4
10954.597 8
10955.094 5
10955.591 2
10956.088 5
10956.585 7
10957.082 4
10957.579 6
10958.077 2
10958.574 4
10959.071 4
10959.568 1
10960.065 5
10960.563 5
10961.060 7
10961.557 6
10962.054 3
10962.552 2
10963.049 2
10963.546 4
10964.043 4
10964.541 6
10965.038 9
10965.535 4
10966.033 11
10966.530 6
10967.027 4
10967.525 0
10968.022 9
10968.520 6
10969.017 4
10969.514 5
10970.012 6
10970.509 4
10971.007 6
10971.504 4
10972.002 2
10972.499 6
10972.997 9
10973.494 11
10973.992 11
10974.489 4
10974.987 6
10975.484 4
10975.982 5
10976.480 7
10976.977 6
10977.475 3
10977.972 5
10978.470 5
10978.968 5
10979.465 11
10979.963 7
10980.461 8
10980.958 8
10981.456 7
10981.954 4
10982.451 3
10982.949 8
10983.447 6
10983.945 5
10984.442 10
10984.940 7
10985.438 4
10985.936 4
10986.434 7
10986.931 8
10987.429 5
10987.927 3
10988.425 3
10988.923 5
10989.421 2
10989.919 3
10990.416 5
10990.914 5
10991.412 13
10991.910 9
10992.408 5
10992.906 5
10993.404 3
10993.902 3
10994.400 9
10994.898 11
10995.396 10
10995.894 7
10996.392 6
10996.890 4
10997.388 6
10997.886 7
10998.384 7
10998.882 7
10999.381 5
10999.879 2
11000.377 2
11000.875 5
11001.373 4
11001.871 7
11002.369 4
11002.868 3
11003.366 3
11003.864 5
11004.362 7
11004.860 8
11005.359 2
11005.857 2
11006.355 3
11006.853 9
11007.352 17
11007.850 10
11008.348 10
11008.847 9
11009.345 7
11009.843 6
11010.342 7
11010.840 6
11011.338 3
11011.837 7
11012.335 7
11012.834 3
11013.332 2
11013.830 6
11014.329 5
11014.827 7
11015.326 14
11015.824 7
11016.323 3
11016.821 1
11017.320 3
11017.818 9
11018.317 4
11018.815 5
11019.314 6
11019.812 3
11020.311 6
11020.810 0
11021.308 0
11021.807 3
11022.305 5
11022.804 8
11023.303 5
11023.801 6
11024.300 10
11024.799 9
11025.297 6
11025.796 8
11026.295 6
11026.794 4
11027.292 1
11027.791 5
11028.290 5
11028.789 10
11029.287 13
11029.786 7
11030.285 4
11030.784 6
11031.283 6
11031.781 9
11032.280 5
11032.779 4
11033.278 1
11033.777 0
11034.276 5
11034.775 3
11035.274 8
11035.773 8
11036.271 7
11036.770 5
11037.269 9
11037.768 17
11038.267 15
11038.766 6
11039.265 3
11039.764 2
11040.263 2
11040.762 7
11041.261 3
11041.761 2
11042.260 3
11042.759 3
11043.258 4
11043.757 7
11044.256 8
11044.755 8
11045.254 3
11045.753 1
11046.253 3
11046.752 4
11047.251 9
11047.750 7
11048.249 7
11048.749 8
11049.248 5
11049.747 5
11050.246 9
11050.746 5
11051.245 9
11051.744 14
11052.244 6
11052.743 7
11053.242 8
11053.741 7
11054.241 4
11054.740 2
11055.240 10
11055.739 9
11056.238 7
11056.738 7
11057.237 11
11057.737 8
11058.236 6
11058.735 9
11059.235 4
11059.734 7
11060.234 10
11060.733 8
11061.233 8
11061.732 7
11062.232 8
11062.731 7
11063.231 3
11063.731 10
11064.230 15
11064.730 12
11065.229 10
11065.729 12
11066.229 7
11066.728 7
11067.228 4
11067.727 3
11068.227 1
11068.727 9
11069.227 16
11069.726 9
11070.226 16
11070.726 11
11071.225 9
11071.725 4
11072.225 5
11072.725 15
11073.224 9
11073.724 13
11074.224 9
11074.724 9
11075.224 8
11075.723 4
11076.223 4
11076.723 3
11077.223 2
11077.723 4
11078.223 4
11078.723 5
11079.223 17
11079.723 14
11080.222 6
11080.722 7
11081.222 7
11081.722 5
11082.222 4
11082.722 7
11083.222 8
11083.722 11
11084.222 10
11084.722 3
11085.222 3
11085.723 5
11086.223 8
11086.723 3
11087.223 3
11087.723 2
11088.223 2
11088.723 1
11089.223 5
11089.723 6
11090.224 2
11090.724 6
11091.224 6
11091.724 7
11092.224 12
11092.725 16
11093.225 8
11093.725 6
11094.225 6
11094.726 6
11095.226 8
11095.726 6
11096.226 8
11096.727 8
11097.227 7
11097.727 7
11098.228 8
11098.728 8
11099.228 6
11099.729 4
11100.229 2
11100.730 3
11101.230 7
11101.730 3
11102.231 2
11102.731 4
11103.232 8
11103.732 4
11104.233 1
11104.733 10
11105.234 11
11105.734 6
11106.235 5
11106.735 9
11107.236 5
11107.736 6
11108.237 8
11108.738 5
11109.238 6
11109.739 2
11110.239 2
11110.740 10
11111.241 15
11111.741 8
11112.242 6
11112.743 5
11113.243 5
11113.744 5
11114.245 3
11114.745 3
11115.246 5
11115.747 6
11116.248 6
11116.748 4
11117.249 4
11117.750 6
11118.251 2
11118.752 3
11119.252 8
11119.753 5
11120.254 1
11120.755 3
11121.256 2
11121.757 7
11122.258 2
11122.758 3
11123.259 2
11123.760 1
11124.261 0
11124.762 3
11125.263 4
11125.764 3
11126.265 4
11126.766 5
11127.267 4
11127.768 10
11128.269 11
11128.770 5
11129.271 3
11129.772 1
11130.273 5
11130.774 3
11131.275 3
11131.777 2
11132.278 5
11132.779 5
11133.280 5
11133.781 4
11134.282 9
11134.783 8
11135.285 7
11135.786 5
11136.287 5
11136.788 1
11137.289 1
11137.791 3
11138.292 1
11138.793 0
11139.294 3
11139.796 3
11140.297 6
11140.798 5
11141.300 3
11141.801 3
11142.302 3
11142.804 1
11143.305 2
11143.806 4
11144.308 2
11144.809 6
11145.311 2
11145.812 0
11146.313 3
11146.815 5
11147.316 3
11147.818 2
11148.319 0
11148.821 3
11149.322 4
11149.824 7
11150.325 2
11150.827 8
11151.328 2
11151.830 8
11152.332 7
11152.833 4
11153.335 3
11153.836 1
11154.338 3
11154.840 3
11155.341 2
11155.843 4
11156.344 2
11156.846 2
11157.348 5
11157.850 4
11158.351 2
11158.853 6
11159.355 6
11159.856 10
11160.358 10
11160.860 3
11161.362 3
11161.863 7
11162.365 3
11162.867 3
11163.369 2
11163.871 0
11164.373 1
11164.874 9
11165.376 7
11165.878 11
11166.380 11
11166.882 14
11167.384 14
11167.886 14
11168.388 7
11168.890 5
11169.392 6
11169.893 6
11170.395 6
11170.897 3
11171.399 2
11171.901 5
11172.403 1
11172.906 1
11173.408 2
11173.910 3
11174.412 17
11174.914 15
11175.416 12
11175.918 11
11176.420 8
11176.922 5
11177.424 5
11177.926 3
11178.429 8
11178.931 8
11179.433 5
11179.935 2
11180.437 4
11180.940 1
11181.442 2
11181.944 0
11182.446 1
11182.949 6
11183.451 3
11183.953 2
11184.455 3
11184.958 4
11185.460 0
11185.962 1
11186.465 4
11186.967 3
11187.469 0
11187.972 0
11188.474 0
11188.976 2
11189.479 6
11189.981 4
11190.484 2
11190.986 4
11191.489 0
11191.991 4
11192.494 2
11192.996 6
11193.499 6
11194.001 9
11194.504 9
11195.006 9
11195.509 9
11196.011 6
11196.514 6
11197.016 7
11197.519 4
11198.022 6
11198.524 4
11199.027 5
11199.529 5
11200.032 3
11200.535 5
11201.037 6
11201.540 5
11202.043 8
11202.545 10
11203.048 3
11203.551 2
11204.054 3
11204.556 3
11205.059 6
11205.562 6
11206.065 2
11206.567 6
11207.070 7
11207.573 13
11208.076 7
11208.579 2
11209.082 1
11209.584 14
11210.087 10
11210.590 8
11211.093 5
11211.596 5
11212.099 1
11212.602 3
11213.105 4
11213.608 7
11214.111 8
11214.614 3
11215.117 4
11215.620 2
11216.123 4
11216.626 5
11217.129 4
11217.632 7
11218.135 3
11218.638 1
11219.141 8
11219.644 9
11220.147 7
11220.650 1
11221.153 1
11221.656 0
11222.159 3
11222.663 4
11223.166 3
11223.669 5
11224.172 6
11224.675 8
11225.179 9
11225.682 7
11226.185 5
11226.688 5
11227.192 21
11227.695 19
11228.198 13
11228.701 6
11229.205 5
11229.708 4
11230.211 5
11230.715 2
11231.218 2
11231.721 5
11232.225 3
11232.728 4
11233.231 5
11233.735 2
11234.238 5
11234.742 3
11235.245 5
11235.749 4
11236.252 2
11236.756 2
11237.259 9
11237.762 4
11238.266 6
11238.769 5
11239.273 5
11239.777 7
11240.280 5
11240.784 3
11241.287 3
11241.791 2
11242.294 3
11242.798 6
11243.302 3
11243.805 6
11244.309 6
11244.813 3
11245.316 1
11245.820 0
11246.324 1
11246.827 0
11247.331 2
11247.835 17
11248.338 14
11248.842 2
11249.346 4
11249.850 2
11250.353 7
11250.857 2
11251.361 1
11251.865 4
11252.369 6
11252.873 4
11253.376 0
11253.880 8
11254.384 10
11254.888 6
11255.392 2
11255.896 1
11256.400 10
11256.904 8
11257.408 13
11257.911 12
11258.415 12
11258.919 3
11259.423 5
11259.927 1
11260.431 1
11260.935 0
11261.439 4
11261.943 4
11262.447 1
11262.952 4
11263.456 6
11263.960 9
11264.464 5
11264.968 6
11265.472 3
11265.976 3
11266.480 6
11266.984 10
11267.489 4
11267.993 6
11268.497 9
11269.001 10
11269.505 9
11270.010 8
11270.514 5
11271.018 1
11271.522 8
11272.027 9
11272.531 6
11273.035 5
11273.539 3
11274.044 6
11274.548 2
11275.052 6
11275.557 8
11276.061 1
11276.565 0
11277.070 5
11277.574 5
11278.079 4
11278.583 2
11279.087 3
11279.592 5
11280.096 2
11280.601 2
11281.105 3
11281.610 5
11282.114 4
11282.619 5
11283.123 8
11283.628 1
11284.132 1
11284.637 4
11285.141 4
11285.646 6
11286.150 7
11286.655 8
11287.160 10
11287.664 9
11288.169 3
11288.674 1
11289.178 1
11289.683 3
11290.187 6
11290.692 4
11291.197 2
11291.702 2
11292.206 5
11292.711 8
11293.216 4
11293.720 5
11294.225 10
11294.730 11
11295.235 10
11295.740 4
11296.244 2
11296.749 2
11297.254 3
11297.759 2
11298.264 3
11298.769 8
11299.273 7
11299.778 3
11300.283 1
11300.788 3
11301.293 5
11301.798 4
11302.303 2
11302.808 7
11303.313 6
11303.818 4
11304.323 1
11304.828 8
11305.333 10
11305.838 6
11306.343 5
11306.848 6
11307.353 4
11307.858 4
11308.363 3
11308.868 11
11309.373 8
11309.878 6
11310.384 4
11310.889 4
11311.394 2
11311.899 4
11312.404 6
11312.909 9
11313.415 2
11313.920 0
11314.425 1
11314.930 5
11315.435 2
11315.941 2
11316.446 6
11316.951 6
11317.456 4
11317.962 8
11318.467 9
11318.972 5
11319.478 4
11319.983 4
11320.488 11
11320.994 4
11321.499 10
11322.005 7
11322.510 7
11323.015 6
11323.521 7
11324.026 9
11324.532 3
11325.037 3
11325.543 1
11326.048 7
11326.553 4
11327.059 10
11327.564 8
11328.070 5
11328.576 6
11329.081 3
11329.587 1
11330.092 2
11330.598 2
11331.103 2
11331.609 0
11332.115 2
11332.620 2
11333.126 2
11333.631 6
11334.137 5
11334.643 8
11335.148 5
11335.654 4
11336.160 2
11336.666 1
11337.171 2
11337.677 7
11338.183 12
11338.689 3
11339.194 1
11339.700 0
11340.206 2
11340.712 4
11341.217 4
11341.723 5
11342.229 3
11342.735 3
11343.241 1
11343.747 0
11344.253 0
11344.758 3
11345.264 3
11345.770 0
11346.276 0
11346.782 5
11347.288 7
11347.794 2
11348.300 2
11348.806 1
11349.312 1
11349.818 7
11350.324 4
11350.830 2
11351.336 2
11351.842 2
11352.348 3
11352.854 6
11353.360 4
11353.866 3
11354.373 3
11354.879 15
11355.385 5
11355.891 4
11356.397 5
11356.903 3
11357.409 8
11357.916 7
11358.422 4
11358.928 3
11359.434 4
11359.941 6
11360.447 6
11360.953 1
11361.459 5
11361.966 9
11362.472 13
11362.978 10
11363.484 17
11363.991 21
11364.497 17
11365.003 14
11365.510 8
11366.016 10
11366.523 10
11367.029 6
11367.535 3
11368.042 4
11368.548 4
11369.055 5
11369.561 3
11370.068 0
11370.574 0
11371.081 3
11371.587 3
11372.094 3
11372.600 4
11373.107 2
11373.613 4
11374.120 6
11374.626 4
11375.133 1
11375.639 3
11376.146 3
11376.653 3
11377.159 2
11377.666 0
11378.172 6
11378.679 3
11379.186 1
11379.692 8
11380.199 8
11380.706 10
11381.213 7
11381.719 6
11382.226 1
11382.733 0
11383.239 5
11383.746 5
11384.253 6
11384.760 5
11385.267 7
11385.773 12
11386.280 11
11386.787 4
11387.294 3
11387.801 3
11388.308 2
11388.815 4
11389.321 6
11389.828 4
11390.335 6
11390.842 10
11391.349 10
11391.856 10
11392.363 3
11392.870 1
11393.377 4
11393.884 5
11394.391 5
11394.898 0
11395.405 1
11395.912 1
11396.419 1
11396.926 0
11397.433 4
11397.940 8
11398.447 5
11398.954 5
11399.462 5
11399.969 3
11400.476 3
11400.983 2
11401.490 4
11401.997 2
11402.505 5
11403.012 2
11403.519 1
11404.026 1
11404.533 4
11405.041 7
11405.548 3
11406.055 3
11406.562 2
11407.070 3
11407.577 6
11408.084 5
11408.592 4
11409.099 7
11409.606 6
11410.114 5
11410.621 6
11411.128 5
11411.636 12
11412.143 11
11412.651 7
11413.158 5
11413.665 4
11414.173 6
11414.680 6
11415.188 13
11415.695 10
11416.203 6
11416.710 2
11417.218 2
11417.725 0
11418.233 6
11418.740 9
11419.248 9
11419.756 6
11420.263 5
11420.771 8
11421.278 5
11421.786 1
11422.294 2
11422.801 1
11423.309 4
11423.816 1
11424.324 4
11424.832 5
11425.340 7
11425.847 3
11426.355 3
11426.863 8
11427.370 11
11427.878 5
11428.386 6
11428.894 6
11429.401 3
11429.909 3
11430.417 8
11430.925 5
11431.433 1
11431.941 7
11432.448 1
11432.956 4
11433.464 2
11433.972 4
11434.480 4
11434.988 3
11435.496 8
11436.004 2
11436.512 4
11437.020 9
11437.528 12
11438.036 18
11438.544 10
11439.052 11
11439.560 8
11440.068 1
11440.576 5
11441.084 7
11441.592 10
11442.100 11
11442.608 8
11443.116 11
11443.624 8
11444.132 6
11444.640 6
11445.148 8
11445.657 7
11446.165 8
11446.673 7
11447.181 10
11447.689 11
11448.197 14
11448.706 15
11449.214 9
11449.722 3
11450.230 6
11450.739 6
11451.247 4
11451.755 4
11452.263 6
11452.772 10
11453.280 10
11453.788 5
11454.297 5
11454.805 5
11455.313 4
11455.822 5
11456.330 1
11456.839 2
11457.347 2
11457.855 1
11458.364 3
11458.872 1
11459.381 5
11459.889 6
11460.398 5
11460.906 8
11461.415 10
11461.923 8
11462.432 4
11462.940 3
11463.449 5
11463.957 2
11464.466 2
11464.975 1
11465.483 0
11465.992 3
11466.500 2
11467.009 2
11467.518 3
11468.026 2
11468.535 1
11469.044 3
11469.552 10
11470.061 12
11470.570 14
11471.078 7
11471.587 0
11472.096 4
11472.605 3
11473.113 3
11473.622 1
11474.131 0
11474.640 0
11475.148 3
11475.657 4
11476.166 3
11476.675 5
11477.184 8
11477.693 4
11478.202 2
11478.710 4
11479.219 7
11479.728 9
11480.237 5
11480.746 2
11481.255 4
11481.764 7
11482.273 10
11482.782 5
11483.291 3
11483.800 2
11484.309 5
11484.818 3
11485.327 3
11485.836 3
11486.345 14
11486.854 10
11487.363 4
11487.872 0
11488.381 0
11488.890 0
11489.400 3
11489.909 5
11490.418 3
11490.927 2
11491.436 7
11491.945 5
11492.455 4
11492.964 2
11493.473 2
11493.982 4
11494.491 3
11495.001 9
11495.510 6
11496.019 10
11496.528 10
11497.038 10
11497.547 12
11498.056 13
11498.566 13
11499.075 6
11499.584 3
11500.094 4
11500.603 12
11501.112 11
11501.622 8
11502.131 4
11502.641 4
11503.150 4
11503.660 3
11504.169 2
11504.678 1
11505.188 8
11505.697 8
11506.207 15
11506.716 16
11507.226 9
11507.735 8
11508.245 8
11508.755 5
11509.264 3
11509.774 5
11510.283 9
11510.793 6
11511.302 10
11511.812 7
11512.322 3
11512.831 6
11513.341 7
11513.851 10
11514.360 9
11514.870 5
11515.380 4
11515.889 6
11516.399 12
11516.909 5
11517.419 4
11517.928 7
11518.438 8
11518.948 3
11519.458 4
11519.968 10
11520.477 13
11520.987 8
11521.497 7
11522.007 11
11522.517 21
11523.027 28
11523.536 37
11524.046 46
11524.556 39
11525.066 27
11525.576 26
11526.086 40
11526.596 31
11527.106 24
11527.616 26
11528.126 19
11528.636 14
11529.146 18
11529.656 14
11530.166 21
11530.676 26
11531.186 18
11531.696 18
11532.206 8
11532.716 6
11533.226 13
11533.736 7
11534.247 6
11534.757 6
11535.267 9
11535.777 9
11536.287 5
11536.797 14
11537.307 10
11537.818 6
11538.328 4
11538.838 5
11539.348 5
11539.859 2
11540.369 8
11540.879 7
11541.389 9
11541.900 2
11542.410 4
11542.920 4
11543.431 6
11543.941 11
11544.451 7
11544.962 5
11545.472 0
11545.982 1
11546.493 5
11547.003 6
11547.514 5
11548.024 5
11548.534 3
11549.045 4
11549.555 3
11550.066 5
11550.576 5
11551.087 5
11551.597 8
11552.108 6
11552.618 5
11553.129 6
11553.639 6
11554.150 1
11554.661 2
11555.171 5
11555.682 5
11556.192 10
11556.703 8
11557.214 2
11557.724 2
11558.235 0
11558.745 6
11559.256 5
11559.767 4
11560.278 5
11560.788 4
11561.299 3
11561.810 3
11562.320 2
11562.831 5
11563.342 4
11563.853 9
11564.364 4
11564.874 19
11565.385 17
11565.896 18
11566.407 17
11566.918 10
11567.428 14
11567.939 5
11568.450 6
11568.961 4
11569.472 5
11569.983 14
11570.494 8
11571.005 7
11571.516 4
11572.027 2
11572.538 6
11573.049 3
11573.560 7
11574.071 7
11574.582 3
11575.093 2
11575.604 2
11576.115 4
11576.626 2
11577.137 2
11577.648 3
11578.159 2
11578.670 1
11579.181 4
11579.692 2
11580.203 3
11580.715 7
11581.226 5
11581.737 3
11582.248 3
11582.759 2
11583.271 1
11583.782 4
11584.293 4
11584.804 2
11585.315 8
11585.827 8
11586.338 12
11586.849 8
11587.361 6
11587.872 5
11588.383 3
11588.895 3
11589.406 6
11589.917 9
11590.429 6
11590.940 1
11591.451 2
11591.963 4
11592.474 2
11592.986 2
11593.497 3
11594.008 1
11594.520 0
11595.031 2
11595.543 4
11596.054 4
11596.566 3
11597.077 4
11597.589 3
11598.100 1
11598.612 0
11599.124 3
11599.635 4
11600.147 3
11600.658 1
11601.170 1
11601.681 3
11602.193 4
11602.705 2
11603.216 0
11603.728 0
11604.240 2
11604.751 2
11605.263 0
11605.775 1
11606.286 1
11606.798 2
11607.310 4
11607.822 6
11608.333 6
11608.845 6
11609.357 7
11609.869 2
11610.381 1
11610.892 2
11611.404 3
11611.916 3
11612.428 3
11612.940 7
11613.452 10
11613.964 4
11614.475 6
11614.987 2
11615.499 6
11616.011 2
11616.523 3
11617.035 2
11617.547 1
11618.059 1
11618.571 5
11619.083 3
11619.595 5
11620.107 4
11620.619 4
11621.131 3
11621.643 1
11622.155 4
11622.667 6
11623.179 4
11623.692 4
11624.204 4
11624.716 4
11625.228 5
11625.740 8
11626.252 8
11626.764 6
11627.277 4
11627.789 2
11628.301 2
11628.813 2
11629.325 3
11629.838 6
11630.350 5
11630.862 4
11631.374 6
11631.887 5
11632.399 9
11632.911 5
11633.424 3
11633.936 4
11634.448 8
11634.961 6
11635.473 7
11635.985 3
11636.498 4
11637.010 7
11637.523 9
11638.035 3
11638.547 6
11639.060 5
11639.572 5
11640.085 7
11640.597 3
11641.110 8
11641.622 6
11642.135 4
11642.647 4
11643.160 1
11643.672 3
11644.185 0
11644.697 1
11645.210 1
11645.723 4
11646.235 5
11646.748 7
11647.260 6
11647.773 8
11648.286 11
11648.798 15
11649.311 5
11649.824 3
11650.336 4
11650.849 3
11651.362 6
11651.874 7
11652.387 8
11652.900 5
11653.413 11
11653.925 11
11654.438 7
11654.951 6
11655.464 5
11655.977 3
11656.489 5
11657.002 9
11657.515 5
11658.028 8
11658.541 9
11659.054 11
11659.567 13
11660.080 11
11660.592 10
11661.105 9
11661.618 6
11662.131 6
11662.644 9
11663.157 8
11663.670 16
11664.183 12
11664.696 9
11665.209 8
11665.722 7
11666.235 11
11666.748 7
11667.261 7
11667.774 6
11668.288 2
11668.801 8
11669.314 5
11669.827 6
11670.340 8
11670.853 10
11671.366 10
11671.879 8
11672.393 7
11672.906 9
11673.419 9
11673.932 5
11674.445 2
11674.959 13
11675.472 20
11675.985 15
11676.498 17
11677.012 14
11677.525 11
11678.038 10
11678.552 15
11679.065 23
11679.578 17
11680.092 21
11680.605 16
11681.118 14
11681.632 23
11682.145 28
11682.659 27
11683.172 15
11683.685 18
11684.199 13
11684.712 10
11685.226 9
11685.739 14
11686.253 13
11686.766 14
11687.280 9
11687.793 3
11688.307 9
11688.820 17
11689.334 15
11689.847 22
11690.361 8
11690.875 4
11691.388 2
11691.902 5
11692.415 3
11692.929 1
11693.443 3
11693.956 7
11694.470 7
11694.984 2
11695.497 1
11696.011 4
11696.525 4
11697.038 3
11697.552 1
11698.066 6
11698.580 9
11699.093 6
11699.607 3
11700.121 3
11700.635 4
11701.149 3
11701.662 4
11702.176 3
11702.690 3
11703.204 2
11703.718 5
11704.232 3
11704.746 9
11705.259 4
11705.773 4
11706.287 1
11706.801 6
11707.315 4
11707.829 3
11708.343 3
11708.857 3
11709.371 2
11709.885 3
11710.399 4
11710.913 2
11711.427 8
11711.941 10
11712.455 8
11712.969 10
11713.483 9
11713.998 6
11714.512 8
11715.026 6
11715.540 10
11716.054 9
11716.568 10
11717.082 7
11717.596 6
11718.111 1
11718.625 2
11719.139 3
11719.653 2
11720.168 4
11720.682 4
11721.196 1
11721.710 3
11722.225 7
11722.739 2
11723.253 3
11723.767 12
11724.282 8
11724.796 12
11725.310 10
11725.825 10
11726.339 7
11726.854 2
11727.368 4
11727.882 3
11728.397 6
11728.911 8
11729.426 11
11729.940 11
11730.454 3
11730.969 7
11731.483 12
11731.998 10
11732.512 9
11733.027 14
11733.541 11
11734.056 10
11734.571 6
11735.085 4
11735.600 5
11736.114 5
11736.629 5
11737.143 2
11737.658 5
11738.173 6
11738.687 8
11739.202 6
11739.717 6
11740.231 3
11740.746 5
11741.261 1
11741.775 1
11742.290 11
11742.805 4
11743.320 3
11743.834 4
11744.349 1
11744.864 3
11745.379 3
11745.893 4
11746.408 3
11746.923 1
11747.438 4
11747.953 3
11748.468 5
11748.982 12
11749.497 10
11750.012 7
11750.527 3
11751.042 2
11751.557 5
11752.072 7
11752.587 4
11753.102 6
11753.617 4
11754.132 3
11754.647 4
11755.162 6
11755.677 10
11756.192 7
11756.707 6
11757.222 4
11757.737 8
11758.252 7
11758.767 9
11759.282 5
11759.797 6
11760.312 4
11760.827 6
11761.343 5
11761.858 7
11762.373 10
11762.888 4
11763.403 14
11763.918 11
11764.434 10
11764.949 6
11765.464 4
11765.979 6
11766.495 10
11767.010 3
11767.525 4
11768.040 7
11768.556 5
11769.071 6
11769.586 3
11770.102 1
11770.617 3
11771.132 2
11771.648 6
11772.163 1
11772.678 4
11773.194 6
11773.709 5
11774.225 6
11774.740 3
11775.256 1
11775.771 1
11776.286 0
11776.802 3
11777.317 2
11777.833 3
11778.348 4
11778.864 3
11779.379 3
11779.895 7
11780.411 5
11780.926 2
11781.442 5
11781.957 3
11782.473 3
11782.988 2
11783.504 6
11784.020 3
11784.535 6
11785.051 2
11785.567 6
11786.082 4
11786.598 5
11787.114 2
11787.630 4
11788.145 6
11788.661 7
11789.177 1
11789.692 3
11790.208 5
11790.724 2
11791.240 1
11791.756 2
11792.271 2
11792.787 3
11793.303 2
11793.819 1
11794.335 2
11794.851 8
11795.367 6
11795.882 5
11796.398 3
11796.914 1
11797.430 3
11797.946 5
11798.462 2
11798.978 5
11799.494 3
11800.010 6
11800.526 5
11801.042 5
11801.558 1
11802.074 4
11802.590 2
11803.106 1
11803.622 4
11804.138 7
11804.654 4
11805.171 3
11805.687 1
11806.203 4
11806.719 3
11807.235 2
11807.751 1
11808.267 3
11808.784 4
11809.300 3
11809.816 2
11810.332 3
11810.848 3
11811.365 5
11811.881 10
11812.397 2
11812.913 5
11813.430 5
11813.946 5
11814.462 7
11814.979 3
11815.495 2
11816.011 0
11816.528 0
11817.044 1
11817.560 2
11818.077 0
11818.593 1
11819.109 0
11819.626 2
11820.142 1
11820.659 2
11821.175 0
11821.692 1
11822.208 1
11822.725 0
11823.241 1
11823.758 2
11824.274 4
11824.791 4
11825.307 6
11825.824 7
11826.340 6
11826.857 3
11827.373 3
11827.890 2
11828.407 11
11828.923 10
11829.440 10
11829.957 4
11830.473 6
11830.990 5
11831.507 0
11832.023 2
11832.540 3
11833.057 4
11833.573 1
11834.090 8
11834.607 5
11835.124 2
11835.640 0
11836.157 0
11836.674 4
11837.191 4
11837.708 3
11838.224 2
11838.741 2
11839.258 4
11839.775 2
11840.292 3
11840.809 2
11841.326 8
11841.842 3
11842.359 3
11842.876 3
11843.393 6
11843.910 4
11844.427 3
11844.944 5
11845.461 2
11845.978 2
11846.495 3
11847.012 5
11847.529 5
11848.046 3
11848.563 3
11849.080 4
11849.597 2
11850.114 1
11850.632 2
11851.149 3
11851.666 7
11852.183 10
11852.700 6
11853.217 3
11853.734 4
11854.252 2
11854.769 0
11855.286 4
11855.803 4
11856.320 7
11856.838 7
11857.355 7
11857.872 11
11858.389 8
11858.907 9
11859.424 10
11859.941 4
11860.458 7
11860.976 2
11861.493 2
11862.010 6
11862.528 3
11863.045 7
11863.563 7
11864.080 6
11864.597 2
11865.115 2
11865.632 0
11866.150 2
11866.667 2
11867.185 2
11867.702 7
11868.220 11
11868.737 3
11869.255 6
11869.772 7
11870.290 6
11870.807 4
11871.325 2
11871.842 3
11872.360 10
11872.877 9
11873.395 3
11873.913 6
11874.430 8
11874.948 6
11875.465 9
11875.983 9
11876.501 5
11877.018 3
11877.536 4
11878.054 3
11878.571 1
11879.089 3
11879.607 9
11880.125 9
11880.642 8
11881.160 6
11881.678 3
11882.196 2
11882.714 7
11883.231 9
11883.749 5
11884.267 1
11884.785 2
11885.303 0
11885.821 1
11886.338 1
11886.856 3
11887.374 6
11887.892 6
11888.410 10
11888.928 5
11889.446 1
11889.964 2
11890.482 11
11891.000 9
11891.518 5
11892.036 2
11892.554 6
11893.072 4
11893.590 4
11894.108 3
11894.626 9
11895.144 12
11895.662 4
11896.180 2
11896.698 4
11897.216 15
11897.735 14
11898.253 8
11898.771 4
11899.289 3
11899.807 5
11900.325 2
11900.844 2
11901.362 3
11901.880 2
11902.398 1
11902.917 8
11903.435 6
11903.953 1
11904.471 3
11904.990 3
11905.508 1
11906.026 1
11906.545 3
11907.063 7
11907.581 7
11908.100 11
11908.618 4
11909.136 4
11909.655 5
11910.173 6
11910.691 8
11911.210 10
11911.728 13
11912.247 9
11912.765 5
11913.284 3
11913.802 0
11914.321 2
11914.839 6
11915.358 1
11915.876 0
11916.395 1
11916.913 0
11917.432 3
11917.950 6
11918.469 6
11918.988 1
11919.506 0
11920.025 2
11920.543 1
11921.062 3
11921.581 1
11922.099 1
11922.618 2
11923.137 2
11923.655 1
11924.174 2
11924.693 6
11925.212 6
11925.730 2
11926.249 2
11926.768 5
11927.287 2
11927.805 2
11928.324 2
11928.843 4
11929.362 4
11929.881 2
11930.399 1
11930.918 5
11931.437 2
11931.956 5
11932.475 3
11932.994 3
11933.513 1
11934.032 3
11934.551 5
11935.069 8
11935.588 5
11936.107 5
11936.626 2
11937.145 2
11937.664 1
11938.183 1
11938.702 5
11939.221 6
11939.740 1
11940.260 7
11940.779 8
11941.298 3
11941.817 2
11942.336 4
11942.855 3
11943.374 3
11943.893 1
11944.412 5
11944.932 5
11945.451 6
11945.970 6
11946.489 3
11947.008 0
11947.527 3
11948.047 2
11948.566 2
11949.085 6
11949.604 2
11950.124 3
11950.643 5
11951.162 10
11951.682 11
11952.201 13
11952.720 8
11953.240 8
11953.759 7
11954.278 3
11954.798 4
11955.317 5
11955.836 4
11956.356 2
11956.875 4
11957.395 6
11957.914 7
11958.434 12
11958.953 4
11959.473 1
11959.992 4
11960.512 3
11961.031 2
11961.551 4
11962.070 3
11962.590 2
11963.109 1
11963.629 4
11964.148 4
11964.668 5
11965.188 3
11965.707 1
11966.227 0
11966.746 1
11967.266 3
11967.786 4
11968.305 3
11968.825 1
11969.345 1
11969.864 0
11970.384 0
11970.904 2
11971.424 3
11971.943 1
11972.463 0
11972.983 2
11973.503 4
11974.022 4
11974.542 5
11975.062 6
11975.582 6
11976.102 6
11976.622 2
11977.141 12
11977.661 11
11978.181 11
11978.701 11
11979.221 1
11979.741 5
11980.261 8
11980.781 4
11981.301 1
11981.821 0
11982.341 3
11982.861 1
11983.381 0
11983.901 2
11984.421 3
11984.941 2
11985.461 1
11985.981 6
11986.501 7
11987.021 5
11987.541 5
11988.061 6
11988.581 9
11989.101 4
11989.621 4
11990.142 6
11990.662 9
11991.182 9
11991.702 6
11992.222 8
11992.742 3
11993.263 4
11993.783 4
11994.303 6
11994.823 4
11995.344 6
11995.864 4
11996.384 3
11996.904 4
11997.425 10
11997.945 8
11998.465 6
11998.986 5
11999.506 3
12000.026 5
12000.547 3
12001.067 0
12001.588 2
12002.108 10
12002.628 8
12003.149 5
12003.669 2
12004.190 0
12004.710 2
12005.231 4
12005.751 1
12006.272 1
12006.792 0
12007.313 7
12007.833 13
12008.354 11
12008.874 9
12009.395 8
12009.915 5
12010.436 5
12010.957 7
12011.477 6
12011.998 5
12012.518 7
12013.039 3
12013.560 2
12014.080 1
12014.601 3
12015.122 1
12015.642 1
12016.163 0
12016.684 1
12017.205 7
12017.725 8
12018.246 6
12018.767 3
12019.288 6
12019.808 8
12020.329 3
12020.850 2
12021.371 8
12021.892 6
12022.413 7
12022.933 5
12023.454 4
12023.975 5
12024.496 2
12025.017 2
12025.538 2
12026.059 0
12026.580 2
12027.101 0
12027.622 0
12028.143 3
12028.664 3
12029.185 4
12029.706 1
12030.227 2
12030.748 2
12031.269 5
12031.790 4
12032.311 5
12032.832 2
12033.353 2
12033.874 4
12034.395 6
12034.916 4
12035.437 3
12035.959 4
12036.480 6
12037.001 4
12037.522 5
12038.043 7
12038.564 7
12039.086 8
12039.607 4
12040.128 5
12040.649 6
12041.171 8
12041.692 3
12042.213 1
12042.734 5
12043.256 4
12043.777 9
12044.298 5
12044.820 3
12045.341 4
12045.862 4
12046.384 4
12046.905 8
12047.426 3
12047.948 4
12048.469 3
12048.991 3
12049.512 0
12050.034 6
12050.555 7
12051.077 6
12051.598 3
12052.119 4
12052.641 2
12053.162 4
12053.684 3
12054.206 4
12054.727 2
12055.249 2
12055.770 4
12056.292 3
12056.813 3
12057.335 6
12057.857 2
12058.378 4
12058.900 3
12059.422 1
12059.943 4
12060.465 5
12060.987 2
12061.508 10
12062.030 8
12062.552 6
12063.073 3
12063.595 0
12064.117 5
12064.639 2
12065.160 4
12065.682 6
12066.204 5
12066.726 5
12067.248 6
12067.769 3
12068.291 2
12068.813 2
12069.335 4
12069.857 4
12070.379 1
12070.901 2
12071.423 1
12071.945 0
12072.466 2
12072.988 8
12073.510 3
12074.032 2
12074.554 2
12075.076 3
12075.598 4
12076.120 5
12076.642 3
12077.164 1
12077.686 1
12078.208 5
12078.731 6
12079.253 6
12079.775 1
12080.297 2
12080.819 1
12081.341 2
12081.863 2
12082.385 2
12082.907 5
12083.430 0
12083.952 2
12084.474 2
12084.996 7
12085.518 7
12086.041 5
12086.563 4
12087.085 5
12087.607 5
12088.130 6
12088.652 3
12089.174 5
12089.697 3
12090.219 4
12090.741 2
12091.264 4
12091.786 6
12092.308 4
12092.831 1
12093.353 1
12093.875 0
12094.398 0
12094.920 6
12095.443 7
12095.965 3
12096.488 5
12097.010 2
12097.533 4
12098.055 3
12098.578 2
12099.100 7
12099.623 17
12100.145 10
12100.668 6
12101.190 8
12101.713 4
12102.235 3
12102.758 2
12103.281 1
12103.803 2
12104.326 1
12104.848 1
12105.371 1
12105.894 2
12106.416 0
12106.939 1
12107.462 3
12107.984 2
12108.507 3
12109.030 3
12109.553 5
12110.075 3
12110.598 1
12111.121 3
12111.644 5
12112.167 4
12112.689 3
12113.212 7
12113.735 6
12114.258 4
12114.781 3
12115.304 0
12115.826 1
12116.349 3
12116.872 7
12117.395 5
12117.918 4
12118.441 3
12118.964 4
12119.487 4
12120.010 6
12120.533 5
12121.056 2
12121.579 2
12122.102 3
12122.625 3
12123.148 0
12123.671 3
12124.194 2
12124.717 1
12125.240 1
12125.763 1
12126.286 0
12126.809 0
12127.332 2
12127.856 1
12128.379 3
12128.902 3
12129.425 0
12129.948 1
12130.471 4
12130.995 2
12131.518 0
12132.041 1
12132.564 0
12133.088 4
12133.611 7
12134.134 10
12134.657 7
12135.181 3
12135.704 3
12136.227 0
12136.751 3
12137.274 7
12137.797 5
12138.321 2
12138.844 6
12139.367 5
12139.891 6
12140.414 8
12140.938 4
12141.461 2
12141.984 0
12142.508 0
12143.031 2
12143.555 7
12144.078 5
12144.602 4
12145.125 2
12145.649 2
12146.172 1
12146.696 1
12147.220 0
12147.743 1
12148.267 0
12148.790 2
12149.314 2
12149.837 3
12150.361 8
12150.885 6
12151.408 1
12151.932 4
12152.456 5
12152.979 7
12153.503 6
12154.027 4
12154.550 2
12155.074 2
12155.598 3
12156.122 5
12156.645 1
12157.169 1
12157.693 3
12158.217 2
12158.741 4
12159.264 3
12159.788 3
12160.312 3
12160.836 3
12161.360 5
12161.884 1
12162.407 4
12162.931 1
12163.455 3
12163.979 4
12164.503 1
12165.027 2
12165.551 1
12166.075 2
12166.599 0
12167.123 1
12167.647 3
12168.171 5
12168.695 4
12169.219 5
12169.743 5
12170.267 2
12170.791 4
12171.315 3
12171.839 7
12172.363 2
12172.888 0
12173.412 3
12173.936 2
12174.460 5
12174.984 10
12175.508 7
12176.032 4
12176.557 2
12177.081 5
12177.605 3
12178.129 3
12178.653 1
12179.178 0
12179.702 1
12180.226 2
12180.750 2
12181.275 3
12181.799 2
12182.323 3
12182.848 8
12183.372 9
12183.896 3
12184.421 2
12184.945 6
12185.470 4
12185.994 2
12186.518 0
12187.043 2
12187.567 0
12188.092 1
12188.616 2
12189.140 1
12189.665 3
12190.189 4
12190.714 2
12191.238 4
12191.763 2
12192.287 6
12192.812 3
12193.337 4
12193.861 3
12194.386 7
12194.910 6
12195.435 2
12195.959 1
12196.484 1
12197.009 3
12197.533 3
12198.058 3
12198.583 3
12199.107 7
12199.632 4
12200.157 6
12200.681 5
12201.206 2
12201.731 0
12202.256 5
12202.780 4
12203.305 0
12203.830 1
12204.355 2
12204.880 3
12205.404 8
12205.929 6
12206.454 8
12206.979 4
12207.504 8
12208.029 5
12208.553 4
12209.078 5
12209.603 2
12210.128 8
12210.653 2
12211.178 0
12211.703 0
12212.228 2
12212.753 0
12213.278 3
12213.803 2
12214.328 2
12214.853 3
12215.378 4
12215.903 1
12216.428 0
12216.953 2
12217.478 1
12218.003 0
12218.528 1
12219.053 0
12219.579 4
12220.104 3
12220.629 5
12221.154 1
12221.679 2
12222.204 5
12222.729 6
12223.255 6
12223.780 8
12224.305 5
12224.830 10
12225.356 14
12225.881 10
12226.406 1
12226.931 1
12227.457 3
12227.982 2
12228.507 0
12229.033 2
12229.558 1
12230.083 3
12230.609 6
12231.134 4
12231.659 2
12232.185 3
12232.710 4
12233.236 3
12233.761 7
12234.286 6
12234.812 3
12235.337 3
12235.863 6
12236.388 3
12236.914 5
12237.439 4
12237.965 0
12238.490 3
12239.016 1
12239.541 6
12240.067 5
12240.592 1
12241.118 4
12241.644 1
12242.169 1
12242.695 5
12243.221 7
12243.746 3
12244.272 5
12244.797 3
12245.323 7
12245.849 6
12246.374 4
12246.900 6
12247.426 3
12247.952 3
12248.477 1
12249.003 4
12249.529 4
12250.055 8
12250.580 12
12251.106 6
12251.632 4
12252.158 8
12252.684 5
12253.210 7
12253.735 3
12254.261 2
12254.787 4
12255.313 2
12255.839 1
12256.365 1
12256.891 2
12257.417 7
12257.943 9
12258.469 9
12258.995 3
12259.521 4
12260.047 5
12260.573 4
12261.099 3
12261.625 0
12262.151 2
12262.677 3
12263.203 6
12263.729 4
12264.255 2
12264.781 2
12265.307 1
12265.833 2
12266.359 7
12266.885 9
12267.412 7
12267.938 8
12268.464 5
12268.990 4
12269.516 3
12270.042 3
12270.569 6
12271.095 8
12271.621 5
12272.147 9
12272.674 7
12273.200 5
12273.726 3
12274.253 1
12274.779 3
12275.305 1
12275.831 0
12276.358 3
12276.884 8
12277.411 3
12277.937 1
12278.463 0
12278.990 1
12279.516 3
12280.043 1
12280.569 2
12281.095 4
12281.622 2
12282.148 3
12282.675 9
12283.201 5
12283.728 5
12284.254 5
12284.781 2
12285.307 0
12285.834 1
12286.360 2
12286.887 0
12287.414 2
12287.940 1
12288.467 1
12288.993 3
12289.520 2
12290.047 1
12290.573 0
12291.100 1
12291.627 4
12292.153 2
12292.680 0
12293.207 1
12293.733 2
12294.260 2
12294.787 7
12295.314 4
12295.840 3
12296.367 2
12296.894 4
12297.421 7
12297.948 11
12298.474 4
12299.001 4
12299.528 4
12300.055 4
12300.582 1
12301.109 3
12301.635 4
12302.162 1
12302.689 3
12303.216 4
12303.743 7
12304.270 6
12304.797 3
12305.324 1
12305.851 1
12306.378 2
12306.905 2
12307.432 1
12307.959 4
12308.486 2
12309.013 1
12309.540 2
12310.067 4
12310.594 6
12311.121 4
12311.648 6
12312.176 2
12312.703 1
12313.230 4
12313.757 6
12314.284 5
12314.811 7
12315.338 5
12315.866 0
12316.393 6
12316.920 7
12317.447 2
12317.975 2
12318.502 7
12319.029 7
12319.556 7
12320.084 6
12320.611 0
12321.138 3
12321.665 4
12322.193 8
12322.720 6
12323.248 3
12323.775 5
12324.302 5
12324.830 3
12325.357 2
12325.884 2
12326.412 1
12326.939 5
12327.467 2
12327.994 4
12328.522 6
12329.049 1
12329.577 1
12330.104 1
12330.632 4
12331.159 5
12331.687 2
12332.214 4
12332.742 3
12333.269 1
12333.797 1
12334.324 1
12334.852 6
12335.380 9
12335.907 6
12336.435 1
12336.963 0
12337.490 2
12338.018 10
12338.546 11
12339.073 8
12339.601 5
12340.129 8
12340.656 4
12341.184 2
12341.712 3
12342.240 2
12342.767 4
12343.295 1
12343.823 2
12344.351 3
12344.879 3
12345.406 6
12345.934 4
12346.462 2
12346.990 4
12347.518 6
12348.046 3
12348.574 3
12349.101 1
12349.629 1
12350.157 1
12350.685 1
12351.213 2
12351.741 3
12352.269 4
12352.797 3
12353.325 2
12353.853 4
12354.381 1
12354.909 2
12355.437 2
12355.965 2
12356.493 4
12357.021 4
12357.549 2
12358.078 7
12358.606 5
12359.134 8
12359.662 11
12360.190 10
12360.718 4
12361.246 0
12361.775 1
12362.303 0
12362.831 2
12363.359 4
12363.887 7
12364.416 5
12364.944 5
12365.472 7
12366.000 6
12366.529 4
12367.057 5
12367.585 4
12368.114 4
12368.642 2
12369.170 2
12369.699 3
12370.227 9
12370.755 4
12371.284 3
12371.812 4
12372.340 7
12372.869 5
12373.397 6
12373.926 5
12374.454 6
12374.983 4
12375.511 0
12376.040 1
12376.568 0
12377.097 1
12377.625 0
12378.154 5
12378.682 1
12379.211 1
12379.739 2
12380.268 1
12380.796 3
12381.325 2
12381.854 1
12382.382 1
12382.911 3
12383.440 6
12383.968 4
12384.497 3
12385.026 2
12385.554 0
12386.083 3
12386.612 0
12387.140 1
12387.669 4
12388.198 5
12388.727 5
12389.255 1
12389.784 0
12390.313 1
12390.842 2
12391.371 3
12391.899 3
12392.428 3
12392.957 4
12393.486 1
12394.015 2
12394.544 1
12395.073 2
12395.601 6
12396.130 4
12396.659 7
12397.188 4
12397.717 6
12398.246 4
12398.775 2
12399.304 4
12399.833 4
12400.362 5
12400.891 1
12401.420 2
12401.949 9
12402.478 6
12403.007 4
12403.536 1
12404.065 3
12404.594 3
12405.124 2
12405.653 4
12406.182 5
12406.711 4
12407.240 3
12407.769 5
12408.298 3
12408.828 4
12409.357 3
12409.886 3
12410.415 3
12410.944 7
12411.474 3
12412.003 2
12412.532 4
12413.062 7
12413.591 3
12414.120 6
12414.649 7
12415.179 5
12415.708 6
12416.237 5
12416.767 4
12417.296 1
12417.826 1
12418.355 0
12418.884 1
12419.414 1
12419.943 1
12420.473 3
12421.002 5
12421.531 0
12422.061 4
12422.590 2
12423.120 3
12423.649 2
12424.179 5
12424.708 2
12425.238 1
12425.768 3
12426.297 12
12426.827 8
12427.356 10
12427.886 4
12428.415 2
12428.945 3
12429.475 5
12430.004 5
12430.534 3
12431.064 1
12431.593 1
12432.123 5
12432.653 4
12433.182 0
12433.712 4
12434.242 4
12434.772 3
12435.301 4
12435.831 2
12436.361 2
12436.891 4
12437.420 8
12437.950 3
12438.480 2
12439.010 1
12439.540 2
12440.070 1
12440.599 11
12441.129 7
12441.659 5
12442.189 5
12442.719 2
12443.249 1
12443.779 3
12444.309 4
12444.839 4
12445.369 2
12445.899 3
12446.429 4
12446.959 5
12447.489 3
12448.019 4
12448.549 3
12449.079 0
12449.609 0
12450.139 7
12450.669 12
12451.199 9
12451.729 4
12452.259 3
12452.789 1
12453.320 0
12453.850 1
12454.380 1
12454.910 3
12455.440 1
12455.970 0
12456.501 3
12457.031 2
12457.561 2
12458.091 1
12458.622 0
12459.152 0
12459.682 2
12460.212 6
12460.743 4
12461.273 3
12461.803 6
12462.334 3
12462.864 2
12463.394 0
12463.925 1
12464.455 2
12464.985 2
12465.516 7
12466.046 7
12466.577 4
12467.107 3
12467.638 1
12468.168 0
12468.698 2
12469.229 5
12469.759 5
12470.290 5
12470.820 5
12471.351 2
12471.882 4
12472.412 4
12472.943 3
12473.473 3
12474.004 4
12474.534 6
12475.065 4
12475.596 5
12476.126 7
12476.657 4
12477.187 2
12477.718 2
12478.249 6
12478.779 4
12479.310 0
12479.841 1
12480.372 2
12480.902 5
12481.433 2
12481.964 4
12482.495 4
12483.025 4
12483.556 3
12484.087 2
12484.618 3
12485.149 3
12485.679 0
12486.210 4
12486.741 4
12487.272 2
12487.803 4
12488.334 6
12488.865 4
12489.395 0
12489.926 0
12490.457 6
12490.988 5
12491.519 6
12492.050 9
12492.581 15
12493.112 11
12493.643 9
12494.174 4
12494.705 5
12495.236 3
12495.767 7
12496.298 7
12496.829 5
12497.360 5
12497.892 6
12498.423 3
12498.954 2
12499.485 2
12500.016 1
12500.547 3
12501.078 2
12501.609 1
12502.141 2
12502.672 3
12503.203 0
12503.734 3
12504.265 0
12504.797 2
12505.328 2
12505.859 7
12506.390 6
12506.922 8
12507.453 5
12507.984 5
12508.516 4
12509.047 1
12509.578 1
12510.110 4
12510.641 6
12511.172 2
12511.704 5
12512.235 7
12512.767 6
12513.298 2
12513.829 2
12514.361 4
12514.892 4
12515.424 2
12515.955 8
12516.487 9
12517.018 4
12517.550 3
12518.081 7
12518.613 6
12519.144 3
12519.676 3
12520.207 2
12520.739 3
12521.271 2
12521.802 1
12522.334 4
12522.865 1
12523.397 1
12523.929 6
12524.460 4
12524.992 8
12525.524 8
12526.055 5
12526.587 5
12527.119 1
12527.651 3
12528.182 4
12528.714 1
12529.246 1
12529.778 3
12530.309 3
12530.841 4
12531.373 5
12531.905 3
12532.437 4
12532.968 4
12533.500 2
12534.032 4
12534.564 4
12535.096 5
12535.628 4
12536.160 6
12536.692 9
12537.224 7
12537.755 7
12538.287 6
12538.819 4
12539.351 3
12539.883 9
12540.415 5
12540.947 1
12541.479 3
12542.011 6
12542.543 5
12543.075 3
12543.608 0
12544.140 1
12544.672 0
12545.204 1
12545.736 1
12546.268 1
12546.800 1
12547.332 2
12547.864 2
12548.397 3
12548.929 3
12549.461 7
12549.993 7
12550.525 7
12551.058 9
12551.590 6
12552.122 4
12552.654 5
12553.187 2
12553.719 2
12554.251 1
12554.783 3
12555.316 1
12555.848 1
12556.380 2
12556.913 2
12557.445 2
12557.978 6
12558.510 4
12559.042 6
12559.575 3
12560.107 4
12560.640 7
12561.172 6
12561.704 4
12562.237 7
12562.769 10
12563.302 6
12563.834 10
12564.367 15
12564.899 9
12565.432 11
12565.964 11
12566.497 9
12567.030 10
12567.562 3
12568.095 6
12568.627 9
12569.160 11
12569.693 10
12570.225 4
12570.758 7
12571.290 7
12571.823 16
12572.356 16
12572.888 19
12573.421 20
12573.954 15
12574.487 16
12575.019 8
12575.552 10
12576.085 6
12576.618 9
12577.150 11
12577.683 10
12578.216 5
12578.749 7
12579.282 6
12579.814 7
12580.347 10
12580.880 9
12581.413 4
12581.946 1
12582.479 2
12583.012 5
12583.545 4
12584.077 3
12584.610 5
12585.143 2
12585.676 6
12586.209 2
12586.742 3
12587.275 7
12587.808 7
12588.341 10
12588.874 10
12589.407 7
12589.940 4
12590.473 4
12591.007 3
12591.540 0
12592.073 0
12592.606 0
12593.139 0
12593.672 4
12594.205 3
12594.738 1
12595.272 3
12595.805 5
12596.338 2
12596.871 2
12597.404 3
12597.937 4
12598.471 2
12599.004 5
12599.537 5
12600.070 6
12600.604 5
12601.137 3
12601.670 2
12602.204 4
12602.737 1
12603.270 2
12603.804 1
12604.337 3
12604.870 1
12605.404 3
12605.937 2
12606.471 5
12607.004 5
12607.537 12
12608.071 9
12608.604 1
12609.138 2
12609.671 8
12610.205 10
12610.738 6
12611.272 6
12611.805 5
12612.339 5
12612.872 3
12613.406 4
12613.939 2
12614.473 7
12615.006 6
12615.540 2
12616.074 1
12616.607 5
12617.141 3
12617.675 1
12618.208 4
12618.742 5
12619.276 4
12619.809 6
12620.343 4
12620.877 4
12621.410 3
12621.944 0
12622.478 0
12623.012 1
12623.545 3
12624.079 4
12624.613 1
12625.147 4
12625.680 3
12626.214 2
12626.748 2
12627.282 4
12627.816 4
12628.350 3
12628.884 2
12629.417 0
12629.951 6
12630.485 5
12631.019 3
12631.553 5
12632.087 4
12632.621 4
12633.155 4
12633.689 5
12634.223 7
12634.757 5
12635.291 3
12635.825 6
12636.359 3
12636.893 2
12637.427 4
12637.961 2
12638.495 0
12639.029 4
12639.563 2
12640.098 2
12640.632 10
12641.166 7
12641.700 1
12642.234 4
12642.768 5
12643.303 4
12643.837 3
12644.371 5
12644.905 4
12645.439 2
12645.974 2
12646.508 2
12647.042 2
12647.576 0
12648.111 2
12648.645 7
12649.179 7
12649.714 3
12650.248 4
12650.782 1
12651.317 4
12651.851 2
12652.385 1
12652.920 4
12653.454 4
12653.989 0
12654.523 0
12655.057 0
12655.592 1
12656.126 1
12656.661 2
12657.195 1
12657.730 0
12658.264 1
12658.799 8
12659.333 9
12659.868 3
12660.402 4
12660.937 7
12661.471 3
12662.006 0
12662.541 1
12663.075 1
12663.610 2
12664.144 4
12664.679 4
12665.214 1
12665.748 2
12666.283 2
12666.818 2
12667.352 3
12667.887 1
12668.422 1
12668.957 0
12669.491 0
12670.026 1
12670.561 2
12671.096 0
12671.630 1
12672.165 4
12672.700 1
12673.235 1
12673.770 3
12674.304 3
12674.839 4
12675.374 0
12675.909 2
12676.444 2
12676.979 0
12677.514 1
12678.049 2
12678.584 2
12679.119 4
12679.654 4
12680.188 6
12680.723 6
12681.258 4
12681.793 5
12682.328 5
12682.863 5
12683.398 8
12683.934 6
12684.469 8
12685.004 4
12685.539 1
12686.074 5
12686.609 2
12687.144 4
12687.679 4
12688.214 2
12688.749 5
12689.285 3
12689.820 2
12690.355 2
12690.890 1
12691.425 1
12691.961 1
12692.496 0
12693.031 4
12693.566 2
12694.102 2
12694.637 3
12695.172 2
12695.707 2
12696.243 0
12696.778 3
12697.313 1
12697.849 0
12698.384 6
12698.919 5
12699.455 2
12699.990 4
12700.526 1
12701.061 0
12701.596 4
12702.132 7
12702.667 5
12703.203 1
12703.738 1
12704.274 2
12704.809 2
12705.345 2
12705.880 5
12706.416 6
12706.951 2
12707.487 10
12708.022 15
12708.558 13
12709.093 13
12709.629 7
12710.165 7
12710.700 4
12711.236 5
12711.771 3
12712.307 4
12712.843 6
12713.378 4
12713.914 6
12714.450 2
12714.985 5
12715.521 6
12716.057 4
12716.593 6
12717.128 8
12717.664 5
12718.200 4
12718.736 1
12719.271 0
12719.807 0
12720.343 2
12720.879 8
12721.415 4
12721.951 2
12722.486 2
12723.022 3
12723.558 2
12724.094 4
12724.630 5
12725.166 3
12725.702 2
12726.238 1
12726.774 1
12727.310 0
12727.846 4
12728.382 2
12728.918 4
12729.454 4
12729.990 3
12730.526 1
12731.062 0
12731.598 6
12732.134 6
12732.670 8
12733.206 4
12733.742 6
12734.278 4
12734.814 4
12735.350 5
12735.887 7
12736.423 1
12736.959 1
12737.495 0
12738.031 3
12738.568 2
12739.104 2
12739.640 6
12740.176 3
12740.712 2
12741.249 1
12741.785 1
12742.321 2
12742.858 5
12743.394 6
12743.930 1
12744.466 1
12745.003 3
12745.539 1
12746.076 2
12746.612 2
12747.148 4
12747.685 2
12748.221 1
12748.757 5
12749.294 3
12749.830 1
12750.367 1
12750.903 3
12751.440 5
12751.976 6
12752.513 6
12753.049 5
12753.586 1
12754.122 5
12754.659 11
12755.195 15
12755.732 14
12756.268 10
12756.805 5
12757.342 1
12757.878 4
12758.415 2
12758.952 1
12759.488 2
12760.025 6
12760.561 2
12761.098 3
12761.635 0
12762.172 0
12762.708 2
12763.245 4
12763.782 2
12764.318 1
12764.855 1
12765.392 2
12765.929 1
12766.466 2
12767.002 4
12767.539 0
12768.076 0
12768.613 2
12769.150 3
12769.686 4
12770.223 1
12770.760 0
12771.297 1
12771.834 0
12772.371 5
12772.908 8
12773.445 5
12773.982 3
12774.519 3
12775.056 4
12775.593 0
12776.130 2
12776.667 1
12777.204 6
12777.741 8
12778.278 4
12778.815 5
12779.352 5
12779.889 11
12780.426 3
12780.963 5
12781.500 4
12782.037 5
12782.574 7
12783.112 1
12783.649 6
12784.186 3
12784.723 1
12785.260 0
12785.797 0
12786.335 1
12786.872 0
12787.409 3
12787.946 12
12788.484 8
12789.021 1
12789.558 6
12790.095 7
12790.633 6
12791.170 6
12791.707 6
12792.245 6
12792.782 4
12793.319 3
12793.857 1
12794.394 6
12794.932 8
12795.469 10
12796.006 7
12796.544 9
12797.081 10
12797.619 7
12798.156 3
12798.694 3
12799.231 7
12799.769 7
12800.306 2
12800.844 1
12801.381 0
12801.919 0
12802.456 8
12802.994 10
12803.531 9
12804.069 5
12804.607 2
12805.144 6
12805.682 7
12806.219 2
12806.757 5
12807.295 3
12807.832 4
12808.370 1
12808.908 3
12809.445 2
12809.983 3
12810.521 17
12811.059 11
12811.596 6
12812.134 6
12812.672 4
12813.210 3
12813.747 3
12814.285 3
12814.823 7
12815.361 5
12815.899 6
12816.436 6
12816.974 10
12817.512 8
12818.050 1
12818.588 1
12819.126 2
12819.664 3
12820.202 7
12820.740 6
12821.278 4
12821.815 3
12822.353 7
12822.891 11
12823.429 9
12823.967 6
12824.505 7
12825.043 4
12825.582 3
12826.120 3
12826.658 2
12827.196 3
12827.734 3
12828.272 3
12828.810 6
12829.348 3
12829.886 2
12830.424 3
12830.962 10
12831.501 10
12832.039 9
12832.577 5
12833.115 7
12833.653 7
12834.192 6
12834.730 2
12835.268 4
12835.806 6
12836.345 11
12836.883 8
12837.421 7
12837.959 9
12838.498 5
12839.036 2
12839.574 3
12840.113 2
12840.651 4
12841.189 11
12841.728 5
12842.266 2
12842.805 4
12843.343 4
12843.881 11
12844.420 17
12844.958 21
12845.497 18
12846.035 15
12846.574 3
12847.112 2
12847.651 2
12848.189 4
12848.728 16
12849.266 14
12849.805 8
12850.343 8
12850.882 4
12851.421 5
12851.959 5
12852.498 6
12853.036 14
12853.575 15
12854.114 12
12854.652 6
12855.191 7
12855.730 7
12856.268 4
12856.807 14
12857.346 17
12857.884 16
12858.423 17
12858.962 14
12859.501 19
12860.039 23
12860.578 19
12861.117 27
12861.656 21
12862.195 29
12862.733 29
12863.272 20
12863.811 20
12864.350 21
12864.889 20
12865.428 20
12865.966 22
12866.505 14
12867.044 10
12867.583 7
12868.122 6
12868.661 5
12869.200 17
12869.739 6
12870.278 7
12870.817 6
12871.356 2
12871.895 2
12872.434 1
12872.973 1
12873.512 6
12874.051 9
12874.590 4
12875.129 1
12875.668 1
12876.207 9
12876.747 4
12877.286 2
12877.825 0
12878.364 0
12878.903 4
12879.442 3
12879.981 1
12880.521 0
12881.060 5
12881.599 3
12882.138 1
12882.678 6
12883.217 8
12883.756 8
12884.295 9
12884.835 8
12885.374 5
12885.913 3
12886.453 3
12886.992 7
12887.531 7
12888.071 4
12888.610 3
12889.149 5
12889.689 5
12890.228 2
12890.767 2
12891.307 3
12891.846 7
12892.386 6
12892.925 9
12893.465 7
12894.004 6
12894.544 9
12895.083 6
12895.623 7
12896.162 6
12896.702 4
12897.241 7
12897.781 4
12898.320 4
12898.860 5
12899.400 3
12899.939 1
12900.479 4
12901.018 3
12901.558 3
12902.098 4
12902.637 3
12903.177 5
12903.717 3
12904.256 4
12904.796 6
12905.336 2
12905.875 5
12906.415 3
12906.955 0
12907.495 1
12908.035 1
12908.574 2
12909.114 1
12909.654 0
12910.194 4
12910.734 2
12911.273 1
12911.813 0
12912.353 0
12912.893 0
12913.433 0
12913.973 0
12914.513 5
12915.053 5
12915.592 3
12916.132 1
12916.672 1
12917.212 0
12917.752 0
12918.292 4
12918.832 5
12919.372 2
12919.912 1
12920.452 3
12920.992 0
12921.532 4
12922.073 8
12922.613 4
12923.153 4
12923.693 2
12924.233 2
12924.773 4
12925.313 9
12925.853 9
12926.393 2
12926.934 1
12927.474 0
12928.014 1
12928.554 2
12929.094 1
12929.635 2
12930.175 5
12930.715 2
12931.255 2
12931.796 3
12932.336 0
12932.876 8
12933.416 4
12933.957 4
12934.497 7
12935.037 3
12935.578 1
12936.118 6
12936.659 8
12937.199 5
12937.739 5
12938.280 3
12938.820 6
12939.361 1
12939.901 0
12940.441 1
12940.982 4
12941.522 6
12942.063 4
12942.603 3
12943.144 2
12943.684 2
12944.225 4
12944.765 4
12945.306 3
12945.847 5
12946.387 5
12946.928 1
12947.468 3
12948.009 3
12948.550 1
12949.090 1
12949.631 5
12950.171 3
12950.712 1
12951.253 5
12951.794 2
12952.334 3
12952.875 3
12953.416 3
12953.956 2
12954.497 0
12955.038 2
12955.579 1
12956.119 2
12956.660 9
12957.201 5
12957.742 6
12958.283 5
12958.823 6
12959.364 2
12959.905 2
12960.446 2
12960.987 4
12961.528 2
12962.069 2
12962.610 1
12963.151 2
12963.692 3
12964.232 2
12964.773 0
12965.314 0
12965.855 0
12966.396 6
12966.937 11
12967.478 6
12968.019 4
12968.560 3
12969.102 2
12969.643 9
12970.184 11
12970.725 5
12971.266 2
12971.807 2
12972.348 2
12972.889 1
12973.430 7
12973.971 4
12974.513 4
12975.054 2
12975.595 1
12976.136 0
12976.677 0
12977.219 0
12977.760 4
12978.301 2
12978.842 1
12979.384 4
12979.925 2
12980.466 0
12981.007 1
12981.549 3
12982.090 3
12982.631 2
12983.173 6
12983.714 5
12984.256 5
12984.797 6
12985.338 7
12985.880 1
12986.421 4
12986.963 4
12987.504 1
12988.045 0
12988.587 1
12989.128 3
12989.670 5
12990.211 3
12990.753 3
12991.294 1
12991.836 2
12992.377 1
12992.919 0
12993.461 2
12994.002 3
12994.544 2
12995.085 3
12995.627 1
12996.169 2
12996.710 1
12997.252 3
12997.793 1
12998.335 1
12998.877 4
12999.418 5
12999.960 7
13000.502 5
13001.044 4
13001.585 1
13002.127 1
13002.669 0
13003.211 1
13003.752 6
13004.294 4
13004.836 3
13005.378 2
13005.920 1
13006.461 8
13007.003 4
13007.545 1
13008.087 5
13008.629 2
13009.171 1
13009.713 2
13010.255 9
13010.796 7
13011.338 8
13011.880 5
13012.422 5
13012.964 5
13013.506 3
13014.048 5
13014.590 4
13015.132 1
13015.674 0
13016.216 1
13016.758 2
13017.300 1
13017.842 6
13018.385 6
13018.927 8
13019.469 6
13020.011 4
13020.553 4
13021.095 9
13021.637 3
13022.179 7
13022.722 10
13023.264 2
13023.806 1
13024.348 4
13024.890 5
13025.433 8
13025.975 8
13026.517 7
13027.059 1
13027.602 2
13028.144 1
13028.686 3
13029.229 6
13029.771 1
13030.313 2
13030.856 3
13031.398 6
13031.940 3
13032.483 7
13033.025 5
13033.567 5
13034.110 5
13034.652 7
13035.195 1
13035.737 4
13036.280 4
13036.822 3
13037.365 3
13037.907 12
13038.450 7
13038.992 2
13039.535 3
13040.077 12
13040.620 10
13041.162 7
13041.705 3
13042.247 3
13042.790 4
13043.333 7
13043.875 5
13044.418 5
13044.960 5
13045.503 3
13046.046 1
13046.588 2
13047.131 2
13047.674 3
13048.217 9
13048.759 5
13049.302 4
13049.845 7
13050.387 6
13050.930 3
13051.473 4
13052.016 1
13052.559 1
13053.101 0
13053.644 3
13054.187 2
13054.730 3
13055.273 2
13055.816 4
13056.359 12
13056.901 8
13057.444 6
13057.987 5
13058.530 5
13059.073 4
13059.616 14
13060.159 8
13060.702 3
13061.245 7
13061.788 6
13062.331 5
13062.874 7
13063.417 4
13063.960 5
13064.503 2
13065.046 4
13065.589 8
13066.132 4
13066.675 7
13067.218 8
13067.762 4
13068.305 7
13068.848 8
13069.391 4
13069.934 0
13070.477 2
13071.020 2
13071.564 1
13072.107 2
13072.650 1
13073.193 5
13073.737 9
13074.280 2
13074.823 3
13075.366 4
13075.910 9
13076.453 6
13076.996 3
13077.540 5
13078.083 2
13078.626 1
13079.170 3
13079.713 7
13080.256 4
13080.800 3
13081.343 5
13081.886 17
13082.430 9
13082.973 3
13083.517 2
13084.060 6
13084.604 3
13085.147 3
13085.691 6
13086.234 2
13086.778 5
13087.321 6
13087.865 4
13088.408 2
13088.952 6
13089.495 2
13090.039 0
13090.583 2
13091.126 2
13091.670 0
13092.213 4
13092.757 8
13093.301 3
13093.844 5
13094.388 2
13094.932 1
13095.475 2
13096.019 2
13096.563 3
13097.106 10
13097.650 8
13098.194 6
13098.738 4
13099.282 8
13099.825 8
13100.369 4
13100.913 1
13101.457 1
13102.001 0
13102.544 2
13103.088 2
13103.632 1
13104.176 1
13104.720 4
13105.264 1
13105.808 6
13106.352 4
13106.895 1
13107.439 2
13107.983 2
13108.527 3
13109.071 1
13109.615 6
13110.159 4
13110.703 3
13111.247 4
13111.791 5
13112.335 2
13112.879 0
13113.424 4
13113.968 1
13114.512 3
13115.056 4
13115.600 2
13116.144 4
13116.688 2
13117.232 2
13117.776 4
13118.321 0
13118.865 3
13119.409 6
13119.953 6
13120.497 4
13121.042 3
13121.586 4
13122.130 0
13122.674 0
13123.219 0
13123.763 2
13124.307 0
13124.852 0
13125.396 3
13125.940 3
13126.485 1
13127.029 6
13127.573 1
13128.118 0
13128.662 3
13129.206 2
13129.751 0
13130.295 0
13130.840 1
13131.384 1
13131.929 8
13132.473 13
13133.017 11
13133.562 8
13134.106 5
13134.651 1
13135.195 0
13135.740 0
13136.285 1
13136.829 2
13137.374 3
13137.918 5
13138.463 4
13139.007 3
13139.552 4
13140.097 2
13140.641 2
13141.186 1
13141.731 5
13142.275 5
13142.820 1
13143.365 0
13143.909 0
13144.454 3
13144.999 5
13145.543 1
13146.088 1
13146.633 2
13147.178 3
13147.723 2
13148.267 2
13148.812 1
13149.357 5
13149.902 5
13150.447 11
13150.991 11
13151.536 4
13152.081 0
13152.626 3
13153.171 2
13153.716 8
13154.261 2
13154.806 4
13155.351 2
13155.896 3
13156.441 4
13156.986 5
13157.531 7
13158.076 7
13158.621 2
13159.166 0
13159.711 0
13160.256 1
13160.801 3
13161.346 1
13161.891 5
13162.436 6
13162.981 2
13163.526 3
13164.071 3
13164.616 9
13165.162 1
13165.707 0
13166.252 2
13166.797 2
13167.342 4
13167.887 8
13168.433 7
13168.978 5
13169.523 3
13170.068 2
13170.614 3
13171.159 2
13171.704 1
13172.249 2
13172.795 1
13173.340 3
13173.885 1
13174.431 3
13174.976 6
13175.521 3
13176.067 3
13176.612 1
13177.158 5
13177.703 1
13178.248 0
13178.794 7
13179.339 6
13179.885 11
13180.430 8
13180.976 11
13181.521 4
13182.067 5
13182.612 2
13183.158 4
13183.703 4
13184.249 5
13184.794 2
13185.340 4
13185.885 2
13186.431 2
13186.977 1
13187.522 3
13188.068 6
13188.613 3
13189.159 5
13189.705 4
13190.250 5
13190.796 8
13191.342 8
13191.887 6
13192.433 4
13192.979 7
13193.525 4
13194.070 3
13194.616 5
13195.162 2
13195.708 8
13196.253 9
13196.799 6
13197.345 4
13197.891 6
13198.437 4
13198.983 2
13199.528 4
13200.074 4
13200.620 3
13201.166 3
13201.712 3
13202.258 3
13202.804 0
13203.350 4
13203.896 2
13204.442 5
13204.988 9
13205.534 7
13206.080 2
13206.626 3
13207.172 2
13207.718 0
13208.264 1
13208.810 2
13209.356 1
13209.902 0
13210.448 1
13210.994 3
13211.540 11
13212.086 20
13212.632 12
13213.178 6
13213.725 8
13214.271 3
13214.817 0
13215.363 2
13215.909 2
13216.456 2
13217.002 6
13217.548 3
13218.094 3
13218.640 2
13219.187 3
13219.733 1
13220.279 4
13220.826 5
13221.372 3
13221.918 2
13222.465 4
13223.011 4
13223.557 2
13224.104 4
13224.650 1
13225.196 3
13225.743 2
13226.289 1
13226.836 1
13227.382 2
13227.929 4
13228.475 5
13229.021 1
13229.568 5
13230.114 1
13230.661 2
13231.207 4
13231.754 5
13232.301 5
13232.847 1
13233.394 0
13233.940 2
13234.487 6
13235.033 6
13235.580 2
13236.127 3
13236.673 3
13237.220 4
13237.767 3
13238.313 4
13238.860 4
13239.407 1
13239.953 5
13240.500 9
13241.047 5
13241.593 5
13242.140 4
13242.687 3
13243.234 1
13243.780 3
13244.327 4
13244.874 2
13245.421 1
13245.968 3
13246.514 3
13247.061 3
13247.608 4
13248.155 3
13248.702 4
13249.249 3
13249.796 3
13250.343 2
13250.890 2
13251.436 3
13251.983 3
13252.530 3
13253.077 0
13253.624 0
13254.171 1
13254.718 2
13255.265 3
13255.812 5
13256.359 6
13256.906 3
13257.453 2
13258.001 1
13258.548 1
13259.095 0
13259.642 3
13260.189 1
13260.736 3
13261.283 4
13261.830 4
13262.378 4
13262.925 4
13263.472 6
13264.019 7
13264.566 2
13265.114 5
13265.661 2
13266.208 4
13266.755 5
13267.302 2
13267.850 3
13268.397 6
13268.944 8
13269.492 7
13270.039 7
13270.586 10
13271.134 4
13271.681 3
13272.228 6
13272.776 3
13273.323 0
13273.871 5
13274.418 10
13274.965 11
13275.513 8
13276.060 5
13276.608 6
13277.155 5
13277.703 3
13278.250 3
13278.798 1
13279.345 12
13279.893 14
13280.440 7
13280.988 6
13281.535 4
13282.083 4
13282.630 0
13283.178 0
13283.726 7
13284.273 5
13284.821 2
13285.369 6
13285.916 3
13286.464 4
13287.012 12
13287.559 13
13288.107 9
13288.655 6
13289.202 5
13289.750 10
13290.298 5
13290.846 6
13291.393 5
13291.941 5
13292.489 12
13293.037 7
13293.584 3
13294.132 4
13294.680 5
13295.228 5
13295.776 5
13296.324 3
13296.872 4
13297.419 3
13297.967 6
13298.515 5
13299.063 3
13299.611 5
13300.159 5
13300.707 1
13301.255 1
13301.803 2
13302.351 1
13302.899 2
13303.447 5
13303.995 5
13304.543 0
13305.091 1
13305.639 2
13306.187 1
13306.735 1
13307.283 2
13307.831 3
13308.380 2
13308.928 1
13309.476 5
13310.024 16
13310.572 11
13311.120 6
13311.668 5
13312.217 5
13312.765 8
13313.313 10
13313.861 6
13314.410 4
13314.958 6
13315.506 3
13316.054 3
13316.603 5
13317.151 3
13317.699 8
13318.247 5
13318.796 3
13319.344 4
13319.893 7
13320.441 13
13320.989 13
13321.538 8
13322.086 7
13322.634 1
13323.183 2
13323.731 3
13324.280 2
13324.828 0
13325.377 7
13325.925 3
13326.474 4
13327.022 6
13327.571 4
13328.119 4
13328.668 5
13329.216 1
13329.765 3
13330.313 3
13330.862 1
13331.411 0
13331.959 0
13332.508 2
13333.056 5
13333.605 2
13334.154 5
13334.702 12
13335.251 9
13335.800 10
13336.348 14
13336.897 15
13337.446 7
13337.994 11
13338.543 8
13339.092 9
13339.641 5
13340.189 5
13340.738 10
13341.287 14
13341.836 5
13342.385 4
13342.933 5
13343.482 3
13344.031 3
13344.580 4
13345.129 2
13345.678 4
13346.227 5
13346.776 4
13347.325 7
13347.873 5
13348.422 3
13348.971 2
13349.520 6
13350.069 4
13350.618 5
13351.167 7
13351.716 2
13352.265 4
13352.814 2
13353.363 3
13353.912 4
13354.461 4
13355.011 8
13355.560 8
13356.109 6
13356.658 6
13357.207 6
13357.756 4
13358.305 8
13358.854 10
13359.404 12
13359.953 3
13360.502 2
13361.051 3
13361.600 7
13362.150 3
13362.699 7
13363.248 12
13363.797 7
13364.347 6
13364.896 7
13365.445 6
13365.994 5
13366.544 3
13367.093 3
13367.642 5
13368.192 3
13368.741 0
13369.291 0
13369.840 4
13370.389 1
13370.939 3
13371.488 6
13372.038 4
13372.587 3
13373.136 3
13373.686 1
13374.235 1
13374.785 3
13375.334 0
13375.884 2
13376.433 2
13376.983 4
13377.532 5
13378.082 5
13378.632 11
13379.181 7
13379.731 5
13380.280 6
13380.830 4
13381.380 4
13381.929 5
13382.479 4
13383.029 2
13383.578 10
13384.128 2
13384.678 4
13385.227 4
13385.777 0
13386.327 0
13386.876 1
13387.426 0
13387.976 1
13388.526 1
13389.075 2
13389.625 3
13390.175 3
13390.725 3
13391.275 4
13391.825 4
13392.374 2
13392.924 2
13393.474 3
13394.024 2
13394.574 4
13395.124 4
13395.674 6
13396.224 8
13396.774 1
13397.324 2
13397.873 4
13398.423 3
13398.973 5
13399.523 1
13400.073 0
13400.623 2
13401.173 3
13401.724 1
13402.274 2
13402.824 3
13403.374 0
13403.924 1
13404.474 1
13405.024 5
13405.574 6
13406.124 5
13406.674 5
13407.225 1
13407.775 2
13408.325 0
13408.875 2
13409.425 4
13409.975 3
13410.526 1
13411.076 7
13411.626 5
13412.176 4
13412.727 3
13413.277 1
13413.827 2
13414.378 1
13414.928 3
13415.478 4
13416.029 5
13416.579 7
13417.129 7
13417.680 5
13418.230 2
13418.780 1
13419.331 1
13419.881 2
13420.432 1
13420.982 2
13421.533 3
13422.083 3
13422.633 3
13423.184 4
13423.734 7
13424.285 7
13424.835 1
13425.386 1
13425.937 3
13426.487 8
13427.038 4
13427.588 2
13428.139 0
13428.689 0
13429.240 0
13429.791 3
13430.341 5
13430.892 6
13431.443 7
13431.993 2
13432.544 1
13433.095 1
13433.645 0
13434.196 2
13434.747 10
13435.297 8
13435.848 9
13436.399 10
13436.950 3
13437.500 2
13438.051 6
13438.602 4
13439.153 4
13439.704 0
13440.255 2
13440.805 0
13441.356 1
13441.907 1
13442.458 4
13443.009 4
13443.560 2
13444.111 1
13444.662 3
13445.213 6
13445.763 1
13446.314 3
13446.865 3
13447.416 5
13447.967 3
13448.518 2
13449.069 0
13449.620 2
13450.171 2
13450.723 2
13451.274 1
13451.825 2
13452.376 2
13452.927 5
13453.478 2
13454.029 1
13454.580 0
13455.131 3
13455.682 2
13456.234 5
13456.785 5
13457.336 3
13457.887 1
13458.438 3
13458.990 5
13459.541 3
13460.092 1
13460.643 0
13461.195 3
13461.746 2
13462.297 2
13462.848 5
13463.400 3
13463.951 4
13464.502 6
13465.054 4
13465.605 2
13466.157 1
13466.708 2
13467.259 2
13467.811 2
13468.362 4
13468.914 4
13469.465 1
13470.016 0
13470.568 1
13471.119 1
13471.671 2
13472.222 4
13472.774 1
13473.325 2
13473.877 2
13474.428 2
13474.980 2
13475.531 0
13476.083 1
13476.635 1
13477.186 0
13477.738 2
13478.289 2
13478.841 2
13479.393 1
13479.944 4
13480.496 5
13481.048 4
13481.599 3
13482.151 6
13482.703 4
13483.255 7
13483.806 7
13484.358 6
13484.910 3
13485.461 3
13486.013 1
13486.565 2
13487.117 2
13487.669 8
13488.220 4
13488.772 3
13489.324 3
13489.876 1
13490.428 2
13490.980 1
13491.532 2
13492.084 1
13492.635 0
13493.187 0
13493.739 2
13494.291 2
13494.843 4
13495.395 1
13495.947 7
13496.499 8
13497.051 10
13497.603 7
13498.155 6
13498.707 6
13499.259 0
13499.811 2
13500.363 3
13500.915 1
13501.468 2
13502.020 2
13502.572 4
13503.124 1
13503.676 0
13504.228 2
13504.780 0
13505.333 6
13505.885 4
13506.437 1
13506.989 1
13507.541 1
13508.094 2
13508.646 2
13509.198 8
13509.750 7
13510.303 2
13510.855 4
13511.407 2
13511.959 6
13512.512 4
13513.064 2
13513.616 9
13514.169 8
13514.721 3
13515.274 5
13515.826 5
13516.378 3
13516.931 3
13517.483 2
13518.036 1
13518.588 0
13519.141 3
13519.693 5
13520.245 2
13520.798 0
13521.350 2
13521.903 6
13522.455 4
13523.008 1
13523.561 3
13524.113 4
13524.666 4
13525.218 5
13525.771 5
13526.323 5
13526.876 1
13527.429 6
13527.981 1
13528.534 5
13529.087 5
13529.639 3
13530.192 1
13530.745 2
13531.297 0
13531.850 0
13532.403 4
13532.956 3
13533.508 4
13534.061 3
13534.614 5
13535.167 1
13535.719 0
13536.272 0
13536.825 2
13537.378 1
13537.931 0
13538.484 3
13539.036 5
13539.589 4
13540.142 2
13540.695 2
13541.248 3
13541.801 4
13542.354 6
13542.907 6
13543.460 3
13544.013 6
13544.566 2
13545.119 0
13545.672 8
13546.225 9
13546.778 4
13547.331 1
13547.884 4
13548.437 3
13548.990 5
13549.543 4
13550.096 3
13550.649 7
13551.202 3
13551.755 1
13552.309 0
13552.862 2
13553.415 3
13553.968 2
13554.521 2
13555.074 3
13555.628 6
13556.181 8
13556.734 10
13557.287 10
13557.841 8
13558.394 4
13558.947 4
13559.500 3
13560.054 2
13560.607 2
13561.160 1
13561.714 0
13562.267 2
13562.820 1
13563.374 2
13563.927 2
13564.480 2
13565.034 3
13565.587 3
13566.141 2
13566.694 2
13567.248 1
13567.801 0
13568.354 0
13568.908 1
13569.461 1
13570.015 1
13570.568 12
13571.122 9
13571.675 7
13572.229 8
13572.783 7
13573.336 0
13573.890 2
13574.443 4
13574.997 0
13575.551 0
13576.104 0
13576.658 0
13577.211 3
13577.765 3
13578.319 7
13578.872 6
13579.426 11
13579.980 5
13580.534 2
13581.087 0
13581.641 3
13582.195 1
13582.749 3
13583.302 3
13583.856 2
13584.410 1
13584.964 3
13585.517 4
13586.071 3
13586.625 2
13587.179 1
13587.733 3
13588.287 5
13588.841 3
13589.395 4
13589.948 1
13590.502 0
13591.056 4
13591.610 4
13592.164 6
13592.718 2
13593.272 9
13593.826 8
13594.380 4
13594.934 6
13595.488 4
13596.042 4
13596.596 7
13597.150 7
13597.704 0
13598.258 2
13598.812 7
13599.367 1
13599.921 7
13600.475 9
13601.029 6
13601.583 4
13602.137 8
13602.691 4
13603.246 2
13603.800 5
13604.354 4
13604.908 7
13605.462 9
13606.017 11
13606.571 5
13607.125 5
13607.679 3
13608.234 3
13608.788 6
13609.342 6
13609.897 3
13610.451 2
13611.005 1
13611.560 5
13612.114 5
13612.668 5
13613.223 2
13613.777 4
13614.332 6
13614.886 3
13615.440 4
13615.995 4
13616.549 3
13617.104 1
13617.658 2
13618.213 3
13618.767 9
13619.322 6
13619.876 6
13620.431 2
13620.985 1
13621.540 3
13622.094 2
13622.649 1
13623.204 0
13623.758 2
13624.313 2
13624.867 3
13625.422 3
13625.977 3
13626.531 3
13627.086 8
13627.641 5
13628.195 1
13628.750 0
13629.305 4
13629.859 3
13630.414 4
13630.969 5
13631.524 9
13632.079 9
13632.633 5
13633.188 14
13633.743 15
13634.298 5
13634.853 3
13635.407 3
13635.962 8
13636.517 4
13637.072 6
13637.627 3
13638.182 2
13638.737 4
13639.292 4
13639.846 5
13640.401 3
13640.956 6
13641.511 3
13642.066 1
13642.621 0
13643.176 3
13643.731 4
13644.286 6
13644.841 6
13645.396 3
13645.951 2
13646.506 1
13647.062 6
13647.617 2
13648.172 2
13648.727 5
13649.282 4
13649.837 4
13650.392 3
13650.947 6
13651.503 5
13652.058 4
13652.613 4
13653.168 2
13653.723 5
13654.279 10
13654.834 3
13655.389 3
13655.944 3
13656.500 7
13657.055 4
13657.610 6
13658.165 7
13658.721 2
13659.276 2
13659.831 0
13660.387 1
13660.942 1
13661.497 4
13662.053 7
13662.608 4
13663.164 1
13663.719 2
13664.274 3
13664.830 6
13665.385 3
13665.941 3
13666.496 2
13667.052 0
13667.607 0
13668.163 0
13668.718 0
13669.274 1
13669.829 5
13670.385 8
13670.940 10
13671.496 8
13672.052 4
13672.607 1
13673.163 1
13673.718 2
13674.274 2
13674.830 11
13675.385 7
13675.941 2
13676.497 8
13677.052 7
13677.608 5
13678.164 7
13678.720 7
13679.275 4
13679.831 4
13680.387 5
13680.943 6
13681.498 4
13682.054 8
13682.610 10
13683.166 11
13683.722 6
13684.277 7
13684.833 12
13685.389 14
13685.945 8
13686.501 9
13687.057 10
13687.613 5
13688.169 3
13688.724 2
13689.280 3
13689.836 0
13690.392 2
13690.948 5
13691.504 7
13692.060 7
13692.616 4
13693.172 1
13693.728 3
13694.284 1
13694.840 1
13695.396 4
13695.953 5
13696.509 7
13697.065 7
13697.621 2
13698.177 3
13698.733 4
13699.289 2
13699.845 3
13700.401 4
13700.958 5
13701.514 8
13702.070 10
13702.626 13
13703.182 6
13703.739 3
13704.295 6
13704.851 7
13705.407 4
13705.964 3
13706.520 7
13707.076 4
13707.633 1
13708.189 8
13708.745 9
13709.302 10
13709.858 14
13710.414 16
13710.971 13
13711.527 16
13712.084 11
13712.640 19
13713.196 11
13713.753 17
13714.309 19
13714.866 15
13715.422 16
13715.979 22
13716.535 14
13717.092 7
13717.648 12
13718.205 17
13718.761 21
13719.318 19
13719.874 20
13720.431 15
13720.987 15
13721.544 22
13722.101 15
13722.657 13
13723.214 28
13723.771 15
13724.327 16
13724.884 14
13725.441 10
13725.997 9
13726.554 10
13727.111 12
13727.667 13
13728.224 13
13728.781 15
13729.338 8
13729.894 10
13730.451 16
13731.008 16
13731.565 12
13732.122 12
13732.678 27
13733.235 29
13733.792 26
13734.349 14
13734.906 14
13735.463 15
13736.020 16
13736.576 16
13737.133 18
13737.690 27
13738.247 31
13738.804 28
13739.361 26
13739.918 26
13740.475 25
13741.032 21
13741.589 33
13742.146 36
13742.703 34
13743.260 36
13743.817 34
13744.374 32
13744.931 25
13745.488 31
13746.045 31
13746.603 31
13747.160 31
13747.717 28
13748.274 30
13748.831 31
13749.388 33
13749.945 29
13750.503 33
13751.060 40
13751.617 34
13752.174 41
13752.731 39
13753.289 34
13753.846 38
13754.403 45
13754.960 43
13755.518 41
13756.075 41
13756.632 61
13757.190 47
13757.747 46
13758.304 49
13758.862 67
13759.419 96
13759.976 95
13760.534 103
13761.091 100
13761.649 90
13762.206 70
13762.764 69
13763.321 66
13763.878 59
13764.436 75
13764.993 71
13765.551 51
13766.108 34
13766.666 25
13767.223 21
13767.781 38
13768.338 38
13768.896 30
13769.454 29
13770.011 32
13770.569 20
13771.126 19
13771.684 19
13772.242 22
13772.799 11
13773.357 15
13773.915 9
13774.472 11
13775.030 12
13775.588 13
13776.145 12
13776.703 17
13777.261 13
13777.818 11
13778.376 14
13778.934 9
13779.492 13
13780.050 14
13780.607 11
13781.165 20
13781.723 10
13782.281 7
13782.839 5
13783.397 10
13783.954 15
13784.512 14
13785.070 7
13785.628 4
13786.186 6
13786.744 18
13787.302 17
13787.860 23
13788.418 18
13788.976 15
13789.534 15
13790.092 12
13790.650 13
13791.208 8
13791.766 9
13792.324 6
13792.882 10
13793.440 11
13793.998 11
13794.556 6
13795.114 13
13795.672 9
13796.230 10
13796.788 22
13797.347 12
13797.905 15
13798.463 16
13799.021 14
13799.579 5
13800.137 11
13800.696 9
13801.254 10
13801.812 16
13802.370 13
13802.928 8
13803.487 9
13804.045 8
13804.603 5
13805.162 6
13805.720 3
13806.278 8
13806.837 12
13807.395 10
13807.953 11
13808.512 7
13809.070 8
13809.628 13
13810.187 7
13810.745 8
13811.304 6
13811.862 8
13812.420 9
13812.979 8
13813.537 7
13814.096 14
13814.654 20
13815.213 17
13815.771 22
13816.330 13
13816.888 19
13817.447 21
13818.006 18
13818.564 13
13819.123 14
13819.681 10
13820.240 11
13820.798 17
13821.357 8
13821.916 3
13822.474 4
13823.033 8
13823.592 14
13824.150 20
13824.709 15
13825.268 13
13825.826 12
13826.385 12
13826.944 11
13827.503 18
13828.061 16
13828.620 15
13829.179 14
13829.738 20
13830.297 21
13830.855 24
13831.414 17
13831.973 19
13832.532 22
13833.091 27
13833.650 27
13834.209 21
13834.767 21
13835.326 15
13835.885 16
13836.444 18
13837.003 17
13837.562 15
13838.121 20
13838.680 30
13839.239 30
13839.798 25
13840.357 27
13840.916 20
13841.475 30
13842.034 30
13842.593 28
13843.152 31
13843.711 30
13844.270 40
13844.830 35
13845.389 24
13845.948 21
13846.507 16
13847.066 20
13847.625 28
13848.184 20
13848.744 27
13849.303 32
13849.862 22
13850.421 18
13850.980 17
13851.540 19
13852.099 16
13852.658 14
13853.217 17
13853.777 17
13854.336 24
13854.895 19
13855.455 24
13856.014 18
13856.573 20
13857.133 33
13857.692 24
13858.251 34
13858.811 49
13859.370 36
13859.930 33
13860.489 44
13861.048 40
13861.608 47
13862.167 48
13862.727 42
13863.286 53
13863.846 54
13864.405 55
13864.965 69
13865.524 65
13866.084 73
13866.643 88
13867.203 96
13867.762 98
13868.322 92
13868.882 102
13869.441 131
13870.001 136
13870.560 131
13871.120 124
13871.680 150
13872.239 163
13872.799 169
13873.359 215
13873.918 256
13874.478 291
13875.038 288
13875.597 289
13876.157 357
13876.717 370
13877.277 392
13877.837 411
13878.396 459
13878.956 487
13879.516 497
13880.076 488
13880.636 516
13881.195 538
13881.755 557
13882.315 536
13882.875 497
13883.435 467
13883.995 450
13884.555 416
13885.115 399
13885.674 392
13886.234 329
13886.794 266
13887.354 228
13887.914 178
13888.474 158
13889.034 121
13889.594 88
13890.154 85
13890.714 87
13891.274 76
13891.834 64
13892.394 57
13892.955 43
13893.515 39
13894.075 30
13894.635 26
13895.195 37
13895.755 32
13896.315 21
13896.875 31
13897.436 36
13897.996 41
13898.556 36
13899.116 32
13899.676 27
13900.237 17
13900.797 29
13901.357 20
13901.917 24
13902.478 23
13903.038 18
13903.598 14
13904.158 14
13904.719 18
13905.279 22
13905.839 13
13906.400 14
13906.960 26
13907.520 18
13908.081 10
13908.641 10
13909.202 14
13909.762 10
13910.323 13
13910.883 22
13911.443 13
13912.004 14
13912.564 22
13913.125 20
13913.685 13
13914.246 11
13914.806 12
13915.367 10
13915.927 10
13916.488 11
13917.049 14
13917.609 10
13918.170 15
13918.730 21
13919.291 43
13919.852 23
13920.412 25
13920.973 24
13921.533 15
13922.094 19
13922.655 12
13923.215 22
13923.776 26
13924.337 28
13924.898 24
13925.458 22
13926.019 15
13926.580 16
13927.141 9
13927.701 17
13928.262 18
13928.823 18
13929.384 23
13929.945 16
13930.505 15
13931.066 16
13931.627 17
13932.188 27
13932.749 23
13933.310 20
13933.871 19
13934.432 27
13934.993 20
13935.553 28
13936.114 30
13936.675 19
13937.236 27
13937.797 30
13938.358 33
13938.919 27
13939.480 34
13940.041 31
13940.602 31
13941.163 33
13941.725 30
13942.286 23
13942.847 25
13943.408 27
13943.969 12
13944.530 7
13945.091 8
13945.652 12
13946.213 9
13946.775 16
13947.336 21
13947.897 18
13948.458 9
13949.019 14
13949.581 8
13950.142 10
13950.703 26
13951.264 24
13951.826 8
13952.387 8
13952.948 1
13953.509 12
13954.071 8
13954.632 4
13955.193 8
13955.755 14
13956.316 12
13956.877 7
13957.439 5
13958.000 11
13958.562 12
13959.123 17
13959.684 8
13960.246 1
13960.807 4
13961.369 13
13961.930 12
13962.492 10
13963.053 9
13963.615 10
13964.176 11
13964.738 7
13965.299 7
13965.861 7
13966.422 10
13966.984 10
13967.546 10
13968.107 16
13968.669 13
13969.230 7
13969.792 6
13970.354 5
13970.915 12
13971.477 16
13972.039 6
13972.600 11
13973.162 17
13973.724 8
13974.286 12
13974.847 19
13975.409 14
13975.971 14
13976.532 16
13977.094 17
13977.656 12
13978.218 5
13978.780 2
13979.341 10
13979.903 6
13980.465 5
13981.027 5
13981.589 6
13982.151 13
13982.713 9
13983.275 6
13983.836 3
13984.398 5
13984.960 9
13985.522 12
13986.084 10
13986.646 12
13987.208 10
13987.770 16
13988.332 11
13988.894 6
13989.456 11
13990.018 10
13990.580 10
13991.142 12
13991.704 8
13992.267 6
13992.829 6
13993.391 7
13993.953 6
13994.515 2
13995.077 7
13995.639 5
13996.201 3
13996.764 5
13997.326 6
13997.888 6
13998.450 10
13999.012 10
13999.575 5
14000.137 5
14000.699 7
14001.261 6
14001.824 9
14002.386 3
14002.948 5
14003.511 5
14004.073 5
14004.635 1
14005.198 1
14005.760 5
14006.322 8
14006.885 9
14007.447 10
14008.009 12
14008.572 10
14009.134 9
14009.697 5
14010.259 7
14010.822 6
14011.384 6
14011.947 6
14012.509 3
14013.072 8
14013.634 7
14014.197 4
14014.759 6
14015.322 2
14015.884 6
14016.447 6
14017.009 2
14017.572 7
14018.135 7
14018.697 9
14019.260 11
14019.822 7
14020.385 8
14020.948 7
14021.510 7
14022.073 10
14022.636 14
14023.199 8
14023.761 17
14024.324 15
14024.887 13
14025.449 7
14026.012 11
14026.575 7
14027.138 9
14027.701 6
14028.263 3
14028.826 8
14029.389 7
14029.952 11
14030.515 10
14031.078 13
14031.640 12
14032.203 12
14032.766 11
14033.329 18
14033.892 14
14034.455 15
14035.018 10
14035.581 10
14036.144 13
14036.707 13
14037.270 8
14037.833 16
14038.396 12
14038.959 13
14039.522 23
14040.085 19
14040.648 19
14041.211 24
14041.774 12
14042.337 7
14042.900 2
14043.464 13
14044.027 9
14044.590 14
14045.153 11
14045.716 8
14046.279 12
14046.842 8
14047.406 13
14047.969 16
14048.532 15
14049.095 12
14049.659 14
14050.222 8
14050.785 13
14051.348 10
14051.912 6
14052.475 6
14053.038 13
14053.602 12
14054.165 10
14054.728 8
14055.292 5
14055.855 10
14056.418 8
14056.982 8
14057.545 9
14058.108 11
14058.672 8
14059.235 20
14059.799 16
14060.362 16
14060.926 8
14061.489 12
14062.053 15
14062.616 15
14063.180 10
14063.743 4
14064.307 7
14064.870 14
14065.434 18
14065.997 15
14066.561 19
14067.125 15
14067.688 12
14068.252 13
14068.815 10
14069.379 14
14069.943 13
14070.506 18
14071.070 8
14071.634 8
14072.197 16
14072.761 9
14073.325 7
14073.889 13
14074.452 12
14075.016 12
14075.580 11
14076.144 9
14076.707 7
14077.271 10
14077.835 17
14078.399 14
14078.963 15
14079.526 15
14080.090 5
14080.654 9
14081.218 11
14081.782 12
14082.346 17
14082.910 19
14083.474 19
14084.038 24
14084.602 20
14085.165 28
14085.729 28
14086.293 24
14086.857 30
14087.421 29
14087.985 23
14088.549 23
14089.113 14
14089.677 12
14090.242 5
14090.806 11
14091.370 7
14091.934 5
14092.498 16
14093.062 14
14093.626 11
14094.190 4
14094.754 10
14095.319 16
14095.883 15
14096.447 17
14097.011 13
14097.575 8
14098.140 6
14098.704 4
14099.268 3
14099.832 11
14100.396 14
14100.961 16
14101.525 17
14102.089 7
14102.654 9
14103.218 10
14103.782 14
14104.347 12
14104.911 6
14105.475 5
14106.040 13
14106.604 13
14107.168 10
14107.733 16
14108.297 17
14108.862 12
14109.426 14
14109.991 20
14110.555 20
14111.120 19
14111.684 14
14112.249 8
14112.813 8
14113.378 6
14113.942 6
14114.507 3
14115.071 9
14115.636 1
14116.200 4
14116.765 6
14117.330 4
14117.894 1
14118.459 4
14119.023 4
14119.588 4
14120.153 5
14120.717 2
14121.282 3
14121.847 5
14122.411 9
14122.976 7
14123.541 3
14124.106 2
14124.670 3
14125.235 4
14125.800 7
14126.365 7
14126.930 5
14127.494 3
14128.059 2
14128.624 6
14129.189 7
14129.754 8
14130.319 9
14130.883 21
14131.448 10
14132.013 10
14132.578 10
14133.143 7
14133.708 6
14134.273 5
14134.838 7
14135.403 6
14135.968 2
14136.533 11
14137.098 7
14137.663 6
14138.228 7
14138.793 14
14139.358 15
14139.923 10
14140.488 6
14141.053 4
14141.618 5
14142.183 7
14142.748 8
14143.313 12
14143.879 6
14144.444 7
14145.009 13
14145.574 6
14146.139 3
14146.704 5
14147.270 8
14147.835 5
14148.400 6
14148.965 1
14149.531 2
14150.096 1
14150.661 4
14151.226 6
14151.792 7
14152.357 10
14152.922 6
14153.488 7
14154.053 3
14154.618 2
14155.184 4
14155.749 4
14156.314 5
14156.880 3
14157.445 6
14158.011 3
14158.576 2
14159.141 5
14159.707 10
14160.272 7
14160.838 4
14161.403 11
14161.969 7
14162.534 3
14163.100 6
14163.665 13
14164.231 11
14164.796 6
14165.362 10
14165.928 1
14166.493 8
14167.059 5
14167.624 6
14168.190 7
14168.756 4
14169.321 0
14169.887 3
14170.453 3
14171.018 3
14171.584 0
14172.150 3
14172.715 5
14173.281 4
14173.847 4
14174.413 6
14174.978 4
14175.544 4
14176.110 5
14176.676 8
14177.242 6
14177.807 4
14178.373 1
14178.939 1
14179.505 2
14180.071 3
14180.637 3
14181.202 4
14181.768 2
14182.334 3
14182.900 8
14183.466 6
14184.032 2
14184.598 2
14185.164 1
14185.730 0
14186.296 4
14186.862 7
14187.428 12
14187.994 8
14188.560 3
14189.126 4
14189.692 2
14190.258 1
14190.824 6
14191.390 2
14191.956 2
14192.522 4
14193.089 4
14193.655 2
14194.221 3
14194.787 0
14195.353 1
14195.919 2
14196.486 0
14197.052 3
14197.618 6
14198.184 4
14198.750 4
14199.317 9
14199.883 13
14200.449 7
14201.015 1
14201.582 11
14202.148 9
14202.714 4
14203.281 3
14203.847 4
14204.413 8
14204.980 4
14205.546 7
14206.112 5
14206.679 1
14207.245 5
14207.812 2
14208.378 2
14208.945 7
14209.511 13
14210.077 4
14210.644 6
14211.210 8
14211.777 5
14212.343 2
14212.910 3
14213.476 3
14214.043 5
14214.610 4
14215.176 4
14215.743 15
14216.309 10
14216.876 8
14217.442 5
14218.009 2
14218.576 3
14219.142 1
14219.709 2
14220.276 4
14220.842 1
14221.409 3
14221.976 1
14222.542 2
14223.109 2
14223.676 1
14224.243 5
14224.809 2
14225.376 3
14225.943 4
14226.510 0
14227.077 1
14227.643 2
14228.210 7
14228.777 8
14229.344 7
14229.911 11
14230.478 8
14231.044 7
14231.611 5
14232.178 7
14232.745 6
14233.312 7
14233.879 3
14234.446 5
14235.013 2
14235.580 4
14236.147 7
14236.714 5
14237.281 6
14237.848 4
14238.415 3
14238.982 1
14239.549 5
14240.116 5
14240.683 4
14241.250 5
14241.817 4
14242.384 7
14242.952 4
14243.519 2
14244.086 4
14244.653 4
14245.220 3
14245.787 6
14246.355 2
14246.922 0
14247.489 4
14248.056 11
14248.623 5
14249.191 2
14249.758 6
14250.325 6
14250.892 9
14251.460 7
14252.027 9
14252.594 11
14253.162 5
14253.729 3
14254.296 8
14254.864 10
14255.431 8
14255.998 17
14256.566 11
14257.133 7
14257.701 4
14258.268 4
14258.835 7
14259.403 4
14259.970 0
14260.538 1
14261.105 1
14261.673 5
14262.240 5
14262.808 4
14263.375 0
14263.943 5
14264.510 1
14265.078 10
14265.646 11
14266.213 7
14266.781 3
14267.348 1
14267.916 3
14268.484 5
14269.051 6
14269.619 4
14270.187 2
14270.754 5
14271.322 5
14271.890 2
14272.457 4
14273.025 4
14273.593 2
14274.161 3
14274.728 5
14275.296 5
14275.864 3
14276.432 2
14276.999 4
14277.567 1
14278.135 1
14278.703 1
14279.271 6
14279.839 9
14280.406 4
14280.974 4
14281.542 4
14282.110 0
14282.678 1
14283.246 2
14283.814 3
14284.382 3
14284.950 5
14285.518 2
14286.086 1
14286.654 1
14287.222 2
14287.790 2
14288.358 4
14288.926 4
14289.494 7
14290.062 7
14290.630 5
14291.198 2
14291.766 4
14292.334 9
14292.902 4
14293.471 6
14294.039 5
14294.607 3
14295.175 3
14295.743 4
14296.311 2
14296.880 3
14297.448 7
14298.016 9
14298.584 5
14299.152 10
14299.721 7
14300.289 8
14300.857 3
14301.425 2
14301.994 2
14302.562 4
14303.130 7
14303.699 6
14304.267 8
14304.835 6
14305.404 2
14305.972 3
14306.541 7
14307.109 5
14307.677 4
14308.246 5
14308.814 2
14309.383 3
14309.951 8
14310.520 8
14311.088 6
14311.657 4
14312.225 6
14312.794 8
14313.362 1
14313.931 3
14314.499 1
14315.068 2
14315.636 4
14316.205 1
14316.774 3
14317.342 2
14317.911 4
14318.479 4
14319.048 4
14319.617 6
14320.185 4
14320.754 0
14321.323 1
14321.891 4
14322.460 6
14323.029 5
14323.597 1
14324.166 2
14324.735 3
14325.304 2
14325.873 1
14326.441 3
14327.010 5
14327.579 4
14328.148 6
14328.717 6
14329.285 1
14329.854 7
14330.423 8
14330.992 4
14331.561 3
14332.130 1
14332.699 1
14333.268 3
14333.837 2
14334.406 5
14334.974 10
14335.543 5
14336.112 4
14336.681 8
14337.250 8
14337.819 6
14338.388 5
14338.957 5
14339.527 3
14340.096 3
14340.665 10
14341.234 15
14341.803 11
14342.372 10
14342.941 5
14343.510 4
14344.079 4
14344.648 3
14345.218 1
14345.787 0
14346.356 3
14346.925 2
14347.494 7
14348.064 5
14348.633 4
14349.202 5
14349.771 3
14350.341 4
14350.910 5
14351.479 6
14352.048 1
14352.618 2
14353.187 4
14353.756 4
14354.326 8
14354.895 5
14355.464 3
14356.034 7
14356.603 3
14357.173 1
14357.742 1
14358.311 5
14358.881 4
14359.450 11
14360.020 8
14360.589 8
14361.159 4
14361.728 0
14362.298 6
14362.867 6
14363.437 8
14364.006 9
14364.576 12
14365.145 6
14365.715 8
14366.284 4
14366.854 2
14367.424 4
14367.993 8
14368.563 2
14369.133 3
14369.702 4
14370.272 3
14370.842 1
14371.411 5
14371.981 7
14372.551 5
14373.120 3
14373.690 7
14374.260 5
14374.830 2
14375.399 7
14375.969 6
14376.539 8
14377.109 5
14377.678 2
14378.248 0
14378.818 1
14379.388 0
14379.958 3
14380.528 4
14381.098 2
14381.667 1
14382.237 4
14382.807 3
14383.377 4
14383.947 5
14384.517 0
14385.087 2
14385.657 3
14386.227 3
14386.797 4
14387.367 3
14387.937 2
14388.507 2
14389.077 1
14389.647 5
14390.217 8
14390.787 3
14391.357 2
14391.927 1
14392.497 6
14393.068 7
14393.638 7
14394.208 9
14394.778 4
14395.348 3
14395.918 0
14396.488 2
14397.059 9
14397.629 3
14398.199 7
14398.769 9
14399.339 9
14399.910 4
14400.480 3
14401.050 3
14401.621 1
14402.191 2
14402.761 2
14403.331 5
14403.902 2
14404.472 3
14405.042 3
14405.613 2
14406.183 0
14406.754 0
14407.324 2
14407.894 4
14408.465 11
14409.035 10
14409.606 7
14410.176 6
14410.747 11
14411.317 8
14411.888 8
14412.458 3
14413.029 1
14413.599 4
14414.170 2
14414.740 2
14415.311 2
14415.881 4
14416.452 8
14417.022 6
14417.593 6
14418.164 6
14418.734 8
14419.305 4
14419.876 4
14420.446 2
14421.017 1
14421.588 5
14422.158 4
14422.729 4
14423.300 5
14423.870 2
14424.441 3
14425.012 1
14425.583 1
14426.153 4
14426.724 6
14427.295 6
14427.866 1
14428.437 1
14429.007 2
14429.578 5
14430.149 3
14430.720 0
14431.291 4
14431.862 5
14432.433 4
14433.004 4
14433.574 2
14434.145 4
14434.716 4
14435.287 2
14435.858 9
14436.429 8
14437.000 7
14437.571 3
14438.142 0
14438.713 0
14439.284 0
14439.855 2
14440.426 5
14440.997 5
14441.569 2
14442.140 1
14442.711 3
14443.282 6
14443.853 5
14444.424 2
14444.995 4
14445.566 8
14446.138 2
14446.709 3
14447.280 1
14447.851 2
14448.422 6
14448.994 6
14449.565 2
14450.136 6
14450.707 4
14451.279 6
14451.850 2
14452.421 2
14452.992 3
14453.564 6
14454.135 6
14454.706 6
14455.278 0
14455.849 2
14456.421 2
14456.992 7
14457.563 6
14458.135 3
14458.706 5
14459.278 3
14459.849 2
14460.420 1
14460.992 1
14461.563 0
14462.135 1
14462.706 6
14463.278 4
14463.849 6
14464.421 7
14464.992 9
14465.564 4
14466.136 4
14466.707 5
14467.279 3
14467.850 6
14468.422 8
14468.994 5
14469.565 3
14470.137 1
14470.708 0
14471.280 1
14471.852 2
14472.424 10
14472.995 9
14473.567 12
14474.139 10
14474.710 2
14475.282 7
14475.854 10
14476.426 7
14476.997 9
14477.569 8
14478.141 6
14478.713 4
14479.285 4
14479.857 5
14480.428 4
14481.000 4
14481.572 7
14482.144 9
14482.716 5
14483.288 4
14483.860 7
14484.432 4
14485.004 14
14485.576 7
14486.147 7
14486.719 5
14487.291 6
14487.863 3
14488.435 4
14489.007 2
14489.579 2
14490.152 3
14490.724 3
14491.296 5
14491.868 13
14492.440 8
14493.012 5
14493.584 8
14494.156 5
14494.728 8
14495.300 4
14495.873 4
14496.445 9
14497.017 7
14497.589 11
14498.161 7
14498.733 4
14499.306 4
14499.878 1
14500.450 1
14501.022 0
14501.595 1
14502.167 1
14502.739 3
14503.312 2
14503.884 4
14504.456 6
14505.029 2
14505.601 1
14506.173 0
14506.746 1
14507.318 4
14507.890 2
14508.463 1
14509.035 6
14509.608 3
14510.180 8
14510.753 4
14511.325 3
14511.897 8
14512.470 5
14513.042 10
14513.615 11
14514.187 5
14514.760 2
14515.333 4
14515.905 2
14516.478 5
14517.050 5
14517.623 3
14518.195 4
14518.768 8
14519.341 8
14519.913 7
14520.486 6
14521.059 2
14521.631 1
14522.204 0
14522.777 1
14523.349 6
14523.922 2
14524.495 4
14525.067 5
14525.640 4
14526.213 2
14526.786 0
14527.359 1
14527.931 1
14528.504 0
14529.077 1
14529.650 2
14530.223 2
14530.795 4
14531.368 5
14531.941 4
14532.514 4
14533.087 3
14533.660 2
14534.233 0
14534.806 5
14535.379 8
14535.952 6
14536.525 3
14537.097 2
14537.670 6
14538.243 7
14538.816 4
14539.389 3
14539.962 3
14540.536 1
14541.109 5
14541.682 3
14542.255 9
14542.828 6
14543.401 3
14543.974 5
14544.547 2
14545.120 3
14545.693 1
14546.267 0
14546.840 0
14547.413 3
14547.986 4
14548.559 3
14549.132 0
14549.706 3
14550.279 5
14550.852 3
14551.425 6
14551.999 4
14552.572 4
14553.145 4
14553.719 2
14554.292 4
14554.865 5
14555.439 1
14556.012 3
14556.585 1
14557.159 3
14557.732 1
14558.305 1
14558.879 4
14559.452 1
14560.026 2
14560.599 8
14561.173 4
14561.746 4
14562.319 5
14562.893 2
14563.466 6
14564.040 3
14564.613 2
14565.187 1
14565.760 1
14566.334 3
14566.908 6
14567.481 8
14568.055 8
14568.628 1
14569.202 0
14569.776 3
14570.349 2
14570.923 2
14571.496 6
14572.070 4
14572.644 3
14573.218 2
14573.791 6
14574.365 4
14574.939 4
14575.512 4
14576.086 1
14576.660 3
14577.234 3
14577.807 3
14578.381 6
14578.955 8
14579.529 2
14580.103 3
14580.676 2
14581.250 7
14581.824 3
14582.398 3
14582.972 6
14583.546 8
14584.120 6
14584.694 3
14585.268 5
14585.841 1
14586.415 2
14586.989 5
14587.563 7
14588.137 3
14588.711 6
14589.285 6
14589.859 3
14590.433 3
14591.007 4
14591.581 2
14592.156 0
14592.730 4
14593.304 5
14593.878 2
14594.452 2
14595.026 5
14595.600 3
14596.174 4
14596.748 4
14597.323 3
14597.897 1
14598.471 1
14599.045 4
14599.619 6
14600.194 12
14600.768 10
14601.342 7
14601.916 6
14602.491 5
14603.065 3
14603.639 5
14604.213 4
14604.788 3
14605.362 1
14605.936 3
14606.511 3
14607.085 5
14607.659 6
14608.234 2
14608.808 2
14609.383 2
14609.957 1
14610.531 3
14611.106 4
14611.680 1
14612.255 7
14612.829 4
14613.404 3
14613.978 2
14614.553 6
14615.127 5
14615.702 2
14616.276 4
14616.851 3
14617.425 3
14618.000 3
14618.575 2
14619.149 1
14619.724 1
14620.298 1
14620.873 6
14621.448 6
14622.022 5
14622.597 13
14623.172 13
14623.746 6
14624.321 2
14624.896 0
14625.470 1
14626.045 0
14626.620 5
14627.195 5
14627.769 0
14628.344 4
14628.919 5
14629.494 2
14630.069 3
14630.643 2
14631.218 7
14631.793 3
14632.368 4
14632.943 9
14633.518 5
14634.093 2
14634.667 2
14635.242 1
14635.817 1
14636.392 2
14636.967 4
14637.542 6
14638.117 2
14638.692 6
14639.267 2
14639.842 10
14640.417 9
14640.992 1
14641.567 2
14642.142 3
14642.717 6
14643.292 4
14643.867 1
14644.442 0
14645.018 0
14645.593 0
14646.168 1
14646.743 3
14647.318 2
14647.893 4
14648.468 3
14649.044 2
14649.619 1
14650.194 0
14650.769 1
14651.344 0
14651.920 1
14652.495 3
14653.070 3
14653.645 5
14654.221 2
14654.796 0
14655.371 4
14655.947 6
14656.522 2
14657.097 0
14657.673 0
14658.248 1
14658.823 1
14659.399 5
14659.974 3
14660.550 3
14661.125 5
14661.701 2
14662.276 0
14662.851 3
14663.427 7
14664.002 8
14664.578 5
14665.153 2
14665.729 4
14666.304 3
14666.880 3
14667.455 4
14668.031 4
14668.607 5
14669.182 5
14669.758 4
14670.333 5
14670.909 2
14671.485 7
14672.060 3
14672.636 1
14673.212 2
14673.787 0
14674.363 1
14674.939 3
14675.514 4
14676.090 1
14676.666 1
14677.241 1
14677.817 2
14678.393 0
14678.969 1
14679.545 1
14680.120 13
14680.696 7
14681.272 5
14681.848 2
14682.424 3
14682.999 2
14683.575 1
14684.151 2
14684.727 0
14685.303 2
14685.879 1
14686.455 2
14687.031 6
14687.607 7
14688.183 3
14688.759 6
14689.335 9
14689.911 8
14690.487 7
14691.063 4
14691.639 5
14692.215 1
14692.791 1
14693.367 6
14693.943 6
14694.519 1
14695.095 7
14695.671 10
14696.247 2
14696.823 4
14697.399 3
14697.976 3
14698.552 3
14699.128 2
14699.704 6
14700.280 6
14700.857 4
14701.433 8
14702.009 6
14702.585 3
14703.161 2
14703.738 0
14704.314 1
14704.890 1
14705.467 1
14706.043 8
14706.619 7
14707.196 10
14707.772 5
14708.348 4
14708.925 2
14709.501 0
14710.077 1
14710.654 0
14711.230 2
14711.807 7
14712.383 4
14712.959 3
14713.536 6
14714.112 7
14714.689 7
14715.265 9
14715.842 7
14716.418 8
14716.995 10
14717.571 5
14718.148 2
14718.725 0
14719.301 5
14719.878 5
14720.454 4
14721.031 8
14721.607 5
14722.184 2
14722.761 4
14723.337 2
14723.914 1
14724.491 3
14725.067 3
14725.644 0
14726.221 4
14726.797 6
14727.374 8
14727.951 3
14728.528 0
14729.104 2
14729.681 0
14730.258 1
14730.835 3
14731.412 2
14731.988 3
14732.565 4
14733.142 1
14733.719 3
14734.296 9
14734.873 3
14735.450 0
14736.026 1
14736.603 4
14737.180 2
14737.757 3
14738.334 4
14738.911 1
14739.488 2
14740.065 3
14740.642 5
14741.219 1
14741.796 3
14742.373 3
14742.950 4
14743.527 6
14744.104 2
14744.681 1
14745.258 2
14745.835 7
14746.413 3
14746.990 1
14747.567 4
14748.144 6
14748.721 1
14749.298 2
14749.875 3
14750.453 3
14751.030 2
14751.607 2
14752.184 3
14752.761 1
14753.339 4
14753.916 9
14754.493 9
14755.070 4
14755.648 3
14756.225 1
14756.802 2
14757.380 2
14757.957 3
14758.534 2
14759.112 4
14759.689 4
14760.266 3
14760.844 3
14761.421 1
14761.999 3
14762.576 1
14763.153 3
14763.731 5
14764.308 3
14764.886 2
14765.463 4
14766.041 5
14766.618 7
14767.196 2
14767.773 3
14768.351 3
14768.928 5
14769.506 3
14770.083 5
14770.661 7
14771.239 3
14771.816 2
14772.394 7
14772.971 4
14773.549 10
14774.127 8
14774.704 6
14775.282 7
14775.860 4
14776.437 3
14777.015 4
14777.593 2
14778.171 1
14778.748 2
14779.326 5
14779.904 12
14780.482 4
14781.059 5
14781.637 7
14782.215 3
14782.793 2
14783.371 7
14783.948 8
14784.526 7
14785.104 10
14785.682 14
14786.260 13
14786.838 10
14787.416 7
14787.994 6
14788.572 6
14789.149 6
14789.727 10
14790.305 6
14790.883 7
14791.461 12
14792.039 12
14792.617 5
14793.195 3
14793.773 3
14794.351 8
14794.929 10
14795.508 8
14796.086 5
14796.664 4
14797.242 3
14797.820 1
14798.398 1
14798.976 1
14799.554 1
14800.132 0
14800.711 0
14801.289 3
14801.867 1
14802.445 1
14803.023 1
14803.602 4
14804.180 3
14804.758 7
14805.336 3
14805.915 2
14806.493 3
14807.071 1
14807.650 5
14808.228 6
14808.806 1
14809.384 1
14809.963 2
14810.541 3
14811.120 6
14811.698 6
14812.276 3
14812.855 3
14813.433 2
14814.012 6
14814.590 5
14815.168 2
14815.747 5
14816.325 1
14816.904 2
14817.482 1
14818.061 4
14818.639 1
14819.218 1
14819.796 5
14820.375 3
14820.954 1
14821.532 1
14822.111 0
14822.689 3
14823.268 4
14823.847 4
14824.425 8
14825.004 8
14825.583 1
14826.161 4
14826.740 5
14827.319 6
14827.897 4
14828.476 6
14829.055 3
14829.633 2
14830.212 1
14830.791 5
14831.370 4
14831.948 2
14832.527 2
14833.106 1
14833.685 0
14834.264 0
14834.843 11
14835.421 5
14836.000 7
14836.579 7
14837.158 4
14837.737 8
14838.316 3
14838.895 8
14839.474 10
14840.053 4
14840.632 1
14841.210 3
14841.789 0
14842.368 1
14842.947 3
14843.526 6
14844.105 6
14844.684 6
14845.264 4
14845.843 4
14846.422 3
14847.001 3
14847.580 4
14848.159 5
14848.738 3
14849.317 1
14849.896 0
14850.475 1
14851.055 3
14851.634 2
14852.213 2
14852.792 5
14853.371 4
14853.951 9
14854.530 5
14855.109 7
14855.688 4
14856.267 4
14856.847 2
14857.426 3
14858.005 1
14858.585 1
14859.164 1
14859.743 9
14860.323 5
14860.902 2
14861.481 4
14862.061 5
14862.640 3
14863.219 5
14863.799 3
14864.378 8
14864.958 5
14865.537 2
14866.117 1
14866.696 5
14867.275 3
14867.855 7
14868.434 7
14869.014 8
14869.593 6
14870.173 3
14870.753 3
14871.332 0
14871.912 0
14872.491 2
14873.071 1
14873.650 1
14874.230 1
14874.810 2
14875.389 1
14875.969 5
14876.549 4
14877.128 2
14877.708 4
14878.288 4
14878.867 6
14879.447 6
14880.027 3
14880.606 1
14881.186 8
14881.766 10
14882.346 6
14882.925 4
14883.505 7
14884.085 5
14884.665 3
14885.245 1
14885.825 2
14886.404 3
14886.984 1
14887.564 0
14888.144 2
14888.724 2
14889.304 3
14889.884 2
14890.464 3
14891.044 3
14891.624 2
14892.203 2
14892.783 5
14893.363 1
14893.943 0
14894.523 2
14895.103 3
14895.683 4
14896.264 2
14896.844 6
14897.424 6
14898.004 2
14898.584 1
14899.164 0
14899.744 1
14900.324 5
14900.904 8
14901.484 6
14902.065 10
14902.645 4
14903.225 3
14903.805 3
14904.385 6
14904.965 2
14905.546 3
14906.126 1
14906.706 2
14907.286 6
14907.867 6
14908.447 6
14909.027 5
14909.608 3
14910.188 2
14910.768 3
14911.349 6
14911.929 3
14912.509 4
14913.090 8
14913.670 5
14914.250 4
14914.831 4
14915.411 9
14915.992 4
14916.572 2
14917.152 5
14917.733 3
14918.313 0
14918.894 1
14919.474 0
14920.055 4
14920.635 4
14921.216 3
14921.796 6
14922.377 3
14922.958 2
14923.538 1
14924.119 9
14924.699 5
14925.280 6
14925.861 3
14926.441 5
14927.022 5
14927.602 2
14928.183 0
14928.764 3
14929.344 2
14929.925 9
14930.506 11
14931.087 4
14931.667 3
14932.248 3
14932.829 6
14933.410 2
14933.990 3
14934.571 4
14935.152 10
14935.733 11
14936.314 11
14936.894 11
14937.475 5
14938.056 4
14938.637 3
14939.218 2
14939.799 1
14940.380 1
14940.961 1
14941.541 2
14942.122 3
14942.703 5
14943.284 4
14943.865 4
14944.446 8
14945.027 6
14945.608 3
14946.189 4
14946.770 7
14947.351 6
14947.932 7
14948.513 5
14949.095 5
14949.676 6
14950.257 8
14950.838 5
14951.419 4
14952.000 3
14952.581 3
14953.162 4
14953.744 3
14954.325 5
14954.906 5
14955.487 2
14956.068 3
14956.649 6
14957.231 3
14957.812 1
14958.393 8
14958.974 10
14959.556 11
14960.137 6
14960.718 4
14961.300 3
14961.881 1
14962.462 0
14963.044 3
14963.625 3
14964.206 2
14964.788 1
14965.369 4
14965.951 3
14966.532 8
14967.113 4
14967.695 2
14968.276 1
14968.858 1
14969.439 1
14970.021 4
14970.602 0
14971.184 1
14971.765 9
14972.347 12
14972.928 11
14973.510 4
14974.091 3
14974.673 8
14975.254 8
14975.836 4
14976.418 1
14976.999 3
14977.581 1
14978.163 5
14978.744 5
14979.326 6
14979.908 7
14980.489 7
14981.071 4
14981.653 4
14982.234 3
14982.816 1
14983.398 5
14983.980 7
14984.561 4
14985.143 7
14985.725 9
14986.307 10
14986.889 5
14987.470 5
14988.052 4
14988.634 3
14989.216 3
14989.798 6
14990.380 7
14990.961 6
14991.543 8
14992.125 5
14992.707 5
14993.289 2
14993.871 5
14994.453 2
14995.035 3
14995.617 3
14996.199 3
14996.781 5
14997.363 4
14997.945 1
14998.527 3
14999.109 5
14999.691 3
15000.273 0
15000.855 4
15001.437 7
15002.020 12
15002.602 7
15003.184 4
15003.766 4
15004.348 2
15004.930 1
15005.512 3
15006.095 4
15006.677 5
15007.259 4
15007.841 1
15008.423 1
15009.006 0
15009.588 5
15010.170 3
15010.752 3
15011.335 11
15011.917 14
15012.499 11
15013.082 10
15013.664 17
15014.246 10
15014.829 10
15015.411 8
15015.993 7
15016.576 7
15017.158 6
15017.741 2
15018.323 4
15018.905 7
15019.488 7
15020.070 4
15020.653 2
15021.235 3
15021.818 2
15022.400 1
15022.983 5
15023.565 5
15024.148 8
15024.730 9
15025.313 9
15025.896 11
15026.478 10
15027.061 11
15027.643 11
15028.226 5
15028.809 7
15029.391 7
15029.974 7
15030.557 16
15031.139 14
15031.722 10
15032.305 8
15032.887 16
15033.470 17
15034.053 13
15034.635 13
15035.218 7
15035.801 10
15036.384 8
15036.967 11
15037.549 11
15038.132 11
15038.715 10
15039.298 13
15039.881 8
15040.463 6
15041.046 9
15041.629 12
15042.212 6
15042.795 6
15043.378 3
15043.961 6
15044.544 5
15045.127 17
15045.710 21
15046.293 19
15046.876 19
15047.459 15
15048.042 8
15048.625 9
15049.208 12
15049.791 9
15050.374 11
15050.957 15
15051.540 18
15052.123 18
15052.706 19
15053.289 17
15053.872 16
15054.455 31
15055.038 26
15055.622 15
15056.205 15
15056.788 15
15057.371 16
15057.954 14
15058.538 5
15059.121 10
15059.704 17
15060.287 16
15060.870 12
15061.454 11
15062.037 12
15062.620 10
15063.204 14
15063.787 19
15064.370 14
15064.954 14
15065.537 16
15066.120 19
15066.704 21
15067.287 18
15067.870 12
15068.454 7
15069.037 9
15069.621 17
15070.204 14
15070.787 12
15071.371 14
15071.954 20
15072.538 29
15073.121 45
15073.705 39
15074.288 36
15074.872 34
15075.455 43
15076.039 46
15076.622 42
15077.206 34
15077.790 47
15078.373 52
15078.957 48
15079.540 45
15080.124 48
15080.708 56
15081.291 60
15081.875 46
15082.459 48
15083.042 60
15083.626 50
15084.210 49
15084.793 49
15085.377 40
15085.961 44
15086.545 51
15087.128 49
15087.712 48
15088.296 56
15088.880 72
15089.464 65
15090.047 58
15090.631 61
15091.215 68
15091.799 72
15092.383 67
15092.967 59
15093.551 73
15094.134 93
15094.718 100
15095.302 113
15095.886 98
15096.470 88
15097.054 94
15097.638 102
15098.222 97
15098.806 116
15099.390 142
15099.974 150
15100.558 166
15101.142 174
15101.726 164
15102.310 158
15102.894 157
15103.478 195
15104.062 191
15104.647 210
15105.231 226
15105.815 228
15106.399 235
15106.983 240
15107.567 243
15108.151 279
15108.736 321
15109.320 362
15109.904 397
15110.488 417
15111.072 468
15111.657 495
15112.241 525
15112.825 525
15113.409 566
15113.994 635
15114.578 699
15115.162 736
15115.747 819
15116.331 875
15116.915 880
15117.500 986
15118.084 1067
15118.668 1165
15119.253 1239
15119.837 1367
15120.422 1546
15121.006 1743
15121.590 1826
15122.175 1926
15122.759 1971
15123.344 2075
15123.928 2189
15124.513 2328
15125.097 2443
15125.682 2521
15126.266 2633
15126.851 2708
15127.435 2671
15128.020 2669
15128.604 2615
15129.189 2510
15129.774 2394
15130.358 2253
15130.943 2101
15131.527 1891
15132.112 1686
15132.697 1531
15133.281 1363
15133.866 1228
15134.451 1050
15135.035 856
15135.620 728
15136.205 582
15136.790 528
15137.374 481
15137.959 421
15138.544 379
15139.129 327
15139.713 287
15140.298 260
15140.883 237
15141.468 218
15142.053 213
15142.637 182
15143.222 167
15143.807 165
15144.392 129
15144.977 122
15145.562 116
15146.147 121
15146.732 119
15147.317 106
15147.901 104
15148.486 105
15149.071 90
15149.656 89
15150.241 75
15150.826 65
15151.411 71
15151.996 59
15152.581 55
15153.166 70
15153.751 55
15154.337 54
15154.922 53
15155.507 56
15156.092 63
15156.677 66
15157.262 71
15157.847 49
15158.432 56
15159.017 50
15159.603 54
15160.188 50
15160.773 46
15161.358 31
15161.943 40
15162.529 41
15163.114 33
15163.699 47
15164.284 39
15164.870 27
15165.455 39
15166.040 44
15166.626 35
15167.211 21
15167.796 17
15168.382 17
15168.967 16
15169.552 21
15170.138 31
15170.723 27
15171.308 20
15171.894 24
15172.479 35
15173.065 40
15173.650 34
15174.236 28
15174.821 21
15175.406 21
15175.992 23
15176.577 24
15177.163 18
15177.748 14
15178.334 12
15178.920 20
15179.505 30
15180.091 16
15180.676 12
15181.262 12
15181.847 26
15182.433 24
15183.019 19
15183.604 14
15184.190 11
15184.776 9
15185.361 7
15185.947 10
15186.533 14
15187.118 13
15187.704 13
15188.290 12
15188.875 10
15189.461 5
15190.047 12
15190.633 6
15191.219 12
15191.804 17
15192.390 11
15192.976 12
15193.562 7
15194.148 5
15194.733 7
15195.319 6
15195.905 3
15196.491 6
15197.077 8
15197.663 10
15198.249 28
15198.835 20
15199.421 12
15200.007 6
15200.593 7
15201.179 6
15201.765 10
15202.351 14
15202.937 13
15203.523 10
15204.109 5
15204.695 12
15205.281 13
15205.867 15
15206.453 13
15207.039 6
15207.625 3
15208.211 3
15208.797 6
15209.383 12
15209.969 15
15210.556 6
15211.142 7
15211.728 6
15212.314 4
15212.900 9
15213.487 11
15214.073 6
15214.659 7
15215.245 11
15215.832 13
15216.418 10
15217.004 7
15217.590 3
15218.177 10
15218.763 14
15219.349 11
15219.936 11
15220.522 12
15221.108 11
15221.695 12
15222.281 18
15222.868 9
15223.454 9
15224.040 8
15224.627 8
15225.213 5
15225.800 1
15226.386 9
15226.973 8
15227.559 1
15228.146 2
15228.732 3
15229.319 0
15229.905 3
15230.492 7
15231.078 10
15231.665 6
15232.251 9
15232.838 5
15233.425 6
15234.011 8
15234.598 11
15235.184 6
15235.771 1
15236.358 1
15236.944 10
15237.531 12
15238.118 6
15238.704 11
15239.291 11
15239.878 7
15240.465 4
15241.051 3
15241.638 8
15242.225 10
15242.812 5
15243.398 2
15243.985 2
15244.572 7
15245.159 6
15245.746 12
15246.333 19
15246.919 11
15247.506 10
15248.093 7
15248.680 6
15249.267 2
15249.854 4
15250.441 6
15251.028 6
15251.615 10
15252.202 7
15252.789 7
15253.376 4
15253.963 8
15254.550 12
15255.137 9
15255.724 12
15256.311 15
15256.898 6
15257.485 6
15258.072 6
15258.659 9
15259.246 5
15259.833 11
15260.420 8
15261.007 3
15261.595 2
15262.182 6
15262.769 7
15263.356 5
15263.943 7
15264.530 8
15265.118 6
15265.705 4
15266.292 7
15266.879 6
15267.467 5
15268.054 9
15268.641 12
15269.228 10
15269.816 6
15270.403 9
15270.990 6
15271.578 7
15272.165 11
15272.752 13
15273.340 18
15273.927 14
15274.515 10
15275.102 20
15275.689 14
15276.277 15
15276.864 16
15277.452 13
15278.039 9
15278.627 6
15279.214 6
15279.802 7
15280.389 10
15280.977 14
15281.564 10
15282.152 15
15282.739 17
15283.327 10
15283.914 13
15284.502 10
15285.089 8
15285.677 16
15286.265 16
15286.852 15
15287.440 10
15288.028 16
15288.615 11
15289.203 15
15289.791 13
15290.378 14
15290.966 24
15291.554 17
15292.142 23
15292.729 25
15293.317 19
15293.905 23
15294.493 23
15295.080 20
15295.668 15
15296.256 14
15296.844 19
15297.432 13
15298.019 16
15298.607 23
15299.195 19
15299.783 18
15300.371 18
15300.959 15
15301.547 14
15302.135 7
15302.723 10
15303.311 7
15303.899 10
15304.487 9
15305.074 13
15305.662 11
15306.250 16
15306.839 20
15307.427 21
15308.015 18
15308.603 19
15309.191 26
15309.779 24
15310.367 18
15310.955 31
15311.543 21
15312.131 23
15312.719 20
15313.307 25
15313.896 28
15314.484 31
15315.072 31
15315.660 15
15316.248 21
15316.837 15
15317.425 19
15318.013 23
15318.601 26
15319.189 27
15319.778 29
15320.366 25
15320.954 23
15321.543 22
15322.131 27
15322.719 21
15323.308 26
15323.896 30
15324.484 49
15325.073 43
15325.661 44
15326.249 53
15326.838 57
15327.426 53
15328.015 62
15328.603 53
15329.192 55
15329.780 62
15330.368 76
15330.957 77
15331.545 84
15332.134 83
15332.722 72
15333.311 76
15333.899 64
15334.488 71
15335.077 48
15335.665 48
15336.254 63
15336.842 54
15337.431 51
15338.020 38
15338.608 37
15339.197 43
15339.785 36
15340.374 30
15340.963 30
15341.552 32
15342.140 20
15342.729 19
15343.318 21
15343.906 26
15344.495 22
15345.084 34
15345.673 29
15346.261 30
15346.850 29
15347.439 32
15348.028 26
15348.617 29
15349.205 26
15349.794 16
15350.383 13
15350.972 10
15351.561 14
15352.150 15
15352.739 23
15353.328 18
15353.917 31
15354.505 24
15355.094 25
15355.683 31
15356.272 26
15356.861 21
15357.450 21
15358.039 14
15358.628 16
15359.217 10
15359.806 8
15360.395 22
15360.984 23
15361.574 14
15362.163 16
15362.752 12
15363.341 10
15363.930 10
15364.519 9
15365.108 3
15365.697 9
15366.287 8
15366.876 6
15367.465 8
15368.054 7
15368.643 6
15369.233 3
15369.822 3
15370.411 4
15371.000 7
15371.589 7
15372.179 7
15372.768 5
15373.357 2
15373.947 3
15374.536 7
15375.125 6
15375.715 2
15376.304 4
15376.893 3
15377.483 4
15378.072 6
15378.662 7
15379.251 10
15379.840 12
15380.430 14
15381.019 10
15381.609 9
15382.198 6
15382.788 8
15383.377 3
15383.967 7
15384.556 9
15385.146 7
15385.735 6
15386.325 2
15386.914 8
15387.504 15
15388.093 11
15388.683 9
15389.273 6
15389.862 11
15390.452 9
15391.042 10
15391.631 6
15392.221 2
15392.811 4
15393.400 4
15393.990 6
15394.580 5
15395.169 8
15395.759 1
15396.349 6
15396.939 4
15397.528 4
15398.118 10
15398.708 5
15399.298 1
15399.888 2
15400.477 1
15401.067 6
15401.657 6
15402.247 7
15402.837 8
15403.427 13
15404.016 6
15404.606 5
15405.196 9
15405.786 5
15406.376 4
15406.966 8
15407.556 5
15408.146 3
15408.736 4
15409.326 5
15409.916 6
15410.506 8
15411.096 6
15411.686 3
15412.276 2
15412.866 5
15413.456 5
15414.046 4
15414.636 6
15415.227 4
15415.817 1
15416.407 5
15416.997 8
15417.587 8
15418.177 9
15418.767 7
15419.358 3
15419.948 5
15420.538 7
15421.128 1
15421.718 2
15422.309 2
15422.899 1
15423.489 5
15424.079 9
15424.670 2
15425.260 5
15425.850 11
15426.441 12
15427.031 18
15427.621 9
15428.212 4
15428.802 8
15429.392 13
15429.983 11
15430.573 10
15431.164 5
15431.754 8
15432.344 6
15432.935 4
15433.525 5
15434.116 4
15434.706 3
15435.297 2
15435.887 6
15436.478 7
15437.068 4
15437.659 4
15438.249 2
15438.840 3
15439.431 5
15440.021 9
15440.612 7
15441.202 3
15441.793 1
15442.384 1
15442.974 2
15443.565 3
15444.155 1
15444.746 1
15445.337 4
15445.928 5
15446.518 7
15447.109 6
15447.700 1
15448.290 3
15448.881 5
15449.472 8
15450.063 9
15450.653 6
15451.244 3
15451.835 4
15452.426 6
15453.017 3
15453.608 4
15454.198 4
15454.789 5
15455.380 2
15455.971 2
15456.562 0
15457.153 1
15457.744 2
15458.335 3
15458.926 1
15459.517 4
15460.108 3
15460.699 4
15461.290 7
15461.881 6
15462.472 8
15463.063 12
15463.654 9
15464.245 9
15464.836 5
15465.427 1
15466.018 4
15466.609 3
15467.200 4
15467.791 2
15468.382 0
15468.973 0
15469.565 0
15470.156 1
15470.747 4
15471.338 3
15471.929 8
15472.520 2
15473.112 5
15473.703 1
15474.294 0
15474.885 4
15475.477 13
15476.068 7
15476.659 4
15477.251 7
15477.842 3
15478.433 5
15479.024 2
15479.616 0
15480.207 0
15480.799 2
15481.390 7
15481.981 8
15482.573 5
15483.164 3
15483.756 6
15484.347 3
15484.938 8
15485.530 5
15486.121 4
15486.713 1
15487.304 3
15487.896 4
15488.487 1
15489.079 1
15489.670 6
15490.262 7
15490.853 8
15491.445 7
15492.037 6
15492.628 4
15493.220 0
15493.811 0
15494.403 1
15494.995 8
15495.586 7
15496.178 4
15496.770 9
15497.361 7
15497.953 11
15498.545 6
15499.136 5
15499.728 4
15500.320 7
15500.912 8
15501.503 6
15502.095 3
15502.687 3
15503.279 2
15503.871 4
15504.462 5
15505.054 6
15505.646 5
15506.238 2
15506.830 0
15507.422 4
15508.014 4
15508.605 1
15509.197 8
15509.789 9
15510.381 8
15510.973 3
15511.565 6
15512.157 6
15512.749 6
15513.341 5
15513.933 4
15514.525 4
15515.117 6
15515.709 5
15516.301 9
15516.893 6
15517.485 2
15518.077 5
15518.669 10
15519.261 10
15519.854 5
15520.446 8
15521.038 5
15521.630 8
15522.222 8
15522.814 6
15523.407 5
15523.999 4
15524.591 6
15525.183 2
15525.775 7
15526.368 8
15526.960 5
15527.552 12
15528.144 9
15528.737 4
15529.329 3
15529.921 6
15530.514 5
15531.106 10
15531.698 9
15532.291 4
15532.883 7
15533.475 14
15534.068 11
15534.660 6
15535.253 2
15535.845 4
15536.437 4
15537.030 1
15537.622 2
15538.215 6
15538.807 2
15539.400 0
15539.992 3
15540.585 13
15541.177 11
15541.770 8
15542.362 4
15542.955 4
15543.547 8
15544.140 8
15544.733 4
15545.325 7
15545.918 7
15546.510 7
15547.103 10
15547.696 7
15548.288 2
15548.881 2
15549.474 5
15550.066 7
15550.659 2
15551.252 9
15551.845 7
15552.437 5
15553.030 4
15553.623 5
15554.216 6
15554.808 5
15555.401 6
15555.994 6
15556.587 5
15557.180 5
15557.772 5
15558.365 6
15558.958 6
15559.551 6
15560.144 12
15560.737 7
15561.330 2
15561.923 8
15562.516 5
15563.108 3
15563.701 3
15564.294 9
15564.887 8
15565.480 6
15566.073 2
15566.666 7
15567.259 4
15567.852 7
15568.445 4
15569.038 6
15569.632 9
15570.225 5
15570.818 6
15571.411 14
15572.004 9
15572.597 9
15573.190 6
15573.783 14
15574.376 10
15574.970 10
15575.563 7
15576.156 7
15576.749 5
15577.342 4
15577.936 6
15578.529 5
15579.122 3
15579.715 2
15580.309 1
15580.902 2
15581.495 1
15582.089 1
15582.682 1
15583.275 2
15583.869 3
15584.462 1
15585.055 1
15585.649 3
15586.242 3
15586.835 3
15587.429 3
15588.022 4
15588.616 3
15589.209 3
15589.803 3
15590.396 2
15590.989 7
15591.583 3
15592.176 10
15592.770 6
15593.363 3
15593.957 2
15594.551 6
15595.144 2
15595.738 1
15596.331 3
15596.925 8
15597.518 6
15598.112 4
15598.706 2
15599.299 0
15599.893 1
15600.487 1
15601.080 4
15601.674 2
15602.268 3
15602.861 6
15603.455 1
15604.049 4
15604.643 3
15605.236 3
15605.830 0
15606.424 6
15607.018 9
15607.611 9
15608.205 7
15608.799 7
15609.393 9
15609.987 11
15610.580 6
15611.174 4
15611.768 3
15612.362 13
15612.956 12
15613.550 7
15614.144 8
15614.738 7
15615.332 3
15615.926 1
15616.520 1
15617.114 7
15617.708 7
15618.302 9
15618.896 10
15619.490 8
15620.084 6
15620.678 5
15621.272 7
15621.866 3
15622.460 3
15623.054 0
15623.648 3
15624.242 14
15624.836 14
15625.430 7
15626.025 3
15626.619 1
15627.213 8
15627.807 8
15628.401 6
15628.995 5
15629.590 5
15630.184 3
15630.778 3
15631.372 5
15631.967 7
15632.561 6
15633.155 10
15633.749 9
15634.344 7
15634.938 1
15635.532 4
15636.127 2
15636.721 4
15637.315 1
15637.910 2
15638.504 0
15639.099 1
15639.693 4
15640.287 2
15640.882 4
15641.476 3
15642.071 5
15642.665 5
15643.260 6
15643.854 3
15644.449 3
15645.043 2
15645.638 4
15646.232 5
15646.827 6
15647.421 7
15648.016 8
15648.610 9
15649.205 5
15649.800 4
15650.394 5
15650.989 5
15651.583 5
15652.178 4
15652.773 8
15653.367 5
15653.962 4
15654.557 5
15655.151 6
15655.746 4
15656.341 6
15656.936 1
15657.530 1
15658.125 2
15658.720 3
15659.315 4
15659.909 2
15660.504 1
15661.099 0
15661.694 2
15662.289 3
15662.884 1
15663.478 3
15664.073 7
15664.668 3
15665.263 2
15665.858 2
15666.453 5
15667.048 12
15667.643 4
15668.238 7
15668.833 1
15669.428 8
15670.023 7
15670.618 5
15671.213 3
15671.808 3
15672.403 6
15672.998 7
15673.593 6
15674.188 8
15674.783 5
15675.378 2
15675.973 7
15676.568 9
15677.163 3
15677.758 3
15678.354 2
15678.949 2
15679.544 6
15680.139 6
15680.734 9
15681.330 4
15681.925 5
15682.520 3
15683.115 5
15683.710 3
15684.306 6
15684.901 7
15685.496 6
15686.092 4
15686.687 3
15687.282 2
15687.877 1
15688.473 12
15689.068 6
15689.664 6
15690.259 21
15690.854 26
15691.450 18
15692.045 11
15692.640 8
15693.236 7
15693.831 5
15694.427 5
15695.022 5
15695.618 4
15696.213 3
15696.809 5
15697.404 3
15698.000 3
15698.595 3
15699.191 14
15699.786 15
15700.382 16
15700.977 15
15701.573 11
15702.169 8
15702.764 7
15703.360 6
15703.956 6
15704.551 3
15705.147 3
15705.742 5
15706.338 2
15706.934 1
15707.530 3
15708.125 2
15708.721 5
15709.317 4
15709.912 2
15710.508 5
15711.104 11
15711.700 8
15712.296 3
15712.891 7
15713.487 8
15714.083 3
15714.679 3
15715.275 10
15715.870 6
15716.466 8
15717.062 13
15717.658 14
15718.254 6
15718.850 4
15719.446 4
15720.042 5
15720.638 5
15721.234 7
15721.830 7
15722.426 4
15723.022 2
15723.618 5
15724.214 7
15724.810 13
15725.406 13
15726.002 8
15726.598 5
15727.194 5
15727.790 1
15728.386 1
15728.982 1
15729.578 5
15730.174 9
15730.771 11
15731.367 13
15731.963 14
15732.559 7
15733.155 9
15733.752 13
15734.348 11
15734.944 4
15735.540 3
15736.136 2
15736.733 6
15737.329 2
15737.925 4
15738.521 1
15739.118 4
15739.714 4
15740.310 6
15740.907 4
15741.503 8
15742.099 11
15742.696 14
15743.292 13
15743.889 16
15744.485 9
15745.081 9
15745.678 12
15746.274 7
15746.871 5
15747.467 12
15748.064 12
15748.660 8
15749.257 5
15749.853 4
15750.450 4
15751.046 4
15751.643 5
15752.239 10
15752.836 11
15753.432 14
15754.029 12
15754.626 7
15755.222 6
15755.819 5
15756.415 4
15757.012 4
15757.609 1
15758.205 2
15758.802 7
15759.399 9
15759.995 6
15760.592 9
15761.189 11
15761.786 10
15762.382 10
15762.979 5
15763.576 2
15764.173 6
15764.769 11
15765.366 12
15765.963 12
15766.560 10
15767.157 8
15767.754 7
15768.350 9
15768.947 7
15769.544 3
15770.141 4
15770.738 6
15771.335 16
15771.932 13
15772.529 9
15773.126 8
15773.723 5
15774.320 4
15774.917 12
15775.514 15
15776.111 10
15776.708 15
15777.305 12
15777.902 13
15778.499 7
15779.096 11
15779.693 15
15780.290 16
15780.887 12
15781.484 13
15782.081 11
15782.678 4
15783.276 3
15783.873 7
15784.470 15
15785.067 20
15785.664 16
15786.261 10
15786.859 6
15787.456 12
15788.053 8
15788.650 4
15789.248 7
15789.845 5
15790.442 1
15791.039 4
15791.637 9
15792.234 7
15792.831 12
15793.429 14
15794.026 13
15794.623 13
15795.221 15
15795.818 15
15796.415 16
15797.013 21
15797.610 15
15798.208 14
15798.805 12
15799.403 4
15800.000 7
15800.598 16
15801.195 17
15801.792 15
15802.390 12
15802.987 9
15803.585 17
15804.183 17
15804.780 16
15805.378 18
15805.975 20
15806.573 20
15807.170 18
15807.768 13
15808.366 8
15808.963 11
15809.561 11
15810.159 19
15810.756 13
15811.354 14
15811.952 12
15812.549 18
15813.147 23
15813.745 20
15814.342 16
15814.940 29
15815.538 29
15816.136 38
15816.733 38
15817.331 23
15817.929 25
15818.527 24
15819.125 21
15819.723 33
15820.320 38
15820.918 47
15821.516 37
15822.114 42
15822.712 34
15823.310 36
15823.908 41
15824.506 38
15825.104 33
15825.701 43
15826.299 41
15826.897 44
15827.495 39
15828.093 35
15828.691 41
15829.289 33
15829.887 30
15830.485 43
15831.083 33
15831.682 41
15832.280 34
15832.878 35
15833.476 51
15834.074 66
15834.672 66
15835.270 48
15835.868 49
15836.466 57
15837.065 57
15837.663 70
15838.261 61
15838.859 55
15839.457 59
15840.056 68
15840.654 83
15841.252 82
15841.850 72
15842.449 69
15843.047 84
15843.645 81
15844.243 77
15844.842 92
15845.440 111
15846.038 138
15846.637 139
15847.235 154
15847.833 173
15848.432 152
15849.030 162
15849.629 185
15850.227 200
15850.825 209
15851.424 250
15852.022 265
15852.621 283
15853.219 286
15853.818 331
15854.416 336
15855.015 358
15855.613 350
15856.212 353
15856.810 355
15857.409 364
15858.007 412
15858.606 437
15859.205 466
15859.803 488
15860.402 519
15861.000 543
15861.599 589
15862.198 627
15862.796 674
15863.395 696
15863.994 760
15864.592 822
15865.191 841
15865.790 878
15866.388 911
15866.987 935
15867.586 919
15868.185 904
15868.783 933
15869.382 903
15869.981 893
15870.580 843
15871.179 821
15871.777 819
15872.376 733
15872.975 662
15873.574 577
15874.173 544
15874.772 491
15875.371 431
15875.969 407
15876.568 374
15877.167 331
15877.766 255
15878.365 199
15878.964 175
15879.563 161
15880.162 154
15880.761 144
15881.360 126
15881.959 106
15882.558 89
15883.157 88
15883.756 86
15884.355 71
15884.954 76
15885.553 66
15886.152 59
15886.752 56
15887.351 57
15887.950 52
15888.549 49
15889.148 45
15889.747 43
15890.346 39
15890.946 36
15891.545 38
15892.144 36
15892.743 36
15893.342 37
15893.942 35
15894.541 30
15895.140 35
15895.740 35
15896.339 39
15896.938 39
15897.537 45
15898.137 42
15898.736 43
15899.335 39
15899.935 34
15900.534 46
15901.133 46
15901.733 40
15902.332 28
15902.932 32
15903.531 25
15904.131 24
15904.730 31
15905.329 30
15905.929 20
15906.528 25
15907.128 24
15907.727 17
15908.327 17
15908.926 16
15909.526 19
15910.125 24
15910.725 30
15911.325 23
15911.924 21
15912.524 21
15913.123 18
15913.723 16
15914.323 18
15914.922 21
15915.522 16
15916.122 16
15916.721 14
15917.321 12
15917.921 13
15918.520 25
15919.120 20
15919.720 21
15920.320 19
15920.919 18
15921.519 15
15922.119 9
15922.719 14
15923.318 6
15923.918 8
15924.518 9
15925.118 17
15925.718 16
15926.318 22
15926.917 9
15927.517 17
15928.117 16
15928.717 16
15929.317 24
15929.917 27
15930.517 26
15931.117 27
15931.717 16
15932.317 13
15932.917 17
15933.517 14
15934.117 11
15934.717 12
15935.317 11
15935.917 9
15936.517 11
15937.117 19
15937.717 9
15938.317 5
15938.917 7
15939.517 4
15940.117 10
15940.717 9
15941.318 8
15941.918 9
15942.518 15
15943.118 10
15943.718 4
15944.318 2
15944.919 3
15945.519 14
15946.119 15
15946.719 6
15947.320 13
15947.920 19
15948.520 20
15949.120 17
15949.721 8
15950.321 11
15950.921 11
15951.522 16
15952.122 11
15952.722 8
15953.323 5
15953.923 10
15954.523 10
15955.124 8
15955.724 12
15956.325 13
15956.925 15
15957.526 10
15958.126 11
15958.726 22
15959.327 16
15959.927 11
15960.528 5
15961.128 4
15961.729 11
15962.329 10
15962.930 13
15963.531 15
15964.131 9
15964.732 7
15965.332 15
15965.933 11
15966.534 5
15967.134 6
15967.735 8
15968.335 16
15968.936 17
15969.537 20
15970.137 16
15970.738 10
15971.339 12
15971.940 7
15972.540 9
15973.141 9
15973.742 11
15974.343 9
15974.943 15
15975.544 14
15976.145 11
15976.746 11
15977.347 10
15977.947 8
15978.548 10
15979.149 6
15979.750 13
15980.351 22
15980.952 14
15981.553 10
15982.153 8
15982.754 5
15983.355 7
15983.956 9
15984.557 4
15985.158 17
15985.759 15
15986.360 19
15986.961 17
15987.562 21
15988.163 22
15988.764 19
15989.365 12
15989.966 10
15990.567 9
15991.168 8
15991.770 7
15992.371 7
15992.972 14
15993.573 15
15994.174 8
15994.775 8
15995.376 9
15995.977 11
15996.579 13
15997.180 14
15997.781 14
15998.382 13
15998.984 14
15999.585 12
16000.186 8
16000.787 8
16001.389 7
16001.990 7
16002.591 2
16003.192 3
16003.794 9
16004.395 4
16004.996 4
16005.598 2
16006.199 4
16006.800 11
16007.402 5
16008.003 3
16008.605 7
16009.206 6
16009.808 9
16010.409 7
16011.010 6
16011.612 6
16012.213 12
16012.815 9
16013.416 9
16014.018 2
16014.619 9
16015.221 9
16015.822 11
16016.424 13
16017.026 16
16017.627 17
16018.229 15
16018.830 19
16019.432 19
16020.034 14
16020.635 8
16021.237 12
16021.839 10
16022.440 9
16023.042 18
16023.644 20
16024.245 22
16024.847 17
16025.449 15
16026.050 16
16026.652 18
16027.254 21
16027.856 15
16028.458 16
16029.059 28
16029.661 22
16030.263 24
16030.865 15
16031.467 11
16032.068 13
16032.670 15
16033.272 14
16033.874 16
16034.476 15
16035.078 7
16035.680 15
16036.282 23
16036.884 19
16037.486 10
16038.088 10
16038.690 12
16039.292 11
16039.894 15
16040.496 18
16041.098 16
16041.700 18
16042.302 15
16042.904 13
16043.506 18
16044.108 24
16044.710 13
16045.312 13
16045.914 14
16046.516 16
16047.118 13
16047.721 19
16048.323 26
16048.925 20
16049.527 14
16050.129 17
16050.731 13
16051.334 11
16051.936 9
16052.538 19
16053.140 17
16053.743 11
16054.345 14
16054.947 15
16055.549 11
16056.152 16
16056.754 14
16057.356 15
16057.959 27
16058.561 27
16059.163 28
16059.766 30
16060.368 31
16060.971 29
16061.573 21
16062.175 30
16062.778 23
16063.380 21
16063.983 28
16064.585 24
16065.188 16
16065.790 17
16066.393 16
16066.995 19
16067.598 30
16068.200 28
16068.803 32
16069.405 23
16070.008 35
16070.611 36
16071.213 29
16071.816 25
16072.418 31
16073.021 36
16073.624 35
16074.226 35
16074.829 31
16075.432 27
16076.034 26
16076.637 31
16077.240 37
16077.842 28
16078.445 41
16079.048 43
16079.651 47
16080.253 35
16080.856 23
16081.459 19
16082.062 33
16082.664 24
16083.267 24
16083.870 20
16084.473 29
16085.076 25
16085.679 18
16086.282 18
16086.884 24
16087.487 24
16088.090 23
16088.693 15
16089.296 8
16089.899 10
16090.502 13
16091.105 9
16091.708 14
16092.311 16
16092.914 21
16093.517 14
16094.120 12
16094.723 12
16095.326 12
16095.929 8
16096.532 9
16097.135 14
16097.738 18
16098.341 22
16098.944 12
16099.548 11
16100.151 7
16100.754 3
16101.357 6
16101.960 11
16102.563 16
16103.167 10
16103.770 7
16104.373 6
16104.976 10
16105.579 10
16106.183 6
16106.786 9
16107.389 8
16107.992 8
16108.596 3
16109.199 3
16109.802 6
16110.406 2
16111.009 5
16111.612 7
16112.216 15
16112.819 12
16113.423 8
16114.026 12
16114.629 6
16115.233 7
16115.836 7
16116.440 8
16117.043 7
16117.647 3
16118.250 7
16118.853 6
16119.457 3
16120.060 3
16120.664 4
16121.268 5
16121.871 5
16122.475 25
16123.078 23
16123.682 24
16124.285 22
16124.889 13
16125.493 11
16126.096 10
16126.700 4
16127.303 5
16127.907 4
16128.511 3
16129.114 2
16129.718 1
16130.322 5
16130.926 25
16131.529 24
16132.133 18
16132.737 12
16133.341 12
16133.944 11
16134.548 11
16135.152 13
16135.756 7
16136.359 7
16136.963 8
16137.567 4
16138.171 2
16138.775 4
16139.379 12
16139.983 8
16140.587 4
16141.190 7
16141.794 6
16142.398 1
16143.002 2
16143.606 9
16144.210 6
16144.814 8
16145.418 10
16146.022 9
16146.626 11
16147.230 9
16147.834 9
16148.438 5
16149.042 7
16149.646 3
16150.250 4
16150.854 6
16151.459 6
16152.063 5
16152.667 2
16153.271 5
16153.875 7
16154.479 3
16155.083 1
16155.688 1
16156.292 1
16156.896 1
16157.500 0
16158.104 8
16158.709 5
16159.313 5
16159.917 2
16160.521 9
16161.126 10
16161.730 6
16162.334 2
16162.939 4
16163.543 6
16164.147 10
16164.752 7
16165.356 5
16165.960 7
16166.565 7
16167.169 6
16167.773 8
16168.378 12
16168.982 5
16169.587 2
16170.191 5
16170.796 6
16171.400 4
16172.005 4
16172.609 5
16173.214 8
16173.818 5
16174.423 0
16175.027 2
16175.632 2
16176.236 3
16176.841 2
16177.446 3
16178.050 3
16178.655 7
16179.259 8
16179.864 5
16180.469 4
16181.073 4
16181.678 5
16182.283 3
16182.887 3
16183.492 1
16184.097 2
16184.701 2
16185.306 3
16185.911 3
16186.516 4
16187.120 6
16187.725 13
16188.330 6
16188.935 3
16189.540 12
16190.144 12
16190.749 9
16191.354 4
16191.959 3
16192.564 4
16193.169 4
16193.774 3
16194.379 1
16194.983 4
16195.588 3
16196.193 5
16196.798 12
16197.403 5
16198.008 2
16198.613 3
16199.218 2
16199.823 2
16200.428 3
16201.033 5
16201.638 4
16202.243 3
16202.848 7
16203.453 5
16204.059 4
16204.664 5
16205.269 3
16205.874 3
16206.479 7
16207.084 3
16207.689 5
16208.294 12
16208.900 9
16209.505 4
16210.110 4
16210.715 4
16211.320 5
16211.926 5
16212.531 5
16213.136 4
16213.741 3
16214.347 6
16214.952 2
16215.557 5
16216.163 4
16216.768 4
16217.373 4
16217.979 5
16218.584 5
16219.189 5
16219.795 2
16220.400 1
16221.006 1
16221.611 6
16222.216 11
16222.822 10
16223.427 4
16224.033 9
16224.638 5
16225.244 3
16225.849 0
16226.455 3
16227.060 5
16227.666 2
16228.271 4
16228.877 8
16229.482 6
16230.088 3
16230.694 4
16231.299 8
16231.905 8
16232.510 6
16233.116 5
16233.722 4
16234.327 1
16234.933 2
16235.539 3
16236.144 3
16236.750 5
16237.356 7
16237.961 5
16238.567 2
16239.173 4
16239.779 9
16240.384 6
16240.990 3
16241.596 2
16242.202 3
16242.808 0
16243.414 4
16244.019 7
16244.625 7
16245.231 17
16245.837 9
16246.443 6
16247.049 4
16247.655 1
16248.261 6
16248.866 5
16249.472 5
16250.078 6
16250.684 6
16251.290 8
16251.896 10
16252.502 7
16253.108 3
16253.714 2
16254.320 2
16254.926 2
16255.532 2
16256.138 3
16256.745 5
16257.351 4
16257.957 3
16258.563 3
16259.169 1
16259.775 2
16260.381 0
16260.987 3
16261.594 5
16262.200 3
16262.806 7
16263.412 2
16264.018 2
16264.624 3
16265.231 2
16265.837 8
16266.443 5
16267.049 7
16267.656 9
16268.262 6
16268.868 3
16269.475 9
16270.081 9
16270.687 4
16271.294 7
16271.900 5
16272.506 7
16273.113 7
16273.719 2
16274.326 3
16274.932 5
16275.538 6
16276.145 4
16276.751 8
16277.358 8
16277.964 4
16278.571 3
16279.177 8
16279.784 12
16280.390 14
16280.997 11
16281.603 5
16282.210 9
16282.816 7
16283.423 4
16284.030 4
16284.636 3
16285.243 5
16285.849 4
16286.456 2
16287.063 3
16287.669 1
16288.276 2
16288.883 2
16289.489 6
16290.096 8
16290.703 8
16291.309 6
16291.916 2
16292.523 1
16293.130 5
16293.736 4
16294.343 3
16294.950 4
16295.557 4
16296.164 2
16296.770 2
16297.377 4
16297.984 4
16298.591 10
16299.198 6
16299.805 5
16300.412 7
16301.019 3
16301.625 8
16302.232 7
16302.839 4
16303.446 6
16304.053 10
16304.660 8
16305.267 9
16305.874 4
16306.481 4
16307.088 8
16307.695 8
16308.302 4
16308.909 2
16309.516 2
16310.123 2
16310.731 2
16311.338 5
16311.945 4
16312.552 3
16313.159 5
16313.766 4
16314.373 8
16314.980 5
16315.588 4
16316.195 2
16316.802 2
16317.409 3
16318.016 1
16318.624 4
16319.231 3
16319.838 1
16320.445 7
16321.053 7
16321.660 5
16322.267 4
16322.875 4
16323.482 4
16324.089 6
16324.697 3
16325.304 1
16325.911 3
16326.519 3
16327.126 4
16327.734 6
16328.341 0
16328.948 2
16329.556 2
16330.163 3
16330.771 2
16331.378 3
16331.986 6
16332.593 2
16333.201 1
16333.808 5
16334.416 3
16335.023 2
16335.631 6
16336.238 3
16336.846 3
16337.453 3
16338.061 2
16338.669 5
16339.276 4
16339.884 4
16340.492 5
16341.099 5
16341.707 6
16342.315 5
16342.922 1
16343.530 1
16344.138 2
16344.745 6
16345.353 7
16345.961 3
16346.569 4
16347.176 3
16347.784 3
16348.392 6
16349.000 5
16349.608 5
16350.215 3
16350.823 3
16351.431 11
16352.039 6
16352.647 5
16353.255 2
16353.863 1
16354.470 2
16355.078 3
16355.686 3
16356.294 4
16356.902 5
16357.510 10
16358.118 10
16358.726 12
16359.334 6
16359.942 1
16360.550 1
16361.158 0
16361.766 4
16362.374 2
16362.982 0
16363.590 2
16364.198 1
16364.806 2
16365.415 3
16366.023 5
16366.631 7
16367.239 5
16367.847 3
16368.455 4
16369.063 4
16369.672 7
16370.280 3
16370.888 6
16371.496 7
16372.105 5
16372.713 7
16373.321 3
16373.929 5
16374.538 8
16375.146 6
16375.754 10
16376.362 10
16376.971 4
16377.579 4
16378.187 4
16378.796 4
16379.404 10
16380.013 11
16380.621 9
16381.229 4
16381.838 3
16382.446 7
16383.055 1
16383.663 2
16384.272 4
16384.880 12
16385.488 9
16386.097 2
16386.705 2
16387.314 1
16387.922 0
16388.531 0
16389.140 0
16389.748 4
16390.357 5
16390.965 9
16391.574 7
16392.182 6
16392.791 8
16393.400 3
16394.008 5
16394.617 4
16395.226 4
16395.834 7
16396.443 4
16397.052 4
16397.660 0
16398.269 4
16398.878 10
16399.487 5
16400.095 8
16400.704 5
16401.313 3
16401.922 1
16402.531 4
16403.139 5
16403.748 6
16404.357 4
16404.966 6
16405.575 7
16406.184 0
16406.792 1
16407.401 3
16408.010 5
16408.619 6
16409.228 1
16409.837 1
16410.446 4
16411.055 5
16411.664 3
16412.273 1
16412.882 3
16413.491 4
16414.100 10
16414.709 7
16415.318 3
16415.927 4
16416.536 2
16417.145 5
16417.754 1
16418.363 6
16418.972 4
16419.581 4
16420.191 4
16420.800 7
16421.409 8
16422.018 11
16422.627 6
16423.236 1
16423.846 2
16424.455 1
16425.064 1
16425.673 2
16426.283 1
16426.892 4
16427.501 11
16428.110 6
16428.720 6
16429.329 5
16429.938 4
16430.548 8
16431.157 5
16431.766 6
16432.376 6
16432.985 8
16433.594 10
16434.204 8
16434.813 11
16435.423 8
16436.032 5
16436.641 5
16437.251 3
16437.860 11
16438.470 8
16439.079 9
16439.689 5
16440.298 4
16440.908 4
16441.517 2
16442.127 5
16442.736 2
16443.346 5
16443.955 5
16444.565 10
16445.175 12
16445.784 7
16446.394 4
16447.003 2
16447.613 2
16448.223 1
16448.832 0
16449.442 1
16450.052 2
16450.661 3
16451.271 3
16451.881 5
16452.491 5
16453.100 2
16453.710 5
16454.320 3
16454.930 4
16455.539 3
16456.149 5
16456.759 5
16457.369 2
16457.979 8
16458.589 12
16459.198 7
16459.808 11
16460.418 11
16461.028 9
16461.638 5
16462.248 7
16462.858 4
16463.468 2
16464.078 1
16464.688 0
16465.298 2
16465.908 3
16466.518 4
16467.128 5
16467.738 5
16468.348 2
16468.958 2
16469.568 3
16470.178 6
16470.788 2
16471.398 1
16472.008 2
16472.618 4
16473.228 2
16473.838 8
16474.448 5
16475.059 13
16475.669 9
16476.279 9
16476.889 6
16477.499 8
16478.110 4
16478.720 3
16479.330 5
16479.940 4
16480.550 6
16481.161 9
16481.771 8
16482.381 6
16482.992 1
16483.602 3
16484.212 2
16484.823 2
16485.433 5
16486.043 1
16486.654 4
16487.264 5
16487.874 6
16488.485 6
16489.095 8
16489.706 8
16490.316 2
16490.926 0
16491.537 1
16492.147 3
16492.758 8
16493.368 5
16493.979 2
16494.589 8
16495.200 12
16495.810 11
16496.421 9
16497.032 5
16497.642 6
16498.253 0
16498.863 1
16499.474 1
16500.085 4
16500.695 7
16501.306 3
16501.916 1
16502.527 4
16503.138 5
16503.748 2
16504.359 3
16504.970 4
16505.581 8
16506.191 6
16506.802 9
16507.413 5
16508.024 4
16508.634 1
16509.245 2
16509.856 2
16510.467 3
16511.078 1
16511.688 1
16512.299 4
16512.910 1
16513.521 1
16514.132 0
16514.743 1
16515.354 2
16515.964 2
16516.575 1
16517.186 1
16517.797 2
16518.408 2
16519.019 3
16519.630 3
16520.241 1
16520.852 2
16521.463 9
16522.074 8
16522.685 7
16523.296 3
16523.907 0
16524.518 1
16525.130 5
16525.741 7
16526.352 14
16526.963 10
16527.574 4
16528.185 2
16528.796 5
16529.407 5
16530.019 4
16530.630 5
16531.241 1
16531.852 9
16532.463 8
16533.075 11
16533.686 8
16534.297 6
16534.908 3
16535.520 3
16536.131 7
16536.742 5
16537.354 2
16537.965 5
16538.576 3
16539.187 3
16539.799 2
16540.410 0
16541.022 1
16541.633 6
16542.244 7
16542.856 0
16543.467 2
16544.079 1
16544.690 2
16545.302 2
16545.913 0
16546.524 4
16547.136 8
16547.747 4
16548.359 3
16548.971 2
16549.582 1
16550.194 0
16550.805 3
16551.417 1
16552.028 0
16552.640 1
16553.251 1
16553.863 1
16554.475 3
16555.086 1
16555.698 5
16556.310 4
16556.921 2
16557.533 0
16558.145 0
16558.756 4
16559.368 8
16559.980 5
16560.592 3
16561.203 1
16561.815 1
16562.427 3
16563.039 6
16563.650 4
16564.262 2
16564.874 1
16565.486 0
16566.098 2
16566.710 6
16567.321 7
16567.933 9
16568.545 9
16569.157 3
16569.769 5
16570.381 5
16570.993 4
16571.605 2
16572.217 2
16572.829 1
16573.441 5
16574.053 9
16574.665 11
16575.277 14
16575.889 5
16576.501 2
16577.113 0
16577.725 2
16578.337 4
16578.949 2
16579.561 7
16580.173 8
16580.785 9
16581.397 6
16582.010 2
16582.622 2
16583.234 4
16583.846 2
16584.458 2
16585.070 2
16585.683 2
16586.295 0
16586.907 0
16587.519 2
16588.132 6
16588.744 6
16589.356 3
16589.968 6
16590.581 6
16591.193 9
16591.805 6
16592.418 6
16593.030 7
16593.642 3
16594.255 1
16594.867 1
16595.480 0
16596.092 5
16596.704 6
16597.317 6
16597.929 8
16598.542 4
16599.154 7
16599.767 10
16600.379 4
16600.991 0
16601.604 0
16602.217 2
16602.829 4
16603.442 4
16604.054 4
16604.667 2
16605.279 3
16605.892 4
16606.504 7
16607.117 6
16607.730 3
16608.342 9
16608.955 6
16609.568 6
16610.180 4
16610.793 7
16611.406 2
16612.018 3
16612.631 5
16613.244 2
16613.856 5
16614.469 3
16615.082 3
16615.695 3
16616.307 4
16616.920 3
16617.533 10
16618.146 12
16618.759 3
16619.371 6
16619.984 6
16620.597 6
16621.210 14
16621.823 14
16622.436 6
16623.049 3
16623.662 2
16624.274 5
16624.887 10
16625.500 5
16626.113 10
16626.726 6
16627.339 4
16627.952 6
16628.565 3
16629.178 3
16629.791 2
16630.404 2
16631.017 2
16631.630 2
16632.243 4
16632.857 2
16633.470 3
16634.083 0
16634.696 1
16635.309 0
16635.922 3
16636.535 5
16637.148 3
16637.762 4
16638.375 4
16638.988 3
16639.601 2
16640.214 8
16640.828 11
16641.441 5
16642.054 1
16642.667 4
16643.281 3
16643.894 0
16644.507 7
16645.121 4
16645.734 2
16646.347 3
16646.960 4
16647.574 5
16648.187 4
16648.801 2
16649.414 4
16650.027 7
16650.641 7
16651.254 8
16651.868 5
16652.481 5
16653.095 4
16653.708 0
16654.321 0
16654.935 3
16655.548 3
16656.162 0
16656.775 3
16657.389 4
16658.003 3
16658.616 1
16659.230 1
16659.843 3
16660.457 3
16661.070 1
16661.684 0
16662.298 0
16662.911 2
16663.525 0
16664.139 1
16664.752 6
16665.366 11
16665.980 7
16666.593 7
16667.207 0
16667.821 5
16668.435 4
16669.048 4
16669.662 8
16670.276 4
16670.890 2
16671.503 8
16672.117 9
16672.731 6
16673.345 3
16673.959 1
16674.573 9
16675.186 7
16675.800 4
16676.414 5
16677.028 2
16677.642 1
16678.256 7
16678.870 7
16679.484 8
16680.098 4
16680.712 3
16681.326 7
16681.940 5
16682.554 0
16683.168 0
16683.782 0
16684.396 2
16685.010 2
16685.624 1
16686.238 3
16686.852 2
16687.466 5
16688.080 3
16688.694 2
16689.308 0
16689.923 1
16690.537 3
16691.151 1
16691.765 2
16692.379 4
16692.993 2
16693.608 2
16694.222 4
16694.836 3
16695.450 4
16696.064 1
16696.679 3
16697.293 3
16697.907 8
16698.522 6
16699.136 0
16699.750 3
16700.365 2
16700.979 4
16701.593 3
16702.208 2
16702.822 1
16703.436 0
16704.051 8
16704.665 6
16705.280 2
16705.894 3
16706.508 2
16707.123 3
16707.737 2
16708.352 5
16708.966 5
16709.581 3
16710.195 7
16710.810 6
16711.424 3
16712.039 1
16712.653 5
16713.268 5
16713.883 4
16714.497 2
16715.112 3
16715.726 1
16716.341 1
16716.956 3
16717.570 3
16718.185 4
16718.800 2
16719.414 5
16720.029 3
16720.644 4
16721.258 4
16721.873 5
16722.488 5
16723.103 2
16723.717 2
16724.332 1
16724.947 3
16725.562 2
16726.177 1
16726.791 6
16727.406 7
16728.021 7
16728.636 8
16729.251 3
16729.866 4
16730.481 3
16731.095 1
16731.710 1
16732.325 3
16732.940 2
16733.555 6
16734.170 3
16734.785 1
16735.400 3
16736.015 0
16736.630 1
16737.245 5
16737.860 5
16738.475 9
16739.090 7
16739.705 3
16740.320 2
16740.935 2
16741.550 3
16742.165 5
16742.781 3
16743.396 4
16744.011 5
16744.626 8
16745.241 7
16745.856 3
16746.472 2
16747.087 5
16747.702 4
16748.317 9
16748.932 8
16749.548 9
16750.163 12
16750.778 9
16751.393 5
16752.009 4
16752.624 2
16753.239 6
16753.855 12
16754.470 12
16755.085 5
16755.701 2
16756.316 6
16756.931 6
16757.547 4
16758.162 4
16758.777 4
16759.393 8
16760.008 2
16760.624 3
16761.239 3
16761.855 8
16762.470 5
16763.086 6
16763.701 5
16764.317 5
16764.932 6
16765.548 1
16766.163 2
16766.779 3
16767.394 1
16768.010 1
16768.626 0
16769.241 4
16769.857 5
16770.472 3
16771.088 4
16771.704 4
16772.319 6
16772.935 4
16773.551 6
16774.166 3
16774.782 4
16775.398 5
16776.013 4
16776.629 5
16777.245 3
16777.861 8
16778.476 9
16779.092 8
16779.708 10
16780.324 9
16780.940 7
16781.556 14
16782.171 10
16782.787 5
16783.403 4
16784.019 7
16784.635 8
16785.251 10
16785.867 5
16786.483 5
16787.098 3
16787.714 4
16788.330 3
16788.946 8
16789.562 4
16790.178 6
16790.794 4
16791.410 3
16792.026 3
16792.642 2
16793.258 4
16793.874 7
16794.490 8
16795.107 8
16795.723 5
16796.339 4
16796.955 5
16797.571 6
16798.187 5
16798.803 8
16799.419 10
16800.036 11
16800.652 5
16801.268 4
16801.884 4
16802.500 2
16803.117 5
16803.733 8
16804.349 4
16804.965 7
16805.582 7
16806.198 3
16806.814 3
16807.430 4
16808.047 2
16808.663 7
16809.279 7
16809.896 13
16810.512 14
16811.129 10
16811.745 8
16812.361 14
16812.978 10
16813.594 12
16814.211 6
16814.827 5
16815.443 9
16816.060 16
16816.676 10
16817.293 5
16817.909 5
16818.526 8
16819.142 11
16819.759 12
16820.375 12
16820.992 19
16821.609 7
16822.225 6
16822.842 9
16823.458 7
16824.075 12
16824.692 16
16825.308 15
16825.925 18
16826.542 14
16827.158 18
16827.775 23
16828.392 16
16829.008 12
16829.625 6
16830.242 10
16830.858 9
16831.475 14
16832.092 13
16832.709 9
16833.326 8
16833.942 9
16834.559 7
16835.176 7
16835.793 3
16836.410 12
16837.026 14
16837.643 16
16838.260 14
16838.877 15
16839.494 12
16840.111 16
16840.728 14
16841.345 6
16841.962 3
16842.579 4
16843.196 3
16843.813 7
16844.429 7
16845.046 6
16845.664 8
16846.281 9
16846.898 10
16847.515 7
16848.132 3
16848.749 6
16849.366 7
16849.983 9
16850.600 7
16851.217 6
16851.834 16
16852.451 13
16853.068 19
16853.686 17
16854.303 14
16854.920 16
16855.537 10
16856.154 13
16856.772 10
16857.389 24
16858.006 33
16858.623 30
16859.241 23
16859.858 18
16860.475 25
16861.092 17
16861.710 14
16862.327 16
16862.944 18
16863.562 18
16864.179 18
16864.796 15
16865.414 20
16866.031 13
16866.649 6
16867.266 9
16867.883 15
16868.501 19
16869.118 27
16869.736 33
16870.353 21
16870.971 26
16871.588 26
16872.206 35
16872.823 42
16873.441 33
16874.058 38
16874.676 32
16875.293 44
16875.911 35
16876.528 40
16877.146 46
16877.764 38
16878.381 27
16878.999 27
16879.616 33
16880.234 44
16880.852 54
16881.469 40
16882.087 48
16882.705 47
16883.322 54
16883.940 64
16884.558 57
16885.176 65
16885.793 64
16886.411 67
16887.029 73
16887.647 57
16888.264 53
16888.882 64
16889.500 88
16890.118 80
16890.736 67
16891.354 80
16891.971 72
16892.589 76
16893.207 64
16893.825 69
16894.443 86
16895.061 85
16895.679 72
16896.297 61
16896.915 62
16897.533 51
16898.151 55
16898.769 74
16899.387 90
16900.005 96
16900.623 108
16901.241 113
16901.859 123
16902.477 99
16903.095 96
16903.713 90
16904.331 91
16904.949 119
16905.567 115
16906.185 115
16906.803 131
16907.422 129
16908.040 139
16908.658 153
16909.276 159
16909.894 163
16910.513 162
16911.131 159
16911.749 162
16912.367 179
16912.985 188
16913.604 185
16914.222 166
16914.840 145
16915.459 170
16916.077 189
16916.695 195
16917.313 193
16917.932 196
16918.550 189
16919.169 190
16919.787 222
16920.405 247
16921.024 282
16921.642 307
16922.260 327
16922.879 357
16923.497 405
16924.116 417
16924.734 373
16925.353 379
16925.971 397
16926.590 485
16927.208 515
16927.827 539
16928.445 527
16929.064 590
16929.682 700
16930.301 713
16930.919 771
16931.538 815
16932.157 884
16932.775 964
16933.394 997
16934.013 1042
16934.631 1124
16935.250 1146
16935.868 1178
16936.487 1258
16937.106 1337
16937.725 1393
16938.343 1470
16938.962 1461
16939.581 1497
16940.199 1584
16940.818 1732
16941.437 1833
16942.056 1967
16942.675 2057
16943.293 2201
16943.912 2346
16944.531 2477
16945.150 2555
16945.769 2720
16946.388 2864
16947.006 3086
16947.625 3207
16948.244 3255
16948.863 3349
16949.482 3393
16950.101 3538
16950.720 3727
16951.339 3781
16951.958 3764
16952.577 3745
16953.196 3769
16953.815 3693
16954.434 3692
16955.053 3617
16955.672 3463
16956.291 3343
16956.910 3167
16957.529 3012
16958.148 2844
16958.767 2689
16959.386 2509
16960.005 2269
16960.624 2011
16961.244 1856
16961.863 1690
16962.482 1491
16963.101 1356
16963.720 1218
16964.339 1089
16964.959 1001
16965.578 902
16966.197 783
16966.816 703
16967.436 620
16968.055 559
16968.674 511
16969.293 452
16969.913 426
16970.532 417
16971.151 404
16971.771 378
16972.390 380
16973.009 360
16973.629 339
16974.248 311
16974.867 313
16975.487 284
16976.106 263
16976.726 266
16977.345 255
16977.964 259
16978.584 251
16979.203 275
16979.823 234
16980.442 213
16981.062 189
16981.681 179
16982.301 174
16982.920 182
16983.540 201
16984.159 186
16984.779 185
16985.399 182
16986.018 199
16986.638 192
16987.257 159
16987.877 166
16988.497 173
16989.116 178
16989.736 160
16990.356 157
16990.975 144
16991.595 120
16992.215 121
16992.834 122
16993.454 104
16994.074 96
16994.694 116
16995.313 108
16995.933 112
16996.553 113
16997.173 117
16997.792 106
16998.412 119
16999.032 126
16999.652 126
17000.272 117
17000.892 105
17001.511 96
17002.131 79
17002.751 95
17003.371 88
17003.991 87
17004.611 94
17005.231 85
17005.851 80
17006.471 99
17007.091 88
17007.711 64
17008.331 76
17008.951 66
17009.571 68
17010.191 80
17010.811 75
17011.431 74
17012.051 80
17012.671 73
17013.291 72
17013.911 77
17014.531 70
17015.151 72
17015.772 65
17016.392 78
17017.012 65
17017.632 61
17018.252 48
17018.872 44
17019.493 39
17020.113 41
17020.733 49
17021.353 41
17021.974 38
17022.594 54
17023.214 56
17023.834 56
17024.455 51
17025.075 39
17025.695 35
17026.316 28
17026.936 39
17027.556 40
17028.177 35
17028.797 34
17029.417 37
17030.038 44
17030.658 47
17031.279 35
17031.899 34
17032.519 43
17033.140 38
17033.760 33
17034.381 31
17035.001 27
17035.622 35
17036.242 51
17036.863 55
17037.483 50
17038.104 36
17038.724 35
17039.345 33
17039.966 26
17040.586 38
17041.207 40
17041.827 27
17042.448 23
17043.069 28
17043.689 36
17044.310 25
17044.931 17
17045.551 19
17046.172 38
17046.793 29
17047.413 23
17048.034 25
17048.655 27
17049.276 42
17049.896 41
17050.517 27
17051.138 25
17051.759 26
17052.379 27
17053.000 27
17053.621 24
17054.242 27
17054.863 28
17055.484 28
17056.104 27
17056.725 26
17057.346 25
17057.967 12
17058.588 19
17059.209 33
17059.830 28
17060.451 23
17061.072 29
17061.693 22
17062.314 27
17062.935 22
17063.556 17
17064.177 15
17064.798 19
17065.419 17
17066.040 13
17066.661 19
17067.282 21
17067.903 24
17068.524 29
17069.145 28
17069.766 33
17070.388 36
17071.009 22
17071.630 21
17072.251 23
17072.872 19
17073.493 16
17074.115 14
17074.736 15
17075.357 17
17075.978 18
17076.600 17
17077.221 23
17077.842 26
17078.463 29
17079.085 24
17079.706 22
17080.327 23
17080.949 21
17081.570 13
17082.191 16
17082.813 13
17083.434 16
17084.055 18
17084.677 16
17085.298 20
17085.920 19
17086.541 22
17087.162 24
17087.784 20
17088.405 29
17089.027 34
17089.648 35
17090.270 26
17090.891 34
17091.513 26
17092.134 17
17092.756 24
17093.377 19
17093.999 12
17094.621 24
17095.242 23
17095.864 30
17096.485 40
17097.107 20
17097.729 22
17098.350 20
17098.972 20
17099.594 23
17100.215 31
17100.837 24
17101.459 24
17102.080 25
17102.702 27
17103.324 36
17103.945 31
17104.567 32
17105.189 23
17105.811 31
17106.433 33
17107.054 25
17107.676 24
17108.298 28
17108.920 36
17109.542 38
17110.164 36
17110.785 35
17111.407 34
17112.029 30
17112.651 25
17113.273 30
17113.895 39
17114.517 42
17115.139 49
17115.761 47
17116.383 78
17117.005 79
17117.627 62
17118.249 44
17118.871 44
17119.493 41
17120.115 42
17120.737 38
17121.359 37
17121.981 40
17122.603 33
17123.225 32
17123.847 36
17124.469 45
17125.092 54
17125.714 53
17126.336 75
17126.958 77
17127.580 64
17128.202 71
17128.825 66
17129.447 52
17130.069 49
17130.691 61
17131.313 71
17131.936 71
17132.558 74
17133.180 75
17133.803 71
17134.425 75
17135.047 74
17135.669 90
17136.292 93
17136.914 83
17137.536 72
17138.159 67
17138.781 96
17139.404 104
17140.026 108
17140.648 127
17141.271 109
17141.893 104
17142.516 107
17143.138 119
17143.761 121
17144.383 124
17145.006 133
17145.628 131
17146.251 125
17146.873 120
17147.496 114
17148.118 108
17148.741 140
17149.363 147
17149.986 162
17150.609 156
17151.231 164
17151.854 171
17152.476 199
17153.099 193
17153.722 197
17154.344 196
17154.967 186
17155.590 179
17156.212 179
17156.835 177
17157.458 167
17158.081 198
17158.703 208
17159.326 213
17159.949 202
17160.572 199
17161.194 190
17161.817 192
17162.440 162
17163.063 156
17163.686 160
17164.309 149
17164.931 144
17165.554 129
17166.177 119
17166.800 118
17167.423 121
17168.046 120
17168.669 118
17169.292 115
17169.915 80
17170.538 80
17171.161 92
17171.784 72
17172.407 62
17173.030 56
17173.653 69
17174.276 72
17174.899 78
17175.522 83
17176.145 102
17176.768 96
17177.391 94
17178.014 91
17178.637 81
17179.260 66
17179.883 52
17180.507 57
17181.130 49
17181.753 64
17182.376 74
17182.999 62
17183.622 61
17184.246 46
17184.869 32
17185.492 28
17186.115 42
17186.739 44
17187.362 35
17187.985 44
17188.608 45
17189.232 42
17189.855 37
17190.478 32
17191.102 40
17191.725 25
17192.348 33
17192.972 37
17193.595 29
17194.218 29
17194.842 20
17195.465 23
17196.089 25
17196.712 16
17197.336 12
17197.959 16
17198.583 29
17199.206 34
17199.829 30
17200.453 32
17201.077 27
17201.700 19
17202.324 19
17202.947 25
17203.571 23
17204.194 26
17204.818 28
17205.441 14
17206.065 15
17206.689 16
17207.312 15
17207.936 11
17208.560 19
17209.183 22
17209.807 12
17210.431 3
17211.054 8
17211.678 7
17212.302 13
17212.925 14
17213.549 15
17214.173 14
17214.797 10
17215.420 8
17216.044 5
17216.668 7
17217.292 7
17217.916 7
17218.540 5
17219.163 14
17219.787 16
17220.411 8
17221.035 13
17221.659 10
17222.283 21
17222.907 21
17223.531 10
17224.155 10
17224.779 7
17225.402 12
17226.026 9
17226.650 8
17227.274 11
17227.898 15
17228.522 13
17229.146 8
17229.770 8
17230.395 8
17231.019 14
17231.643 6
17232.267 9
17232.891 16
17233.515 14
17234.139 14
17234.763 10
17235.387 13
17236.011 7
17236.636 4
17237.260 9
17237.884 11
17238.508 15
17239.132 12
17239.757 8
17240.381 5
17241.005 9
17241.629 6
17242.254 7
17242.878 5
17243.502 14
17244.126 13
17244.751 3
17245.375 7
17245.999 4
17246.624 9
17247.248 11
17247.873 12
17248.497 8
17249.121 16
17249.746 15
17250.370 14
17250.995 10
17251.619 11
17252.243 11
17252.868 9
17253.492 12
17254.117 16
17254.741 15
17255.366 18
17255.990 14
17256.615 18
17257.239 15
17257.864 12
17258.488 9
17259.113 16
17259.738 14
17260.362 11
17260.987 13
17261.611 8
17262.236 8
17262.861 12
17263.485 7
17264.110 7
17264.735 10
17265.359 6
17265.984 9
17266.609 5
17267.234 11
17267.858 6
17268.483 10
17269.108 12
17269.733 11
17270.357 6
17270.982 9
17271.607 9
17272.232 4
17272.857 4
17273.481 14
17274.106 10
17274.731 16
17275.356 17
17275.981 11
17276.606 4
17277.231 6
17277.855 6
17278.480 4
17279.105 4
17279.730 7
17280.355 8
17280.980 6
17281.605 8
17282.230 5
17282.855 11
17283.480 15
17284.105 11
17284.730 10
17285.355 12
17285.980 7
17286.605 8
17287.231 15
17287.856 12
17288.481 17
17289.106 11
17289.731 11
17290.356 8
17290.981 10
17291.606 7
17292.232 4
17292.857 6
17293.482 2
17294.107 6
17294.732 9
17295.358 15
17295.983 11
17296.608 6
17297.233 4
17297.859 12
17298.484 23
17299.109 24
17299.735 17
17300.360 10
17300.985 5
17301.611 4
17302.236 9
17302.861 5
17303.487 5
17304.112 4
17304.737 8
17305.363 9
17305.988 9
17306.614 5
17307.239 11
17307.865 6
17308.490 13
17309.116 11
17309.741 9
17310.367 9
17310.992 8
17311.618 12
17312.243 15
17312.869 10
17313.494 12
17314.120 10
17314.745 7
17315.371 9
17315.997 17
17316.622 11
17317.248 10
17317.873 14
17318.499 12
17319.125 10
17319.750 9
17320.376 9
17321.002 8
17321.628 7
17322.253 7
17322.879 6
17323.505 5
17324.130 4
17324.756 13
17325.382 21
17326.008 12
17326.634 12
17327.259 4
17327.885 1
17328.511 5
17329.137 5
17329.763 9
17330.389 7
17331.015 5
17331.640 13
17332.266 14
17332.892 6
17333.518 6
17334.144 8
17334.770 5
17335.396 6
17336.022 8
17336.648 10
17337.274 11
17337.900 11
17338.526 14
17339.152 11
17339.778 4
17340.404 5
17341.030 14
17341.656 16
17342.282 10
17342.908 6
17343.534 6
17344.161 12
17344.787 13
17345.413 14
17346.039 13
17346.665 7
17347.291 7
17347.918 13
17348.544 13
17349.170 13
17349.796 15
17350.422 12
17351.049 9
17351.675 12
17352.301 15
17352.927 17
17353.554 16
17354.180 15
17354.806 11
17355.433 9
17356.059 8
17356.685 13
17357.312 20
17357.938 12
17358.564 6
17359.191 7
17359.817 10
17360.444 10
17361.070 18
17361.696 15
17362.323 17
17362.949 19
17363.576 16
17364.202 11
17364.829 14
17365.455 15
17366.082 24
17366.708 20
17367.335 18
17367.961 24
17368.588 13
17369.215 7
17369.841 6
17370.468 11
17371.094 8
17371.721 10
17372.348 19
17372.974 14
17373.601 16
17374.227 16
17374.854 10
17375.481 11
17376.108 9
17376.734 9
17377.361 15
17377.988 16
17378.614 15
17379.241 15
17379.868 10
17380.495 10
17381.122 12
17381.748 13
17382.375 16
17383.002 16
17383.629 10
17384.256 7
17384.882 6
17385.509 15
17386.136 14
17386.763 9
17387.390 13
17388.017 16
17388.644 9
17389.271 10
17389.898 7
17390.525 11
17391.152 13
17391.779 13
17392.406 9
17393.033 10
17393.660 13
17394.287 14
17394.914 15
17395.541 6
17396.168 10
17396.795 16
17397.422 12
17398.049 4
17398.676 9
17399.303 9
17399.930 6
17400.558 1
17401.185 8
17401.812 4
17402.439 3
17403.066 9
17403.693 10
17404.321 5
17404.948 10
17405.575 12
17406.202 4
17406.830 5
17407.457 5
17408.084 7
17408.711 7
17409.339 4
17409.966 4
17410.593 3
17411.221 5
17411.848 3
17412.475 6
17413.103 7
17413.730 12
17414.357 7
17414.985 4
17415.612 5
17416.240 17
17416.867 13
17417.495 12
17418.122 11
17418.749 8
17419.377 3
17420.004 5
17420.632 6
17421.259 6
17421.887 3
17422.515 6
17423.142 9
17423.770 9
17424.397 6
17425.025 8
17425.652 7
17426.280 5
17426.908 8
17427.535 11
17428.163 12
17428.791 9
17429.418 16
17430.046 17
17430.674 16
17431.301 6
17431.929 5
17432.557 6
17433.184 10
17433.812 7
17434.440 6
17435.068 8
17435.695 8
17436.323 12
17436.951 16
17437.579 7
17438.207 11
17438.834 8
17439.462 12
17440.090 13
17440.718 15
17441.346 9
17441.974 8
17442.602 7
17443.230 6
17443.857 9
17444.485 8
17445.113 4
17445.741 2
17446.369 4
17446.997 5
17447.625 6
17448.253 3
17448.881 7
17449.509 1
17450.137 8
17450.765 8
17451.393 14
17452.022 19
17452.650 19
17453.278 13
17453.906 11
17454.534 7
17455.162 4
17455.790 8
17456.418 13
17457.046 13
17457.675 6
17458.303 8
17458.931 10
17459.559 15
17460.187 17
17460.816 8
17461.444 11
17462.072 11
17462.700 12
17463.329 9
17463.957 12
17464.585 7
17465.214 11
17465.842 9
17466.470 6
17467.099 10
17467.727 12
17468.355 13
17468.984 9
17469.612 8
17470.240 7
17470.869 7
17471.497 7
17472.126 4
17472.754 11
17473.383 14
17474.011 9
17474.640 10
17475.268 17
17475.897 13
17476.525 12
17477.154 12
17477.782 9
17478.411 4
17479.039 6
17479.668 8
17480.296 5
17480.925 4
17481.554 8
17482.182 20
17482.811 16
17483.439 17
17484.068 19
17484.697 18
17485.325 12
17485.954 7
17486.583 2
17487.212 0
17487.840 0
17488.469 3
17489.098 2
17489.726 9
17490.355 13
17490.984 13
17491.613 12
17492.242 7
17492.870 5
17493.499 7
17494.128 3
17494.757 4
17495.386 7
17496.015 4
17496.643 7
17497.272 3
17497.901 6
17498.530 7
17499.159 7
17499.788 12
17500.417 5
17501.046 2
17501.675 6
17502.304 7
17502.933 5
17503.562 6
17504.191 5
17504.820 5
17505.449 6
17506.078 7
17506.707 6
17507.336 8
17507.965 9
17508.594 6
17509.223 9
17509.853 4
17510.482 11
17511.111 11
17511.740 7
17512.369 3
17512.998 7
17513.627 4
17514.257 6
17514.886 4
17515.515 4
17516.144 3
17516.774 3
17517.403 4
17518.032 4
17518.661 1
17519.291 4
17519.920 5
17520.549 3
17521.179 7
17521.808 3
17522.437 5
17523.067 5
17523.696 4
17524.325 4
17524.955 2
17525.584 2
17526.213 8
17526.843 7
17527.472 2
17528.102 4
17528.731 8
17529.361 15
17529.990 8
17530.620 6
17531.249 8
17531.879 4
17532.508 2
17533.138 0
17533.767 6
17534.397 7
17535.026 9
17535.656 8
17536.286 8
17536.915 6
17537.545 7
17538.174 9
17538.804 14
17539.434 10
17540.063 7
17540.693 10
17541.323 8
17541.952 6
17542.582 5
17543.212 9
17543.842 7
17544.471 14
17545.101 10
17545.731 4
17546.361 10
17546.990 9
17547.620 3
17548.250 3
17548.880 3
17549.510 5
17550.139 9
17550.769 6
17551.399 8
17552.029 6
17552.659 7
17553.289 4
17553.919 4
17554.549 4
17555.179 3
17555.809 3
17556.439 7
17557.068 7
17557.698 4
17558.328 4
17558.958 6
17559.588 3
17560.218 7
17560.849 1
17561.479 10
17562.109 9
17562.739 5
17563.369 1
17563.999 3
17564.629 8
17565.259 8
17565.889 12
17566.519 8
17567.150 9
17567.780 7
17568.410 8
17569.040 9
17569.670 6
17570.300 5
17570.931 2
17571.561 3
17572.191 3
17572.821 6
17573.452 5
17574.082 7
17574.712 11
17575.342 10
17575.973 7
17576.603 7
17577.233 1
17577.864 2
17578.494 1
17579.124 4
17579.755 1
17580.385 2
17581.016 7
17581.646 5
17582.276 7
17582.907 7
17583.537 8
17584.168 4
17584.798 1
17585.429 1
17586.059 5
17586.690 4
17587.320 6
17587.951 7
17588.581 4
17589.212 3
17589.842 2
17590.473 6
17591.104 4
17591.734 10
17592.365 6
17592.995 14
17593.626 12
17594.257 7
17594.887 9
17595.518 9
17596.149 3
17596.779 2
17597.410 5
17598.041 3
17598.671 6
17599.302 10
17599.933 8
17600.564 6
17601.194 2
17601.825 0
17602.456 2
17603.087 4
17603.718 4
17604.348 5
17604.979 4
17605.610 9
17606.241 4
17606.872 6
17607.503 8
17608.134 5
17608.764 6
17609.395 7
17610.026 7
17610.657 7
17611.288 7
17611.919 16
17612.550 6
17613.181 7
17613.812 4
17614.443 1
17615.074 3
17615.705 2
17616.336 7
17616.967 6
17617.598 4
17618.229 3
17618.860 4
17619.491 6
17620.123 5
17620.754 3
17621.385 4
17622.016 3
17622.647 6
17623.278 5
17623.909 9
17624.541 12
17625.172 4
17625.803 4
17626.434 4
17627.065 5
17627.697 3
17628.328 8
17628.959 12
17629.590 4
17630.222 2
17630.853 6
17631.484 3
17632.116 8
17632.747 7
17633.378 7
17634.010 3
17634.641 10
17635.272 9
17635.904 6
17636.535 2
17637.167 2
17637.798 6
17638.429 3
17639.061 4
17639.692 4
17640.324 2
17640.955 6
17641.587 2
17642.218 5
17642.850 6
17643.481 4
17644.113 3
17644.744 12
17645.376 11
17646.007 8
17646.639 2
17647.271 0
17647.902 6
17648.534 6
17649.166 11
17649.797 7
17650.429 5
17651.060 5
17651.692 6
17652.324 5
17652.956 2
17653.587 2
17654.219 3
17654.851 6
17655.482 13
17656.114 15
17656.746 12
17657.378 15
17658.009 13
17658.641 11
17659.273 13
17659.905 8
17660.537 9
17661.169 8
17661.800 10
17662.432 10
17663.064 7
17663.696 2
17664.328 3
17664.960 5
17665.592 10
17666.224 3
17666.856 3
17667.488 3
17668.120 6
17668.752 6
17669.384 5
17670.016 3
17670.648 4
17671.280 2
17671.912 5
17672.544 7
17673.176 6
17673.808 0
17674.440 1
17675.072 2
17675.704 2
17676.336 1
17676.968 3
17677.600 3
17678.233 5
17678.865 4
17679.497 3
17680.129 2
17680.761 1
17681.393 2
17682.026 4
17682.658 4
17683.290 4
17683.922 3
17684.555 6
17685.187 9
17685.819 14
17686.451 8
17687.084 4
17687.716 7
17688.348 5
17688.981 1
17689.613 1
17690.246 3
17690.878 3
17691.510 2
17692.143 2
17692.775 2
17693.407 1
17694.040 3
17694.672 7
17695.305 5
17695.937 6
17696.570 7
17697.202 4
17697.835 3
17698.467 6
17699.100 8
17699.732 1
17700.365 1
17700.997 4
17701.630 1
17702.263 3
17702.895 7
17703.528 4
17704.160 7
17704.793 3
17705.426 2
17706.058 6
17706.691 3
17707.324 4
17707.956 3
17708.589 4
17709.222 6
17709.854 1
17710.487 3
17711.120 3
17711.753 2
17712.385 4
17713.018 13
17713.651 15
17714.284 13
17714.917 10
17715.549 7
17716.182 7
17716.815 12
17717.448 9
17718.081 2
17718.714 1
17719.347 2
17719.979 12
17720.612 13
17721.245 9
17721.878 13
17722.511 5
17723.144 6
17723.777 3
17724.410 8
17725.043 7
17725.676 4
17726.309 1
17726.942 5
17727.575 9
17728.208 7
17728.841 5
17729.474 2
17730.107 2
17730.740 6
17731.373 3
17732.007 1
17732.640 5
17733.273 6
17733.906 1
17734.539 2
17735.172 1
17735.806 7
17736.439 4
17737.072 3
17737.705 8
17738.338 9
17738.972 5
17739.605 2
17740.238 3
17740.871 6
17741.505 8
17742.138 7
17742.771 14
17743.405 9
17744.038 3
17744.671 7
17745.305 9
17745.938 2
17746.571 4
17747.205 1
17747.838 1
17748.472 4
17749.105 1
17749.738 5
17750.372 16
17751.005 14
17751.639 13
17752.272 11
17752.906 6
17753.539 11
17754.173 12
17754.806 5
17755.440 0
17756.073 8
17756.707 5
17757.340 8
17757.974 2
17758.608 4
17759.241 1
17759.875 3
17760.508 2
17761.142 6
17761.776 8
17762.409 4
17763.043 4
17763.677 1
17764.310 5
17764.944 4
17765.578 5
17766.212 2
17766.845 2
17767.479 6
17768.113 11
17768.747 5
17769.380 2
17770.014 6
17770.648 8
17771.282 9
17771.916 10
17772.549 12
17773.183 15
17773.817 8
17774.451 5
17775.085 4
17775.719 5
17776.353 7
17776.987 5
17777.621 3
17778.255 6
17778.889 5
17779.522 1
17780.156 0
17780.790 0
17781.424 2
17782.058 6
17782.692 10
17783.327 9
17783.961 3
17784.595 8
17785.229 3
17785.863 1
17786.497 2
17787.131 3
17787.765 3
17788.399 0
17789.033 7
17789.667 5
17790.302 12
17790.936 6
17791.570 4
17792.204 3
17792.838 4
17793.473 0
17794.107 1
17794.741 3
17795.375 4
17796.010 4
17796.644 6
17797.278 6
17797.912 8
17798.547 7
17799.181 5
17799.815 4
17800.450 6
17801.084 2
17801.718 4
17802.353 4
17802.987 7
17803.622 7
17804.256 6
17804.890 4
17805.525 5
17806.159 3
17806.794 4
17807.428 8
17808.063 5
17808.697 2
17809.332 2
17809.966 4
17810.601 3
17811.235 7
17811.870 5
17812.504 5
17813.139 8
17813.773 12
17814.408 18
17815.043 11
17815.677 7
17816.312 6
17816.947 5
17817.581 7
17818.216 5
17818.851 7
17819.485 8
17820.120 4
17820.755 6
17821.389 6
17822.024 6
17822.659 4
17823.294 1
17823.928 2
17824.563 12
17825.198 14
17825.833 8
17826.467 6
17827.102 7
17827.737 11
17828.372 5
17829.007 4
17829.642 2
17830.277 6
17830.911 3
17831.546 0
17832.181 6
17832.816 9
17833.451 5
17834.086 3
17834.721 3
17835.356 5
17835.991 5
17836.626 1
17837.261 2
17837.896 6
17838.531 9
17839.166 7
17839.801 7
17840.436 11
17841.071 5
17841.706 4
17842.341 5
17842.976 3
17843.611 5
17844.247 6
17844.882 5
17845.517 4
17846.152 1
17846.787 1
17847.422 2
17848.058 7
17848.693 5
17849.328 8
17849.963 9
17850.598 5
17851.234 2
17851.869 4
17852.504 3
17853.140 5
17853.775 3
17854.410 5
17855.045 2
17855.681 4
17856.316 4
17856.951 2
17857.587 5
17858.222 3
17858.858 5
17859.493 8
17860.128 7
17860.764 8
17861.399 2
17862.035 5
17862.670 4
17863.306 6
17863.941 2
17864.577 4
17865.212 1
17865.848 3
17866.483 6
17867.119 7
17867.754 3
17868.390 10
17869.025 7
17869.661 7
17870.296 10
17870.932 11
17871.568 6
17872.203 7
17872.839 4
17873.475 2
17874.110 9
17874.746 12
17875.382 14
17876.017 14
17876.653 10
17877.289 7
17877.924 14
17878.560 13
17879.196 4
17879.832 3
17880.467 3
17881.103 9
17881.739 8
17882.375 6
17883.011 9
17883.646 2
17884.282 1
17884.918 2
17885.554 5
17886.190 3
17886.826 1
17887.462 3
17888.098 4
17888.734 6
17889.369 5
17890.005 6
17890.641 8
17891.277 6
17891.913 8
17892.549 5
17893.185 8
17893.821 6
17894.457 8
17895.093 7
17895.729 4
17896.365 2
17897.002 9
17897.638 7
17898.274 8
17898.910 4
17899.546 4
17900.182 4
17900.818 5
17901.454 4
17902.090 8
17902.727 7
17903.363 3
17903.999 3
17904.635 3
17905.271 6
17905.908 2
17906.544 2
17907.180 1
17907.816 8
17908.453 6
17909.089 1
17909.725 9
17910.362 12
17910.998 8
17911.634 6
17912.271 4
17912.907 5
17913.543 6
17914.180 11
17914.816 5
17915.452 6
17916.089 11
17916.725 5
17917.362 2
17917.998 5
17918.635 1
17919.271 5
17919.907 10
17920.544 5
17921.180 4
17921.817 9
17922.453 8
17923.090 11
17923.727 7
17924.363 4
17925.000 5
17925.636 5
17926.273 4
17926.909 6
17927.546 10
17928.183 7
17928.819 5
17929.456 2
17930.093 4
17930.729 3
17931.366 0
17932.003 2
17932.639 2
17933.276 4
17933.913 2
17934.550 1
17935.186 0
17935.823 9
17936.460 11
17937.097 5
17937.733 7
17938.370 6
17939.007 7
17939.644 14
17940.281 9
17940.918 9
17941.554 4
17942.191 5
17942.828 3
17943.465 4
17944.102 2
17944.739 2
17945.376 0
17946.013 2
17946.650 5
17947.287 3
17947.924 5
17948.561 13
17949.198 10
17949.835 11
17950.472 11
17951.109 10
17951.746 7
17952.383 3
17953.020 0
17953.657 1
17954.294 3
17954.931 7
17955.568 6
17956.205 6
17956.843 2
17957.480 12
17958.117 12
17958.754 6
17959.391 4
17960.028 4
17960.666 6
17961.303 10
17961.940 5
17962.577 4
17963.214 4
17963.852 3
17964.489 2
17965.126 5
17965.764 9
17966.401 6
17967.038 1
17967.676 3
17968.313 2
17968.950 3
17969.588 5
17970.225 5
17970.862 2
17971.500 0
17972.137 5
17972.775 4
17973.412 2
17974.049 1
17974.687 2
17975.324 9
17975.962 5
17976.599 4
17977.237 0
17977.874 3
17978.512 5
17979.149 5
17979.787 5
17980.424 3
17981.062 1
17981.700 0
17982.337 4
17982.975 7
17983.612 2
17984.250 0
17984.888 1
17985.525 1
17986.163 0
17986.801 2
17987.438 4
17988.076 6
17988.714 9
17989.351 9
17989.989 2
17990.627 3
17991.265 4
17991.902 2
17992.540 4
17993.178 8
17993.816 7
17994.454 6
17995.091 4
17995.729 7
17996.367 7
17997.005 15
17997.643 9
17998.281 4
17998.919 1
17999.556 6
18000.194 7
18000.832 9
18001.470 8
18002.108 4
18002.746 2
18003.384 4
18004.022 4
18004.660 2
18005.298 4
18005.936 0
18006.574 1
18007.212 6
18007.850 2
18008.488 2
18009.126 3
18009.764 3
18010.402 10
18011.041 7
18011.679 2
18012.317 1
18012.955 2
18013.593 2
18014.231 4
18014.869 11
18015.508 7
18016.146 3
18016.784 3
18017.422 5
18018.060 3
18018.699 4
18019.337 1
18019.975 4
18020.613 3
18021.252 4
18021.890 2
18022.528 0
18023.167 3
18023.805 5
18024.443 7
18025.082 3
18025.720 2
18026.358 6
18026.997 9
18027.635 4
18028.274 1
18028.912 3
18029.550 5
18030.189 5
18030.827 3
18031.466 2
18032.104 3
18032.743 0
18033.381 1
18034.020 5
18034.658 10
18035.297 4
18035.935 5
18036.574 3
18037.212 2
18037.851 3
18038.490 3
18039.128 9
18039.767 18
18040.405 10
18041.044 10
18041.683 4
18042.321 2
18042.960 4
18043.599 7
18044.237 4
18044.876 3
18045.515 6
18046.154 2
18046.792 1
18047.431 1
18048.070 4
18048.709 5
18049.347 9
18049.986 15
18050.625 7
18051.264 4
18051.903 4
18052.541 3
18053.180 2
18053.819 2
18054.458 7
18055.097 9
18055.736 8
18056.375 7
18057.014 8
18057.653 7
18058.291 6
18058.930 7
18059.569 7
18060.208 5
18060.847 7
18061.486 5
18062.125 6
18062.764 6
18063.403 5
18064.042 7
18064.682 10
18065.321 7
18065.960 7
18066.599 4
18067.238 1
18067.877 7
18068.516 4
18069.155 2
18069.794 12
18070.434 6
18071.073 5
18071.712 3
18072.351 2
18072.990 4
18073.629 6
18074.269 2
18074.908 0
18075.547 0
18076.186 5
18076.826 3
18077.465 1
18078.104 1
18078.744 2
18079.383 0
18080.022 4
18080.662 8
18081.301 6
18081.940 9
18082.580 4
18083.219 7
18083.858 3
18084.498 2
18085.137 6
18085.777 5
18086.416 5
18087.056 6
18087.695 5
18088.335 1
18088.974 0
18089.614 1
18090.253 3
18090.893 3
18091.532 1
18092.172 1
18092.811 3
18093.451 7
18094.090 5
18094.730 2
18095.370 1
18096.009 0
18096.649 6
18097.288 4
18097.928 3
18098.568 1
18099.207 3
18099.847 2
18100.487 3
18101.126 6
18101.766 7
18102.406 6
18103.046 7
18103.685 8
18104.325 6
18104.965 5
18105.605 5
18106.244 3
18106.884 8
18107.524 12
18108.164 7
18108.804 4
18109.444 7
18110.083 5
18110.723 2
18111.363 7
18112.003 8
18112.643 7
18113.283 5
18113.923 2
18114.563 1
18115.203 2
18115.843 7
18116.483 5
18117.123 3
18117.763 4
18118.403 3
18119.043 2
18119.683 4
18120.323 13
18120.963 5
18121.603 5
18122.243 3
18122.883 4
18123.523 3
18124.163 6
18124.803 4
18125.444 7
18126.084 5
18126.724 5
18127.364 2
18128.004 3
18128.644 1
18129.285 4
18129.925 3
18130.565 10
18131.205 5
18131.846 6
18132.486 3
18133.126 3
18133.766 2
18134.407 3
18135.047 2
18135.687 4
18136.328 12
18136.968 11
18137.608 4
18138.249 3
18138.889 2
18139.529 4
18140.170 3
18140.810 1
18141.451 3
18142.091 1
18142.731 2
18143.372 6
18144.012 12
18144.653 12
18145.293 10
18145.934 15
18146.574 15
18147.215 11
18147.855 8
18148.496 11
18149.136 8
18149.777 7
18150.418 3
18151.058 4
18151.699 2
18152.339 6
18152.980 2
18153.621 5
18154.261 4
18154.902 1
18155.543 1
18156.183 8
18156.824 11
18157.465 6
18158.105 4
18158.746 5
18159.387 3
18160.028 3
18160.668 5
18161.309 2
18161.950 6
18162.591 1
18163.232 5
18163.872 2
18164.513 3
18165.154 4
18165.795 5
18166.436 4
18167.077 1
18167.718 6
18168.358 6
18168.999 4
18169.640 9
18170.281 6
18170.922 2
18171.563 4
18172.204 14
18172.845 9
18173.486 7
18174.127 9
18174.768 7
18175.409 9
18176.050 14
18176.691 15
18177.332 9
18177.973 3
18178.614 8
18179.255 17
18179.896 9
18180.538 8
18181.179 10
18181.820 4
18182.461 8
18183.102 5
18183.743 4
18184.384 5
18185.026 11
18185.667 11
18186.308 19
18186.949 8
18187.591 3
18188.232 2
18188.873 1
18189.514 2
18190.156 5
18190.797 8
18191.438 9
18192.080 5
18192.721 6
18193.362 10
18194.004 4
18194.645 5
18195.286 9
18195.928 7
18196.569 6
18197.210 3
18197.852 4
18198.493 3
18199.135 2
18199.776 12
18200.418 10
18201.059 9
18201.701 4
18202.342 4
18202.984 5
18203.625 8
18204.267 8
18204.908 8
18205.550 7
18206.191 7
18206.833 5
18207.475 12
18208.116 10
18208.758 8
18209.399 12
18210.041 8
18210.683 9
18211.324 4
18211.966 6
18212.608 9
18213.249 8
18213.891 6
18214.533 6
18215.174 7
18215.816 9
18216.458 6
18217.100 7
18217.741 4
18218.383 1
18219.025 2
18219.667 3
18220.309 5
18220.951 6
18221.592 13
18222.234 9
18222.876 4
18223.518 5
18224.160 9
18224.802 5
18225.444 4
18226.086 5
18226.727 1
18227.369 4
18228.011 10
18228.653 9
18229.295 12
18229.937 8
18230.579 7
18231.221 4
18231.863 10
18232.505 10
18233.147 3
18233.789 3
18234.432 1
18235.074 1
18235.716 8
18236.358 9
18237.000 8
18237.642 13
18238.284 13
18238.926 10
18239.568 7
18240.211 5
18240.853 4
18241.495 1
18242.137 4
18242.779 7
18243.422 9
18244.064 11
18244.706 12
18245.348 19
18245.991 10
18246.633 5
18247.275 1
18247.918 4
18248.560 6
18249.202 5
18249.845 7
18250.487 5
18251.129 10
18251.772 15
18252.414 12
18253.056 11
18253.699 7
18254.341 9
18254.984 14
18255.626 6
18256.269 7
18256.911 2
18257.553 2
18258.196 3
18258.838 9
18259.481 10
18260.123 8
18260.766 5
18261.409 7
18262.051 5
18262.694 4
18263.336 10
18263.979 5
18264.621 5
18265.264 5
18265.907 6
18266.549 6
18267.192 9
18267.835 6
18268.477 10
18269.120 6
18269.763 1
18270.405 6
18271.048 6
18271.691 5
18272.334 3
18272.976 6
18273.619 9
18274.262 7
18274.905 2
18275.547 5
18276.190 2
18276.833 0
18277.476 0
18278.119 0
18278.762 2
18279.404 1
18280.047 6
18280.690 6
18281.333 5
18281.976 6
18282.619 4
18283.262 5
18283.905 3
18284.548 4
18285.191 2
18285.834 3
18286.477 0
18287.120 10
18287.763 11
18288.406 3
18289.049 10
18289.692 10
18290.335 5
18290.978 3
18291.621 9
18292.264 11
18292.907 7
18293.550 4
18294.193 3
18294.836 0
18295.480 2
18296.123 3
18296.766 5
18297.409 3
18298.052 3
18298.695 3
18299.339 2
18299.982 8
18300.625 5
18301.268 5
18301.912 7
18302.555 5
18303.198 5
18303.842 8
18304.485 8
18305.128 3
18305.771 4
18306.415 3
18307.058 1
18307.702 4
18308.345 4
18308.988 6
18309.632 3
18310.275 3
18310.918 2
18311.562 7
18312.205 5
18312.849 3
18313.492 2
18314.136 9
18314.779 12
18315.423 6
18316.066 5
18316.710 5
18317.353 3
18317.997 5
18318.640 8
18319.284 11
18319.928 10
18320.571 15
18321.215 11
18321.858 18
18322.502 8
18323.146 5
18323.789 6
18324.433 12
18325.077 10
18325.720 9
18326.364 8
18327.008 7
18327.651 5
18328.295 4
18328.939 2
18329.583 2
18330.226 0
18330.870 3
18331.514 2
18332.158 5
18332.801 5
18333.445 1
18334.089 4
18334.733 7
18335.377 8
18336.021 7
18336.665 6
18337.308 3
18337.952 6
18338.596 6
18339.240 8
18339.884 4
18340.528 5
18341.172 6
18341.816 1
18342.460 1
18343.104 5
18343.748 13
18344.392 8
18345.036 5
18345.680 4
18346.324 20
18346.968 10
18347.612 1
18348.256 4
18348.900 10
18349.544 8
18350.188 12
18350.833 12
18351.477 12
18352.121 15
18352.765 7
18353.409 4
18354.053 4
18354.698 5
18355.342 7
18355.986 5
18356.630 2
18357.274 1
18357.919 1
18358.563 1
18359.207 3
18359.851 1
18360.496 1
18361.140 1
18361.784 2
18362.429 1
18363.073 0
18363.717 2
18364.362 1
18365.006 0
18365.651 1
18366.295 1
18366.939 3
18367.584 8
18368.228 0
18368.873 2
18369.517 7
18370.162 9
18370.806 8
18371.451 10
18372.095 5
18372.740 3
18373.384 1
18374.029 1
18374.673 4
18375.318 3
18375.962 2
18376.607 4
18377.251 4
18377.896 4
18378.541 8
18379.185 13
18379.830 13
18380.475 6
18381.119 1
18381.764 7
18382.409 4
18383.053 2
18383.698 4
18384.343 5
18384.987 6
18385.632 1
18386.277 2
18386.922 5
18387.566 6
18388.211 4
18388.856 5
18389.501 5
18390.146 4
18390.790 4
18391.435 2
18392.080 16
18392.725 15
18393.370 9
18394.015 7
18394.660 10
18395.304 11
18395.949 5
18396.594 9
18397.239 2
18397.884 5
18398.529 1
18399.174 9
18399.819 11
18400.464 7
18401.109 7
18401.754 10
18402.399 6
18403.044 3
18403.689 3
18404.334 8
18404.979 10
18405.625 12
18406.270 8
18406.915 1
18407.560 10
18408.205 13
18408.850 9
18409.495 8
18410.140 4
18410.786 4
18411.431 6
18412.076 3
18412.721 7
18413.366 4
18414.012 3
18414.657 6
18415.302 6
18415.947 8
18416.593 7
18417.238 9
18417.883 4
18418.529 5
18419.174 7
18419.819 4
18420.465 6
18421.110 12
18421.755 9
18422.401 9
18423.046 7
18423.692 5
18424.337 3
18424.982 4
18425.628 7
18426.273 11
18426.919 8
18427.564 7
18428.210 8
18428.855 4
18429.501 9
18430.146 1
18430.792 3
18431.437 7
18432.083 4
18432.729 4
18433.374 2
18434.020 3
18434.665 3
18435.311 5
18435.957 4
18436.602 6
18437.248 6
18437.893 3
18438.539 5
18439.185 9
18439.830 3
18440.476 6
18441.122 4
18441.768 1
18442.413 2
18443.059 3
18443.705 2
18444.351 6
18444.996 6
18445.642 5
18446.288 4
18446.934 6
18447.580 5
18448.225 9
18448.871 10
18449.517 8
18450.163 3
18450.809 6
18451.455 11
18452.101 8
18452.747 2
18453.393 1
18454.039 1
18454.685 9
18455.330 5
18455.976 6
18456.622 4
18457.268 8
18457.914 5
18458.560 2
18459.206 0
18459.853 4
18460.499 6
18461.145 6
18461.791 5
18462.437 7
18463.083 5
18463.729 4
18464.375 1
18465.021 2
18465.667 3
18466.314 4
18466.960 9
18467.606 12
18468.252 9
18468.898 8
18469.545 9
18470.191 8
18470.837 5
18471.483 4
18472.130 3
18472.776 8
18473.422 10
18474.068 5
18474.715 6
18475.361 4
18476.007 6
18476.654 8
18477.300 15
18477.946 8
18478.593 3
18479.239 3
18479.885 7
18480.532 3
18481.178 6
18481.825 6
18482.471 4
18483.118 7
18483.764 12
18484.411 14
18485.057 17
18485.704 12
18486.350 9
18486.997 6
18487.643 5
18488.290 2
18488.936 5
18489.583 3
18490.229 3
18490.876 3
18491.523 7
18492.169 4
18492.816 2
18493.462 4
18494.109 7
18494.756 12
18495.402 13
18496.049 7
18496.696 7
18497.342 5
18497.989 3
18498.636 3
18499.283 7
18499.929 15
18500.576 14
18501.223 11
18501.870 7
18502.516 5
18503.163 3
18503.810 6
18504.457 5
18505.104 6
18505.751 7
18506.397 9
18507.044 6
18507.691 7
18508.338 11
18508.985 3
18509.632 4
18510.279 3
18510.926 5
18511.573 6
18512.220 13
18512.867 7
18513.514 3
18514.161 1
18514.808 1
18515.455 0
18516.102 1
18516.749 2
18517.396 5
18518.043 9
18518.690 10
18519.337 10
18519.984 5
18520.631 6
18521.278 8
18521.926 8
18522.573 5
18523.220 7
18523.867 9
18524.514 5
18525.161 8
18525.809 4
18526.456 7
18527.103 4
18527.750 3
18528.398 2
18529.045 3
18529.692 3
18530.339 5
18530.987 2
18531.634 2
18532.281 4
18532.929 6
18533.576 5
18534.223 7
18534.871 5
18535.518 7
18536.165 2
18536.813 4
18537.460 8
18538.108 13
18538.755 11
18539.402 3
18540.050 4
18540.697 8
18541.345 7
18541.992 7
18542.640 6
18543.287 8
18543.935 6
18544.582 6
18545.230 5
18545.877 3
18546.525 1
18547.173 6
18547.820 6
18548.468 6
18549.115 8
18549.763 9
18550.411 12
18551.058 15
18551.706 6
18552.354 5
18553.001 6
18553.649 11
18554.297 14
18554.944 8
18555.592 6
18556.240 7
18556.888 10
18557.535 11
18558.183 7
18558.831 5
18559.479 13
18560.127 13
18560.774 10
18561.422 3
18562.070 7
18562.718 5
18563.366 4
18564.014 4
18564.662 6
18565.309 8
18565.957 1
18566.605 2
18567.253 4
18567.901 7
18568.549 10
18569.197 8
18569.845 13
18570.493 14
18571.141 10
18571.789 6
18572.437 7
18573.085 4
18573.733 3
18574.381 4
18575.029 5
18575.677 6
18576.325 3
18576.973 8
18577.622 7
18578.270 10
18578.918 8
18579.566 7
18580.214 9
18580.862 8
18581.510 16
18582.159 9
18582.807 10
18583.455 8
18584.103 9
18584.752 12
18585.400 11
18586.048 12
18586.696 16
18587.345 9
18587.993 9
18588.641 3
18589.290 2
18589.938 4
18590.586 2
18591.235 4
18591.883 8
18592.531 9
18593.180 7
18593.828 3
18594.476 4
18595.125 5
18595.773 10
18596.422 11
18597.070 18
18597.719 11
18598.367 15
18599.016 12
18599.664 11
18600.313 10
18600.961 10
18601.610 10
18602.258 8
18602.907 7
18603.555 7
18604.204 6
18604.853 4
18605.501 8
18606.150 5
18606.798 5
18607.447 3
18608.096 4
18608.744 6
18609.393 6
18610.042 6
18610.690 9
18611.339 4
18611.988 4
18612.636 4
18613.285 9
18613.934 2
18614.583 7
18615.231 5
18615.880 6
18616.529 7
18617.178 4
18617.827 5
18618.475 6
18619.124 6
18619.773 5
18620.422 1
18621.071 3
18621.720 5
18622.369 1
18623.018 2
18623.667 3
18624.315 6
18624.964 5
18625.613 3
18626.262 5
18626.911 10
18627.560 6
18628.209 10
18628.858 5
18629.507 1
18630.156 14
18630.805 13
18631.454 15
18632.103 11
18632.753 7
18633.402 2
18634.051 4
18634.700 6
18635.349 10
18635.998 4
18636.647 4
18637.296 2
18637.946 5
18638.595 13
18639.244 16
18639.893 8
18640.542 11
18641.192 5
18641.841 1
18642.490 3
18643.139 6
18643.789 6
18644.438 3
18645.087 3
18645.736 7
18646.386 3
18647.035 2
18647.684 3
18648.334 2
18648.983 3
18649.633 8
18650.282 6
18650.931 4
18651.581 2
18652.230 4
18652.880 2
18653.529 3
18654.178 3
18654.828 9
18655.477 10
18656.127 10
18656.776 5
18657.426 4
18658.075 9
18658.725 5
18659.375 1
18660.024 5
18660.674 11
18661.323 10
18661.973 9
18662.622 10
18663.272 8
18663.922 9
18664.571 7
18665.221 3
18665.871 1
18666.520 0
18667.170 6
18667.820 7
18668.469 4
18669.119 2
18669.769 5
18670.418 3
18671.068 2
18671.718 3
18672.368 4
18673.018 5
18673.667 8
18674.317 6
18674.967 12
18675.617 8
18676.267 3
18676.916 5
18677.566 5
18678.216 4
18678.866 3
18679.516 7
18680.166 5
18680.816 13
18681.466 10
18682.116 7
18682.766 5
18683.416 11
18684.066 9
18684.716 6
18685.366 5
18686.016 4
18686.666 5
18687.316 9
18687.966 12
18688.616 8
18689.266 6
18689.916 4
18690.566 2
18691.216 1
18691.866 2
18692.516 4
18693.166 5
18693.817 4
18694.467 9
18695.117 5
18695.767 7
18696.417 4
18697.067 2
18697.718 4
18698.368 5
18699.018 11
18699.668 10
18700.319 10
18700.969 9
18701.619 11
18702.269 5
18702.920 9
18703.570 7
18704.220 10
18704.871 12
18705.521 10
18706.171 9
18706.822 10
18707.472 6
18708.123 8
18708.773 2
18709.423 4
18710.074 7
18710.724 7
18711.375 5
18712.025 5
18712.676 3
18713.326 1
18713.977 2
18714.627 0
18715.278 4
18715.928 6
18716.579 5
18717.229 6
18717.880 8
18718.530 5
18719.181 15
18719.832 13
18720.482 7
18721.133 9
18721.784 18
18722.434 5
18723.085 3
18723.736 6
18724.386 5
18725.037 4
18725.688 4
18726.338 5
18726.989 5
18727.640 10
18728.291 9
18728.941 8
18729.592 13
18730.243 9
18730.894 5
18731.544 4
18732.195 11
18732.846 6
18733.497 3
18734.148 14
18734.799 23
18735.449 16
18736.100 18
18736.751 11
18737.402 7
18738.053 12
18738.704 13
18739.355 11
18740.006 8
18740.657 3
18741.308 8
18741.959 14
18742.610 8
18743.261 18
18743.912 11
18744.563 7
18745.214 9
18745.865 14
18746.516 10
18747.167 9
18747.818 11
18748.469 8
18749.120 5
18749.772 6
18750.423 4
18751.074 5
18751.725 5
18752.376 18
18753.027 8
18753.679 7
18754.330 5
18754.981 1
18755.632 3
18756.283 0
18756.935 1
18757.586 3
18758.237 7
18758.888 12
18759.540 10
18760.191 6
18760.842 10
18761.494 7
18762.145 4
18762.796 10
18763.448 11
18764.099 9
18764.751 12
18765.402 12
18766.053 10
18766.705 11
18767.356 10
18768.008 10
18768.659 6
18769.311 6
18769.962 7
18770.613 2
18771.265 8
18771.916 18
18772.568 16
18773.220 16
18773.871 13
18774.523 12
18775.174 4
18775.826 5
18776.477 4
18777.129 4
18777.781 8
18778.432 7
18779.084 6
18779.735 5
18780.387 9
18781.039 3
18781.690 10
18782.342 6
18782.994 8
18783.646 8
18784.297 8
18784.949 5
18785.601 8
18786.253 11
18786.904 5
18787.556 7
18788.208 10
18788.860 12
18789.512 12
18790.163 10
18790.815 15
18791.467 9
18792.119 5
18792.771 6
18793.423 7
18794.075 11
18794.726 9
18795.378 6
18796.030 1
18796.682 7
18797.334 8
18797.986 5
18798.638 4
18799.290 6
18799.942 8
18800.594 8
18801.246 18
18801.898 10
18802.550 8
18803.202 4
18803.854 2
18804.506 13
18805.159 19
18805.811 10
18806.463 14
18807.115 4
18807.767 3
18808.419 1
18809.071 3
18809.723 5
18810.376 11
18811.028 9
18811.680 3
18812.332 3
18812.984 8
18813.637 11
18814.289 7
18814.941 2
18815.593 5
18816.246 6
18816.898 4
18817.550 6
18818.203 6
18818.855 9
18819.507 10
18820.160 9
18820.812 9
18821.464 6
18822.117 8
18822.769 7
18823.422 12
18824.074 17
18824.726 20
18825.379 17
18826.031 16
18826.684 12
18827.336 20
18827.989 13
18828.641 14
18829.294 8
18829.946 8
18830.599 10
18831.251 15
18831.904 8
18832.557 7
18833.209 9
18833.862 13
18834.514 13
18835.167 13
18835.820 17
18836.472 11
18837.125 7
18837.777 4
18838.430 9
18839.083 11
18839.735 15
18840.388 25
18841.041 19
18841.694 20
18842.346 11
18842.999 15
18843.652 14
18844.305 15
18844.957 16
18845.610 7
18846.263 15
18846.916 11
18847.569 13
18848.222 19
18848.874 18
18849.527 18
18850.180 9
18850.833 10
18851.486 12
18852.139 11
18852.792 14
18853.445 28
18854.098 21
18854.751 13
18855.403 12
18856.056 7
18856.709 11
18857.362 9
18858.015 6
18858.668 5
18859.322 6
18859.975 5
18860.628 9
18861.281 20
18861.934 17
18862.587 14
18863.240 5
18863.893 13
18864.546 14
18865.199 18
18865.852 13
18866.506 6
18867.159 4
18867.812 8
18868.465 9
18869.118 19
18869.772 14
18870.425 14
18871.078 15
18871.731 10
18872.385 8
18873.038 7
18873.691 2
18874.344 6
18874.998 18
18875.651 18
18876.304 15
18876.958 11
18877.611 9
18878.264 9
18878.918 9
18879.571 8
18880.225 5
18880.878 5
18881.531 5
18882.185 3
18882.838 3
18883.492 8
18884.145 6
18884.799 2
18885.452 4
18886.106 3
18886.759 1
18887.413 1
18888.066 4
18888.720 4
18889.373 6
18890.027 8
18890.680 6
18891.334 2
18891.988 4
18892.641 4
18893.295 1
18893.948 1
18894.602 8
18895.256 6
18895.909 4
18896.563 9
18897.217 8
18897.871 6
18898.524 1
18899.178 1
18899.832 5
18900.485 6
18901.139 1
18901.793 2
18902.447 3
18903.101 7
18903.754 8
18904.408 8
18905.062 3
18905.716 1
18906.370 0
18907.024 3
18907.677 8
18908.331 5
18908.985 5
18909.639 4
18910.293 4
18910.947 5
18911.601 6
18912.255 8
18912.909 6
18913.563 3
18914.217 1
18914.871 2
18915.525 1
18916.179 0
18916.833 1
18917.487 3
18918.141 2
18918.795 1
18919.449 0
18920.103 4
18920.757 2
18921.411 1
18922.066 2
18922.720 6
18923.374 5
18924.028 4
18924.682 3
18925.336 4
18925.990 3
18926.645 5
18927.299 4
18927.953 5
18928.607 6
18929.262 5
18929.916 0
18930.570 5
18931.224 2
18931.879 2
18932.533 6
18933.187 4
18933.842 7
18934.496 2
18935.150 1
18935.805 0
18936.459 5
18937.113 2
18937.768 2
18938.422 4
18939.077 4
18939.731 10
18940.386 9
18941.040 8
18941.694 11
18942.349 10
18943.003 2
18943.658 1
18944.312 2
18944.967 7
18945.622 8
18946.276 3
18946.931 3
18947.585 2
18948.240 3
18948.894 5
18949.549 7
18950.204 4
18950.858 2
18951.513 1
18952.167 4
18952.822 3
18953.477 4
18954.131 2
18954.786 8
18955.441 10
18956.096 5
18956.750 7
18957.405 6
18958.060 4
18958.715 4
18959.369 0
18960.024 1
18960.679 0
18961.334 5
18961.989 3
18962.643 6
18963.298 7
18963.953 6
18964.608 2
18965.263 1
18965.918 0
18966.573 1
18967.227 3
18967.882 1
18968.537 3
18969.192 8
18969.847 6
18970.502 3
18971.157 4
18971.812 5
18972.467 7
18973.122 5
18973.777 3
18974.432 1
18975.087 4
18975.742 3
18976.397 2
18977.052 9
18977.708 6
18978.363 3
18979.018 3
18979.673 4
18980.328 6
18980.983 4
18981.638 4
18982.293 4
18982.949 3
18983.604 5
18984.259 7
18984.914 6
18985.569 4
18986.225 6
18986.880 4
18987.535 3
18988.190 2
18988.846 6
18989.501 14
18990.156 13
18990.812 7
18991.467 6
18992.122 10
18992.778 5
18993.433 5
18994.088 7
18994.744 6
18995.399 11
18996.055 6
18996.710 8
18997.365 5
18998.021 4
18998.676 3
18999.332 3
18999.987 5
19000.643 4
19001.298 3
19001.954 6
19002.609 7
19003.265 9
19003.920 5
19004.576 9
19005.232 7
19005.887 7
19006.543 3
19007.198 2
19007.854 2
19008.510 0
19009.165 0
19009.821 1
19010.476 2
19011.132 9
19011.788 8
19012.444 10
19013.099 6
19013.755 4
19014.411 2
19015.066 1
19015.722 1
19016.378 2
19017.034 6
19017.689 9
19018.345 3
19019.001 2
19019.657 4
19020.313 7
19020.969 7
19021.624 9
19022.280 6
19022.936 6
19023.592 11
19024.248 5
19024.904 2
19025.560 2
19026.216 3
19026.872 1
19027.528 4
19028.184 5
19028.840 6
19029.495 4
19030.151 4
19030.808 5
19031.464 5
19032.120 3
19032.776 3
19033.432 8
19034.088 4
19034.744 9
19035.400 4
19036.056 4
19036.712 9
19037.368 12
19038.024 8
19038.681 5
19039.337 4
19039.993 7
19040.649 15
19041.305 15
19041.961 12
19042.618 12
19043.274 8
19043.930 8
19044.586 5
19045.243 8
19045.899 5
19046.555 3
19047.211 6
19047.868 8
19048.524 3
19049.180 5
19049.837 3
19050.493 7
19051.149 3
19051.806 7
19052.462 5
19053.119 5
19053.775 3
19054.431 1
19055.088 3
19055.744 4
19056.401 5
19057.057 2
19057.714 1
19058.370 0
19059.027 4
19059.683 7
19060.340 6
19060.996 5
19061.653 1
19062.309 13
19062.966 23
19063.622 19
19064.279 15
19064.936 20
19065.592 13
19066.249 10
19066.906 12
19067.562 6
19068.219 4
19068.876 5
19069.532 4
19070.189 5
19070.846 5
19071.502 7
19072.159 3
19072.816 1
19073.473 5
19074.129 5
19074.786 6
19075.443 6
19076.100 5
19076.756 3
19077.413 8
19078.070 3
19078.727 2
19079.384 1
19080.041 4
19080.698 10
19081.354 3
19082.011 5
19082.668 5
19083.325 7
19083.982 6
19084.639 7
19085.296 8
19085.953 3
19086.610 2
19087.267 3
19087.924 1
19088.581 5
19089.238 5
19089.895 8
19090.552 1
19091.209 1
19091.866 6
19092.523 4
19093.180 3
19093.837 3
19094.494 5
19095.152 6
19095.809 3
19096.466 2
19097.123 4
19097.780 4
19098.437 7
19099.095 5
19099.752 4
19100.409 2
19101.066 1
19101.723 11
19102.381 11
19103.038 2
19103.695 3
19104.353 5
19105.010 6
19105.667 5
19106.324 11
19106.982 9
19107.639 11
19108.296 6
19108.954 6
19109.611 4
19110.269 2
19110.926 3
19111.583 1
19112.241 15
19112.898 6
19113.556 8
19114.213 4
19114.871 4
19115.528 5
19116.186 3
19116.843 2
19117.501 5
19118.158 6
19118.816 5
19119.473 12
19120.131 7
19120.788 3
19121.446 3
19122.103 6
19122.761 5
19123.419 4
19124.076 5
19124.734 3
19125.392 7
19126.049 5
19126.707 6
19127.365 6
19128.022 7
19128.680 8
19129.338 8
19129.995 6
19130.653 13
19131.311 12
19131.969 6
19132.626 8
19133.284 22
19133.942 15
19134.600 11
19135.258 13
19135.915 5
19136.573 5
19137.231 5
19137.889 8
19138.547 3
19139.205 2
19139.863 3
19140.521 9
19141.179 10
19141.836 10
19142.494 11
19143.152 4
19143.810 7
19144.468 5
19145.126 11
19145.784 11
19146.442 12
19147.100 8
19147.758 7
19148.416 0
19149.074 5
19149.733 3
19150.391 4
19151.049 8
19151.707 4
19152.365 6
19153.023 5
19153.681 4
19154.339 8
19154.997 5
19155.656 5
19156.314 5
19156.972 8
19157.630 6
19158.288 7
19158.947 4
19159.605 3
19160.263 1
19160.921 3
19161.580 3
19162.238 4
19162.896 5
19163.555 6
19164.213 2
19164.871 2
19165.530 4
19166.188 9
19166.846 3
19167.505 10
19168.163 6
19168.821 4
19169.480 5
19170.138 6
19170.797 4
19171.455 6
19172.114 6
19172.772 4
19173.431 5
19174.089 2
19174.747 3
19175.406 5
19176.065 3
19176.723 3
19177.382 2
19178.040 1
19178.699 2
19179.357 5
19180.016 3
19180.674 3
19181.333 2
19181.992 1
19182.650 1
19183.309 4
19183.968 3
19184.626 5
19185.285 1
19185.944 3
19186.602 3
19187.261 1
19187.920 1
19188.579 0
19189.237 2
19189.896 7
19190.555 4
19191.214 5
19191.872 2
19192.531 6
19193.190 6
19193.849 1
19194.508 0
19195.167 0
19195.825 1
19196.484 6
19197.143 4
19197.802 5
19198.461 3
19199.120 1
19199.779 5
19200.438 2
19201.097 5
19201.756 7
19202.415 5
19203.074 4
19203.733 3
19204.392 6
19205.051 6
19205.710 6
19206.369 2
19207.028 4
19207.687 6
19208.346 5
19209.005 7
19209.664 7
19210.323 4
19210.982 2
19211.642 0
19212.301 0
19212.960 0
19213.619 7
19214.278 8
19214.937 5
19215.597 5
19216.256 3
19216.915 1
19217.574 0
19218.234 9
19218.893 9
19219.552 2
19220.211 4
19220.871 3
19221.530 2
19222.189 3
19222.849 3
19223.508 1
19224.167 2
19224.827 0
19225.486 2
19226.145 3
19226.805 8
19227.464 7
19228.124 4
19228.783 9
19229.443 6
19230.102 3
19230.761 5
19231.421 3
19232.080 3
19232.740 1
19233.399 0
19234.059 3
19234.719 4
19235.378 1
19236.038 4
19236.697 3
19237.357 3
19238.016 6
19238.676 4
19239.336 6
19239.995 4
19240.655 2
19241.314 1
19241.974 2
19242.634 7
19243.293 5
19243.953 8
19244.613 7
19245.273 6
19245.932 10
19246.592 5
19247.252 3
19247.912 5
19248.571 6
19249.231 5
19249.891 1
19250.551 2
19251.211 1
19251.870 3
19252.530 2
19253.190 2
19253.850 5
19254.510 3
19255.170 4
19255.830 4
19256.489 3
19257.149 5
19257.809 7
19258.469 5
19259.129 3
19259.789 9
19260.449 8
19261.109 7
19261.769 5
19262.429 5
19263.089 8
19263.749 8
19264.409 3
19265.069 2
19265.729 5
19266.389 4
19267.050 3
19267.710 4
19268.370 5
19269.030 4
19269.690 7
19270.350 2
19271.010 3
19271.671 3
19272.331 6
19272.991 6
19273.651 6
19274.311 4
19274.972 0
19275.632 2
19276.292 1
19276.952 1
19277.613 3
19278.273 5
19278.933 3
19279.593 2
19280.254 1
19280.914 1
19281.574 5
19282.235 4
19282.895 3
19283.556 6
19284.216 15
19284.876 13
19285.537 9
19286.197 8
19286.858 3
19287.518 4
19288.178 8
19288.839 10
19289.499 4
19290.160 3
19290.820 4
19291.481 5
19292.141 2
19292.802 3
19293.463 4
19294.123 8
19294.784 10
19295.444 10
19296.105 8
19296.765 4
19297.426 4
19298.087 1
19298.747 1
19299.408 4
19300.069 4
19300.729 2
19301.390 4
19302.051 1
19302.711 2
19303.372 0
19304.033 0
19304.694 0
19305.354 3
19306.015 3
19306.676 2
19307.337 2
19307.997 4
19308.658 1
19309.319 0
19309.980 3
19310.641 4
19311.302 6
19311.962 6
19312.623 4
19313.284 6
19313.945 4
19314.606 4
19315.267 6
19315.928 11
19316.589 9
19317.250 6
19317.911 4
19318.572 4
19319.233 3
19319.894 1
19320.555 1
19321.216 2
19321.877 1
19322.538 0
19323.199 1
19323.860 2
19324.521 2
19325.182 3
19325.843 2
19326.504 2
19327.165 2
19327.827 5
19328.488 5
19329.149 4
19329.810 4
19330.471 3
19331.132 5
19331.794 4
19332.455 5
19333.116 2
19333.777 2
19334.439 5
19335.100 7
19335.761 4
19336.422 4
19337.084 4
19337.745 8
19338.406 6
19339.068 6
19339.729 6
19340.390 11
19341.052 11
19341.713 4
19342.374 2
19343.036 2
19343.697 1
19344.359 2
19345.020 1
19345.682 5
19346.343 7
19347.004 3
19347.666 2
19348.327 5
19348.989 2
19349.650 1
19350.312 0
19350.973 0
19351.635 0
19352.297 1
19352.958 0
19353.620 3
19354.281 4
19354.943 2
19355.605 4
19356.266 4
19356.928 2
19357.589 2
19358.251 6
19358.913 5
19359.574 3
19360.236 4
19360.898 4
19361.560 9
19362.221 4
19362.883 8
19363.545 5
19364.207 9
19364.868 11
19365.530 4
19366.192 4
19366.854 4
19367.516 5
19368.177 2
19368.839 2
19369.501 4
19370.163 2
19370.825 2
19371.487 3
19372.149 4
19372.810 3
19373.472 1
19374.134 1
19374.796 3
19375.458 5
19376.120 3
19376.782 6
19377.444 9
19378.106 10
19378.768 5
19379.430 1
19380.092 0
19380.754 1
19381.416 2
19382.078 2
19382.740 1
19383.403 6
19384.065 9
19384.727 5
19385.389 6
19386.051 8
19386.713 3
19387.375 2
19388.038 5
19388.700 4
19389.362 1
19390.024 0
19390.686 1
19391.349 4
19392.011 0
19392.673 0
19393.335 4
19393.998 3
19394.660 3
19395.322 3
19395.984 4
19396.647 3
19397.309 5
19397.971 10
19398.634 7
19399.296 2
19399.959 4
19400.621 2
19401.283 6
19401.946 4
19402.608 2
19403.271 0
19403.933 1
19404.596 2
19405.258 3
19405.920 2
19406.583 0
19407.245 1
19407.908 3
19408.570 6
19409.233 6
19409.896 1
19410.558 0
19411.221 1
19411.883 2
19412.546 4
19413.208 8
19413.871 4
19414.534 5
19415.196 3
19415.859 4
19416.522 2
19417.184 0
19417.847 6
19418.510 2
19419.172 0
19419.835 3
19420.498 2
19421.161 5
19421.823 1
19422.486 2
19423.149 4
19423.812 8
19424.474 8
19425.137 6
19425.800 2
19426.463 2
19427.126 2
19427.789 2
19428.451 3
19429.114 3
19429.777 7
19430.440 4
19431.103 5
19431.766 3
19432.429 2
19433.092 1
19433.755 6
19434.418 5
19435.081 1
19435.744 6
19436.407 3
19437.070 6
19437.733 5
19438.396 4
19439.059 2
19439.722 2
19440.385 1
19441.048 1
19441.711 3
19442.374 5
19443.037 7
19443.700 5
19444.364 6
19445.027 18
19445.690 11
19446.353 7
19447.016 8
19447.679 5
19448.343 6
19449.006 4
19449.669 3
19450.332 3
19450.996 1
19451.659 1
19452.322 1
19452.985 0
19453.649 2
19454.312 3
19454.975 6
19455.639 4
19456.302 1
19456.965 6
19457.629 5
19458.292 6
19458.956 2
19459.619 0
19460.282 4
19460.946 2
19461.609 3
19462.273 3
19462.936 6
19463.600 2
19464.263 2
19464.926 2
19465.590 4
19466.254 7
19466.917 5
19467.581 7
19468.244 4
19468.908 2
19469.571 1
19470.235 3
19470.898 8
19471.562 3
19472.226 4
19472.889 1
19473.553 0
19474.217 0
19474.880 4
19475.544 2
19476.208 1
19476.871 1
19477.535 3
19478.199 4
19478.862 1
19479.526 0
19480.190 4
19480.854 6
19481.517 3
19482.181 3
19482.845 5
19483.509 2
19484.173 0
19484.836 3
19485.500 4
19486.164 4
19486.828 2
19487.492 2
19488.156 0
19488.820 7
19489.484 4
19490.148 5
19490.811 1
19491.475 1
19492.139 2
19492.803 3
19493.467 3
19494.131 2
19494.795 1
19495.459 1
19496.123 0
19496.787 1
19497.451 1
19498.115 3
19498.780 5
19499.444 1
19500.108 4
19500.772 2
19501.436 3
19502.100 1
19502.764 2
19503.428 1
19504.093 1
19504.757 2
19505.421 1
19506.085 1
19506.749 1
19507.413 3
19508.078 0
19508.742 2
19509.406 2
19510.070 1
19510.735 2
19511.399 4
19512.063 2
19512.728 3
19513.392 4
19514.056 4
19514.721 2
19515.385 1
19516.049 0
19516.714 1
19517.378 2
19518.042 6
19518.707 5
19519.371 8
19520.036 3
19520.700 8
19521.365 5
19522.029 2
19522.694 1
19523.358 1
19524.023 1
19524.687 1
19525.352 1
19526.016 2
19526.681 2
19527.345 3
19528.010 4
19528.674 1
19529.339 0
19530.004 0
19530.668 3
19531.333 8
19531.998 3
19532.662 4
19533.327 3
19533.991 0
19534.656 1
19535.321 1
19535.986 3
19536.650 1
19537.315 0
19537.980 0
19538.645 0
19539.309 1
19539.974 2
19540.639 0
19541.304 7
19541.968 4
19542.633 3
19543.298 1
19543.963 2
19544.628 11
19545.293 11
19545.958 10
19546.622 7
19547.287 1
19547.952 2
19548.617 2
19549.282 2
19549.947 1
19550.612 1
19551.277 2
19551.942 2
19552.607 7
19553.272 5
19553.937 10
19554.602 9
19555.267 4
19555.932 2
19556.597 2
19557.262 0
19557.927 7
19558.592 3
19559.257 0
19559.923 0
19560.588 4
19561.253 4
19561.918 1
19562.583 3
19563.248 1
19563.913 0
19564.579 0
19565.244 0
19565.909 1
19566.574 4
19567.240 4
19567.905 1
19568.570 1
19569.235 1
19569.901 3
19570.566 3
19571.231 0
19571.897 1
19572.562 0
19573.227 0
19573.893 1
19574.558 1
19575.223 0
19575.889 0
19576.554 5
19577.220 14
19577.885 15
19578.550 11
19579.216 9
19579.881 3
19580.547 4
19581.212 2
19581.878 0
19582.543 0
19583.209 1
19583.874 0
19584.540 2
19585.205 3
19585.871 2
19586.536 4
19587.202 7
19587.868 7
19588.533 5
19589.199 3
19589.865 0
19590.530 3
19591.196 5
19591.861 1
19592.527 1
19593.193 1
19593.859 0
19594.524 1
19595.190 12
19595.856 5
19596.521 3
19597.187 1
19597.853 7
19598.519 5
19599.184 7
19599.850 7
19600.516 8
19601.182 1
19601.848 2
19602.514 3
19603.179 2
19603.845 5
19604.511 6
19605.177 11
19605.843 7
19606.509 4
19607.175 4
19607.841 3
19608.507 1
19609.173 1
19609.839 1
19610.505 1
19611.171 0
19611.837 1
19612.503 0
19613.169 0
19613.835 1
19614.501 3
19615.167 3
19615.833 5
19616.499 0
19617.165 1
19617.831 2
19618.497 3
19619.163 7
19619.829 1
19620.496 0
19621.162 3
19621.828 4
19622.494 3
19623.160 1
19623.827 1
19624.493 5
19625.159 4
19625.825 1
19626.491 4
19627.158 3
19627.824 4
19628.490 1
19629.157 3
19629.823 2
19630.489 1
19631.156 5
19631.822 6
19632.488 7
19633.155 1
19633.821 4
19634.487 3
19635.154 6
19635.820 8
19636.487 6
19637.153 6
19637.820 9
19638.486 6
19639.152 6
19639.819 8
19640.485 4
19641.152 4
19641.818 4
19642.485 1
19643.151 3
19643.818 4
19644.485 10
19645.151 5
19645.818 7
19646.484 5
19647.151 0
19647.818 0
19648.484 1
19649.151 4
19649.817 1
19650.484 3
19651.151 2
19651.818 3
19652.484 2
19653.151 4
19653.818 6
19654.484 2
19655.151 6
19655.818 7
19656.485 5
19657.151 6
19657.818 3
19658.485 0
19659.152 3
19659.819 4
19660.485 1
19661.152 6
19661.819 7
19662.486 11
19663.153 5
19663.820 9
19664.487 9
19665.154 6
19665.820 5
19666.487 1
19667.154 2
19667.821 2
19668.488 2
19669.155 1
19669.822 1
19670.489 3
19671.156 1
19671.823 3
19672.490 3
19673.157 13
19673.824 8
19674.492 8
19675.159 4
19675.826 1
19676.493 2
19677.160 0
19677.827 1
19678.494 4
19679.161 0
19679.829 0
19680.496 1
19681.163 0
19681.830 2
19682.497 4
19683.164 2
19683.832 0
19684.499 2
19685.166 3
19685.833 2
19686.501 4
19687.168 6
19687.835 5
19688.503 3
19689.170 1
19689.837 3
19690.505 4
19691.172 1
19691.839 0
19692.507 2
19693.174 4
19693.842 2
19694.509 0
19695.176 2
19695.844 2
19696.511 4
19697.179 6
19697.846 4
19698.514 1
19699.181 1
19699.849 3
19700.516 1
19701.184 0
19701.851 1
19702.519 2
19703.186 2
19703.854 1
19704.521 6
19705.189 7
19705.857 1
19706.524 1
19707.192 4
19707.860 4
19708.527 6
19709.195 6
19709.863 3
19710.530 1
19711.198 2
19711.866 4
19712.533 2
19713.201 2
19713.869 1
19714.537 0
19715.204 1
19715.872 3
19716.540 0
19717.208 1
19717.876 4
19718.543 1
19719.211 5
19719.879 4
19720.547 5
19721.215 2
19721.883 0
19722.551 4
19723.218 2
19723.886 2
19724.554 1
19725.222 0
19725.890 0
19726.558 4
19727.226 0
19727.894 3
19728.562 5
19729.230 1
19729.898 2
19730.566 6
19731.234 2
19731.902 4
19732.570 6
19733.238 5
19733.906 3
19734.574 2
19735.243 2
19735.911 2
19736.579 3
19737.247 4
19737.915 2
19738.583 1
19739.251 1
19739.920 0
19740.588 1
19741.256 2
19741.924 3
19742.592 1
19743.261 3
19743.929 2
19744.597 2
19745.266 5
19745.934 3
19746.602 2
19747.270 0
19747.939 1
19748.607 6
19749.275 6
19749.944 4
19750.612 2
19751.280 2
19751.949 6
19752.617 5
19753.286 1
19753.954 0
19754.623 6
19755.291 3
19755.959 0
19756.628 4
19757.296 3
19757.965 6
19758.633 4
19759.302 6
19759.970 3
19760.639 2
19761.308 4
19761.976 2
19762.645 1
19763.313 5
19763.982 4
19764.650 0
19765.319 1
19765.988 2
19766.656 4
19767.325 5
19767.994 4
19768.662 4
19769.331 8
19770.000 7
19770.668 5
19771.337 3
19772.006 1
19772.675 5
19773.343 10
19774.012 5
19774.681 9
19775.350 5
19776.018 0
19776.687 0
19777.356 0
19778.025 0
19778.694 5
19779.363 2
19780.032 2
19780.700 5
19781.369 2
19782.038 5
19782.707 1
19783.376 2
19784.045 3
19784.714 1
19785.383 2
19786.052 1
19786.721 0
19787.390 2
19788.059 2
19788.728 0
19789.397 1
19790.066 4
19790.735 0
19791.404 1
19792.073 3
19792.742 3
19793.411 4
19794.080 4
19794.749 2
19795.419 2
19796.088 2
19796.757 4
19797.426 6
19798.095 4
19798.764 3
19799.434 1
19800.103 2
19800.772 6
19801.441 4
19802.111 3
19802.780 2
19803.449 4
19804.118 11
19804.788 4
19805.457 3
19806.126 1
19806.796 1
19807.465 2
19808.134 1
19808.804 0
19809.473 0
19810.142 5
19810.812 7
19811.481 1
19812.151 3
19812.820 1
19813.489 2
19814.159 0
19814.828 2
19815.498 4
19816.167 1
19816.837 3
19817.506 6
19818.176 3
19818.845 5
19819.515 1
19820.184 2
19820.854 1
19821.523 2
19822.193 3
19822.863 1
19823.532 1
19824.202 2
19824.872 3
19825.541 8
19826.211 6
19826.880 6
19827.550 2
19828.220 0
19828.890 1
19829.559 4
19830.229 1
19830.899 1
19831.568 1
19832.238 8
19832.908 21
19833.578 13
19834.248 8
19834.917 5
19835.587 5
19836.257 1
19836.927 2
19837.597 1
19838.266 1
19838.936 2
19839.606 5
19840.276 3
19840.946 2
19841.616 2
19842.286 1
19842.956 1
19843.626 3
19844.296 0
19844.966 2
19845.636 5
19846.306 4
19846.976 2
19847.646 1
19848.316 4
19848.986 3
19849.656 4
19850.326 2
19850.996 2
19851.666 0
19852.336 0
19853.006 1
19853.676 2
19854.346 5
19855.017 7
19855.687 4
19856.357 3
19857.027 12
19857.697 12
19858.367 7
19859.038 3
19859.708 3
19860.378 2
19861.048 1
19861.719 2
19862.389 9
19863.059 3
19863.729 3
19864.400 1
19865.070 0
19865.740 2
19866.411 0
19867.081 1
19867.751 0
19868.422 0
19869.092 1
19869.763 2
19870.433 5
19871.103 3
19871.774 0
19872.444 2
19873.115 0
19873.785 0
19874.456 1
19875.126 3
19875.797 6
19876.467 2
19877.138 0
19877.808 1
19878.479 4
19879.149 1
19879.820 1
19880.490 0
19881.161 1
19881.832 2
19882.502 6
19883.173 8
19883.843 5
19884.514 4
19885.185 3
19885.855 1
19886.526 3
19887.197 2
19887.867 3
19888.538 3
19889.209 0
19889.880 2
19890.550 0
19891.221 3
19891.892 4
19892.563 4
19893.233 0
19893.904 0
19894.575 0
19895.246 1
19895.917 1
19896.588 1
19897.258 0
19897.929 1
19898.600 5
19899.271 4
19899.942 1
19900.613 1
19901.284 2
19901.955 3
19902.626 2
19903.297 1
19903.968 0
19904.639 1
19905.310 1
19905.981 5
19906.652 4
19907.323 3
19907.994 1
19908.665 5
19909.336 4
19910.007 6
19910.678 1
19911.349 5
19912.020 4
19912.691 1
19913.362 1
19914.033 0
19914.705 0
19915.376 2
19916.047 3
19916.718 2
19917.389 0
19918.061 1
19918.732 1
19919.403 0
19920.074 0
19920.746 3
19921.417 2
19922.088 1
19922.759 2
19923.431 5
19924.102 2
19924.773 3
19925.445 2
19926.116 5
19926.787 3
19927.459 5
19928.130 4
19928.801 2
19929.473 3
19930.144 1
19930.816 1
19931.487 3
19932.159 1
19932.830 1
19933.502 6
19934.173 7
19934.844 3
19935.516 1
19936.188 1
19936.859 2
19937.531 4
19938.202 5
19938.874 1
19939.545 1
19940.217 4
19940.888 2
19941.560 7
19942.232 3
19942.903 3
19943.575 2
19944.247 0
19944.918 1
19945.590 0
19946.262 1
19946.933 1
19947.605 2
19948.277 1
19948.948 2
19949.620 1
19950.292 1
19950.964 1
19951.636 4
19952.307 2
19952.979 5
19953.651 5
19954.323 2
19954.995 0
19955.666 13
19956.338 9
19957.010 6
19957.682 4
19958.354 2
19959.026 1
19959.698 0
19960.370 0
19961.042 0
19961.714 1
19962.386 3
19963.057 4
19963.729 0
19964.401 2
19965.073 3
19965.745 4
19966.418 4
19967.090 3
19967.762 7
19968.434 6
19969.106 8
19969.778 10
19970.450 8
19971.122 4
19971.794 5
19972.466 3
19973.138 1
19973.811 1
19974.483 1
19975.155 1
19975.827 2
19976.499 0
19977.172 0
19977.844 0
19978.516 4
19979.188 4
19979.860 1
19980.533 1
19981.205 2
19981.877 1
19982.550 0
19983.222 3
19983.894 1
19984.567 1
19985.239 3
19985.911 1
19986.584 1
19987.256 0
19987.928 3
19988.601 3
19989.273 2
19989.946 0
19990.618 3
19991.291 0
19991.963 1
19992.635 1
19993.308 2
19993.980 0
19994.653 0
19995.325 3
19995.998 1
19996.671 1
19997.343 2
19998.016 0
19998.688 4
19999.361 2
20000.033 0
20000.706 0
20001.379 2
20002.051 3
20002.724 1
20003.397 2
20004.069 2
20004.742 3
20005.415 1
20006.087 1
20006.760 0
20007.433 4
20008.105 3
20008.778 1
20009.451 0
20010.124 0
20010.797 0
20011.469 1
20012.142 4
20012.815 2
20013.488 1
20014.161 0
20014.833 0
20015.506 1
20016.179 1
20016.852 1
20017.525 4
20018.198 0
20018.871 0
20019.544 0
20020.217 0
20020.890 4
20021.563 3
20022.235 1
20022.908 0
20023.581 0
20024.254 4
20024.927 2
20025.601 2
20026.274 2
20026.947 3
20027.620 1
20028.293 0
20028.966 1
20029.639 2
20030.312 1
20030.985 2
20031.658 0
20032.331 0
20033.005 0
20033.678 0
20034.351 0
20035.024 0
20035.697 2
20036.371 1
20037.044 1
20037.717 2
20038.390 2
20039.063 1
20039.737 2
20040.410 1
20041.083 0
20041.757 1
20042.430 0
20043.103 0
20043.777 0
20044.450 2
20045.123 1
20045.797 3
20046.470 0
20047.143 1
20047.817 3
20048.490 3
20049.164 5
20049.837 4
20050.511 2
20051.184 0
20051.857 0
20052.531 3
20053.204 2
20053.878 1
20054.551 1
20055.225 1
20055.899 1
20056.572 3
20057.246 4
20057.919 3
20058.593 1
20059.266 0
20059.940 3
20060.614 3
20061.287 1
20061.961 2
20062.635 1
20063.308 0
20063.982 4
20064.656 4
20065.329 2
20066.003 2
20066.677 1
20067.350 0
20068.024 5
20068.698 4
20069.372 1
20070.046 4
20070.719 4
20071.393 1
20072.067 0
20072.741 0
20073.415 6
20074.088 7
20074.762 5
20075.436 2
20076.110 0
20076.784 3
20077.458 1
20078.132 1
20078.806 4
20079.480 2
20080.154 1
20080.828 0
20081.502 1
20082.176 8
20082.850 6
20083.524 6
20084.198 1
20084.872 1
20085.546 0
20086.220 1
20086.894 1
20087.568 0
20088.242 0
20088.916 2
20089.590 5
20090.264 4
20090.938 3
20091.612 4
20092.287 2
20092.961 2
20093.635 4
20094.309 2
20094.983 3
20095.658 2
20096.332 1
20097.006 1
20097.680 1
20098.355 1
20099.029 1
20099.703 3
20100.377 8
20101.052 4
20101.726 6
20102.400 5
20103.075 3
20103.749 3
20104.423 5
20105.098 2
20105.772 4
20106.446 6
20107.121 4
20107.795 4
20108.470 3
20109.144 5
20109.819 4
20110.493 5
20111.168 5
20111.842 2
20112.517 0
20113.191 0
20113.866 3
20114.540 4
20115.215 2
20115.889 2
20116.564 0
20117.238 0
20117.913 0
20118.588 0
20119.262 2
20119.937 2
20120.611 3
20121.286 3
20121.961 1
20122.635 0
20123.310 0
20123.985 1
20124.659 0
20125.334 0
20126.009 0
20126.684 0
20127.358 1
20128.033 0
20128.708 4
20129.383 2
20130.057 2
20130.732 2
20131.407 2
20132.082 0
20132.757 3
20133.432 1
20134.106 0
20134.781 3
20135.456 2
20136.131 2
20136.806 0
20137.481 4
20138.156 7
20138.831 2
20139.506 1
20140.181 0
20140.856 2
20141.531 1
20142.206 0
20142.881 2
20143.556 1
20144.231 6
20144.906 8
20145.581 2
20146.256 1
20146.931 4
20147.606 5
20148.281 0
20148.956 0
20149.631 1
20150.306 2
20150.982 2
20151.657 0
20152.332 0
20153.007 0
20153.682 2
20154.357 2
20155.033 4
20155.708 3
20156.383 1
20157.058 3
20157.734 3
20158.409 1
20159.084 1
20159.759 3
20160.435 2
20161.110 1
20161.785 2
20162.461 8
20163.136 3
20163.811 3
20164.487 4
20165.162 1
20165.838 0
20166.513 0
20167.188 0
20167.864 0
20168.539 1
20169.215 1
20169.890 1
20170.566 0
20171.241 2
20171.917 3
20172.592 0
20173.268 4
20173.943 3
20174.619 2
20175.294 7
20175.970 5
20176.645 2
20177.321 3
20177.997 2
20178.672 2
20179.348 1
20180.024 5
20180.699 9
20181.375 5
20182.050 2
20182.726 1
20183.402 1
20184.078 1
20184.753 1
20185.429 2
20186.105 0
20186.780 0
20187.456 1
20188.132 0
20188.808 2
20189.484 4
20190.159 2
20190.835 2
20191.511 1
20192.187 0
20192.863 1
20193.539 2
20194.214 0
20194.890 1
20195.566 1
20196.242 3
20196.918 2
20197.594 1
20198.270 1
20198.946 0
20199.622 0
20200.298 2
20200.974 0
20201.650 0
20202.326 2
20203.002 1
20203.678 2
20204.354 3
20205.030 4
20205.706 1
20206.382 2
20207.058 2
20207.734 0
20208.410 0
20209.086 0
20209.763 1
20210.439 2
20211.115 0
20211.791 0
20212.467 0
20213.143 0
20213.820 3
20214.496 1
20215.172 2
20215.848 2
20216.525 3
20217.201 2
20217.877 0
20218.553 3
20219.230 4
20219.906 1
20220.582 4
20221.259 4
20221.935 1
20222.611 0
20223.288 2
20223.964 2
20224.640 1
20225.317 5
20225.993 2
20226.670 11
20227.346 9
20228.023 4
20228.699 4
20229.375 2
20230.052 4
20230.728 3
20231.405 1
20232.081 1
20232.758 7
20233.434 6
20234.111 5
20234.788 4
20235.464 2
20236.141 1
20236.817 0
20237.494 1
20238.170 5
20238.847 2
20239.524 3
20240.200 4
20240.877 5
20241.554 2
20242.230 3
20242.907 1
20243.584 3
20244.260 5
20244.937 4
20245.614 2
20246.291 0
20246.967 1
20247.644 0
20248.321 0
20248.998 0
20249.675 1
20250.351 1
20251.028 2
20251.705 1
20252.382 0
20253.059 0
20253.736 4
20254.413 1
20255.089 0
20255.766 1
20256.443 1
20257.120 0
20257.797 0
20258.474 0
20259.151 0
20259.828 0
20260.505 0
20261.182 0
20261.859 1
20262.536 7
20263.213 5
20263.890 2
20264.567 0
20265.244 2
20265.921 4
20266.598 3
20267.275 2
20267.953 0
20268.630 2
20269.307 0
20269.984 0
20270.661 1
20271.338 0
20272.016 2
20272.693 2
20273.370 6
20274.047 4
20274.724 2
20275.402 0
20276.079 2
20276.756 2
20277.433 0
20278.111 1
20278.788 3
20279.465 7
20280.143 7
20280.820 3
20281.497 2
20282.175 2
20282.852 1
20283.529 0
20284.207 1
20284.884 1
20285.561 6
20286.239 7
20286.916 2
20287.594 1
20288.271 0
20288.949 1
20289.626 2
20290.304 3
20290.981 2
20291.659 1
20292.336 3
20293.014 4
20293.691 2
20294.369 4
20295.046 2
20295.724 3
20296.402 1
20297.079 1
20297.757 1
20298.434 1
20299.112 3
20299.790 0
20300.467 4
20301.145 6
20301.823 2
20302.500 1
20303.178 1
20303.856 2
20304.533 0
20305.211 1
20305.889 2
20306.567 3
20307.244 4
20307.922 3
20308.600 6
20309.278 2
20309.956 0
20310.634 0
20311.311 0
20311.989 1
20312.667 1
20313.345 0
20314.023 0
20314.701 0
20315.379 1
20316.057 1
20316.734 0
20317.412 7
20318.090 5
20318.768 3
20319.446 2
20320.124 0
20320.802 1
20321.480 3
20322.158 1
20322.836 1
20323.514 0
20324.192 1
20324.871 1
20325.549 1
20326.227 4
20326.905 3
20327.583 2
20328.261 2
20328.939 0
20329.617 0
20330.295 0
20330.974 2
20331.652 0
20332.330 0
20333.008 1
20333.686 0
20334.365 2
20335.043 3
20335.721 5
20336.399 7
20337.078 4
20337.756 1
20338.434 0
20339.113 3
20339.791 1
20340.469 1
20341.148 1
20341.826 2
20342.504 2
20343.183 3
20343.861 4
20344.539 11
20345.218 6
20345.896 4
20346.575 1
20347.253 2
20347.932 0
20348.610 1
20349.288 2
20349.967 4
20350.645 2
20351.324 2
20352.002 0
20352.681 1
20353.360 5
20354.038 2
20354.717 2
20355.395 1
20356.074 2
20356.752 0
20357.431 0
20358.110 0
20358.788 0
20359.467 2
20360.146 0
20360.824 0
20361.503 1
20362.182 1
20362.860 1
20363.539 0
20364.218 3
20364.897 2
20365.575 1
20366.254 4
20366.933 1
20367.612 9
20368.290 8
20368.969 2
20369.648 4
20370.327 3
20371.006 2
20371.685 2
20372.363 1
20373.042 1
20373.721 3
20374.400 1
20375.079 1
20375.758 1
20376.437 1
20377.116 3
20377.795 2
20378.474 1
20379.153 5
20379.832 2
20380.511 12
20381.190 10
20381.869 8
20382.548 6
20383.227 6
20383.906 3
20384.585 1
20385.264 0
20385.943 0
20386.622 2
20387.301 5
20387.980 3
20388.660 0
20389.339 3
20390.018 3
20390.697 4
20391.376 2
20392.055 0
20392.735 0
20393.414 0
20394.093 4
20394.772 3
20395.451 1
20396.131 0
20396.810 0
20397.489 9
20398.169 11
20398.848 6
20399.527 4
20400.207 4
20400.886 3
20401.565 2
20402.245 0
20402.924 0
20403.603 1
20404.283 1
20404.962 0
20405.642 0
20406.321 0
20407.000 0
20407.680 0
20408.359 0
20409.039 1
20409.718 6
20410.398 8
20411.077 5
20411.757 2
20412.436 1
20413.116 3
20413.796 1
20414.475 0
20415.155 0
20415.834 1
20416.514 3
20417.193 0
20417.873 2
20418.553 5
20419.232 2
20419.912 0
20420.592 1
20421.271 1
20421.951 1
20422.631 0
20423.310 0
20423.990 0
20424.670 6
20425.350 5
20426.029 2
20426.709 1
20427.389 0
20428.069 6
20428.749 4
20429.428 4
20430.108 6
20430.788 5
20431.468 1
20432.148 1
20432.828 2
20433.508 2
20434.187 0
20434.867 0
20435.547 1
20436.227 0
20436.907 0
20437.587 0
20438.267 2
20438.947 6
20439.627 1
20440.307 2
20440.987 3
20441.667 1
20442.347 0
20443.027 0
20443.707 8
20444.387 6
20445.067 2
20445.747 1
20446.428 1
20447.108 2
20447.788 0
20448.468 0
20449.148 0
20449.828 0
20450.508 2
20451.189 2
20451.869 0
20452.549 3
20453.229 1
20453.909 3
20454.590 7
20455.270 4
20455.950 4
20456.630 3
20457.311 1
20457.991 2
20458.671 2
20459.352 2
20460.032 0
20460.712 1
20461.393 0
20462.073 0
20462.753 1
20463.434 0
20464.114 3
20464.795 3
20465.475 1
20466.155 0
20466.836 1
20467.516 2
20468.197 0
20468.877 0
20469.558 0
20470.238 0
20470.919 2
20471.599 3
20472.280 3
20472.960 2
20473.641 1
20474.322 2
20475.002 5
20475.683 5
20476.363 2
20477.044 1
20477.725 2
20478.405 1
20479.086 4
20479.767 3
20480.447 2
20481.128 1
20481.809 3
20482.489 2
20483.170 1
20483.851 0
20484.531 8
20485.212 4
20485.893 3
20486.574 0
20487.255 0
20487.935 0
20488.616 1
20489.297 3
20489.978 1
20490.659 1
20491.339 1
20492.020 1
20492.701 0
20493.382 0
20494.063 0
20494.744 4
20495.425 4
20496.106 3
20496.787 1
20497.468 3
20498.149 3
20498.830 2
20499.511 6
20500.192 7
20500.873 4
20501.554 2
20502.235 4
20502.916 0
20503.597 1
20504.278 0
20504.959 0
20505.640 1
20506.321 1
20507.002 1
20507.683 0
20508.364 0
20509.046 4
20509.727 5
20510.408 2
20511.089 2
20511.770 2
20512.452 1
20513.133 2
20513.814 2
20514.495 2
20515.176 0
20515.858 0
20516.539 1
20517.220 0
20517.902 0
20518.583 0
20519.264 1
20519.946 3
20520.627 1
20521.308 1
20521.990 1
20522.671 1
20523.352 1
20524.034 4
20524.715 3
20525.397 1
20526.078 3
20526.759 7
20527.441 1
20528.122 1
20528.804 1
20529.485 0
20530.167 0
20530.848 0
20531.530 1
20532.211 4
20532.893 1
20533.575 0
20534.256 0
20534.938 0
20535.619 2
20536.301 3
20536.982 2
20537.664 5
20538.346 2
20539.027 0
20539.709 1
20540.391 1
20541.072 3
20541.754 1
20542.436 5
20543.118 3
20543.799 1
20544.481 1
20545.163 1
20545.845 4
20546.526 2
20547.208 0
20547.890 0
20548.572 0
20549.253 0
20549.935 0
20550.617 3
20551.299 1
20551.981 1
20552.663 2
20553.345 1
20554.027 1
20554.708 1
20555.390 0
20556.072 0
20556.754 4
20557.436 3
20558.118 3
20558.800 8
20559.482 6
20560.164 1
20560.846 0
20561.528 0
20562.210 1
20562.892 0
20563.574 0
20564.256 0
20564.938 2
20565.621 3
20566.303 2
20566.985 0
20567.667 1
20568.349 5
20569.031 2
20569.713 0
20570.396 0
20571.078 1
20571.760 0
20572.442 1
20573.124 1
20573.807 2
20574.489 3
20575.171 2
20575.853 4
20576.536 3
20577.218 2
20577.900 1
20578.582 1
20579.265 0
20579.947 2
20580.629 3
20581.312 4
20581.994 0
20582.677 0
20583.359 2
20584.041 1
20584.724 0
20585.406 1
20586.089 6
20586.771 8
20587.454 4
20588.136 2
20588.818 0
20589.501 3
20590.183 3
20590.866 1
20591.548 5
20592.231 3
20592.914 3
20593.596 0
20594.279 0
20594.961 0
20595.644 1
20596.326 3
20597.009 4
20597.692 3
20598.374 0
20599.057 1
20599.740 1
20600.422 2
20601.105 2
20601.788 1
20602.470 2
20603.153 0
20603.836 1
20604.519 3
20605.201 0
20605.884 0
20606.567 1
20607.250 2
20607.932 2
20608.615 2
20609.298 1
20609.981 0
20610.664 1
20611.347 0
20612.030 2
20612.712 0
20613.395 1
20614.078 3
20614.761 4
20615.444 7
20616.127 6
20616.810 3
20617.493 5
20618.176 6
20618.859 3
20619.542 3
20620.225 0
20620.908 3
20621.591 3
20622.274 3
20622.957 2
20623.640 2
20624.323 2
20625.006 2
20625.689 0
20626.372 0
20627.055 1
20627.739 0
20628.422 0
20629.105 0
20629.788 0
20630.471 2
20631.154 2
20631.838 2
20632.521 1
20633.204 1
20633.887 2
20634.570 1
20635.254 1
20635.937 2
20636.620 0
20637.304 0
20637.987 1
20638.670 1
20639.353 0
20640.037 0
20640.720 3
20641.403 6
20642.087 4
20642.770 1
20643.454 1
20644.137 3
20644.820 4
20645.504 4
20646.187 4
20646.871 1
20647.554 2
20648.238 2
20648.921 1
20649.605 0
20650.288 1
20650.972 3
20651.655 5
20652.339 1
20653.022 4
20653.706 2
20654.389 1
20655.073 0
20655.757 1
20656.440 2
20657.124 3
20657.807 0
20658.491 1
20659.175 0
20659.858 0
20660.542 3
20661.226 3
20661.909 1
20662.593 1
20663.277 2
20663.961 4
20664.644 1
20665.328 0
20666.012 2
20666.696 3
20667.379 0
20668.063 0
20668.747 0
20669.431 1
20670.115 0
20670.799 0
20671.482 1
20672.166 2
20672.850 1
20673.534 2
20674.218 2
20674.902 0
20675.586 2
20676.270 1
20676.954 0
20677.638 0
20678.322 0
20679.006 0
20679.690 1
20680.374 0
20681.058 1
20681.742 0
20682.426 1
20683.110 1
20683.794 2
20684.478 1
20685.162 1
20685.846 0
20686.530 0
20687.214 1
20687.898 0
20688.582 4
20689.267 4
20689.951 1
20690.635 1
20691.319 0
20692.003 0
20692.688 1
20693.372 0
20694.056 2
20694.740 1
20695.424 0
20696.109 1
20696.793 7
20697.477 8
20698.162 5
20698.846 4
20699.530 2
20700.215 2
20700.899 3
20701.583 0
20702.268 0
20702.952 0
20703.636 0
20704.321 2
20705.005 1
20705.690 2
20706.374 2
20707.058 1
20707.743 1
20708.427 0
20709.112 0
20709.796 1
20710.481 2
20711.165 3
20711.850 1
20712.534 0
20713.219 1
20713.904 3
20714.588 3
20715.273 0
20715.957 0
20716.642 3
20717.327 2
20718.011 3
20718.696 5
20719.380 2
20720.065 1
20720.750 1
20721.435 2
20722.119 0
20722.804 1
20723.489 2
20724.173 1
20724.858 1
20725.543 1
20726.228 2
20726.912 2
20727.597 1
20728.282 1
20728.967 0
20729.652 2
20730.336 1
20731.021 4
20731.706 1
20732.391 2
20733.076 3
20733.761 2
20734.446 0
20735.131 0
20735.816 1
20736.500 2
20737.185 1
20737.870 1
20738.555 0
20739.240 0
20739.925 1
20740.610 3
20741.295 5
20741.980 4
20742.665 1
20743.350 0
20744.036 2
20744.721 0
20745.406 7
20746.091 6
20746.776 1
20747.461 1
20748.146 1
20748.831 1
20749.516 0
20750.202 1
20750.887 1
20751.572 0
20752.257 0
20752.942 3
20753.628 0
20754.313 0
20754.998 3
20755.683 4
20756.369 3
20757.054 0
20757.739 1
20758.424 1
20759.110 0
20759.795 2
20760.480 2
20761.166 0
20761.851 1
20762.536 3
20763.222 0
20763.907 0
20764.593 1
20765.278 0
20765.963 1
20766.649 1
20767.334 0
20768.020 1
20768.705 2
20769.391 1
20770.076 0
20770.762 1
20771.447 0
20772.133 1
20772.818 0
20773.504 0
20774.189 2
20774.875 3
20775.561 1
20776.246 1
20776.932 3
20777.617 1
20778.303 2
20778.989 3
20779.674 4
20780.360 3
20781.046 5
20781.731 5
20782.417 3
20783.103 2
20783.788 3
20784.474 5
20785.160 3
20785.846 1
20786.531 1
20787.217 1
20787.903 1
20788.589 0
20789.275 4
20789.960 3
20790.646 1
20791.332 1
20792.018 4
20792.704 1
20793.390 2
20794.076 1
20794.762 3
20795.447 2
20796.133 3
20796.819 3
20797.505 1
20798.191 2
20798.877 2
20799.563 0
20800.249 1
20800.935 1
20801.621 1
20802.307 2
20802.993 2
20803.679 2
20804.365 1
20805.051 3
20805.738 1
20806.424 2
20807.110 0
20807.796 0
20808.482 0
20809.168 0
20809.854 3
20810.540 0
20811.227 1
20811.913 0
20812.599 2
20813.285 0
20813.971 1
20814.658 1
20815.344 1
20816.030 1
20816.716 0
20817.403 0
20818.089 0
20818.775 0
20819.462 1
20820.148 0
20820.834 0
20821.521 1
20822.207 3
20822.893 2
20823.580 0
20824.266 0
20824.953 3
20825.639 2
20826.325 4
20827.012 2
20827.698 0
20828.385 2
20829.071 1
20829.758 1
20830.444 2
20831.131 1
20831.817 0
20832.504 0
20833.190 1
20833.877 0
20834.563 0
20835.250 2
20835.937 4
20836.623 6
20837.310 3
20837.996 1
20838.683 6
20839.370 2
20840.056 0
20840.743 2
20841.430 3
20842.116 2
20842.803 9
20843.490 5
20844.176 3
20844.863 2
20845.550 0
20846.237 1
20846.923 0
20847.610 0
20848.297 0
20848.984 2
20849.671 4
20850.357 10
20851.044 6
20851.731 3
20852.418 3
20853.105 2
20853.792 0
20854.479 5
20855.166 5
20855.852 1
20856.539 1
20857.226 1
20857.913 1
20858.600 0
20859.287 0
20859.974 1
20860.661 1
20861.348 0
20862.035 0
20862.722 0
20863.409 0
20864.096 0
20864.783 0
20865.470 3
20866.158 1
20866.845 0
20867.532 0
20868.219 2
20868.906 2
20869.593 2
20870.280 2
20870.967 0
20871.655 0
20872.342 1
20873.029 2
20873.716 0
20874.403 0
20875.091 0
20875.778 0
20876.465 3
20877.152 5
20877.840 2
20878.527 1
20879.214 0
20879.902 2
20880.589 3
20881.276 3
20881.964 1
20882.651 3
20883.338 0
20884.026 1
20884.713 1
20885.401 0
20886.088 1
20886.775 2
20887.463 1
20888.150 2
20888.838 3
20889.525 0
20890.213 0
20890.900 3
20891.588 2
20892.275 3
20892.963 1
20893.650 0
20894.338 1
20895.025 1
20895.713 1
20896.401 0
20897.088 0
20897.776 0
20898.463 4
20899.151 2
20899.839 4
20900.526 2
20901.214 0
20901.902 2
20902.589 2
20903.277 3
20903.965 1
20904.652 0
20905.340 2
20906.028 1
20906.716 0
20907.403 0
20908.091 2
20908.779 1
20909.467 2
20910.155 1
20910.842 0
20911.530 1
20912.218 0
20912.906 4
20913.594 1
20914.282 0
20914.970 0
20915.658 0
20916.345 1
20917.033 0
20917.721 0
20918.409 0
20919.097 1
20919.785 2
20920.473 0
20921.161 1
20921.849 0
20922.537 0
20923.225 1
20923.913 0
20924.601 0
20925.289 0
20925.977 1
20926.666 5
20927.354 1
20928.042 0
20928.730 0
20929.418 0
20930.106 1
20930.794 1
20931.482 1
20932.171 3
20932.859 1
20933.547 0
20934.235 0
20934.924 3
20935.612 6
20936.300 4
20936.988 3
20937.677 2
20938.365 3
20939.053 4
20939.741 4
20940.430 10
20941.118 7
20941.806 4
20942.495 3
20943.183 4
20943.871 3
20944.560 4
20945.248 3
20945.937 2
20946.625 2
20947.313 0
20948.002 1
20948.690 5
20949.379 9
20950.067 4
20950.756 3
20951.444 2
20952.133 2
20952.821 2
20953.510 2
20954.198 3
20954.887 2
20955.575 2
20956.264 0
20956.953 0
20957.641 1
20958.330 0
20959.018 0
20959.707 0
20960.396 0
20961.084 0
20961.773 0
20962.462 1
20963.150 4
20963.839 2
20964.528 2
20965.217 0
20965.905 0
20966.594 0
20967.283 3
20967.972 5
20968.660 1
20969.349 3
20970.038 2
20970.727 0
20971.416 1
20972.104 1
20972.793 2
20973.482 2
20974.171 0
20974.860 0
20975.549 1
20976.238 0
20976.927 2
20977.616 2
20978.304 5
20978.993 4
20979.682 3
20980.371 2
20981.060 1
20981.749 0
20982.438 0
20983.127 0
20983.816 1
20984.505 1
20985.194 1
20985.884 0
20986.573 1
20987.262 1
20987.951 0
20988.640 0
20989.329 0
20990.018 2
20990.707 2
20991.396 3
20992.086 2
20992.775 3
20993.464 6
20994.153 1
20994.842 0
20995.532 4
20996.221 1
20996.910 3
20997.599 1
20998.289 0
20998.978 1
20999.667 0
21000.357 3
21001.046 1
21001.735 4
21002.425 1
21003.114 3
21003.803 2
21004.493 3
21005.182 4
21005.871 2
21006.561 1
21007.250 3
21007.940 2
21008.629 3
21009.319 1
21010.008 0
21010.697 0
21011.387 1
21012.076 0
21012.766 0
21013.455 3
21014.145 2
21014.835 2
21015.524 2
21016.214 1
21016.903 1
21017.593 0
21018.282 0
21018.972 3
21019.662 4
21020.351 0
21021.041 0
21021.731 3
21022.420 6
21023.110 2
21023.800 1
21024.489 1
21025.179 2
21025.869 3
21026.559 5
21027.248 10
21027.938 5
21028.628 6
21029.318 5
21030.007 2
21030.697 1
21031.387 1
21032.077 2
21032.767 3
21033.456 1
21034.146 0
21034.836 0
21035.526 4
21036.216 6
21036.906 4
21037.596 4
21038.286 2
21038.976 0
21039.666 0
21040.356 0
21041.046 0
21041.736 0
21042.426 3
21043.116 1
21043.806 1
21044.496 3
21045.186 5
21045.876 2
21046.566 3
21047.256 4
21047.946 8
21048.636 4
21049.326 3
21050.016 0
21050.706 3
21051.397 2
21052.087 1
21052.777 2
21053.467 1
21054.157 0
21054.847 1
21055.538 0
21056.228 0
21056.918 0
21057.608 0
21058.299 0
21058.989 0
21059.679 1
21060.369 0
21061.060 5
21061.750 3
21062.440 0
21063.131 6
21063.821 4
21064.511 0
21065.202 0
21065.892 1
21066.583 1
21067.273 0
21067.963 4
21068.654 1
21069.344 1
21070.035 3
21070.725 3
21071.416 5
21072.106 3
21072.797 6
21073.487 4
21074.178 1
21074.868 1
21075.559 3
21076.249 2
21076.940 0
21077.631 0
21078.321 4
21079.012 1
21079.702 1
21080.393 2
21081.084 2
21081.774 1
21082.465 2
21083.156 1
21083.846 2
21084.537 4
21085.228 0
21085.918 1
21086.609 1
21087.300 4
21087.991 3
21088.681 2
21089.372 3
21090.063 1
21090.754 0
21091.444 2
21092.135 3
21092.826 2
21093.517 0
21094.208 0
21094.899 0
21095.590 1
21096.280 3
21096.971 2
21097.662 1
21098.353 0
21099.044 1
21099.735 0
21100.426 0
21101.117 0
21101.808 1
21102.499 0
21103.190 0
21103.881 0
21104.572 1
21105.263 1
21105.954 0
21106.645 1
21107.336 0
21108.027 0
21108.718 2
21109.409 1
21110.100 3
21110.792 6
21111.483 6
21112.174 3
21112.865 0
21113.556 2
21114.247 4
21114.939 3
21115.630 8
21116.321 6
21117.012 5
21117.703 2
21118.395 2
21119.086 4
21119.777 2
21120.469 1
21121.160 2
21121.851 2
21122.542 6
21123.234 3
21123.925 1
21124.616 1
21125.308 0
21125.999 0
21126.691 0
21127.382 3
21128.073 0
21128.765 1
21129.456 0
21130.148 1
21130.839 0
21131.531 1
21132.222 1
21132.914 3
21133.605 1
21134.297 1
21134.988 0
21135.680 5
21136.371 7
21137.063 3
21137.754 3
21138.446 4
21139.137 1
21139.829 1
21140.521 1
21141.212 0
21141.904 3
21142.596 1
21143.287 0
21143.979 0
21144.671 1
21145.362 3
21146.054 2
21146.746 0
21147.437 0
21148.129 1
21148.821 1
21149.513 0
21150.204 0
21150.896 0
21151.588 0
21152.280 3
21152.972 4
21153.664 1
21154.355 0
21155.047 1
21155.739 1
21156.431 0
21157.123 1
21157.815 1
21158.507 2
21159.199 4
21159.890 4
21160.582 8
21161.274 4
21161.966 3
21162.658 4
21163.350 2
21164.042 0
21164.734 0
21165.426 2
21166.118 3
21166.810 3
21167.502 3
21168.195 2
21168.887 0
21169.579 1
21170.271 0
21170.963 0
21171.655 2
21172.347 1
21173.039 0
21173.731 5
21174.424 5
21175.116 3
21175.808 2
21176.500 0
21177.192 3
21177.885 5
21178.577 3
21179.269 1
21179.961 1
21180.654 0
21181.346 1
21182.038 0
21182.731 2
21183.423 0
21184.115 0
21184.808 1
21185.500 0
21186.192 1
21186.885 0
21187.577 2
21188.269 1
21188.962 2
21189.654 0
21190.347 2
21191.039 2
21191.732 2
21192.424 3
21193.117 3
21193.809 4
21194.502 3
21195.194 3
21195.887 1
21196.579 1
21197.272 3
21197.964 1
21198.657 1
21199.349 0
21200.042 0
21200.735 0
21201.427 0
21202.120 2
21202.812 1
21203.505 1
21204.198 2
21204.890 7
21205.583 4
21206.276 3
21206.968 2
21207.661 1
21208.354 0
21209.047 0
21209.739 4
21210.432 2
21211.125 0
21211.818 0
21212.511 2
21213.203 1
21213.896 0
21214.589 0
21215.282 1
21215.975 1
21216.668 3
21217.360 2
21218.053 5
21218.746 3
21219.439 1
21220.132 3
21220.825 2
21221.518 3
21222.211 1
21222.904 0
21223.597 0
21224.290 2
21224.983 1
21225.676 1
21226.369 0
21227.062 0
21227.755 2
21228.448 1
21229.141 1
21229.834 0
21230.527 0
21231.220 0
21231.913 1
21232.607 1
21233.300 1
21233.993 0
21234.686 0
21235.379 0
21236.072 0
21236.766 1
21237.459 2
21238.152 7
21238.845 4
21239.538 2
21240.232 0
21240.925 1
21241.618 0
21242.312 1
21243.005 3
21243.698 4
21244.391 4
21245.085 3
21245.778 0
21246.471 0
21247.165 1
21247.858 0
21248.552 3
21249.245 2
21249.938 0
21250.632 0
21251.325 2
21252.019 0
21252.712 0
21253.406 1
21254.099 3
21254.793 1
21255.486 0
21256.180 1
21256.873 4
21257.567 1
21258.260 1
21258.954 3
21259.647 1
21260.341 0
21261.035 0
21261.728 1
21262.422 0
21263.115 2
21263.809 2
21264.503 2
21265.196 0
21265.890 0
21266.584 3
21267.277 0
21267.971 4
21268.665 4
21269.359 3
21270.052 0
21270.746 0
21271.440 1
21272.134 2
21272.827 0
21273.521 0
21274.215 0
21274.909 0
21275.603 0
21276.296 2
21276.990 0
21277.684 0
21278.378 1
21279.072 0
21279.766 0
21280.460 1
21281.154 3
21281.848 2
21282.542 3
21283.235 6
21283.929 4
21284.623 2
21285.317 2
21286.011 0
21286.705 2
21287.399 0
21288.093 0
21288.788 1
21289.482 5
21290.176 4
21290.870 2
21291.564 1
21292.258 1
21292.952 0
21293.646 0
21294.340 6
21295.034 3
21295.729 1
21296.423 1
21297.117 0
21297.811 0
21298.505 1
21299.200 2
21299.894 1
21300.588 1
21301.282 2
21301.977 3
21302.671 0
21303.365 3
21304.059 4
21304.754 1
21305.448 3
21306.142 1
21306.837 0
21307.531 0
21308.225 1
21308.920 0
21309.614 0
21310.309 0
21311.003 0
21311.697 0
21312.392 2
21313.086 3
21313.781 3
21314.475 2
21315.170 2
21315.864 0
21316.559 1
21317.253 3
21317.948 2
21318.642 2
21319.337 1
21320.031 1
21320.726 1
21321.421 1
21322.115 3
21322.810 2
21323.504 2
21324.199 2
21324.894 0
21325.588 3
21326.283 3
21326.978 0
21327.672 1
21328.367 2
21329.062 1
21329.756 3
21330.451 7
21331.146 2
21331.841 1
21332.535 2
21333.230 6
21333.925 5
21334.620 0
21335.315 2
21336.009 2
21336.704 0
21337.399 1
21338.094 0
21338.789 1
21339.484 0
21340.179 3
21340.874 2
21341.568 6
21342.263 1
21342.958 0
21343.653 0
21344.348 0
21345.043 2
21345.738 1
21346.433 2
21347.128 5
21347.823 2
21348.518 1
21349.213 0
21349.908 1
21350.603 1
21351.298 3
21351.993 0
21352.689 0
21353.384 1
21354.079 3
21354.774 0
21355.469 1
21356.164 2
21356.859 2
21357.555 1
21358.250 4
21358.945 2
21359.640 7
21360.335 1
21361.031 0
21361.726 1
21362.421 3
21363.116 0
21363.812 0
21364.507 0
21365.202 0
21365.898 0
21366.593 1
21367.288 2
21367.984 1
21368.679 5
21369.374 4
21370.070 2
21370.765 0
21371.460 1
21372.156 0
21372.851 0
21373.547 2
21374.242 2
21374.938 3
21375.633 0
21376.329 1
21377.024 2
21377.720 1
21378.415 0
21379.111 0
21379.806 3
21380.502 4
21381.197 1
21381.893 4
21382.588 3
21383.284 5
21383.980 7
21384.675 3
21385.371 6
21386.066 3
21386.762 2
21387.458 1
21388.153 0
21388.849 1
21389.545 7
21390.241 2
21390.936 1
21391.632 2
21392.328 0
21393.023 0
21393.719 4
21394.415 5
21395.111 2
21395.807 1
21396.502 0
21397.198 3
21397.894 0
21398.590 2
21399.286 0
21399.982 0
21400.678 0
21401.373 0
21402.069 3
21402.765 1
21403.461 0
21404.157 1
21404.853 0
21405.549 0
21406.245 3
21406.941 2
21407.637 1
21408.333 0
21409.029 1
21409.725 2
21410.421 0
21411.117 0
21411.813 0
21412.509 0
21413.205 2
21413.901 2
21414.597 0
21415.294 0
21415.990 0
21416.686 1
21417.382 2
21418.078 0
21418.774 5
21419.471 3
21420.167 1
21420.863 2
21421.559 1
21422.255 0
21422.952 1
21423.648 0
21424.344 0
21425.040 0
21425.737 0
21426.433 1
21427.129 1
21427.826 1
21428.522 2
21429.218 3
21429.915 3
21430.611 2
21431.307 3
21432.004 1
21432.700 1
21433.397 1
21434.093 4
21434.790 2
21435.486 1
21436.182 1
21436.879 0
21437.575 1
21438.272 1
21438.968 0
21439.665 7
21440.361 3
21441.058 3
21441.755 7
21442.451 1
21443.148 2
21443.844 2
21444.541 0
21445.237 2
21445.934 4
21446.631 3
21447.327 1
21448.024 0
21448.721 0
21449.417 1
21450.114 1
21450.811 2
21451.507 0
21452.204 2
21452.901 1
21453.598 0
21454.294 0
21454.991 0
21455.688 0
21456.385 3
21457.081 3
21457.778 8
21458.475 5
21459.172 2
21459.869 2
21460.566 1
21461.263 2
21461.959 1
21462.656 0
21463.353 0
21464.050 1
21464.747 0
21465.444 2
21466.141 3
21466.838 0
21467.535 0
21468.232 0
21468.929 1
21469.626 3
21470.323 1
21471.020 1
21471.717 3
21472.414 3
21473.111 2
21473.808 1
21474.505 1
21475.202 3
21475.899 0
21476.597 4
21477.294 1
21477.991 3
21478.688 0
21479.385 0
21480.082 2
21480.779 0
21481.477 4
21482.174 2
21482.871 1
21483.568 1
21484.266 3
21484.963 2
21485.660 2
21486.357 2
21487.055 0
21487.752 0
21488.449 1
21489.147 3
21489.844 4
21490.541 3
21491.239 2
21491.936 4
21492.633 4
21493.331 0
21494.028 1
21494.726 1
21495.423 0
21496.120 4
21496.818 2
21497.515 0
21498.213 4
21498.910 5
21499.608 3
21500.305 4
21501.003 7
21501.700 6
21502.398 6
21503.095 12
21503.793 13
21504.491 6
21505.188 5
21505.886 3
21506.583 1
21507.281 3
21507.979 2
21508.676 2
21509.374 2
21510.072 2
21510.769 1
21511.467 0
21512.165 0
21512.862 1
21513.560 0
21514.258 0
21514.956 0
21515.653 1
21516.351 1
21517.049 2
21517.747 3
21518.444 1
21519.142 0
21519.840 0
21520.538 0
21521.236 1
21521.934 0
21522.632 1
21523.329 1
21524.027 0
21524.725 3
21525.423 2
21526.121 2
21526.819 3
21527.517 4
21528.215 3
21528.913 2
21529.611 3
21530.309 2
21531.007 1
21531.705 0
21532.403 0
21533.101 0
21533.799 3
21534.497 3
21535.195 2
21535.893 1
21536.591 2
21537.289 0
21537.988 0
21538.686 3
21539.384 2
21540.082 2
21540.780 8
21541.478 6
21542.177 1
21542.875 0
21543.573 2
21544.271 1
21544.969 1
21545.668 1
21546.366 1
21547.064 2
21547.762 0
21548.461 1
21549.159 0
21549.857 0
21550.556 0
21551.254 2
21551.952 0
21552.651 1
21553.349 0
21554.047 0
21554.746 0
21555.444 0
21556.143 0
21556.841 2
21557.540 2
21558.238 0
21558.936 0
21559.635 4
21560.333 3
21561.032 0
21561.730 1
21562.429 3
21563.127 3
21563.826 1
21564.525 0
21565.223 0
21565.922 0
21566.620 0
21567.319 1
21568.017 2
21568.716 0
21569.415 0
21570.113 0
21570.812 1
21571.511 2
21572.209 1
21572.908 1
21573.607 5
21574.305 3
21575.004 1
21575.703 0
21576.402 0
21577.100 0
21577.799 1
21578.498 0
21579.197 0
21579.896 1
21580.594 1
21581.293 0
21581.992 1
21582.691 0
21583.390 1
21584.089 4
21584.788 2
21585.486 0
21586.185 0
21586.884 0
21587.583 1
21588.282 2
21588.981 10
21589.680 8
21590.379 5
21591.078 2
21591.777 1
21592.476 1
21593.175 0
21593.874 0
21594.573 1
21595.272 3
21595.971 4
21596.670 1
21597.369 0
21598.068 5
21598.768 3
21599.467 4
21600.166 5
21600.865 2
21601.564 4
21602.263 4
21602.962 4
21603.662 7
21604.361 4
21605.060 1
21605.759 1
21606.459 1
21607.158 2
21607.857 0
21608.556 1
21609.256 1
21609.955 3
21610.654 4
21611.354 2
21612.053 3
21612.752 1
21613.452 2
21614.151 1
21614.850 0
21615.550 1
21616.249 0
21616.948 0
21617.648 3
21618.347 3
21619.047 5
21619.746 2
21620.446 2
21621.145 1
21621.845 2
21622.544 3
21623.244 1
21623.943 1
21624.643 0
21625.342 0
21626.042 2
21626.741 0
21627.441 0
21628.140 0
21628.840 1
21629.540 1
21630.239 1
21630.939 1
21631.639 0
21632.338 1
21633.038 1
21633.738 0
21634.437 2
21635.137 0
21635.837 1
21636.536 1
21637.236 1
21637.936 1
21638.636 3
21639.335 1
21640.035 3
21640.735 2
21641.435 0
21642.135 0
21642.834 1
21643.534 0
21644.234 1
21644.934 0
21645.634 0
21646.334 1
21647.034 0
21647.734 1
21648.433 2
21649.133 1
21649.833 0
21650.533 1
21651.233 1
21651.933 3
21652.633 2
21653.333 2
21654.033 1
21654.733 1
21655.433 4
21656.133 3
21656.833 0
21657.533 1
21658.234 13
21658.934 17
21659.634 11
21660.334 7
21661.034 4
21661.734 2
21662.434 1
21663.134 3
21663.835 1
21664.535 4
21665.235 11
21665.935 8
21666.635 8
21667.336 0
21668.036 1
21668.736 0
21669.436 1
21670.137 2
21670.837 6
21671.537 5
21672.237 13
21672.938 10
21673.638 7
21674.338 3
21675.039 2
21675.739 1
21676.440 0
21677.140 0
21677.840 2
21678.541 1
21679.241 0
21679.942 2
21680.642 0
21681.342 2
21682.043 1
21682.743 2
21683.444 0
21684.144 2
21684.845 1
21685.545 1
21686.246 1
21686.946 1
21687.647 4
21688.348 4
21689.048 19
21689.749 22
21690.449 11
21691.150 7
21691.851 6
21692.551 5
21693.252 4
21693.953 1
21694.653 0
21695.354 0
21696.055 0
21696.755 2
21697.456 1
21698.157 0
21698.857 0
21699.558 0
21700.259 0
21700.960 2
21701.661 2
21702.361 6
21703.062 3
21703.763 2
21704.464 1
21705.165 2
21705.865 1
21706.566 0
21707.267 1
21707.968 0
21708.669 0
21709.370 0
21710.071 0
21710.772 3
21711.473 0
21712.174 0
21712.875 1
21713.576 0
21714.277 1
21714.978 3
21715.679 2
21716.380 0
21717.081 0
21717.782 0
21718.483 0
21719.184 0
21719.885 2
21720.586 1
21721.287 2
21721.988 2
21722.689 0
21723.390 1
21724.092 1
21724.793 2
21725.494 5
21726.195 0
21726.896 1
21727.598 0
21728.299 1
21729.000 1
21729.701 2
21730.402 0
21731.104 0
21731.805 1
21732.506 1
21733.208 0
21733.909 1
21734.610 1
21735.311 0
21736.013 0
21736.714 1
21737.416 0
21738.117 1
21738.818 6
21739.520 5
21740.221 3
21740.923 2
21741.624 2
21742.325 0
21743.027 1
21743.728 1
21744.430 3
21745.131 1
21745.833 4
21746.534 3
21747.236 1
21747.937 0
21748.639 0
21749.340 0
21750.042 0
21750.744 1
21751.445 0
21752.147 0
21752.848 3
21753.550 0
21754.252 4
21754.953 2
21755.655 3
21756.357 2
21757.058 3
21757.760 2
21758.462 1
21759.163 1
21759.865 2
21760.567 0
21761.269 3
21761.970 2
21762.672 0
21763.374 1
21764.076 2
21764.778 2
21765.479 1
21766.181 0
21766.883 0
21767.585 0
21768.287 2
21768.989 0
21769.691 3
21770.392 1
21771.094 1
21771.796 3
21772.498 4
21773.200 4
21773.902 4
21774.604 3
21775.306 3
21776.008 1
21776.710 2
21777.412 1
21778.114 2
21778.816 3
21779.518 5
21780.220 2
21780.922 1
21781.624 1
21782.326 0
21783.029 1
21783.731 0
21784.433 0
21785.135 0
21785.837 1
21786.539 1
21787.241 3
21787.944 1
21788.646 2
21789.348 2
21790.050 7
21790.752 5
21791.455 3
21792.157 2
21792.859 1
21793.561 0
21794.264 0
21794.966 0
21795.668 1
21796.371 4
21797.073 2
21797.775 1
21798.478 0
21799.180 0
21799.882 0
21800.585 0
21801.287 1
21801.990 2
21802.692 0
21803.394 0
21804.097 0
21804.799 1
21805.502 1
21806.204 2
21806.907 4
21807.609 1
21808.312 0
21809.014 0
21809.717 3
21810.419 4
21811.122 4
21811.825 4
21812.527 2
21813.230 2
21813.932 1
21814.635 0
21815.338 1
21816.040 1
21816.743 2
21817.446 2
21818.148 0
21818.851 0
21819.554 0
21820.256 1
21820.959 0
21821.662 1
21822.364 3
21823.067 1
21823.770 2
21824.473 0
21825.176 1
21825.878 1
21826.581 1
21827.284 0
21827.987 0
21828.690 0
21829.392 2
21830.095 0
21830.798 1
21831.501 2
21832.204 1
21832.907 15
21833.610 14
21834.313 10
21835.016 8
21835.719 5
21836.422 4
21837.125 3
21837.828 1
21838.531 2
21839.234 5
21839.937 7
21840.640 5
21841.343 5
21842.046 4
21842.749 2
21843.452 1
21844.155 0
21844.858 2
21845.561 2
21846.264 1
21846.968 0
21847.671 1
21848.374 1
21849.077 1
21849.780 0
21850.483 0
21851.187 1
21851.890 0
21852.593 1
21853.296 1
21854.000 3
21854.703 3
21855.406 1
21856.109 1
21856.813 4
21857.516 4
21858.219 1
21858.923 1
21859.626 1
21860.329 4
21861.033 5
21861.736 2
21862.439 4
21863.143 1
21863.846 2
21864.550 8
21865.253 10
21865.957 5
21866.660 4
21867.363 6
21868.067 2
21868.770 0
21869.474 1
21870.177 1
21870.881 7
21871.585 7
21872.288 4
21872.992 3
21873.695 0
21874.399 2
21875.102 4
21875.806 6
21876.510 3
21877.213 1
21877.917 1
21878.621 3
21879.324 1
21880.028 0
21880.732 0
21881.435 1
21882.139 2
21882.843 4
21883.546 4
21884.250 2
21884.954 2
21885.658 0
21886.361 0
21887.065 0
21887.769 0
21888.473 1
21889.177 1
21889.880 3
21890.584 2
21891.288 1
21891.992 1
21892.696 0
21893.400 0
21894.104 3
21894.808 5
21895.512 4
21896.215 4
21896.919 2
21897.623 0
21898.327 4
21899.031 6
21899.735 7
21900.439 2
21901.143 0
21901.847 0
21902.551 2
21903.255 2
21903.960 0
21904.664 0
21905.368 1
21906.072 0
21906.776 0
21907.480 0
21908.184 3
21908.888 2
21909.592 0
21910.297 1
21911.001 2
21911.705 2
21912.409 2
21913.113 1
21913.818 0
21914.522 0
21915.226 0
21915.930 1
21916.635 1
21917.339 0
21918.043 1
21918.747 0
21919.452 0
21920.156 0
21920.860 1
21921.565 3
21922.269 2
21922.973 3
21923.678 2
21924.382 0
21925.087 0
21925.791 1
21926.495 2
21927.200 0
21927.904 0
21928.609 2
21929.313 2
21930.018 2
21930.722 2
21931.427 5
21932.131 3
21932.836 0
21933.540 0
21934.245 0
21934.949 0
21935.654 3
21936.359 3
21937.063 4
21937.768 2
21938.472 1
21939.177 2
21939.882 1
21940.586 0
21941.291 0
21941.996 0
21942.700 0
21943.405 1
21944.110 1
21944.814 1
21945.519 1
21946.224 0
21946.929 4
21947.633 5
21948.338 18
21949.043 15
21949.748 13
21950.453 8
21951.157 6
21951.862 3
21952.567 0
21953.272 1
21953.977 1
21954.682 0
21955.387 0
21956.092 0
21956.796 1
21957.501 2
21958.206 1
21958.911 3
21959.616 2
21960.321 2
21961.026 0
21961.731 2
21962.436 1
21963.141 2
21963.846 3
21964.551 2
21965.256 0
21965.961 2
21966.666 0
21967.371 1
21968.077 0
21968.782 3
21969.487 3
21970.192 3
21970.897 1
21971.602 0
21972.307 2
21973.013 4
21973.718 1
21974.423 1
21975.128 1
21975.833 5
21976.539 1
21977.244 0
21977.949 0
21978.654 0
21979.360 1
21980.065 0
21980.770 0
21981.476 1
21982.181 0
21982.886 1
21983.592 2
21984.297 5
21985.002 1
21985.708 1
21986.413 1
21987.118 1
21987.824 3
21988.529 2
21989.235 1
21989.940 2
21990.646 0
21991.351 0
21992.057 2
21992.762 2
21993.468 8
21994.173 1
21994.879 0
21995.584 0
21996.290 1
21996.995 1
21997.701 0
21998.406 0
21999.112 1
21999.818 1
22000.523 2
22001.229 1
22001.935 0
22002.640 0
22003.346 0
22004.052 0
22004.757 1
22005.463 4
22006.169 4
22006.874 2
22007.580 1
22008.286 2
22008.992 1
22009.697 4
22010.403 1
22011.109 0
22011.815 0
22012.521 0
22013.226 1
22013.932 1
22014.638 1
22015.344 2
22016.050 1
22016.756 0
22017.462 1
22018.167 2
22018.873 5
22019.579 3
22020.285 1
22020.991 0
22021.697 0
22022.403 1
22023.109 0
22023.815 0
22024.521 1
22025.227 0
22025.933 0
22026.639 0
22027.345 2
22028.051 1
22028.757 0
22029.463 0
22030.170 2
22030.876 1
22031.582 1
22032.288 3
22032.994 2
22033.700 0
22034.406 3
22035.113 1
22035.819 4
22036.525 1
22037.231 0
22037.937 0
22038.644 8
22039.350 5
22040.056 5
22040.762 3
22041.469 2
22042.175 2
22042.881 5
22043.588 1
22044.294 1
22045.000 1
22045.707 0
22046.413 0
22047.119 5
22047.826 4
22048.532 1
22049.238 6
22049.945 3
22050.651 2
22051.358 0
22052.064 0
22052.771 3
22053.477 1
22054.184 0
22054.890 1
22055.597 2
[truncated: 2,559 more chars]
