# Supplementary material for: LIMPIC: a computational method for the separation of protein MALDI-TOF-MS signals from noise
Source: BMC Bioinformatics. 2007 Mar 26;8:101. doi: 10.1186/1471-2105-8-101 (PMC1847688; doi:10.1186/1471-2105-8-101)
Supplement: Additional File 3 — Compressed archive of 30 text files, containing MALDI-TOF-MS data acquired from human plasma samples. [file 1471-2105-8-101-S3.zip › Plasma/P_6.txt]

4988.356 0
4988.691 0
4989.026 0
4989.361 0
4989.697 0
4990.032 0
4990.367 0
4990.703 0
4991.038 67
4991.373 46
4991.709 58
4992.044 69
4992.379 66
4992.715 76
4993.050 86
4993.385 74
4993.721 58
4994.056 67
4994.392 88
4994.727 110
4995.062 89
4995.398 74
4995.733 65
4996.069 78
4996.404 85
4996.740 115
4997.075 116
4997.411 122
4997.746 108
4998.082 112
4998.417 96
4998.753 109
4999.089 82
4999.424 81
4999.760 78
5000.095 67
5000.431 94
5000.767 84
5001.102 81
5001.438 67
5001.774 59
5002.109 60
5002.445 56
5002.781 78
5003.116 73
5003.452 75
5003.788 74
5004.124 67
5004.459 70
5004.795 68
5005.131 49
5005.467 60
5005.802 60
5006.138 52
5006.474 81
5006.810 76
5007.146 67
5007.482 80
5007.818 77
5008.153 88
5008.489 79
5008.825 76
5009.161 82
5009.497 88
5009.833 81
5010.169 86
5010.505 77
5010.841 79
5011.177 108
5011.513 110
5011.849 95
5012.185 92
5012.521 73
5012.857 68
5013.193 81
5013.529 69
5013.865 73
5014.201 75
5014.537 57
5014.873 77
5015.209 101
5015.546 65
5015.882 57
5016.218 50
5016.554 54
5016.890 70
5017.226 97
5017.563 101
5017.899 79
5018.235 94
5018.571 90
5018.907 79
5019.244 68
5019.580 55
5019.916 62
5020.253 72
5020.589 85
5020.925 80
5021.261 71
5021.598 74
5021.934 78
5022.271 66
5022.607 73
5022.943 75
5023.280 69
5023.616 74
5023.952 81
5024.289 80
5024.625 81
5024.962 72
5025.298 72
5025.635 84
5025.971 86
5026.308 76
5026.644 88
5026.981 77
5027.317 73
5027.654 66
5027.990 80
5028.327 85
5028.663 75
5029.000 94
5029.337 76
5029.673 84
5030.010 83
5030.346 77
5030.683 83
5031.020 89
5031.356 84
5031.693 77
5032.030 99
5032.366 96
5032.703 82
5033.040 75
5033.377 71
5033.713 73
5034.050 87
5034.387 86
5034.724 77
5035.060 70
5035.397 64
5035.734 46
5036.071 54
5036.408 78
5036.744 82
5037.081 68
5037.418 69
5037.755 94
5038.092 97
5038.429 85
5038.766 103
5039.103 90
5039.439 96
5039.776 89
5040.113 73
5040.450 70
5040.787 71
5041.124 107
5041.461 96
5041.798 90
5042.135 81
5042.472 87
5042.809 77
5043.146 96
5043.484 85
5043.821 122
5044.158 156
5044.495 158
5044.832 169
5045.169 146
5045.506 142
5045.843 143
5046.180 162
5046.518 153
5046.855 151
5047.192 160
5047.529 181
5047.866 161
5048.204 137
5048.541 126
5048.878 112
5049.215 126
5049.553 109
5049.890 111
5050.227 123
5050.564 104
5050.902 131
5051.239 119
5051.576 117
5051.914 120
5052.251 102
5052.589 113
5052.926 121
5053.263 145
5053.601 146
5053.938 124
5054.276 115
5054.613 107
5054.950 108
5055.288 97
5055.625 84
5055.963 89
5056.300 113
5056.638 128
5056.975 102
5057.313 108
5057.650 152
5057.988 140
5058.325 160
5058.663 161
5059.001 152
5059.338 145
5059.676 117
5060.013 112
5060.351 103
5060.689 82
5061.026 80
5061.364 102
5061.702 90
5062.039 81
5062.377 67
5062.715 71
5063.053 89
5063.390 102
5063.728 104
5064.066 80
5064.404 57
5064.741 86
5065.079 112
5065.417 114
5065.755 101
5066.092 99
5066.430 107
5066.768 112
5067.106 130
5067.444 122
5067.782 128
5068.120 107
5068.458 143
5068.795 146
5069.133 149
5069.471 128
5069.809 127
5070.147 149
5070.485 136
5070.823 123
5071.161 121
5071.499 121
5071.837 123
5072.175 127
5072.513 126
5072.851 112
5073.189 148
5073.527 162
5073.865 197
5074.204 164
5074.542 127
5074.880 160
5075.218 129
5075.556 131
5075.894 120
5076.232 102
5076.570 87
5076.909 102
5077.247 110
5077.585 80
5077.923 92
5078.261 98
5078.600 121
5078.938 142
5079.276 116
5079.615 109
5079.953 109
5080.291 102
5080.629 106
5080.968 116
5081.306 135
5081.644 106
5081.983 88
5082.321 84
5082.659 71
5082.998 47
5083.336 65
5083.675 61
5084.013 65
5084.351 71
5084.690 73
5085.028 70
5085.367 76
5085.705 62
5086.044 56
5086.382 64
5086.721 52
5087.059 67
5087.398 55
5087.736 70
5088.075 90
5088.414 83
5088.752 67
5089.091 58
5089.429 81
5089.768 78
5090.106 81
5090.445 82
5090.784 74
5091.122 81
5091.461 75
5091.800 73
5092.138 71
5092.477 71
5092.816 69
5093.155 81
5093.493 86
5093.832 93
5094.171 104
5094.510 82
5094.848 87
5095.187 88
5095.526 79
5095.865 60
5096.204 72
5096.542 93
5096.881 101
5097.220 97
5097.559 97
5097.898 100
5098.237 96
5098.576 103
5098.915 88
5099.254 80
5099.592 94
5099.931 93
5100.270 99
5100.609 111
5100.948 103
5101.287 90
5101.626 95
5101.965 88
5102.304 102
5102.643 107
5102.982 81
5103.321 91
5103.661 105
5104.000 160
5104.339 146
5104.678 147
5105.017 124
5105.356 146
5105.695 148
5106.034 151
5106.374 139
5106.713 139
5107.052 129
5107.391 126
5107.730 169
5108.070 158
5108.409 146
5108.748 151
5109.087 150
5109.426 144
5109.766 131
5110.105 115
5110.444 151
5110.784 147
5111.123 143
5111.462 164
5111.802 136
5112.141 122
5112.480 131
5112.820 130
5113.159 123
5113.499 101
5113.838 108
5114.177 111
5114.517 129
5114.856 114
5115.196 90
5115.535 94
5115.875 89
5116.214 77
5116.554 82
5116.893 57
5117.233 76
5117.572 78
5117.912 77
5118.251 65
5118.591 53
5118.930 52
5119.270 78
5119.610 84
5119.949 99
5120.289 96
5120.628 83
5120.968 66
5121.308 76
5121.647 120
5121.987 107
5122.327 96
5122.667 91
5123.006 87
5123.346 69
5123.686 67
5124.025 71
5124.365 60
5124.705 65
5125.045 64
5125.385 61
5125.724 84
5126.064 91
5126.404 70
5126.744 53
5127.084 44
5127.424 41
5127.763 82
5128.103 96
5128.443 88
5128.783 62
5129.123 68
5129.463 89
5129.803 83
5130.143 68
5130.483 65
5130.823 95
5131.163 83
5131.503 88
5131.843 76
5132.183 85
5132.523 67
5132.863 60
5133.203 78
5133.543 97
5133.883 97
5134.223 77
5134.563 61
5134.903 42
5135.243 54
5135.584 91
5135.924 79
5136.264 73
5136.604 68
5136.944 66
5137.284 73
5137.625 80
5137.965 54
5138.305 60
5138.645 97
5138.986 114
5139.326 102
5139.666 94
5140.006 83
5140.347 78
5140.687 81
5141.027 71
5141.368 76
5141.708 107
5142.048 100
5142.389 106
5142.729 111
5143.069 108
5143.410 114
5143.750 89
5144.091 99
5144.431 86
5144.771 87
5145.112 68
5145.452 66
5145.793 81
5146.133 77
5146.474 100
5146.814 119
5147.155 87
5147.495 86
5147.836 81
5148.176 73
5148.517 83
5148.858 65
5149.198 57
5149.539 61
5149.879 71
5150.220 68
5150.561 82
5150.901 92
5151.242 95
5151.583 80
5151.923 72
5152.264 79
5152.605 80
5152.945 69
5153.286 57
5153.627 52
5153.967 49
5154.308 58
5154.649 60
5154.990 66
5155.331 71
5155.671 67
5156.012 59
5156.353 79
5156.694 74
5157.035 74
5157.375 56
5157.716 68
5158.057 70
5158.398 75
5158.739 65
5159.080 66
5159.421 66
5159.762 78
5160.103 78
5160.444 75
5160.785 79
5161.126 61
5161.467 56
5161.808 52
5162.149 61
5162.490 78
5162.831 84
5163.172 88
5163.513 89
5163.854 83
5164.195 79
5164.536 79
5164.877 72
5165.218 73
5165.559 74
5165.900 70
5166.242 77
5166.583 96
5166.924 108
5167.265 95
5167.606 83
5167.948 69
5168.289 65
5168.630 65
5168.971 72
5169.312 73
5169.654 66
5169.995 85
5170.336 112
5170.678 127
5171.019 144
5171.360 122
5171.701 137
5172.043 155
5172.384 179
5172.726 165
5173.067 167
5173.408 154
5173.750 150
5174.091 146
5174.433 162
5174.774 159
5175.115 134
5175.457 136
5175.798 136
5176.140 158
5176.481 114
5176.823 77
5177.164 76
5177.506 85
5177.847 83
5178.189 94
5178.530 103
5178.872 91
5179.214 89
5179.555 73
5179.897 65
5180.238 75
5180.580 81
5180.922 87
5181.263 110
5181.605 91
5181.947 68
5182.288 58
5182.630 87
5182.972 87
5183.313 89
5183.655 103
5183.997 91
5184.339 104
5184.680 94
5185.022 77
5185.364 72
5185.706 63
5186.047 68
5186.389 71
5186.731 88
5187.073 88
5187.415 94
5187.757 93
5188.098 86
5188.440 92
5188.782 98
5189.124 89
5189.466 80
5189.808 63
5190.150 48
5190.492 65
5190.834 66
5191.176 56
5191.518 63
5191.860 99
5192.202 91
5192.544 113
5192.886 84
5193.228 94
5193.570 94
5193.912 88
5194.254 110
5194.596 97
5194.938 69
5195.280 93
5195.622 107
5195.965 99
5196.307 134
5196.649 167
5196.991 161
5197.333 122
5197.675 106
5198.018 89
5198.360 100
5198.702 105
5199.044 105
5199.386 160
5199.729 138
5200.071 121
5200.413 110
5200.756 97
5201.098 122
5201.440 121
5201.782 117
5202.125 113
5202.467 82
5202.809 74
5203.152 62
5203.494 59
5203.837 47
5204.179 54
5204.521 82
5204.864 71
5205.206 67
5205.549 67
5205.891 66
5206.234 62
5206.576 69
5206.919 53
5207.261 53
5207.604 53
5207.946 50
5208.289 60
5208.631 47
5208.974 54
5209.316 75
5209.659 55
5210.001 65
5210.344 63
5210.687 52
5211.029 72
5211.372 69
5211.715 72
5212.057 75
5212.400 98
5212.743 85
5213.085 81
5213.428 66
5213.771 77
5214.113 69
5214.456 71
5214.799 65
5215.142 52
5215.484 55
5215.827 47
5216.170 44
5216.513 57
5216.856 86
5217.198 74
5217.541 61
5217.884 62
5218.227 63
5218.570 68
5218.913 64
5219.256 66
5219.599 66
5219.942 65
5220.284 70
5220.627 109
5220.970 102
5221.313 110
5221.656 74
5221.999 58
5222.342 66
5222.685 79
5223.028 84
5223.371 70
5223.714 75
5224.057 74
5224.400 69
5224.744 64
5225.087 66
5225.430 73
5225.773 65
5226.116 55
5226.459 59
5226.802 58
5227.145 61
5227.489 79
5227.832 64
5228.175 54
5228.518 57
5228.861 72
5229.205 66
5229.548 73
5229.891 73
5230.234 58
5230.578 59
5230.921 53
5231.264 72
5231.607 92
5231.951 84
5232.294 85
5232.637 82
5232.981 83
5233.324 91
5233.667 95
5234.011 74
5234.354 91
5234.698 81
5235.041 75
5235.384 81
5235.728 76
5236.071 75
5236.415 77
5236.758 98
5237.102 81
5237.445 72
5237.789 86
5238.132 84
5238.476 105
5238.819 111
5239.163 104
5239.506 96
5239.850 94
5240.194 69
5240.537 68
5240.881 71
5241.224 58
5241.568 53
5241.912 65
5242.255 87
5242.599 75
5242.943 64
5243.286 65
5243.630 67
5243.974 67
5244.317 73
5244.661 71
5245.005 72
5245.349 51
5245.692 65
5246.036 67
5246.380 79
5246.724 80
5247.068 55
5247.411 75
5247.755 77
5248.099 64
5248.443 62
5248.787 74
5249.131 65
5249.475 64
5249.818 71
5250.162 71
5250.506 72
5250.850 81
5251.194 94
5251.538 84
5251.882 78
5252.226 70
5252.570 64
5252.914 72
5253.258 83
5253.602 80
5253.946 92
5254.290 106
5254.634 77
5254.978 72
5255.322 60
5255.666 83
5256.011 86
5256.355 81
5256.699 67
5257.043 84
5257.387 84
5257.731 86
5258.075 87
5258.420 60
5258.764 59
5259.108 53
5259.452 55
5259.796 66
5260.141 85
5260.485 78
5260.829 74
5261.173 59
5261.518 72
5261.862 68
5262.206 60
5262.551 64
5262.895 66
5263.239 71
5263.584 74
5263.928 79
5264.272 90
5264.617 71
5264.961 79
5265.306 78
5265.650 77
5265.994 70
5266.339 60
5266.683 64
5267.028 57
5267.372 77
5267.717 90
5268.061 92
5268.406 81
5268.750 81
5269.095 81
5269.439 68
5269.784 75
5270.128 85
5270.473 84
5270.818 82
5271.162 70
5271.507 73
5271.851 66
5272.196 67
5272.541 87
5272.885 108
5273.230 90
5273.575 111
5273.919 87
5274.264 86
5274.609 97
5274.954 68
5275.298 92
5275.643 97
5275.988 73
5276.333 56
5276.677 56
5277.022 52
5277.367 64
5277.712 71
5278.057 71
5278.401 63
5278.746 65
5279.091 69
5279.436 64
5279.781 86
5280.126 73
5280.471 90
5280.816 96
5281.160 80
5281.505 88
5281.850 67
5282.195 87
5282.540 102
5282.885 98
5283.230 109
5283.575 113
5283.920 99
5284.265 81
5284.610 103
5284.955 124
5285.300 119
5285.646 102
5285.991 79
5286.336 103
5286.681 111
5287.026 106
5287.371 99
5287.716 91
5288.061 86
5288.406 91
5288.752 95
5289.097 100
5289.442 110
5289.787 111
5290.132 113
5290.478 103
5290.823 118
5291.168 125
5291.513 113
5291.859 104
5292.204 85
5292.549 78
5292.895 65
5293.240 88
5293.585 88
5293.931 88
5294.276 95
5294.621 112
5294.967 93
5295.312 107
5295.657 82
5296.003 94
5296.348 109
5296.694 69
5297.039 71
5297.385 73
5297.730 85
5298.076 75
5298.421 75
5298.767 79
5299.112 74
5299.458 68
5299.803 70
5300.149 53
5300.494 47
5300.840 40
5301.185 61
5301.531 72
5301.877 69
5302.222 75
5302.568 57
5302.913 65
5303.259 71
5303.605 55
5303.950 55
5304.296 46
5304.642 42
5304.988 37
5305.333 41
5305.679 59
5306.025 80
5306.370 74
5306.716 49
5307.062 54
5307.408 56
5307.754 75
5308.099 86
5308.445 75
5308.791 74
5309.137 69
5309.483 77
5309.829 59
5310.174 64
5310.520 86
5310.866 75
5311.212 84
5311.558 86
5311.904 65
5312.250 74
5312.596 70
5312.942 60
5313.288 86
5313.634 69
5313.980 58
5314.326 59
5314.672 84
5315.018 85
5315.364 76
5315.710 64
5316.056 79
5316.402 67
5316.748 67
5317.094 52
5317.440 54
5317.786 48
5318.133 48
5318.479 53
5318.825 50
5319.171 57
5319.517 76
5319.863 85
5320.210 79
5320.556 89
5320.902 85
5321.248 95
5321.595 89
5321.941 71
5322.287 72
5322.633 68
5322.980 64
5323.326 51
5323.672 43
5324.019 54
5324.365 69
5324.711 99
5325.058 102
5325.404 116
5325.750 98
5326.097 77
5326.443 83
5326.790 84
5327.136 78
5327.482 79
5327.829 82
5328.175 70
5328.522 75
5328.868 46
5329.215 53
5329.561 63
5329.908 77
5330.254 73
5330.601 82
5330.947 86
5331.294 76
5331.641 74
5331.987 70
5332.334 91
5332.680 80
5333.027 66
5333.374 57
5333.720 49
5334.067 55
5334.413 56
5334.760 56
5335.107 55
5335.454 43
5335.800 50
5336.147 43
5336.494 49
5336.840 52
5337.187 45
5337.534 60
5337.881 74
5338.228 63
5338.574 60
5338.921 70
5339.268 73
5339.615 57
5339.962 61
5340.308 47
5340.655 72
5341.002 68
5341.349 50
5341.696 52
5342.043 46
5342.390 56
5342.737 50
5343.084 54
5343.431 56
5343.778 62
5344.125 44
5344.472 69
5344.819 67
5345.166 54
5345.513 60
5345.860 73
5346.207 87
5346.554 64
5346.901 56
5347.248 64
5347.595 62
5347.942 51
5348.289 51
5348.636 64
5348.983 68
5349.331 70
5349.678 57
5350.025 50
5350.372 56
5350.719 55
5351.067 55
5351.414 49
5351.761 49
5352.108 54
5352.455 52
5352.803 57
5353.150 46
5353.497 54
5353.845 60
5354.192 56
5354.539 82
5354.886 80
5355.234 68
5355.581 74
5355.929 73
5356.276 56
5356.623 59
5356.971 68
5357.318 69
5357.666 69
5358.013 81
5358.360 116
5358.708 81
5359.055 53
5359.403 69
5359.750 79
5360.098 73
5360.445 84
5360.793 89
5361.140 92
5361.488 66
5361.835 93
5362.183 101
5362.531 86
5362.878 76
5363.226 79
5363.573 88
5363.921 74
5364.269 60
5364.616 75
5364.964 74
5365.312 50
5365.659 53
5366.007 71
5366.355 73
5366.702 69
5367.050 63
5367.398 61
5367.746 64
5368.093 56
5368.441 43
5368.789 43
5369.137 49
5369.484 45
5369.832 43
5370.180 50
5370.528 42
5370.876 48
5371.224 53
5371.571 56
5371.919 64
5372.267 56
5372.615 62
5372.963 44
5373.311 28
5373.659 41
5374.007 62
5374.355 56
5374.703 52
5375.051 45
5375.399 50
5375.747 53
5376.095 47
5376.443 47
5376.791 89
5377.139 115
5377.487 103
5377.835 84
5378.183 79
5378.531 71
5378.879 65
5379.227 58
5379.576 69
5379.924 80
5380.272 88
5380.620 85
5380.968 71
5381.316 61
5381.665 46
5382.013 46
5382.361 66
5382.709 56
5383.057 52
5383.406 56
5383.754 71
5384.102 88
5384.451 71
5384.799 67
5385.147 68
5385.495 51
5385.844 73
5386.192 57
5386.540 39
5386.889 55
5387.237 76
5387.586 73
5387.934 56
5388.282 50
5388.631 46
5388.979 57
5389.328 58
5389.676 60
5390.025 49
5390.373 47
5390.722 68
5391.070 63
5391.419 54
5391.767 56
5392.116 56
5392.464 93
5392.813 77
5393.161 77
5393.510 71
5393.859 76
5394.207 87
5394.556 81
5394.904 71
5395.253 95
5395.602 87
5395.950 70
5396.299 62
5396.648 81
5396.996 85
5397.345 88
5397.694 77
5398.042 65
5398.391 68
5398.740 69
5399.089 60
5399.438 47
5399.786 59
5400.135 48
5400.484 45
5400.833 65
5401.182 64
5401.530 67
5401.879 75
5402.228 59
5402.577 62
5402.926 66
5403.275 61
5403.624 55
5403.973 70
5404.321 71
5404.670 61
5405.019 55
5405.368 56
5405.717 52
5406.066 50
5406.415 65
5406.764 63
5407.113 51
5407.462 49
5407.811 58
5408.160 63
5408.510 67
5408.859 68
5409.208 61
5409.557 70
5409.906 58
5410.255 74
5410.604 53
5410.953 66
5411.302 51
5411.652 49
5412.001 53
5412.350 63
5412.699 49
5413.048 60
5413.398 62
5413.747 67
5414.096 67
5414.445 65
5414.795 63
5415.144 55
5415.493 41
5415.842 40
5416.192 52
5416.541 55
5416.890 50
5417.240 48
5417.589 58
5417.939 55
5418.288 52
5418.637 43
5418.987 35
5419.336 39
5419.686 48
5420.035 52
5420.384 69
5420.734 77
5421.083 85
5421.433 92
5421.782 59
5422.132 59
5422.481 45
5422.831 32
5423.180 33
5423.530 40
5423.880 34
5424.229 21
5424.579 60
5424.928 88
5425.278 83
5425.627 78
5425.977 57
5426.327 57
5426.676 60
5427.026 59
5427.376 100
5427.725 106
5428.075 85
5428.425 64
5428.775 61
5429.124 78
5429.474 71
5429.824 60
5430.174 69
5430.523 71
5430.873 74
5431.223 86
5431.573 89
5431.923 87
5432.272 80
5432.622 90
5432.972 71
5433.322 75
5433.672 74
5434.022 62
5434.372 48
5434.721 36
5435.071 49
5435.421 56
5435.771 53
5436.121 57
5436.471 42
5436.821 49
5437.171 42
5437.521 36
5437.871 33
5438.221 45
5438.571 56
5438.921 54
5439.271 59
5439.621 68
5439.971 65
5440.322 66
5440.672 62
5441.022 67
5441.372 49
5441.722 42
5442.072 58
5442.422 61
5442.773 51
5443.123 42
5443.473 42
5443.823 45
5444.173 42
5444.524 51
5444.874 67
5445.224 84
5445.574 56
5445.925 61
5446.275 56
5446.625 51
5446.975 44
5447.326 71
5447.676 73
5448.026 51
5448.377 53
5448.727 55
5449.078 59
5449.428 49
5449.778 60
5450.129 45
5450.479 28
5450.830 36
5451.180 31
5451.530 30
5451.881 42
5452.231 48
5452.582 50
5452.932 57
5453.283 64
5453.633 57
5453.984 59
5454.334 58
5454.685 42
5455.036 56
5455.386 60
5455.737 63
5456.087 69
5456.438 66
5456.789 60
5457.139 55
5457.490 60
5457.840 43
5458.191 52
5458.542 62
5458.893 65
5459.243 78
5459.594 69
5459.945 71
5460.295 70
5460.646 73
5460.997 85
5461.348 67
5461.698 78
5462.049 82
5462.400 65
5462.751 60
5463.102 56
5463.452 54
5463.803 71
5464.154 63
5464.505 82
5464.856 106
5465.207 103
5465.558 99
5465.909 94
5466.260 62
5466.611 61
5466.961 43
5467.312 49
5467.663 47
5468.014 51
5468.365 57
5468.716 55
5469.067 43
5469.418 23
5469.769 43
5470.121 57
5470.472 45
5470.823 48
5471.174 46
5471.525 50
5471.876 39
5472.227 42
5472.578 38
5472.929 46
5473.280 46
5473.632 46
5473.983 56
5474.334 52
5474.685 44
5475.036 52
5475.388 46
5475.739 45
5476.090 41
5476.441 31
5476.793 46
5477.144 59
5477.495 48
5477.846 25
5478.198 43
5478.549 51
5478.900 59
5479.252 56
5479.603 44
5479.954 30
5480.306 32
5480.657 57
5481.009 59
5481.360 39
5481.711 43
5482.063 60
5482.414 61
5482.766 57
5483.117 88
5483.469 114
5483.820 92
5484.172 90
5484.523 79
5484.875 75
5485.226 83
5485.578 67
5485.929 61
5486.281 51
5486.633 36
5486.984 32
5487.336 48
5487.687 45
5488.039 52
5488.391 42
5488.742 42
5489.094 42
5489.446 48
5489.797 54
5490.149 55
5490.501 51
5490.852 34
5491.204 42
5491.556 41
5491.908 34
5492.259 40
5492.611 43
5492.963 44
5493.315 59
5493.667 48
5494.018 68
5494.370 59
5494.722 61
5495.074 86
5495.426 68
5495.778 53
5496.129 55
5496.481 52
5496.833 49
5497.185 33
5497.537 54
5497.889 78
5498.241 83
5498.593 73
5498.945 68
5499.297 64
5499.649 65
5500.001 72
5500.353 67
5500.705 89
5501.057 81
5501.409 57
5501.761 54
5502.113 63
5502.465 59
5502.817 48
5503.170 46
5503.522 54
5503.874 48
5504.226 68
5504.578 67
5504.930 74
5505.282 73
5505.635 80
5505.987 70
5506.339 59
5506.691 55
5507.043 48
5507.396 58
5507.748 50
5508.100 53
5508.453 52
5508.805 64
5509.157 64
5509.509 62
5509.862 64
5510.214 41
5510.566 34
5510.919 29
5511.271 35
5511.624 35
5511.976 31
5512.328 42
5512.681 65
5513.033 52
5513.386 42
5513.738 31
5514.091 35
5514.443 51
5514.795 53
5515.148 64
5515.500 55
5515.853 48
5516.206 55
5516.558 49
5516.911 78
5517.263 88
5517.616 80
5517.968 78
5518.321 66
5518.674 74
5519.026 55
5519.379 64
5519.731 38
5520.084 41
5520.437 47
5520.789 56
5521.142 62
5521.495 61
5521.847 64
5522.200 75
5522.553 85
5522.906 84
5523.258 90
5523.611 86
5523.964 82
5524.317 74
5524.670 89
5525.022 86
5525.375 98
5525.728 104
5526.081 99
5526.434 69
5526.787 67
5527.139 78
5527.492 75
5527.845 49
5528.198 59
5528.551 61
5528.904 71
5529.257 59
5529.610 52
5529.963 48
5530.316 59
5530.669 68
5531.022 70
5531.375 72
5531.728 79
5532.081 61
5532.434 47
5532.787 57
5533.140 49
5533.493 46
5533.846 45
5534.199 53
5534.552 70
5534.906 59
5535.259 54
5535.612 38
5535.965 40
5536.318 52
5536.671 51
5537.025 44
5537.378 45
5537.731 61
5538.084 63
5538.437 59
5538.791 59
5539.144 64
5539.497 52
5539.851 44
5540.204 52
5540.557 52
5540.910 48
5541.264 49
5541.617 52
5541.970 55
5542.324 67
5542.677 50
5543.031 46
5543.384 66
5543.737 66
5544.091 43
5544.444 42
5544.798 49
5545.151 51
5545.505 62
5545.858 47
5546.212 32
5546.565 54
5546.919 61
5547.272 41
5547.626 34
5547.979 34
5548.333 38
5548.686 53
5549.040 45
5549.393 48
5549.747 39
5550.101 60
5550.454 69
5550.808 67
5551.162 69
5551.515 64
5551.869 74
5552.223 52
5552.576 51
5552.930 54
5553.284 49
5553.637 64
5553.991 67
5554.345 59
5554.699 58
5555.052 44
5555.406 52
5555.760 60
5556.114 72
5556.468 66
5556.821 81
5557.175 79
5557.529 77
5557.883 54
5558.237 77
5558.591 73
5558.945 53
5559.298 57
5559.652 51
5560.006 50
5560.360 47
5560.714 54
5561.068 58
5561.422 46
5561.776 49
5562.130 59
5562.484 96
5562.838 100
5563.192 70
5563.546 45
5563.900 34
5564.254 48
5564.608 59
5564.962 62
5565.317 58
5565.671 60
5566.025 88
5566.379 68
5566.733 57
5567.087 57
5567.441 46
5567.796 42
5568.150 47
5568.504 58
5568.858 69
5569.212 62
5569.567 42
5569.921 57
5570.275 50
5570.629 52
5570.984 51
5571.338 55
5571.692 44
5572.046 42
5572.401 46
5572.755 57
5573.109 63
5573.464 58
5573.818 53
5574.173 56
5574.527 59
5574.881 55
5575.236 57
5575.590 64
5575.945 99
5576.299 78
5576.654 65
5577.008 73
5577.362 56
5577.717 53
5578.071 60
5578.426 53
5578.780 55
5579.135 68
5579.490 73
5579.844 87
5580.199 66
5580.553 67
5580.908 60
5581.262 69
5581.617 60
5581.972 67
5582.326 66
5582.681 60
5583.036 75
5583.390 59
5583.745 56
5584.100 73
5584.454 61
5584.809 49
5585.164 46
5585.519 45
5585.873 51
5586.228 48
5586.583 48
5586.938 39
5587.292 43
5587.647 40
5588.002 52
5588.357 46
5588.712 34
5589.067 43
5589.421 47
5589.776 70
5590.131 86
5590.486 89
5590.841 71
5591.196 83
5591.551 61
5591.906 58
5592.261 49
5592.616 58
5592.971 77
5593.326 61
5593.681 62
5594.036 51
5594.391 63
5594.746 63
5595.101 51
5595.456 55
5595.811 66
5596.166 60
5596.521 59
5596.876 57
5597.231 49
5597.586 55
5597.942 72
5598.297 69
5598.652 64
5599.007 81
5599.362 76
5599.717 73
5600.073 59
5600.428 52
5600.783 54
5601.138 47
5601.493 37
5601.849 47
5602.204 48
5602.559 51
5602.915 52
5603.270 35
5603.625 48
5603.980 60
5604.336 59
5604.691 60
5605.047 52
5605.402 56
5605.757 54
5606.113 41
5606.468 50
5606.824 43
5607.179 33
5607.534 31
5607.890 30
5608.245 35
5608.601 40
5608.956 48
5609.312 56
5609.667 59
5610.023 50
5610.378 54
5610.734 60
5611.089 54
5611.445 44
5611.800 49
5612.156 39
5612.512 62
5612.867 56
5613.223 60
5613.579 62
5613.934 41
5614.290 46
5614.645 51
5615.001 46
5615.357 44
5615.713 45
5616.068 61
5616.424 50
5616.780 43
5617.135 56
5617.491 66
5617.847 51
5618.203 40
5618.559 29
5618.914 52
5619.270 55
5619.626 52
5619.982 45
5620.338 72
5620.693 64
5621.049 59
5621.405 39
5621.761 42
5622.117 59
5622.473 87
5622.829 78
5623.185 72
5623.541 78
5623.897 68
5624.253 57
5624.609 73
5624.965 58
5625.321 64
5625.677 83
5626.033 85
5626.389 72
5626.745 63
5627.101 55
5627.457 76
5627.813 63
5628.169 58
5628.525 47
5628.881 54
5629.237 57
5629.594 60
5629.950 43
5630.306 35
5630.662 51
5631.018 38
5631.374 38
5631.731 52
5632.087 50
5632.443 53
5632.799 57
5633.155 64
5633.512 57
5633.868 53
5634.224 42
5634.581 41
5634.937 66
5635.293 60
5635.650 60
5636.006 65
5636.362 69
5636.719 65
5637.075 80
5637.431 67
5637.788 73
5638.144 87
5638.501 80
5638.857 94
5639.213 100
5639.570 93
5639.926 102
5640.283 94
5640.639 91
5640.996 107
5641.352 101
5641.709 83
5642.065 72
5642.422 81
5642.778 91
5643.135 96
5643.492 94
5643.848 86
5644.205 76
5644.561 72
5644.918 86
5645.275 82
5645.631 93
5645.988 92
5646.345 90
5646.701 85
5647.058 76
5647.415 70
5647.771 86
5648.128 85
5648.485 120
5648.842 178
5649.198 189
5649.555 167
5649.912 163
5650.269 154
5650.626 206
5650.982 231
5651.339 244
5651.696 269
5652.053 293
5652.410 256
5652.767 258
5653.123 255
5653.480 256
5653.837 227
5654.194 205
5654.551 182
5654.908 165
5655.265 154
5655.622 151
5655.979 138
5656.336 130
5656.693 94
5657.050 99
5657.407 106
5657.764 99
5658.121 100
5658.478 89
5658.835 81
5659.192 79
5659.549 96
5659.906 107
5660.263 95
5660.621 75
5660.978 69
5661.335 74
5661.692 75
5662.049 75
5662.406 82
5662.764 74
5663.121 62
5663.478 72
5663.835 71
5664.192 87
5664.550 96
5664.907 85
5665.264 95
5665.621 85
5665.979 73
5666.336 65
5666.693 65
5667.051 73
5667.408 80
5667.765 69
5668.123 79
5668.480 80
5668.837 70
5669.195 61
5669.552 56
5669.910 59
5670.267 73
5670.624 91
5670.982 96
5671.339 71
5671.697 60
5672.054 65
5672.412 74
5672.769 63
5673.127 70
5673.484 64
5673.842 77
5674.199 60
5674.557 41
5674.915 53
5675.272 55
5675.630 67
5675.987 48
5676.345 29
5676.703 40
5677.060 45
5677.418 42
5677.776 43
5678.133 45
5678.491 48
5678.849 60
5679.206 60
5679.564 64
5679.922 67
5680.279 61
5680.637 71
5680.995 72
5681.353 60
5681.711 58
5682.068 70
5682.426 62
5682.784 63
5683.142 80
5683.500 73
5683.857 66
5684.215 86
5684.573 63
5684.931 73
5685.289 64
5685.647 67
5686.005 66
5686.363 59
5686.721 45
5687.079 45
5687.437 51
5687.795 49
5688.153 49
5688.511 64
5688.869 56
5689.227 62
5689.585 59
5689.943 57
5690.301 45
5690.659 43
5691.017 42
5691.375 50
5691.733 49
5692.091 51
5692.449 59
5692.807 61
5693.166 66
5693.524 56
5693.882 49
5694.240 50
5694.598 56
5694.956 72
5695.315 44
5695.673 39
5696.031 35
5696.389 41
5696.748 54
5697.106 58
5697.464 61
5697.822 72
5698.181 80
5698.539 92
5698.897 75
5699.256 66
5699.614 62
5699.972 55
5700.331 67
5700.689 68
5701.048 48
5701.406 44
5701.764 51
5702.123 67
5702.481 79
5702.840 84
5703.198 82
5703.557 61
5703.915 54
5704.274 84
5704.632 86
5704.991 90
5705.349 88
5705.708 82
5706.066 68
5706.425 64
5706.783 94
5707.142 83
5707.501 89
5707.859 115
5708.218 106
5708.576 102
5708.935 82
5709.294 64
5709.652 75
5710.011 88
5710.370 67
5710.728 73
5711.087 66
5711.446 97
5711.805 97
5712.163 89
5712.522 112
5712.881 100
5713.240 85
5713.598 76
5713.957 89
5714.316 105
5714.675 81
5715.034 89
5715.393 78
5715.751 64
5716.110 82
5716.469 79
5716.828 90
5717.187 109
5717.546 102
5717.905 93
5718.264 96
5718.623 105
5718.982 103
5719.341 107
5719.700 97
5720.059 109
5720.418 144
5720.777 158
5721.136 145
5721.495 121
5721.854 106
5722.213 127
5722.572 125
5722.931 95
5723.290 87
5723.649 66
5724.008 64
5724.367 61
5724.726 62
5725.086 52
5725.445 65
5725.804 58
5726.163 49
5726.522 64
5726.882 67
5727.241 55
5727.600 49
5727.959 55
5728.318 61
5728.678 78
5729.037 73
5729.396 61
5729.756 60
5730.115 48
5730.474 74
5730.834 99
5731.193 83
5731.552 75
5731.912 86
5732.271 73
5732.630 60
5732.990 63
5733.349 59
5733.709 50
5734.068 62
5734.427 51
5734.787 41
5735.146 74
5735.506 80
5735.865 64
5736.225 57
5736.584 60
5736.944 58
5737.303 57
5737.663 58
5738.022 63
5738.382 64
5738.742 73
5739.101 72
5739.461 65
5739.820 59
5740.180 49
5740.540 58
5740.899 67
5741.259 67
5741.619 58
5741.978 53
5742.338 37
5742.698 32
5743.057 34
5743.417 54
5743.777 58
5744.137 56
5744.496 64
5744.856 83
5745.216 82
5745.576 65
5745.936 33
5746.295 47
5746.655 46
5747.015 47
5747.375 58
5747.735 82
5748.095 65
5748.454 74
5748.814 71
5749.174 59
5749.534 53
5749.894 49
5750.254 52
5750.614 62
5750.974 56
5751.334 48
5751.694 38
5752.054 74
5752.414 67
5752.774 71
5753.134 73
5753.494 60
5753.854 56
5754.214 76
5754.574 70
5754.934 73
5755.294 81
5755.654 74
5756.015 61
5756.375 72
5756.735 64
5757.095 44
5757.455 60
5757.815 58
5758.176 47
5758.536 56
5758.896 60
5759.256 66
5759.616 58
5759.977 55
5760.337 64
5760.697 55
5761.057 88
5761.418 111
5761.778 94
5762.138 101
5762.499 112
5762.859 108
5763.219 97
5763.580 98
5763.940 117
5764.300 135
5764.661 121
5765.021 116
5765.382 127
5765.742 132
5766.102 157
5766.463 158
5766.823 127
5767.184 111
5767.544 105
5767.905 97
5768.265 93
5768.626 90
5768.986 100
5769.347 79
5769.707 62
5770.068 81
5770.429 77
5770.789 71
5771.150 61
5771.510 58
5771.871 47
5772.232 50
5772.592 57
5772.953 59
5773.314 71
5773.674 58
5774.035 57
5774.396 63
5774.756 70
5775.117 73
5775.478 67
5775.838 78
5776.199 82
5776.560 76
5776.921 81
5777.282 72
5777.642 71
5778.003 72
5778.364 106
5778.725 102
5779.086 90
5779.446 77
5779.807 65
5780.168 49
5780.529 39
5780.890 54
5781.251 67
5781.612 63
5781.973 54
5782.334 55
5782.695 60
5783.056 65
5783.417 37
5783.778 36
5784.139 29
5784.500 47
5784.861 63
5785.222 56
5785.583 48
5785.944 53
5786.305 57
5786.666 51
5787.027 59
5787.388 73
5787.749 70
5788.110 49
5788.471 32
5788.833 44
5789.194 62
5789.555 51
5789.916 66
5790.277 45
5790.638 54
5791.000 66
5791.361 63
5791.722 75
5792.083 69
5792.445 60
5792.806 58
5793.167 61
5793.529 63
5793.890 57
5794.251 54
5794.612 48
5794.974 65
5795.335 56
5795.696 42
5796.058 40
5796.419 47
5796.781 52
5797.142 50
5797.503 53
5797.865 52
5798.226 53
5798.588 91
5798.949 85
5799.311 63
5799.672 53
5800.034 56
5800.395 56
5800.757 73
5801.118 70
5801.480 69
5801.841 69
5802.203 73
5802.564 88
5802.926 102
5803.288 87
5803.649 88
5804.011 68
5804.373 83
5804.734 89
5805.096 75
5805.457 66
5805.819 71
5806.181 82
5806.543 59
5806.904 80
5807.266 72
5807.628 63
5807.989 56
5808.351 70
5808.713 67
5809.075 74
5809.437 67
5809.798 59
5810.160 48
5810.522 36
5810.884 58
5811.246 55
5811.607 45
5811.969 42
5812.331 31
5812.693 42
5813.055 37
5813.417 50
5813.779 50
5814.141 52
5814.503 53
5814.865 65
5815.227 63
5815.589 71
5815.951 77
5816.313 67
5816.675 71
5817.037 73
5817.399 70
5817.761 55
5818.123 51
5818.485 33
5818.847 28
5819.209 36
5819.571 51
5819.933 48
5820.295 38
5820.658 44
5821.020 56
5821.382 63
5821.744 40
5822.106 51
5822.468 80
5822.831 69
5823.193 67
5823.555 40
5823.917 60
5824.280 53
5824.642 48
5825.004 48
5825.366 56
5825.729 73
5826.091 77
5826.453 65
5826.816 50
5827.178 52
5827.540 66
5827.903 50
5828.265 56
5828.627 41
5828.990 36
5829.352 51
5829.715 33
5830.077 38
5830.440 34
5830.802 62
5831.164 64
5831.527 57
5831.889 75
5832.252 73
5832.614 87
5832.977 75
5833.339 56
5833.702 59
5834.065 60
5834.427 54
5834.790 65
5835.152 40
5835.515 36
5835.878 42
5836.240 38
5836.603 51
5836.965 54
5837.328 50
5837.691 64
5838.053 63
5838.416 47
5838.779 46
5839.142 57
5839.504 53
5839.867 51
5840.230 61
5840.593 69
5840.955 93
5841.318 106
5841.681 82
5842.044 75
5842.406 61
5842.769 71
5843.132 100
5843.495 143
5843.858 145
5844.221 143
5844.584 129
5844.946 101
5845.309 107
5845.672 110
5846.035 126
5846.398 116
5846.761 91
5847.124 81
5847.487 67
5847.850 61
5848.213 53
5848.576 70
5848.939 55
5849.302 45
5849.665 36
5850.028 37
5850.391 59
5850.754 67
5851.117 56
5851.481 61
5851.844 53
5852.207 46
5852.570 39
5852.933 58
5853.296 51
5853.659 59
5854.023 58
5854.386 48
5854.749 40
5855.112 34
5855.475 53
5855.839 51
5856.202 52
5856.565 67
5856.928 67
5857.292 65
5857.655 71
5858.018 56
5858.381 58
5858.745 46
5859.108 48
5859.471 63
5859.835 66
5860.198 48
5860.562 42
5860.925 39
5861.288 31
5861.652 56
5862.015 67
5862.379 72
5862.742 52
5863.106 54
5863.469 65
5863.833 52
5864.196 47
5864.560 41
5864.923 49
5865.287 57
5865.650 75
5866.014 70
5866.377 45
5866.741 81
5867.104 69
5867.468 72
5867.832 73
5868.195 73
5868.559 67
5868.922 77
5869.286 81
5869.650 59
5870.013 59
5870.377 49
5870.741 34
5871.104 28
5871.468 59
5871.832 54
5872.196 58
5872.559 58
5872.923 59
5873.287 58
5873.651 55
5874.015 44
5874.378 47
5874.742 35
5875.106 24
5875.470 32
5875.834 51
5876.198 73
5876.561 73
5876.925 75
5877.289 76
5877.653 73
5878.017 57
5878.381 56
5878.745 57
5879.109 50
5879.473 55
5879.837 48
5880.201 52
5880.565 58
5880.929 50
5881.293 61
5881.657 62
5882.021 63
5882.385 30
5882.749 51
5883.113 65
5883.477 74
5883.841 75
5884.205 74
5884.570 42
5884.934 46
5885.298 45
5885.662 41
5886.026 46
5886.390 33
5886.755 34
5887.119 41
5887.483 29
5887.847 31
5888.211 33
5888.576 48
5888.940 44
5889.304 53
5889.668 43
5890.033 42
5890.397 43
5890.761 37
5891.126 41
5891.490 36
5891.854 43
5892.219 48
5892.583 57
5892.947 60
5893.312 58
5893.676 47
5894.041 30
5894.405 33
5894.770 30
5895.134 36
5895.498 39
5895.863 40
5896.227 40
5896.592 31
5896.956 42
5897.321 58
5897.686 67
5898.050 77
5898.415 52
5898.779 76
5899.144 56
5899.508 48
5899.873 50
5900.238 45
5900.602 53
5900.967 50
5901.331 49
5901.696 58
5902.061 59
5902.425 58
5902.790 66
5903.155 65
5903.520 46
5903.884 39
5904.249 47
5904.614 58
5904.978 66
5905.343 56
5905.708 44
5906.073 57
5906.438 62
5906.802 50
5907.167 56
5907.532 52
5907.897 56
5908.262 48
5908.627 57
5908.992 51
5909.356 43
5909.721 46
5910.086 50
5910.451 54
5910.816 49
5911.181 44
5911.546 53
5911.911 33
5912.276 50
5912.641 51
5913.006 58
5913.371 57
5913.736 52
5914.101 49
5914.466 70
5914.831 47
5915.196 35
5915.561 52
5915.926 52
5916.291 79
5916.657 59
5917.022 51
5917.387 45
5917.752 42
5918.117 45
5918.482 57
5918.848 42
5919.213 35
5919.578 23
5919.943 39
5920.308 49
5920.674 36
5921.039 44
5921.404 46
5921.769 38
5922.135 36
5922.500 57
5922.865 60
5923.231 54
5923.596 64
5923.961 58
5924.327 44
5924.692 57
5925.057 67
5925.423 61
5925.788 56
5926.154 55
5926.519 35
5926.884 44
5927.250 55
5927.615 66
5927.981 55
5928.346 35
5928.712 30
5929.077 34
5929.443 41
5929.808 38
5930.174 45
5930.539 39
5930.905 55
5931.270 52
5931.636 50
5932.002 44
5932.367 37
5932.733 52
5933.098 55
5933.464 45
5933.830 59
5934.195 57
5934.561 44
5934.927 40
5935.292 46
5935.658 61
5936.024 48
5936.390 42
5936.755 54
5937.121 37
5937.487 30
5937.853 27
5938.218 36
5938.584 55
5938.950 62
5939.316 64
5939.682 56
5940.047 59
5940.413 51
5940.779 59
5941.145 65
5941.511 59
5941.877 75
5942.243 69
5942.609 75
5942.975 59
5943.341 65
5943.706 76
5944.072 70
5944.438 53
5944.804 48
5945.170 41
5945.536 47
5945.902 52
5946.268 65
5946.635 60
5947.001 71
5947.367 62
5947.733 66
5948.099 73
5948.465 61
5948.831 58
5949.197 53
5949.563 48
5949.929 58
5950.296 44
5950.662 47
5951.028 43
5951.394 48
5951.760 62
5952.126 70
5952.493 60
5952.859 63
5953.225 73
5953.591 71
5953.958 56
5954.324 37
5954.690 41
5955.057 40
5955.423 52
5955.789 52
5956.156 37
5956.522 46
5956.888 59
5957.255 56
5957.621 62
5957.987 56
5958.354 57
5958.720 46
5959.087 49
5959.453 48
5959.820 52
5960.186 45
5960.552 52
5960.919 52
5961.285 40
5961.652 38
5962.018 35
5962.385 41
5962.751 45
5963.118 45
5963.485 52
5963.851 40
5964.218 44
5964.584 49
5964.951 41
5965.318 34
5965.684 34
5966.051 45
5966.417 50
5966.784 67
5967.151 41
5967.518 41
5967.884 38
5968.251 38
5968.618 46
5968.984 45
5969.351 42
5969.718 54
5970.085 75
5970.451 62
5970.818 57
5971.185 47
5971.552 57
5971.919 55
5972.285 49
5972.652 60
5973.019 44
5973.386 48
5973.753 58
5974.120 50
5974.487 46
5974.854 34
5975.220 35
5975.587 41
5975.954 42
5976.321 51
5976.688 40
5977.055 38
5977.422 42
5977.789 32
5978.156 30
5978.523 32
5978.890 29
5979.257 39
5979.624 36
5979.991 37
5980.359 39
5980.726 37
5981.093 18
5981.460 19
5981.827 21
5982.194 32
5982.561 38
5982.928 43
5983.296 41
5983.663 53
5984.030 54
5984.397 48
5984.764 66
5985.132 56
5985.499 47
5985.866 63
5986.233 64
5986.601 53
5986.968 43
5987.335 42
5987.703 48
5988.070 54
5988.437 44
5988.805 67
5989.172 49
5989.539 46
5989.907 54
5990.274 45
5990.641 51
5991.009 51
5991.376 63
5991.744 51
5992.111 39
5992.479 36
5992.846 36
5993.213 56
5993.581 69
5993.948 64
5994.316 48
5994.683 47
5995.051 39
5995.419 51
5995.786 48
5996.154 36
5996.521 31
5996.889 43
5997.256 40
5997.624 32
5997.992 37
5998.359 38
5998.727 45
5999.095 55
5999.462 48
5999.830 56
6000.198 48
6000.565 31
6000.933 40
6001.301 52
6001.668 61
6002.036 42
6002.404 33
6002.772 34
6003.140 41
6003.507 43
6003.875 44
6004.243 66
6004.611 70
6004.979 67
6005.346 67
6005.714 65
6006.082 73
6006.450 67
6006.818 70
6007.186 70
6007.554 61
6007.922 49
6008.290 47
6008.658 51
6009.026 59
6009.393 44
6009.761 47
6010.129 40
6010.497 26
6010.865 36
6011.233 29
6011.602 37
6011.970 53
6012.338 54
6012.706 48
6013.074 55
6013.442 49
6013.810 40
6014.178 44
6014.546 47
6014.914 52
6015.283 39
6015.651 32
6016.019 47
6016.387 43
6016.755 28
6017.123 43
6017.492 42
6017.860 56
6018.228 55
6018.596 38
6018.965 42
6019.333 44
6019.701 58
6020.070 51
6020.438 55
6020.806 52
6021.174 51
6021.543 70
6021.911 52
6022.280 57
6022.648 46
6023.016 50
6023.385 39
6023.753 32
6024.122 37
6024.490 28
6024.858 42
6025.227 55
6025.595 58
6025.964 36
6026.332 33
6026.701 28
6027.069 43
6027.438 64
6027.806 59
6028.175 35
6028.543 40
6028.912 46
6029.281 26
6029.649 33
6030.018 51
6030.386 46
6030.755 39
6031.124 34
6031.492 39
6031.861 28
6032.230 33
6032.598 43
6032.967 46
6033.336 50
6033.704 56
6034.073 56
6034.442 48
6034.811 47
6035.179 38
6035.548 44
6035.917 45
6036.286 33
6036.655 34
6037.023 43
6037.392 43
6037.761 54
6038.130 42
6038.499 46
6038.868 54
6039.237 46
6039.605 39
6039.974 41
6040.343 26
6040.712 37
6041.081 49
6041.450 39
6041.819 32
6042.188 31
6042.557 28
6042.926 28
6043.295 34
6043.664 44
6044.033 32
6044.402 43
6044.771 53
6045.140 37
6045.509 56
6045.878 52
6046.247 52
6046.617 47
6046.986 45
6047.355 29
6047.724 37
6048.093 31
6048.462 49
6048.831 47
6049.201 56
6049.570 65
6049.939 50
6050.308 51
6050.678 52
6051.047 70
6051.416 64
6051.785 54
6052.155 44
6052.524 48
6052.893 49
6053.263 51
6053.632 43
6054.001 36
6054.371 46
6054.740 43
6055.109 47
6055.479 52
6055.848 38
6056.217 38
6056.587 28
6056.956 37
6057.326 40
6057.695 54
6058.065 55
6058.434 61
6058.804 54
6059.173 65
6059.543 41
6059.912 44
6060.282 39
6060.651 42
6061.021 31
6061.390 43
6061.760 31
6062.129 44
6062.499 59
6062.869 61
6063.238 51
6063.608 46
6063.977 44
6064.347 44
6064.717 46
6065.086 42
6065.456 42
6065.826 33
6066.196 35
6066.565 33
6066.935 35
6067.305 41
6067.675 47
6068.044 34
6068.414 38
6068.784 40
6069.154 33
6069.523 49
6069.893 76
6070.263 63
6070.633 68
6071.003 53
6071.373 59
6071.743 68
6072.112 44
6072.482 48
6072.852 37
6073.222 54
6073.592 52
6073.962 57
6074.332 45
6074.702 52
6075.072 62
6075.442 74
6075.812 63
6076.182 58
6076.552 66
6076.922 59
6077.292 54
6077.662 32
6078.032 42
6078.402 39
6078.772 49
6079.142 37
6079.513 34
6079.883 33
6080.253 38
6080.623 53
6080.993 43
6081.363 43
6081.733 45
6082.104 56
6082.474 50
6082.844 45
6083.214 52
6083.585 41
6083.955 32
6084.325 38
6084.695 38
6085.066 42
6085.436 28
6085.806 33
6086.177 48
6086.547 46
6086.917 29
6087.288 38
6087.658 42
6088.028 47
6088.399 44
6088.769 45
6089.139 71
6089.510 52
6089.880 59
6090.251 48
6090.621 50
6090.992 50
6091.362 35
6091.733 31
6092.103 34
6092.474 42
6092.844 48
6093.215 53
6093.585 63
6093.956 47
6094.326 31
6094.697 25
6095.068 26
6095.438 38
6095.809 41
6096.179 40
6096.550 23
6096.921 27
6097.291 49
6097.662 55
6098.033 58
6098.403 43
6098.774 39
6099.145 41
6099.515 31
6099.886 27
6100.257 22
6100.628 33
6100.998 36
6101.369 37
6101.740 46
6102.111 43
6102.482 41
6102.852 34
6103.223 53
6103.594 40
6103.965 44
6104.336 53
6104.707 51
6105.078 43
6105.449 35
6105.819 43
6106.190 36
6106.561 54
6106.932 67
6107.303 58
6107.674 47
6108.045 43
6108.416 33
6108.787 20
6109.158 24
6109.529 23
6109.900 31
6110.271 25
6110.642 49
6111.013 66
6111.385 88
6111.756 69
6112.127 59
6112.498 47
6112.869 40
6113.240 29
6113.611 23
6113.982 25
6114.354 21
6114.725 51
6115.096 54
6115.467 48
6115.838 57
6116.210 41
6116.581 46
6116.952 40
6117.323 32
6117.695 39
6118.066 28
6118.437 34
6118.809 37
6119.180 31
6119.551 29
6119.923 37
6120.294 50
6120.665 56
6121.037 42
6121.408 43
6121.780 40
6122.151 35
6122.522 30
6122.894 27
6123.265 34
6123.637 39
6124.008 30
6124.380 32
6124.751 44
6125.123 52
6125.494 56
6125.866 58
6126.237 54
6126.609 47
6126.980 49
6127.352 42
6127.723 36
6128.095 43
6128.467 33
6128.838 27
6129.210 24
6129.582 23
6129.953 35
6130.325 43
6130.697 50
6131.068 41
6131.440 36
6131.812 35
6132.183 57
6132.555 58
6132.927 51
6133.299 28
6133.670 31
6134.042 40
6134.414 34
6134.786 52
6135.157 60
6135.529 55
6135.901 57
6136.273 46
6136.645 52
6137.017 48
6137.389 44
6137.760 66
6138.132 55
6138.504 52
6138.876 49
6139.248 31
6139.620 61
6139.992 59
6140.364 48
6140.736 50
6141.108 53
6141.480 41
6141.852 27
6142.224 31
6142.596 27
6142.968 27
6143.340 40
6143.712 36
6144.084 32
6144.456 27
6144.828 39
6145.200 43
6145.573 42
6145.945 41
6146.317 34
6146.689 39
6147.061 36
6147.433 33
6147.806 36
6148.178 32
6148.550 24
6148.922 33
6149.294 31
6149.667 21
6150.039 34
6150.411 38
6150.783 53
6151.156 40
6151.528 34
6151.900 44
6152.273 34
6152.645 56
6153.017 55
6153.390 48
6153.762 46
6154.135 43
6154.507 37
6154.879 39
6155.252 44
6155.624 26
6155.997 26
6156.369 27
6156.742 37
6157.114 30
6157.486 38
6157.859 43
6158.231 56
6158.604 58
6158.977 44
6159.349 37
6159.722 24
6160.094 26
6160.467 26
6160.839 27
6161.212 29
6161.585 31
6161.957 37
6162.330 35
6162.702 24
6163.075 30
6163.448 25
6163.820 40
6164.193 30
6164.566 31
6164.938 31
6165.311 24
6165.684 12
6166.057 17
6166.429 20
6166.802 26
6167.175 22
6167.548 34
6167.921 48
6168.293 54
6168.666 42
6169.039 39
6169.412 50
6169.785 42
6170.158 60
6170.530 69
6170.903 69
6171.276 51
6171.649 48
6172.022 52
6172.395 57
6172.768 49
6173.141 41
6173.514 51
6173.887 55
6174.260 56
6174.633 57
6175.006 57
6175.379 42
6175.752 47
6176.125 58
6176.498 62
6176.871 52
6177.244 73
6177.617 74
6177.990 54
6178.364 55
6178.737 75
6179.110 65
6179.483 59
6179.856 39
6180.229 52
6180.602 54
6180.976 56
6181.349 43
6181.722 39
6182.095 42
6182.469 33
6182.842 37
6183.215 55
6183.588 49
6183.962 49
6184.335 42
6184.708 36
6185.082 32
6185.455 30
6185.828 37
6186.202 44
6186.575 37
6186.948 51
6187.322 40
6187.695 45
6188.068 46
6188.442 50
6188.815 56
6189.189 30
6189.562 39
6189.936 52
6190.309 67
6190.683 81
6191.056 66
6191.430 57
6191.803 52
6192.177 59
6192.550 68
6192.924 71
6193.297 74
6193.671 63
6194.045 56
6194.418 60
6194.792 73
6195.165 60
6195.539 62
6195.913 71
6196.286 75
6196.660 63
6197.034 61
6197.407 57
6197.781 56
6198.155 52
6198.528 46
6198.902 42
6199.276 38
6199.650 34
6200.024 27
6200.397 41
6200.771 44
6201.145 33
6201.519 33
6201.893 38
6202.266 41
6202.640 30
6203.014 38
6203.388 37
6203.762 31
6204.136 28
6204.510 19
6204.884 31
6205.257 38
6205.631 33
6206.005 33
6206.379 42
6206.753 44
6207.127 44
6207.501 68
6207.875 72
6208.249 47
6208.623 41
6208.997 34
6209.371 41
6209.745 35
6210.120 25
6210.494 35
6210.868 52
6211.242 53
6211.616 53
6211.990 36
6212.364 37
6212.738 58
6213.113 52
6213.487 50
6213.861 43
6214.235 36
6214.609 41
6214.984 29
6215.358 50
6215.732 68
6216.106 61
6216.481 48
6216.855 44
6217.229 38
6217.603 39
6217.978 47
6218.352 33
6218.726 51
6219.101 51
6219.475 52
6219.849 42
6220.224 37
6220.598 43
6220.973 49
6221.347 55
6221.721 46
6222.096 32
6222.470 32
6222.845 37
6223.219 45
6223.594 54
6223.968 64
6224.343 74
6224.717 55
6225.092 58
6225.466 52
6225.841 50
6226.215 58
6226.590 56
6226.965 41
6227.339 51
6227.714 55
6228.088 60
6228.463 58
6228.838 46
6229.212 53
6229.587 43
6229.962 39
6230.336 51
6230.711 53
6231.086 45
6231.460 46
6231.835 54
6232.210 54
6232.585 44
6232.959 24
6233.334 24
6233.709 33
6234.084 39
6234.459 34
6234.833 26
6235.208 34
6235.583 35
6235.958 25
6236.333 36
6236.708 32
6237.083 27
6237.457 34
6237.832 37
6238.207 36
6238.582 30
6238.957 29
6239.332 37
6239.707 41
6240.082 35
6240.457 35
6240.832 32
6241.207 50
6241.582 52
6241.957 50
6242.332 44
6242.707 27
6243.082 26
6243.457 32
6243.832 33
6244.208 34
6244.583 53
6244.958 51
6245.333 43
6245.708 65
6246.083 67
6246.458 40
6246.834 30
6247.209 29
6247.584 37
6247.959 58
6248.334 41
6248.710 25
6249.085 22
6249.460 22
6249.835 14
6250.211 15
6250.586 23
6250.961 29
6251.337 26
6251.712 22
6252.087 18
6252.463 17
6252.838 28
6253.213 33
6253.589 47
6253.964 37
6254.339 40
6254.715 43
6255.090 54
6255.466 67
6255.841 60
6256.217 62
6256.592 58
6256.968 57
6257.343 44
6257.719 37
6258.094 31
6258.470 29
6258.845 29
6259.221 31
6259.596 31
6259.972 25
6260.348 31
6260.723 35
6261.099 47
6261.474 34
6261.850 35
6262.226 20
6262.601 28
6262.977 40
6263.353 37
6263.728 40
6264.104 32
6264.480 45
6264.855 43
6265.231 33
6265.607 29
6265.983 24
6266.358 36
6266.734 47
6267.110 56
6267.486 55
6267.862 46
6268.237 62
6268.613 61
6268.989 57
6269.365 57
6269.741 55
6270.117 47
6270.493 47
6270.869 51
6271.244 50
6271.620 48
6271.996 53
6272.372 46
6272.748 49
6273.124 44
6273.500 58
6273.876 54
6274.252 54
6274.628 59
6275.004 50
6275.380 57
6275.756 60
6276.132 60
6276.508 62
6276.884 58
6277.261 39
6277.637 40
6278.013 56
6278.389 67
6278.765 69
6279.141 65
6279.517 72
6279.894 73
6280.270 72
6280.646 62
6281.022 52
6281.398 71
6281.775 59
6282.151 59
6282.527 53
6282.903 42
6283.280 59
6283.656 55
6284.032 53
6284.408 37
6284.785 37
6285.161 61
6285.537 66
6285.914 66
6286.290 60
6286.667 56
6287.043 38
6287.419 52
6287.796 77
6288.172 65
6288.549 81
6288.925 82
6289.302 92
6289.678 59
6290.054 57
6290.431 53
6290.807 47
6291.184 54
6291.560 57
6291.937 47
6292.314 46
6292.690 48
6293.067 31
6293.443 27
6293.820 27
6294.196 35
6294.573 47
6294.950 41
6295.326 35
6295.703 32
6296.080 37
6296.456 56
6296.833 32
6297.210 39
6297.586 45
6297.963 49
6298.340 48
6298.717 43
6299.093 41
6299.470 54
6299.847 33
6300.224 42
6300.600 45
6300.977 47
6301.354 36
6301.731 32
6302.108 38
6302.485 33
6302.861 29
6303.238 31
6303.615 32
6303.992 26
6304.369 36
6304.746 38
6305.123 42
6305.500 35
6305.877 21
6306.254 27
6306.631 36
6307.008 40
6307.385 36
6307.762 32
6308.139 28
6308.516 15
6308.893 15
6309.270 22
6309.647 31
6310.024 33
6310.401 28
6310.778 48
6311.155 48
6311.532 26
6311.909 26
6312.287 44
6312.664 35
6313.041 41
6313.418 31
6313.795 29
6314.172 33
6314.550 33
6314.927 33
6315.304 33
6315.681 40
6316.059 35
6316.436 35
6316.813 42
6317.190 33
6317.568 31
6317.945 32
6318.322 49
6318.700 55
6319.077 59
6319.454 41
6319.832 39
6320.209 40
6320.587 36
6320.964 35
6321.341 49
6321.719 54
6322.096 40
6322.474 32
6322.851 39
6323.229 46
6323.606 38
6323.984 45
6324.361 42
6324.739 31
6325.116 36
6325.494 55
6325.871 49
6326.249 37
6326.626 37
6327.004 46
6327.382 33
6327.759 38
6328.137 33
6328.514 30
6328.892 40
6329.270 27
6329.647 21
6330.025 21
6330.403 28
6330.780 43
6331.158 42
6331.536 48
6331.914 43
6332.291 30
6332.669 42
6333.047 32
6333.425 30
6333.802 50
6334.180 47
6334.558 55
6334.936 47
6335.314 32
6335.691 29
6336.069 32
6336.447 39
6336.825 43
6337.203 35
6337.581 46
6337.959 39
6338.337 42
6338.715 27
6339.093 45
6339.471 37
6339.849 23
6340.226 32
6340.604 46
6340.982 49
6341.360 43
6341.739 37
6342.117 31
6342.495 49
6342.873 32
6343.251 39
6343.629 47
6344.007 41
6344.385 46
6344.763 51
6345.141 42
6345.519 24
6345.898 29
6346.276 47
6346.654 35
6347.032 31
6347.410 23
6347.788 35
6348.167 44
6348.545 38
6348.923 29
6349.301 39
6349.680 27
6350.058 24
6350.436 20
6350.814 26
6351.193 25
6351.571 21
6351.949 23
6352.328 23
6352.706 30
6353.084 27
6353.463 33
6353.841 26
6354.220 31
6354.598 39
6354.976 43
6355.355 43
6355.733 44
6356.112 38
6356.490 30
6356.869 24
6357.247 18
6357.626 16
6358.004 17
6358.383 28
6358.761 34
6359.140 24
6359.518 34
6359.897 55
6360.275 47
6360.654 35
6361.033 26
6361.411 36
6361.790 38
6362.169 27
6362.547 34
6362.926 36
6363.304 39
6363.683 39
6364.062 41
6364.441 25
6364.819 27
6365.198 32
6365.577 27
6365.955 16
6366.334 28
6366.713 31
6367.092 30
6367.471 30
6367.849 27
6368.228 48
6368.607 46
6368.986 31
6369.365 27
6369.744 34
6370.122 32
6370.501 29
6370.880 26
6371.259 26
6371.638 25
6372.017 40
6372.396 29
6372.775 38
6373.154 34
6373.533 49
6373.912 44
6374.291 40
6374.670 29
6375.049 27
6375.428 50
6375.807 45
6376.186 51
6376.565 48
6376.944 34
6377.323 33
6377.702 43
6378.081 49
6378.460 40
6378.839 47
6379.219 63
6379.598 65
6379.977 63
6380.356 54
6380.735 42
6381.115 40
6381.494 35
6381.873 44
6382.252 33
6382.631 46
6383.011 48
6383.390 41
6383.769 34
6384.148 34
6384.528 34
6384.907 37
6385.286 35
6385.666 32
6386.045 41
6386.424 36
6386.804 49
6387.183 56
6387.563 61
6387.942 54
6388.321 51
6388.701 49
6389.080 34
6389.460 22
6389.839 25
6390.219 39
6390.598 24
6390.978 33
6391.357 43
6391.737 38
6392.116 49
6392.496 67
6392.875 73
6393.255 46
6393.634 53
6394.014 51
6394.393 38
6394.773 28
6395.153 27
6395.532 36
6395.912 48
6396.292 49
6396.671 47
6397.051 58
6397.431 53
6397.810 57
6398.190 51
6398.570 48
6398.949 42
6399.329 33
6399.709 33
6400.089 59
6400.468 72
6400.848 74
6401.228 97
6401.608 101
6401.988 80
6402.368 71
6402.747 79
6403.127 81
6403.507 68
6403.887 60
6404.267 59
6404.647 83
6405.027 62
6405.407 53
6405.786 43
6406.166 50
6406.546 36
6406.926 49
6407.306 53
6407.686 54
6408.066 49
6408.446 59
6408.826 71
6409.206 51
6409.586 51
6409.966 31
6410.347 30
6410.727 44
6411.107 47
6411.487 47
6411.867 41
6412.247 37
6412.627 57
6413.007 70
6413.387 71
6413.768 74
6414.148 59
6414.528 73
6414.908 63
6415.288 58
6415.669 51
6416.049 51
6416.429 56
6416.809 67
6417.190 64
6417.570 73
6417.950 65
6418.330 57
6418.711 58
6419.091 64
6419.471 68
6419.852 66
6420.232 57
6420.613 49
6420.993 58
6421.373 67
6421.754 56
6422.134 70
6422.515 58
6422.895 52
6423.275 62
6423.656 49
6424.036 64
6424.417 84
6424.797 93
6425.178 85
6425.558 77
6425.939 89
6426.319 127
6426.700 144
6427.081 131
6427.461 126
6427.842 146
6428.222 147
6428.603 160
6428.984 181
6429.364 197
6429.745 188
6430.125 223
6430.506 292
6430.887 353
6431.267 416
6431.648 460
6432.029 604
6432.410 659
6432.790 677
6433.171 659
6433.552 658
6433.933 722
6434.313 836
6434.694 868
6435.075 803
6435.456 732
6435.837 693
6436.217 617
6436.598 595
6436.979 547
6437.360 509
6437.741 461
6438.122 398
6438.503 373
6438.884 346
6439.264 281
6439.645 232
6440.026 224
6440.407 219
6440.788 176
6441.169 142
6441.550 109
6441.931 117
6442.312 99
6442.693 79
6443.074 88
6443.455 74
6443.836 77
6444.218 76
6444.599 68
6444.980 61
6445.361 81
6445.742 74
6446.123 58
6446.504 53
6446.885 53
6447.266 44
6447.648 52
6448.029 48
6448.410 37
6448.791 50
6449.172 45
6449.554 52
6449.935 65
6450.316 53
6450.697 37
6451.079 41
6451.460 41
6451.841 39
6452.223 47
6452.604 46
6452.985 39
6453.367 35
6453.748 47
6454.129 47
6454.511 41
6454.892 35
6455.273 50
6455.655 37
6456.036 34
6456.418 32
6456.799 31
6457.181 44
6457.562 45
6457.944 42
6458.325 41
6458.707 45
6459.088 50
6459.470 56
6459.851 52
6460.233 47
6460.614 46
6460.996 42
6461.377 52
6461.759 54
6462.141 48
6462.522 60
6462.904 44
6463.285 40
6463.667 49
6464.049 68
6464.430 75
6464.812 62
6465.194 41
6465.575 37
6465.957 34
6466.339 37
6466.721 36
6467.102 41
6467.484 24
6467.866 31
6468.248 28
6468.629 33
6469.011 46
6469.393 33
6469.775 33
6470.157 35
6470.539 35
6470.920 36
6471.302 42
6471.684 56
6472.066 52
6472.448 51
6472.830 53
6473.212 44
6473.594 45
6473.976 47
6474.358 49
6474.740 52
6475.122 45
6475.504 42
6475.886 40
6476.268 31
6476.650 23
6477.032 41
6477.414 41
6477.796 35
6478.178 40
6478.560 38
6478.942 32
6479.324 34
6479.706 43
6480.088 53
6480.471 61
6480.853 56
6481.235 67
6481.617 46
6481.999 54
6482.381 44
6482.764 44
6483.146 55
6483.528 43
6483.910 53
6484.293 38
6484.675 35
6485.057 63
6485.439 56
6485.822 47
6486.204 46
6486.586 36
6486.969 31
6487.351 27
6487.733 37
6488.116 29
6488.498 29
6488.881 41
6489.263 51
6489.645 46
6490.028 37
6490.410 38
6490.793 30
6491.175 26
6491.558 26
6491.940 33
6492.323 34
6492.705 28
6493.088 41
6493.470 41
6493.853 35
6494.235 23
6494.618 32
6495.000 27
6495.383 32
6495.765 33
6496.148 45
6496.531 31
6496.913 37
6497.296 38
6497.679 31
6498.061 42
6498.444 35
6498.827 47
6499.209 45
6499.592 45
6499.975 53
6500.357 44
6500.740 31
6501.123 37
6501.506 42
6501.889 63
6502.271 54
6502.654 50
6503.037 51
6503.420 46
6503.803 40
6504.185 45
6504.568 46
6504.951 44
6505.334 34
6505.717 47
6506.100 44
6506.483 33
6506.866 34
6507.249 38
6507.631 43
6508.014 57
6508.397 65
6508.780 59
6509.163 45
6509.546 42
6509.929 49
6510.312 53
6510.695 43
6511.078 39
6511.462 46
6511.845 43
6512.228 59
6512.611 57
6512.994 39
6513.377 35
6513.760 48
6514.143 53
6514.526 64
6514.910 64
6515.293 58
6515.676 50
6516.059 65
6516.442 60
6516.825 75
6517.209 89
6517.592 99
6517.975 89
6518.358 66
6518.742 63
6519.125 59
6519.508 72
6519.892 71
6520.275 73
6520.658 68
6521.042 64
6521.425 58
6521.808 43
6522.192 53
6522.575 40
6522.958 38
6523.342 45
6523.725 40
6524.109 37
6524.492 34
6524.876 57
6525.259 44
6525.642 46
6526.026 39
6526.409 31
6526.793 33
6527.176 54
6527.560 49
6527.944 35
6528.327 53
6528.711 51
6529.094 66
6529.478 76
6529.861 70
6530.245 50
6530.629 56
6531.012 65
6531.396 52
6531.780 48
6532.163 52
6532.547 54
6532.931 66
6533.314 60
6533.698 79
6534.082 71
6534.465 66
6534.849 63
6535.233 47
6535.617 46
6536.001 50
6536.384 49
6536.768 39
6537.152 30
6537.536 27
6537.920 35
6538.303 67
6538.687 72
6539.071 61
6539.455 41
6539.839 36
6540.223 43
6540.607 42
6540.991 53
6541.375 47
6541.759 48
6542.142 34
6542.526 53
6542.910 52
6543.294 40
6543.678 41
6544.062 33
6544.446 29
6544.831 37
6545.215 45
6545.599 43
6545.983 49
6546.367 40
6546.751 35
6547.135 51
6547.519 39
6547.903 47
6548.287 56
6548.672 42
6549.056 38
6549.440 46
6549.824 51
6550.208 41
6550.592 51
6550.977 47
6551.361 43
6551.745 55
6552.129 53
6552.514 37
6552.898 33
6553.282 28
6553.666 27
6554.051 35
6554.435 41
6554.819 46
6555.204 38
6555.588 23
6555.972 19
6556.357 46
6556.741 42
6557.126 45
6557.510 48
6557.894 41
6558.279 30
6558.663 22
6559.048 31
6559.432 43
6559.817 31
6560.201 23
6560.586 45
6560.970 45
6561.355 44
6561.739 36
6562.124 31
6562.508 39
6562.893 37
6563.278 42
6563.662 50
6564.047 42
6564.431 41
6564.816 39
6565.201 39
6565.585 49
6565.970 40
6566.355 50
6566.739 56
6567.124 43
6567.509 50
6567.893 39
6568.278 43
6568.663 31
6569.048 39
6569.432 31
6569.817 24
6570.202 27
6570.587 40
6570.972 49
6571.356 50
6571.741 50
6572.126 55
6572.511 33
6572.896 29
6573.281 42
6573.665 43
6574.050 56
6574.435 48
6574.820 48
6575.205 60
6575.590 60
6575.975 56
6576.360 46
6576.745 34
6577.130 33
6577.515 45
6577.900 42
6578.285 49
6578.670 43
6579.055 43
6579.440 43
6579.825 42
6580.210 44
6580.595 60
6580.980 63
6581.365 53
6581.751 71
6582.136 57
6582.521 46
6582.906 44
6583.291 41
6583.676 48
6584.062 52
6584.447 55
6584.832 57
6585.217 51
6585.602 61
6585.988 57
6586.373 46
6586.758 57
6587.143 63
6587.529 69
6587.914 58
6588.299 60
6588.685 76
6589.070 83
6589.455 83
6589.841 65
6590.226 47
6590.611 48
6590.997 59
6591.382 59
6591.768 53
6592.153 74
6592.539 68
6592.924 63
6593.309 55
6593.695 61
6594.080 61
6594.466 54
6594.851 52
6595.237 60
6595.622 76
6596.008 82
6596.394 78
6596.779 67
6597.165 61
6597.550 75
6597.936 65
6598.321 51
6598.707 60
6599.093 71
6599.478 72
6599.864 83
6600.250 68
6600.635 84
6601.021 70
6601.407 56
6601.792 55
6602.178 84
6602.564 65
6602.950 64
6603.335 50
6603.721 44
6604.107 54
6604.493 53
6604.878 63
6605.264 69
6605.650 69
6606.036 55
6606.422 43
6606.808 54
6607.194 58
6607.579 64
6607.965 71
6608.351 62
6608.737 62
6609.123 71
6609.509 54
6609.895 61
6610.281 74
6610.667 84
6611.053 68
6611.439 58
6611.825 59
6612.211 70
6612.597 93
6612.983 106
6613.369 112
6613.755 110
6614.141 114
6614.527 122
6614.913 123
6615.299 116
6615.685 100
6616.072 105
6616.458 117
6616.844 118
6617.230 111
6617.616 103
6618.002 96
6618.388 123
6618.775 129
6619.161 133
6619.547 134
6619.933 130
6620.320 128
6620.706 110
6621.092 103
6621.478 113
6621.865 118
6622.251 117
6622.637 127
6623.024 142
6623.410 161
6623.796 178
6624.183 168
6624.569 175
6624.955 190
6625.342 229
6625.728 256
6626.115 314
6626.501 436
6626.888 516
6627.274 640
6627.660 821
6628.047 1048
6628.433 1240
6628.820 1473
6629.206 1765
6629.593 1973
6629.980 2204
6630.366 2491
6630.753 2722
6631.139 3029
6631.526 3308
6631.912 3560
6632.299 3674
6632.686 3692
6633.072 3734
6633.459 3730
6633.845 3682
6634.232 3471
6634.619 3324
6635.005 3051
6635.392 2821
6635.779 2633
6636.166 2331
6636.552 2016
6636.939 1688
6637.326 1479
6637.713 1266
6638.099 1125
6638.486 979
6638.873 802
6639.260 696
6639.646 586
6640.033 511
6640.420 445
6640.807 454
6641.194 430
6641.581 352
6641.968 295
6642.354 283
6642.741 248
6643.128 208
6643.515 181
6643.902 151
6644.289 155
6644.676 161
6645.063 139
6645.450 135
6645.837 132
6646.224 141
6646.611 114
6646.998 109
6647.385 100
6647.772 90
6648.159 92
6648.546 82
6648.933 90
6649.320 95
6649.708 98
6650.095 76
6650.482 77
6650.869 60
6651.256 66
6651.643 91
6652.030 74
6652.418 65
6652.805 75
6653.192 53
6653.579 60
6653.966 71
6654.354 69
6654.741 66
6655.128 62
6655.515 53
6655.903 53
6656.290 60
6656.677 57
6657.065 84
6657.452 67
6657.839 62
6658.227 60
6658.614 42
6659.001 45
6659.389 60
6659.776 53
6660.164 54
6660.551 64
6660.939 69
6661.326 59
6661.713 50
6662.101 52
6662.488 39
6662.876 48
6663.263 58
6663.651 63
6664.038 72
6664.426 71
6664.813 78
6665.201 67
6665.589 50
6665.976 53
6666.364 50
6666.751 63
6667.139 49
6667.527 61
6667.914 67
6668.302 69
6668.690 56
6669.077 52
6669.465 66
6669.853 65
6670.240 57
6670.628 63
6671.016 58
6671.404 38
6671.791 49
6672.179 48
6672.567 44
6672.955 51
6673.342 47
6673.730 48
6674.118 51
6674.506 52
6674.894 45
6675.282 68
6675.669 69
6676.057 44
6676.445 44
6676.833 35
6677.221 47
6677.609 40
6677.997 38
6678.385 58
6678.773 66
6679.161 67
6679.549 61
6679.937 58
6680.325 41
6680.713 54
6681.101 51
6681.489 73
6681.877 62
6682.265 60
6682.653 51
6683.041 39
6683.429 41
6683.817 28
6684.205 21
6684.593 23
6684.981 36
6685.370 39
6685.758 49
6686.146 56
6686.534 54
6686.922 34
6687.310 32
6687.699 24
6688.087 23
6688.475 26
6688.863 22
6689.252 19
6689.640 25
6690.028 32
6690.417 30
6690.805 25
6691.193 44
6691.581 54
6691.970 39
6692.358 34
6692.746 26
6693.135 31
6693.523 32
6693.912 41
6694.300 40
6694.688 41
6695.077 39
6695.465 54
6695.854 41
6696.242 38
6696.631 41
6697.019 39
6697.408 37
6697.796 41
6698.185 22
6698.573 27
6698.962 40
6699.350 52
6699.739 51
6700.127 37
6700.516 31
6700.905 25
6701.293 34
6701.682 39
6702.070 34
6702.459 25
6702.848 17
6703.236 24
6703.625 36
6704.014 40
6704.403 36
6704.791 40
6705.180 38
6705.569 45
6705.957 47
6706.346 42
6706.735 38
6707.124 41
6707.512 33
6707.901 31
6708.290 44
6708.679 46
6709.068 30
6709.457 24
6709.845 23
6710.234 28
6710.623 25
6711.012 22
6711.401 33
6711.790 30
6712.179 21
6712.568 20
6712.957 27
6713.346 45
6713.735 42
6714.124 26
6714.513 27
6714.902 22
6715.291 31
6715.680 39
6716.069 35
6716.458 44
6716.847 33
6717.236 32
6717.625 40
6718.014 45
6718.403 37
6718.792 26
6719.181 22
6719.571 25
6719.960 27
6720.349 24
6720.738 28
6721.127 34
6721.516 25
6721.906 29
6722.295 36
6722.684 35
6723.073 40
6723.463 31
6723.852 20
6724.241 31
6724.630 24
6725.020 24
6725.409 27
6725.798 38
6726.188 49
6726.577 35
6726.966 39
6727.356 26
6727.745 27
6728.134 22
6728.524 26
6728.913 27
6729.303 21
6729.692 19
6730.081 17
6730.471 31
6730.860 28
6731.250 23
6731.639 19
6732.029 20
6732.418 31
6732.808 27
6733.197 25
6733.587 32
6733.977 33
6734.366 29
6734.756 23
6735.145 25
6735.535 23
6735.924 28
6736.314 28
6736.704 39
6737.093 34
6737.483 36
6737.873 38
6738.262 26
6738.652 22
6739.042 31
6739.431 48
6739.821 43
6740.211 43
6740.601 40
6740.990 45
6741.380 37
6741.770 39
6742.160 29
6742.550 44
6742.939 33
6743.329 35
6743.719 47
6744.109 31
6744.499 24
6744.889 34
6745.279 41
6745.668 38
6746.058 40
6746.448 38
6746.838 39
6747.228 46
6747.618 39
6748.008 48
6748.398 50
6748.788 34
6749.178 17
6749.568 13
6749.958 24
6750.348 37
6750.738 41
6751.128 32
6751.518 18
6751.908 16
6752.298 28
6752.688 24
6753.079 26
6753.469 28
6753.859 28
6754.249 36
6754.639 27
6755.029 24
6755.419 23
6755.810 25
6756.200 27
6756.590 26
6756.980 22
6757.370 31
6757.761 22
6758.151 33
6758.541 27
6758.932 30
6759.322 29
6759.712 39
6760.102 30
6760.493 32
6760.883 49
6761.273 41
6761.664 31
6762.054 30
6762.445 37
6762.835 30
6763.225 28
6763.616 33
6764.006 17
6764.397 25
6764.787 39
6765.177 43
6765.568 25
6765.958 27
6766.349 43
6766.739 41
6767.130 46
6767.520 45
6767.911 47
6768.302 46
6768.692 28
6769.083 37
6769.473 50
6769.864 47
6770.254 37
6770.645 31
6771.036 44
6771.426 37
6771.817 37
6772.208 30
6772.598 30
6772.989 41
6773.380 34
6773.770 47
6774.161 37
6774.552 28
6774.943 42
6775.333 37
6775.724 36
6776.115 51
6776.506 53
6776.896 42
6777.287 38
6777.678 33
6778.069 22
6778.460 24
6778.851 28
6779.241 32
6779.632 33
6780.023 44
6780.414 51
6780.805 40
6781.196 41
6781.587 37
6781.978 39
6782.369 43
6782.760 30
6783.151 29
6783.542 43
6783.933 47
6784.324 32
6784.715 37
6785.106 40
6785.497 40
6785.888 26
6786.279 44
6786.670 38
6787.061 43
6787.452 40
6787.843 44
6788.234 41
6788.626 51
6789.017 46
6789.408 50
6789.799 46
6790.190 52
6790.581 60
6790.973 42
6791.364 50
6791.755 45
6792.146 50
6792.538 60
6792.929 47
6793.320 33
6793.711 44
6794.103 50
6794.494 48
6794.885 73
6795.277 65
6795.668 73
6796.059 57
6796.451 44
6796.842 56
6797.233 66
6797.625 74
6798.016 92
6798.408 61
6798.799 54
6799.191 40
6799.582 40
6799.973 43
6800.365 45
6800.756 41
6801.148 54
6801.539 45
6801.931 49
6802.322 46
6802.714 52
6803.106 50
6803.497 61
6803.889 47
6804.280 35
6804.672 47
6805.063 38
6805.455 29
6805.847 35
6806.238 25
6806.630 35
6807.022 39
6807.413 49
6807.805 61
6808.197 56
6808.588 59
6808.980 54
6809.372 42
6809.764 46
6810.155 41
6810.547 34
6810.939 36
6811.331 24
6811.723 30
6812.114 22
6812.506 27
6812.898 40
6813.290 49
6813.682 59
6814.074 50
6814.465 43
6814.857 30
6815.249 46
6815.641 36
6816.033 24
6816.425 27
6816.817 37
6817.209 26
6817.601 33
6817.993 27
6818.385 32
6818.777 35
6819.169 25
6819.561 33
6819.953 34
6820.345 32
6820.737 47
6821.129 53
6821.521 47
6821.913 58
6822.305 39
6822.698 32
6823.090 50
6823.482 45
6823.874 35
6824.266 38
6824.658 29
6825.050 36
6825.443 31
6825.835 25
6826.227 21
6826.619 20
6827.012 34
6827.404 37
6827.796 38
6828.188 40
6828.581 28
6828.973 34
6829.365 44
6829.758 45
6830.150 56
6830.542 60
6830.935 44
6831.327 43
6831.719 40
6832.112 29
6832.504 38
6832.897 43
6833.289 60
6833.681 78
6834.074 94
6834.466 99
6834.859 88
6835.251 89
6835.644 101
6836.036 115
6836.429 135
6836.821 120
6837.214 102
6837.606 115
6837.999 121
6838.391 121
6838.784 129
6839.177 111
6839.569 103
6839.962 122
6840.354 110
6840.747 110
6841.140 112
6841.532 99
6841.925 103
6842.318 89
6842.710 74
6843.103 61
6843.496 53
6843.889 49
6844.281 65
6844.674 64
6845.067 60
6845.460 51
6845.852 57
6846.245 49
6846.638 46
6847.031 44
6847.424 43
6847.816 46
6848.209 45
6848.602 42
6848.995 43
6849.388 41
6849.781 35
6850.174 48
6850.567 30
6850.960 26
6851.353 29
6851.745 52
6852.138 58
6852.531 56
6852.924 63
6853.317 51
6853.710 49
6854.103 54
6854.496 56
6854.890 57
6855.283 66
6855.676 61
6856.069 58
6856.462 85
6856.855 93
6857.248 97
6857.641 78
6858.034 83
6858.427 81
6858.821 81
6859.214 66
6859.607 73
6860.000 64
6860.393 62
6860.786 53
6861.180 57
6861.573 66
6861.966 68
6862.359 69
6862.753 59
6863.146 78
6863.539 69
6863.933 56
6864.326 62
6864.719 65
6865.113 53
6865.506 46
6865.899 44
6866.293 45
6866.686 52
6867.079 39
6867.473 51
6867.866 53
6868.260 74
6868.653 49
6869.047 44
6869.440 42
6869.833 40
6870.227 44
6870.620 48
6871.014 45
6871.407 73
6871.801 85
6872.195 77
6872.588 64
6872.982 69
6873.375 66
6873.769 56
6874.162 51
6874.556 58
6874.950 73
6875.343 60
6875.737 98
6876.131 89
6876.524 93
6876.918 93
6877.312 92
6877.705 93
6878.099 92
6878.493 130
6878.886 109
6879.280 128
6879.674 113
6880.068 99
6880.461 86
6880.855 75
6881.249 105
6881.643 118
6882.037 107
6882.430 102
6882.824 83
6883.218 83
6883.612 122
6884.006 94
6884.400 69
6884.794 68
6885.188 55
6885.582 57
6885.975 60
6886.369 67
6886.763 73
6887.157 73
6887.551 55
6887.945 48
6888.339 36
6888.733 36
6889.127 46
6889.521 48
6889.915 40
6890.309 41
6890.704 29
6891.098 47
6891.492 46
6891.886 39
6892.280 33
6892.674 34
6893.068 43
6893.462 44
6893.857 41
6894.251 36
6894.645 23
6895.039 27
6895.433 28
6895.827 36
6896.222 53
6896.616 47
6897.010 42
6897.404 50
6897.799 38
6898.193 35
6898.587 48
6898.982 59
6899.376 39
6899.770 32
6900.165 53
6900.559 43
6900.953 42
6901.348 33
6901.742 40
6902.136 39
6902.531 47
6902.925 55
6903.320 47
6903.714 38
6904.109 32
6904.503 37
6904.898 41
6905.292 39
6905.687 35
6906.081 37
6906.476 35
6906.870 36
6907.265 54
6907.659 46
6908.054 43
6908.448 35
6908.843 30
6909.238 28
6909.632 26
6910.027 22
6910.421 34
6910.816 37
6911.211 32
6911.605 27
6912.000 20
6912.395 19
6912.789 32
6913.184 35
6913.579 59
6913.974 50
6914.368 49
6914.763 60
6915.158 45
6915.553 40
6915.947 47
6916.342 48
6916.737 67
6917.132 45
6917.527 33
6917.922 30
6918.316 26
6918.711 22
6919.106 40
6919.501 29
6919.896 55
6920.291 63
6920.686 68
6921.081 66
6921.476 51
6921.871 65
6922.266 59
6922.661 64
6923.056 59
6923.451 44
6923.846 40
6924.241 56
6924.636 63
6925.031 66
6925.426 63
6925.821 75
6926.216 70
6926.611 64
6927.006 45
6927.401 43
6927.796 37
6928.192 45
6928.587 57
6928.982 49
6929.377 49
6929.772 49
6930.167 43
6930.563 48
6930.958 63
6931.353 51
6931.748 41
6932.144 44
6932.539 37
6932.934 49
6933.329 49
6933.725 59
6934.120 77
6934.515 66
6934.911 75
6935.306 67
6935.701 71
6936.097 92
6936.492 99
6936.888 109
6937.283 128
6937.678 135
6938.074 170
6938.469 188
6938.865 223
6939.260 249
6939.656 233
6940.051 268
6940.447 279
6940.842 284
6941.238 289
6941.633 265
6942.029 234
6942.424 257
6942.820 272
6943.215 214
6943.611 238
6944.006 223
6944.402 160
6944.798 124
6945.193 117
6945.589 104
6945.985 92
6946.380 83
6946.776 68
6947.172 85
6947.567 65
6947.963 57
6948.359 60
6948.754 74
6949.150 68
6949.546 54
6949.942 42
6950.337 41
6950.733 60
6951.129 54
6951.525 63
6951.921 73
6952.317 67
6952.712 61
6953.108 46
6953.504 64
6953.900 71
6954.296 80
6954.692 59
6955.088 75
6955.484 75
6955.879 65
6956.275 75
6956.671 67
6957.067 53
6957.463 35
6957.859 50
6958.255 40
6958.651 47
6959.047 62
6959.443 46
6959.839 53
6960.235 76
6960.632 56
6961.028 66
6961.424 58
6961.820 52
6962.216 54
6962.612 49
6963.008 48
6963.404 45
6963.800 49
6964.197 48
6964.593 50
6964.989 55
6965.385 65
6965.781 84
6966.178 83
6966.574 86
6966.970 80
6967.366 74
6967.763 80
6968.159 83
6968.555 84
6968.952 85
6969.348 83
6969.744 82
6970.141 90
6970.537 74
6970.933 87
6971.330 82
6971.726 73
6972.122 69
6972.519 68
6972.915 63
6973.312 67
6973.708 69
6974.105 71
6974.501 71
6974.897 80
6975.294 67
6975.690 58
6976.087 62
6976.483 58
6976.880 49
6977.277 55
6977.673 62
6978.070 59
6978.466 52
6978.863 54
6979.259 54
6979.656 30
6980.053 19
6980.449 29
6980.846 42
6981.243 50
6981.639 52
6982.036 56
6982.433 45
6982.829 35
6983.226 23
6983.623 25
6984.019 28
6984.416 41
6984.813 44
6985.210 50
6985.606 45
6986.003 42
6986.400 43
6986.797 42
6987.194 52
6987.591 54
6987.987 41
6988.384 38
6988.781 25
6989.178 27
6989.575 34
6989.972 47
6990.369 41
6990.766 24
6991.163 35
6991.559 46
6991.956 74
6992.353 59
6992.750 68
6993.147 63
6993.544 56
6993.941 44
6994.338 59
6994.735 86
6995.133 80
6995.530 88
6995.927 83
6996.324 65
6996.721 55
6997.118 42
6997.515 35
6997.912 29
6998.309 31
6998.706 40
6999.104 37
6999.501 70
6999.898 69
7000.295 66
7000.692 48
7001.090 38
7001.487 40
7001.884 28
7002.281 39
7002.679 54
7003.076 57
7003.473 64
7003.870 53
7004.268 59
7004.665 71
7005.062 49
7005.460 50
7005.857 61
7006.254 69
7006.652 81
7007.049 70
7007.447 73
7007.844 60
7008.241 64
7008.639 57
7009.036 60
7009.434 60
7009.831 59
7010.229 55
7010.626 58
7011.024 54
7011.421 49
7011.819 48
7012.216 37
7012.614 35
7013.011 31
7013.409 41
7013.807 45
7014.204 52
7014.602 50
7014.999 53
7015.397 42
7015.795 36
7016.192 49
7016.590 37
7016.988 45
7017.385 50
7017.783 31
7018.181 30
7018.578 44
7018.976 47
7019.374 57
7019.772 44
7020.169 33
7020.567 36
7020.965 56
7021.363 64
7021.760 49
7022.158 54
7022.556 56
7022.954 51
7023.352 39
7023.750 26
7024.148 39
7024.545 37
7024.943 52
7025.341 65
7025.739 60
7026.137 41
7026.535 37
7026.933 46
7027.331 42
7027.729 23
7028.127 24
7028.525 26
7028.923 31
7029.321 42
7029.719 30
7030.117 32
7030.515 52
7030.913 55
7031.311 66
7031.709 89
7032.107 78
7032.505 61
7032.904 46
7033.302 42
7033.700 39
7034.098 44
7034.496 45
7034.894 66
7035.293 58
7035.691 59
7036.089 48
7036.487 47
7036.885 54
7037.284 46
7037.682 41
7038.080 62
7038.478 57
7038.877 41
7039.275 46
7039.673 58
7040.072 66
7040.470 59
7040.868 52
7041.267 52
7041.665 53
7042.063 54
7042.462 71
7042.860 74
7043.259 68
7043.657 63
7044.056 49
7044.454 69
7044.852 73
7045.251 65
7045.649 50
7046.048 65
7046.446 92
7046.845 69
7047.243 63
7047.642 59
7048.040 58
7048.439 57
7048.838 65
7049.236 57
7049.635 47
7050.033 53
7050.432 60
7050.831 43
7051.229 39
7051.628 43
7052.027 39
7052.425 32
7052.824 29
7053.223 44
7053.621 54
7054.020 36
7054.419 37
7054.818 38
7055.216 39
7055.615 38
7056.014 36
7056.413 44
7056.811 49
7057.210 42
7057.609 39
7058.008 36
7058.407 44
7058.806 54
7059.204 42
7059.603 47
7060.002 43
7060.401 43
7060.800 38
7061.199 39
7061.598 49
7061.997 46
7062.396 44
7062.795 34
7063.194 29
7063.593 40
7063.992 46
7064.391 35
7064.790 18
7065.189 23
7065.588 37
7065.987 39
7066.386 38
7066.785 33
7067.184 48
7067.583 55
7067.982 36
7068.381 56
7068.781 52
7069.180 30
7069.579 21
7069.978 29
7070.377 34
7070.776 28
7071.176 35
7071.575 45
7071.974 34
7072.373 51
7072.773 47
7073.172 49
7073.571 31
7073.970 43
7074.370 42
7074.769 37
7075.168 36
7075.568 31
7075.967 32
7076.366 28
7076.766 34
7077.165 30
7077.564 32
7077.964 45
7078.363 38
7078.763 32
7079.162 25
7079.562 22
7079.961 23
7080.360 35
7080.760 49
7081.159 43
7081.559 33
7081.958 27
7082.358 44
7082.757 34
7083.157 32
7083.557 26
7083.956 35
7084.356 36
7084.755 38
7085.155 39
7085.555 38
7085.954 29
7086.354 32
7086.753 29
7087.153 29
7087.553 27
7087.952 27
7088.352 30
7088.752 27
7089.152 30
7089.551 32
7089.951 43
7090.351 34
7090.750 25
7091.150 32
7091.550 31
7091.950 28
7092.350 34
7092.749 33
7093.149 16
7093.549 14
7093.949 28
7094.349 22
7094.749 30
7095.149 35
7095.548 55
7095.948 40
7096.348 31
7096.748 27
7097.148 25
7097.548 31
7097.948 26
7098.348 23
7098.748 39
7099.148 50
7099.548 48
7099.948 41
7100.348 55
7100.748 51
7101.148 40
7101.548 63
7101.948 44
7102.348 33
7102.748 32
7103.149 40
7103.549 39
7103.949 43
7104.349 52
7104.749 45
7105.149 34
7105.549 28
7105.950 23
7106.350 30
7106.750 35
7107.150 33
7107.550 40
7107.951 38
7108.351 35
7108.751 27
7109.151 39
7109.552 20
7109.952 34
7110.352 32
7110.753 20
7111.153 30
7111.553 30
7111.954 29
7112.354 44
7112.754 38
7113.155 41
7113.555 46
7113.956 43
7114.356 34
7114.757 33
7115.157 42
7115.557 44
7115.958 42
7116.358 29
7116.759 28
7117.159 29
7117.560 29
7117.960 22
7118.361 21
7118.761 17
7119.162 25
7119.563 26
7119.963 23
7120.364 18
7120.764 15
7121.165 22
7121.566 24
7121.966 29
7122.367 39
7122.768 39
7123.168 37
7123.569 27
7123.970 39
7124.370 41
7124.771 37
7125.172 37
7125.573 38
7125.973 38
7126.374 35
7126.775 23
7127.176 31
7127.576 28
7127.977 27
7128.378 33
7128.779 33
7129.180 42
7129.581 44
7129.981 36
7130.382 32
7130.783 32
7131.184 30
7131.585 35
7131.986 40
7132.387 31
7132.788 29
7133.189 35
7133.590 20
7133.991 35
7134.392 42
7134.793 38
7135.194 57
7135.595 48
7135.996 39
7136.397 33
7136.798 31
7137.199 39
7137.600 30
7138.001 41
7138.402 36
7138.803 43
7139.204 45
7139.605 51
7140.007 47
7140.408 46
7140.809 38
7141.210 29
7141.611 34
7142.013 35
7142.414 51
7142.815 40
7143.216 36
7143.617 27
7144.019 37
7144.420 36
7144.821 28
7145.223 21
7145.624 21
7146.025 27
7146.426 23
7146.828 26
7147.229 32
7147.631 38
7148.032 36
7148.433 41
7148.835 41
7149.236 32
7149.637 34
7150.039 34
7150.440 34
7150.842 29
7151.243 31
7151.645 33
7152.046 30
7152.448 23
7152.849 41
7153.251 31
7153.652 29
7154.054 15
7154.455 11
7154.857 12
7155.258 34
7155.660 57
7156.062 47
7156.463 42
7156.865 47
7157.267 46
7157.668 45
7158.070 56
7158.471 55
7158.873 41
7159.275 50
7159.677 61
7160.078 55
7160.480 43
7160.882 37
7161.283 27
7161.685 22
7162.087 29
7162.489 42
7162.891 40
7163.292 27
7163.694 37
7164.096 38
7164.498 36
7164.900 24
7165.301 22
7165.703 32
7166.105 37
7166.507 44
7166.909 41
7167.311 52
7167.713 35
7168.115 31
7168.517 32
7168.919 43
7169.321 40
7169.723 46
7170.125 39
7170.527 29
7170.929 24
7171.331 23
7171.733 30
7172.135 24
7172.537 23
7172.939 19
7173.341 18
7173.743 15
7174.145 12
7174.547 26
7174.949 26
7175.352 34
7175.754 28
7176.156 14
7176.558 27
7176.960 36
7177.362 29
7177.765 24
7178.167 27
7178.569 25
7178.971 22
7179.374 32
7179.776 26
7180.178 24
7180.580 20
7180.983 20
7181.385 14
7181.787 27
7182.190 39
7182.592 30
7182.994 34
7183.397 40
7183.799 32
7184.201 38
7184.604 24
7185.006 26
7185.409 26
7185.811 18
7186.214 16
7186.616 24
7187.018 23
7187.421 23
7187.823 22
7188.226 27
7188.628 28
7189.031 33
7189.434 34
7189.836 27
7190.239 30
7190.641 25
7191.044 36
7191.446 36
7191.849 27
7192.252 35
7192.654 34
7193.057 30
7193.459 35
7193.862 35
7194.265 36
7194.667 37
7195.070 25
7195.473 23
7195.876 30
7196.278 50
7196.681 53
7197.084 30
7197.487 20
7197.889 28
7198.292 33
7198.695 33
7199.098 47
7199.500 38
7199.903 27
7200.306 19
7200.709 14
7201.112 20
7201.515 23
7201.918 30
7202.321 18
7202.723 21
7203.126 22
7203.529 24
7203.932 27
7204.335 31
7204.738 24
7205.141 19
7205.544 23
7205.947 35
7206.350 41
7206.753 29
7207.156 30
7207.559 25
7207.962 35
7208.365 28
7208.768 18
7209.171 19
7209.575 32
7209.978 29
7210.381 17
7210.784 15
7211.187 27
7211.590 21
7211.993 35
7212.397 31
7212.800 29
7213.203 23
7213.606 26
7214.009 29
7214.413 44
7214.816 44
7215.219 37
7215.622 25
7216.026 26
7216.429 24
7216.832 14
7217.236 27
7217.639 22
7218.042 27
7218.446 30
7218.849 23
7219.252 31
7219.656 21
7220.059 10
7220.462 29
7220.866 29
7221.269 20
7221.673 34
7222.076 23
7222.480 18
7222.883 20
7223.287 34
7223.690 22
7224.094 23
7224.497 26
7224.901 38
7225.304 23
7225.708 21
7226.111 16
7226.515 20
7226.918 18
7227.322 13
7227.726 17
7228.129 15
7228.533 16
7228.936 26
7229.340 26
7229.744 16
7230.147 26
7230.551 27
7230.955 19
7231.359 22
7231.762 26
7232.166 15
7232.570 24
7232.974 31
7233.377 23
7233.781 28
7234.185 22
7234.589 21
7234.992 23
7235.396 15
7235.800 15
7236.204 24
7236.608 45
7237.012 42
7237.416 28
7237.819 42
7238.223 34
7238.627 21
7239.031 27
7239.435 18
7239.839 18
7240.243 18
7240.647 24
7241.051 23
7241.455 29
7241.859 16
7242.263 16
7242.667 18
7243.071 25
7243.475 29
7243.879 33
7244.283 25
7244.687 18
7245.091 15
7245.495 29
7245.900 35
7246.304 26
7246.708 43
7247.112 40
7247.516 38
7247.920 34
7248.324 29
7248.729 24
7249.133 28
7249.537 33
7249.941 26
7250.346 27
7250.750 29
7251.154 30
7251.558 27
7251.963 31
7252.367 35
7252.771 39
7253.175 39
7253.580 31
7253.984 31
7254.389 33
7254.793 38
7255.197 45
7255.602 38
7256.006 41
7256.410 23
7256.815 19
7257.219 21
7257.624 25
7258.028 24
7258.433 17
7258.837 32
7259.242 32
7259.646 35
7260.051 33
7260.455 30
7260.860 20
7261.264 25
7261.669 33
7262.073 36
7262.478 38
7262.882 55
7263.287 50
7263.692 35
7264.096 37
7264.501 38
7264.906 49
7265.310 45
7265.715 36
7266.120 29
7266.524 18
7266.929 31
7267.334 23
7267.738 29
7268.143 40
7268.548 27
7268.953 23
7269.357 18
7269.762 18
7270.167 15
7270.572 20
7270.977 18
7271.381 31
7271.786 45
7272.191 38
7272.596 39
7273.001 34
7273.406 19
7273.811 27
7274.215 33
7274.620 27
7275.025 44
7275.430 45
7275.835 35
7276.240 43
7276.645 40
7277.050 27
7277.455 31
7277.860 36
7278.265 39
7278.670 37
7279.075 49
7279.480 49
7279.885 41
7280.290 30
7280.695 29
7281.101 19
7281.506 17
7281.911 26
7282.316 24
7282.721 20
7283.126 20
7283.531 27
7283.937 30
7284.342 26
7284.747 27
7285.152 34
7285.557 29
7285.963 26
7286.368 30
7286.773 34
7287.178 34
7287.584 34
7287.989 29
7288.394 31
7288.800 29
7289.205 30
7289.610 28
7290.016 33
7290.421 40
7290.826 42
7291.232 39
7291.637 36
7292.042 31
7292.448 49
7292.853 40
7293.259 29
7293.664 23
7294.070 33
7294.475 32
7294.881 29
7295.286 29
7295.692 26
7296.097 22
7296.503 55
7296.908 75
7297.314 64
7297.719 57
7298.125 60
7298.530 49
7298.936 40
7299.342 26
7299.747 25
7300.153 27
7300.558 26
7300.964 27
7301.370 34
7301.775 41
7302.181 41
7302.587 32
7302.992 44
7303.398 31
7303.804 40
7304.210 47
7304.615 47
7305.021 40
7305.427 35
7305.833 22
7306.239 19
7306.644 22
7307.050 28
7307.456 19
7307.862 31
7308.268 32
7308.674 23
7309.079 24
7309.485 26
7309.891 31
7310.297 28
7310.703 35
7311.109 25
7311.515 30
7311.921 25
7312.327 25
7312.733 25
7313.139 28
7313.545 37
7313.951 35
7314.357 30
7314.763 29
7315.169 22
7315.575 22
7315.981 27
7316.387 22
7316.793 31
7317.199 22
7317.605 38
7318.011 29
7318.418 32
7318.824 36
7319.230 33
7319.636 28
7320.042 24
7320.448 21
7320.855 34
7321.261 32
7321.667 25
7322.073 26
7322.480 42
7322.886 42
7323.292 38
7323.698 27
7324.105 22
7324.511 21
7324.917 12
7325.324 14
7325.730 19
7326.136 20
7326.543 21
7326.949 20
7327.355 13
7327.762 16
7328.168 16
7328.575 18
7328.981 20
7329.387 16
7329.794 13
7330.200 26
7330.607 22
7331.013 24
7331.420 25
7331.826 32
7332.233 29
7332.639 22
7333.046 18
7333.452 22
7333.859 31
7334.266 31
7334.672 40
7335.079 41
7335.485 27
7335.892 24
7336.299 23
7336.705 26
7337.112 21
7337.519 27
7337.925 29
7338.332 30
7338.739 23
7339.145 33
7339.552 32
7339.959 29
7340.366 20
7340.772 37
7341.179 39
7341.586 33
7341.993 20
7342.399 32
7342.806 24
7343.213 28
7343.620 22
7344.027 20
7344.434 19
7344.840 32
7345.247 44
7345.654 44
7346.061 37
7346.468 46
7346.875 45
7347.282 35
7347.689 26
7348.096 27
7348.503 26
7348.910 30
7349.317 37
7349.724 28
7350.131 21
7350.538 33
7350.945 33
7351.352 39
7351.759 46
7352.166 38
7352.573 40
7352.980 29
7353.387 26
7353.794 31
7354.202 33
7354.609 36
7355.016 30
7355.423 45
7355.830 42
7356.237 27
7356.645 26
7357.052 48
7357.459 44
7357.866 37
7358.273 42
7358.681 46
7359.088 44
7359.495 46
7359.903 42
7360.310 34
7360.717 21
7361.124 18
7361.532 36
7361.939 52
7362.346 55
7362.754 46
7363.161 40
7363.569 48
7363.976 38
7364.383 45
7364.791 38
7365.198 35
7365.606 35
7366.013 31
7366.421 27
7366.828 26
7367.236 21
7367.643 38
7368.051 43
7368.458 34
7368.866 25
7369.273 22
7369.681 21
7370.088 42
7370.496 43
7370.903 40
7371.311 28
7371.719 33
7372.126 28
7372.534 25
7372.942 22
7373.349 23
7373.757 46
7374.165 36
7374.572 24
7374.980 24
7375.388 25
7375.795 22
7376.203 28
7376.611 21
7377.019 23
7377.426 23
7377.834 18
7378.242 28
7378.650 22
7379.058 35
7379.465 40
7379.873 49
7380.281 60
7380.689 43
7381.097 41
7381.505 35
7381.913 28
7382.321 30
7382.728 31
7383.136 23
7383.544 35
7383.952 33
7384.360 33
7384.768 33
7385.176 46
7385.584 48
7385.992 58
7386.400 48
7386.808 36
7387.216 29
7387.624 34
7388.032 25
7388.440 34
7388.849 40
7389.257 35
7389.665 27
7390.073 34
7390.481 32
7390.889 37
7391.297 27
7391.705 32
7392.114 38
7392.522 37
7392.930 47
7393.338 40
7393.746 58
7394.155 48
7394.563 47
7394.971 40
7395.379 32
7395.788 41
7396.196 47
7396.604 41
7397.013 52
7397.421 51
7397.829 54
7398.238 44
7398.646 54
7399.054 65
7399.463 69
7399.871 72
7400.280 72
7400.688 69
7401.096 59
7401.505 47
7401.913 46
7402.322 37
7402.730 47
7403.139 51
7403.547 46
7403.956 37
7404.364 32
7404.773 40
7405.181 43
7405.590 39
7405.998 26
7406.407 35
7406.816 48
7407.224 35
7407.633 44
7408.041 39
7408.450 35
7408.859 26
7409.267 31
7409.676 29
7410.085 46
7410.493 44
7410.902 46
7411.311 41
7411.719 31
7412.128 31
7412.537 18
7412.946 27
7413.354 18
7413.763 24
7414.172 26
7414.581 50
7414.990 34
7415.398 29
7415.807 15
7416.216 16
7416.625 24
7417.034 31
7417.443 32
7417.852 32
7418.260 24
7418.669 21
7419.078 20
7419.487 12
7419.896 20
7420.305 14
7420.714 23
7421.123 22
7421.532 23
7421.941 20
7422.350 24
7422.759 21
7423.168 31
7423.577 25
7423.986 17
7424.395 14
7424.804 18
7425.213 29
7425.623 24
7426.032 26
7426.441 24
7426.850 13
7427.259 23
7427.668 26
7428.077 22
7428.487 26
7428.896 22
7429.305 31
7429.714 34
7430.123 24
7430.533 26
7430.942 30
7431.351 28
7431.760 26
7432.170 26
7432.579 37
7432.988 42
7433.398 28
7433.807 31
7434.216 28
7434.626 16
7435.035 20
7435.444 22
7435.854 35
7436.263 43
7436.673 32
7437.082 36
7437.491 22
7437.901 28
7438.310 31
7438.720 27
7439.129 28
7439.539 23
7439.948 27
7440.358 34
7440.767 40
7441.177 36
7441.586 23
7441.996 21
7442.405 36
7442.815 34
7443.225 31
7443.634 23
7444.044 32
7444.453 29
7444.863 33
7445.273 35
7445.682 35
7446.092 37
7446.502 27
7446.911 21
7447.321 36
7447.731 41
7448.141 56
7448.550 42
7448.960 27
7449.370 30
7449.780 24
7450.189 17
7450.599 38
7451.009 44
7451.419 36
7451.829 39
7452.238 42
7452.648 29
7453.058 27
7453.468 22
7453.878 21
7454.288 28
7454.698 31
7455.108 41
7455.517 44
7455.927 54
7456.337 58
7456.747 56
7457.157 50
7457.567 48
7457.977 35
7458.387 30
7458.797 29
7459.207 42
7459.617 58
7460.027 45
7460.437 55
7460.848 43
7461.258 32
7461.668 39
7462.078 54
7462.488 53
7462.898 65
7463.308 45
7463.718 51
7464.129 63
7464.539 80
7464.949 66
7465.359 62
7465.769 82
7466.179 71
7466.590 86
7467.000 133
7467.410 145
7467.820 127
7468.231 119
7468.641 147
7469.051 171
7469.462 183
7469.872 161
7470.282 127
7470.693 137
7471.103 161
7471.513 155
7471.924 152
7472.334 152
7472.745 166
7473.155 166
7473.565 152
7473.976 148
7474.386 133
7474.797 140
7475.207 98
7475.618 84
7476.028 76
7476.439 82
7476.849 60
7477.260 45
7477.670 65
7478.081 72
7478.491 66
7478.902 51
7479.312 40
7479.723 48
7480.134 43
7480.544 37
7480.955 30
7481.366 36
7481.776 34
7482.187 41
7482.598 37
7483.008 35
7483.419 37
7483.830 39
7484.240 16
7484.651 21
7485.062 27
7485.473 30
7485.883 34
7486.294 28
7486.705 23
7487.116 14
7487.526 10
7487.937 31
7488.348 40
7488.759 29
7489.170 37
7489.581 29
7489.992 31
7490.402 27
7490.813 21
7491.224 30
7491.635 30
7492.046 30
7492.457 33
7492.868 28
7493.279 41
7493.690 46
7494.101 50
7494.512 56
7494.923 43
7495.334 32
7495.745 25
7496.156 31
7496.567 32
7496.978 30
7497.389 34
7497.800 24
7498.211 33
7498.622 25
7499.034 19
7499.445 23
7499.856 22
7500.267 19
7500.678 24
7501.089 37
7501.501 30
7501.912 30
7502.323 22
7502.734 27
7503.145 24
7503.557 35
7503.968 30
7504.379 15
7504.790 16
7505.202 21
7505.613 37
7506.024 36
7506.436 28
7506.847 21
7507.258 18
7507.670 16
7508.081 21
7508.493 23
7508.904 15
7509.315 21
7509.727 40
7510.138 35
7510.550 24
7510.961 17
7511.373 24
7511.784 26
7512.195 27
7512.607 22
7513.018 29
7513.430 33
7513.842 30
7514.253 23
7514.665 18
7515.076 26
7515.488 27
7515.899 20
7516.311 34
7516.723 28
7517.134 25
7517.546 21
7517.957 17
7518.369 29
7518.781 28
7519.192 32
7519.604 26
7520.016 21
7520.428 25
7520.839 24
7521.251 20
7521.663 30
7522.074 27
7522.486 28
7522.898 35
7523.310 28
7523.722 38
7524.133 30
7524.545 27
7524.957 29
7525.369 30
7525.781 29
7526.193 25
7526.605 28
7527.016 27
7527.428 32
7527.840 35
7528.252 49
7528.664 41
7529.076 27
7529.488 19
7529.900 25
7530.312 23
7530.724 17
7531.136 24
7531.548 22
7531.960 25
7532.372 24
7532.784 29
7533.196 29
7533.608 21
7534.020 25
7534.432 27
7534.844 29
7535.257 28
7535.669 26
7536.081 18
7536.493 25
7536.905 24
7537.317 27
7537.729 33
7538.142 39
7538.554 21
7538.966 19
7539.378 27
7539.791 36
7540.203 29
7540.615 32
7541.027 35
7541.440 34
7541.852 34
7542.264 46
7542.677 29
7543.089 30
7543.501 23
7543.914 29
7544.326 28
7544.738 23
7545.151 18
7545.563 30
7545.976 42
7546.388 27
7546.800 22
7547.213 20
7547.625 23
7548.038 25
7548.450 57
7548.863 62
7549.275 52
7549.688 41
7550.100 32
7550.513 32
7550.925 46
7551.338 46
7551.750 43
7552.163 47
7552.576 48
7552.988 43
7553.401 44
7553.813 64
7554.226 51
7554.639 51
7555.051 50
7555.464 52
7555.877 40
7556.289 64
7556.702 72
7557.115 50
7557.528 62
7557.940 65
7558.353 84
7558.766 77
7559.179 92
7559.591 121
7560.004 143
7560.417 144
7560.830 140
7561.243 198
7561.655 260
7562.068 290
7562.481 277
7562.894 279
7563.307 340
7563.720 351
7564.133 324
7564.546 297
7564.959 293
7565.371 283
7565.784 274
7566.197 230
7566.610 171
7567.023 153
7567.436 159
7567.849 139
7568.262 98
7568.675 85
7569.088 69
7569.501 79
7569.915 89
7570.328 86
7570.741 56
7571.154 58
7571.567 60
7571.980 66
7572.393 77
7572.806 89
7573.219 80
7573.633 80
7574.046 65
7574.459 64
7574.872 54
7575.285 53
7575.699 45
7576.112 44
7576.525 49
7576.938 52
7577.352 57
7577.765 40
7578.178 34
7578.592 42
7579.005 42
7579.418 35
7579.831 32
7580.245 29
7580.658 37
7581.072 47
7581.485 46
7581.898 50
7582.312 34
7582.725 37
7583.139 44
7583.552 30
7583.965 45
7584.379 40
7584.792 29
7585.206 26
7585.619 36
7586.033 38
7586.446 40
7586.860 26
7587.273 22
7587.687 29
7588.101 32
7588.514 34
7588.928 26
7589.341 21
7589.755 46
7590.169 39
7590.582 43
7590.996 42
7591.409 26
7591.823 26
7592.237 21
7592.650 19
7593.064 27
7593.478 33
7593.892 24
7594.305 28
7594.719 20
7595.133 14
7595.547 18
7595.960 35
7596.374 33
7596.788 34
7597.202 22
7597.616 34
7598.029 29
7598.443 32
7598.857 38
7599.271 36
7599.685 22
7600.099 41
7600.513 41
7600.927 45
7601.340 51
7601.754 49
7602.168 42
7602.582 37
7602.996 36
7603.410 35
7603.824 40
7604.238 26
7604.652 35
7605.066 36
7605.480 30
7605.894 18
7606.308 24
7606.722 32
7607.137 35
7607.551 39
7607.965 40
7608.379 26
7608.793 47
7609.207 48
7609.621 38
7610.035 41
7610.450 48
7610.864 41
7611.278 34
7611.692 48
7612.106 37
7612.521 39
7612.935 35
7613.349 30
7613.763 48
7614.178 48
7614.592 38
7615.006 39
7615.420 39
7615.835 26
7616.249 20
7616.663 26
7617.078 28
7617.492 44
7617.907 33
7618.321 24
7618.735 22
7619.150 18
7619.564 30
7619.979 21
7620.393 31
7620.807 29
7621.222 27
7621.636 26
7622.051 26
7622.465 35
7622.880 39
7623.294 36
7623.709 20
7624.123 21
7624.538 18
7624.953 29
7625.367 38
7625.782 48
7626.196 45
7626.611 36
7627.026 28
7627.440 28
7627.855 26
7628.270 37
7628.684 45
7629.099 36
7629.514 31
7629.928 26
7630.343 21
7630.758 15
7631.172 24
7631.587 37
7632.002 34
7632.417 40
7632.831 36
7633.246 45
7633.661 54
7634.076 48
7634.491 51
7634.906 47
7635.320 36
7635.735 37
7636.150 43
7636.565 39
7636.980 41
7637.395 37
7637.810 29
7638.225 28
7638.640 36
7639.055 30
7639.469 35
7639.884 28
7640.299 25
7640.714 39
7641.129 33
7641.544 25
7641.959 23
7642.375 26
7642.790 35
7643.205 37
7643.620 26
7644.035 24
7644.450 58
7644.865 44
7645.280 30
7645.695 30
7646.110 36
7646.526 42
7646.941 61
7647.356 60
7647.771 51
7648.186 33
7648.601 33
7649.017 46
7649.432 43
7649.847 45
7650.262 47
7650.678 37
7651.093 42
7651.508 43
7651.924 54
7652.339 50
7652.754 46
7653.170 43
7653.585 41
7654.000 53
7654.416 46
7654.831 72
7655.246 66
7655.662 62
7656.077 40
7656.493 31
7656.908 47
7657.323 61
7657.739 56
7658.154 53
7658.570 43
7658.985 56
7659.401 34
7659.816 36
7660.232 42
7660.647 37
7661.063 35
7661.479 50
7661.894 49
7662.310 35
7662.725 29
7663.141 46
7663.556 66
7663.972 64
7664.388 58
7664.803 72
7665.219 63
7665.635 54
7666.050 65
7666.466 73
7666.882 92
7667.298 74
7667.713 85
7668.129 87
7668.545 71
7668.961 78
7669.376 69
7669.792 79
7670.208 68
7670.624 67
7671.039 72
7671.455 80
7671.871 98
7672.287 103
7672.703 82
7673.119 71
7673.535 77
7673.951 74
7674.366 67
7674.782 83
7675.198 66
7675.614 56
7676.030 51
7676.446 56
7676.862 59
7677.278 62
7677.694 51
7678.110 58
7678.526 45
7678.942 45
7679.358 40
7679.774 65
7680.190 60
7680.606 63
7681.022 51
7681.439 56
7681.855 54
7682.271 47
7682.687 38
7683.103 29
7683.519 29
7683.935 31
7684.352 46
7684.768 35
7685.184 36
7685.600 36
7686.016 41
7686.433 28
7686.849 28
7687.265 36
7687.681 34
7688.098 39
7688.514 39
7688.930 47
7689.347 36
7689.763 39
7690.179 33
7690.596 25
7691.012 21
7691.428 19
7691.845 28
7692.261 51
7692.678 39
7693.094 32
7693.510 38
7693.927 34
7694.343 22
7694.760 28
7695.176 36
7695.593 43
7696.009 44
7696.426 39
7696.842 37
7697.259 32
7697.675 28
7698.092 22
7698.508 16
7698.925 29
7699.342 22
7699.758 24
7700.175 25
7700.591 30
7701.008 56
7701.425 51
7701.841 42
7702.258 50
7702.675 34
7703.091 33
7703.508 31
7703.925 35
7704.341 35
7704.758 29
7705.175 31
7705.592 37
7706.008 47
7706.425 40
7706.842 35
7707.259 39
7707.676 47
7708.092 51
7708.509 40
7708.926 37
7709.343 49
7709.760 44
7710.177 39
7710.594 36
7711.011 30
7711.427 27
7711.844 24
7712.261 42
7712.678 41
7713.095 33
7713.512 38
7713.929 56
7714.346 49
7714.763 26
7715.180 37
7715.597 39
7716.014 32
7716.431 29
7716.848 30
7717.265 50
7717.683 34
7718.100 30
7718.517 31
7718.934 33
7719.351 39
7719.768 41
7720.185 28
7720.602 21
7721.020 29
7721.437 32
7721.854 36
7722.271 37
7722.688 28
7723.106 29
7723.523 26
7723.940 29
7724.357 35
7724.775 30
7725.192 35
7725.609 36
7726.027 27
7726.444 22
7726.861 35
7727.279 27
7727.696 30
7728.113 25
7728.531 19
7728.948 17
7729.365 20
7729.783 26
7730.200 24
7730.618 28
7731.035 29
7731.453 36
7731.870 30
7732.287 34
7732.705 32
7733.122 25
7733.540 22
7733.958 25
7734.375 29
7734.793 40
7735.210 46
7735.628 51
7736.045 36
7736.463 44
7736.880 45
7737.298 38
7737.716 35
7738.133 36
7738.551 33
7738.969 23
7739.386 27
7739.804 15
7740.222 15
7740.639 32
7741.057 29
7741.475 32
7741.893 34
7742.310 41
7742.728 30
7743.146 27
7743.564 30
7743.981 27
7744.399 29
7744.817 31
7745.235 35
7745.653 39
7746.071 40
7746.488 33
7746.906 31
7747.324 20
7747.742 28
7748.160 26
7748.578 31
7748.996 25
7749.414 14
7749.832 27
7750.250 37
7750.668 34
7751.086 29
7751.504 19
7751.922 21
7752.340 30
7752.758 28
7753.176 21
7753.594 15
7754.012 26
7754.430 36
7754.848 44
7755.266 42
7755.684 43
7756.102 47
7756.520 49
7756.939 34
7757.357 30
7757.775 37
7758.193 33
7758.611 29
7759.030 38
7759.448 35
7759.866 24
7760.284 34
7760.702 37
7761.121 34
7761.539 36
7761.957 29
7762.376 27
7762.794 33
7763.212 42
7763.630 33
7764.049 28
7764.467 40
7764.885 42
7765.304 61
7765.722 55
7766.141 41
7766.559 38
7766.977 34
7767.396 60
7767.814 54
7768.233 36
7768.651 39
7769.070 48
7769.488 53
7769.907 37
7770.325 29
7770.744 30
7771.162 40
7771.581 20
7771.999 24
7772.418 32
7772.836 37
7773.255 41
7773.674 37
7774.092 21
7774.511 44
7774.929 51
7775.348 42
7775.767 24
7776.185 26
7776.604 34
7777.023 21
7777.441 15
7777.860 22
7778.279 28
7778.698 35
7779.116 27
7779.535 29
7779.954 30
7780.373 36
7780.791 30
7781.210 26
7781.629 22
7782.048 33
7782.467 34
7782.886 43
7783.304 39
7783.723 47
7784.142 44
7784.561 30
7784.980 44
7785.399 24
7785.818 32
7786.237 44
7786.656 39
7787.075 47
7787.494 46
7787.913 44
7788.332 38
7788.751 37
7789.170 34
7789.589 33
7790.008 33
7790.427 37
7790.846 28
7791.265 27
7791.684 38
7792.103 45
7792.522 37
7792.941 35
7793.360 24
7793.779 21
7794.199 24
7794.618 29
7795.037 22
7795.456 28
7795.875 38
7796.294 37
7796.714 43
7797.133 40
7797.552 42
7797.971 45
7798.391 38
7798.810 22
7799.229 20
7799.649 40
7800.068 33
7800.487 29
7800.906 25
7801.326 26
7801.745 27
7802.165 39
7802.584 29
7803.003 34
7803.423 35
7803.842 42
7804.262 52
7804.681 46
7805.100 41
7805.520 44
7805.939 39
7806.359 38
7806.778 46
7807.198 34
7807.617 32
7808.037 41
7808.456 41
7808.876 49
7809.295 52
7809.715 46
7810.135 31
7810.554 42
7810.974 48
7811.393 41
7811.813 23
7812.233 19
7812.652 17
7813.072 31
7813.492 34
7813.911 24
7814.331 31
7814.751 27
7815.170 35
7815.590 34
7816.010 19
7816.430 27
7816.849 24
7817.269 13
7817.689 14
7818.109 21
7818.528 27
7818.948 43
7819.368 31
7819.788 24
7820.208 30
7820.628 28
7821.048 26
7821.467 25
7821.887 25
7822.307 35
7822.727 39
7823.147 28
7823.567 33
7823.987 28
7824.407 23
7824.827 27
7825.247 25
7825.667 31
7826.087 28
7826.507 39
7826.927 39
7827.347 31
7827.767 29
7828.187 38
7828.607 31
7829.027 18
7829.447 15
7829.867 21
7830.288 25
7830.708 40
7831.128 30
7831.548 25
7831.968 26
7832.388 28
7832.808 29
7833.229 22
7833.649 23
7834.069 26
7834.489 17
7834.910 17
7835.330 27
7835.750 29
7836.170 25
7836.591 15
7837.011 15
7837.431 27
7837.852 32
7838.272 35
7838.692 31
7839.113 33
7839.533 22
7839.953 15
7840.374 29
7840.794 27
7841.215 27
7841.635 17
7842.055 20
7842.476 17
7842.896 15
7843.317 19
7843.737 29
7844.158 31
7844.578 19
7844.999 16
7845.419 16
7845.840 9
7846.260 17
7846.681 17
7847.102 26
7847.522 20
7847.943 23
7848.363 19
7848.784 14
7849.205 16
7849.625 24
7850.046 23
7850.466 31
7850.887 32
7851.308 36
7851.729 31
7852.149 28
7852.570 21
7852.991 26
7853.411 34
7853.832 30
7854.253 35
7854.674 26
7855.094 25
7855.515 25
7855.936 33
7856.357 31
7856.778 25
7857.199 25
7857.619 36
7858.040 33
7858.461 20
7858.882 25
7859.303 29
7859.724 25
7860.145 43
7860.566 28
7860.987 20
7861.408 19
7861.829 12
7862.250 13
7862.671 12
7863.092 26
7863.513 41
7863.934 32
7864.355 31
7864.776 27
7865.197 31
7865.618 36
7866.039 24
7866.460 12
7866.881 19
7867.302 22
7867.723 26
7868.144 20
7868.566 22
7868.987 25
7869.408 41
7869.829 35
7870.250 38
7870.671 31
7871.093 30
7871.514 34
7871.935 23
7872.356 28
7872.778 41
7873.199 49
7873.620 40
7874.041 44
7874.463 43
7874.884 30
7875.305 26
7875.727 29
7876.148 27
7876.569 26
7876.991 31
7877.412 30
7877.834 26
7878.255 20
7878.676 19
7879.098 31
7879.519 28
7879.941 31
7880.362 31
7880.784 26
7881.205 35
7881.627 37
7882.048 33
7882.470 48
7882.891 43
7883.313 29
7883.734 19
7884.156 17
7884.577 35
7884.999 47
7885.421 45
7885.842 40
7886.264 25
7886.686 19
7887.107 15
7887.529 24
7887.950 28
7888.372 26
7888.794 30
7889.216 20
7889.637 21
7890.059 20
7890.481 17
7890.902 29
7891.324 45
7891.746 35
7892.168 26
7892.590 31
7893.011 28
7893.433 15
7893.855 29
7894.277 16
7894.699 21
7895.121 31
7895.542 24
7895.964 9
7896.386 10
7896.808 11
7897.230 11
7897.652 24
7898.074 15
7898.496 22
7898.918 25
7899.340 26
7899.762 32
7900.184 31
7900.606 33
7901.028 30
7901.450 34
7901.872 34
7902.294 25
7902.716 18
7903.138 20
7903.560 30
7903.982 21
7904.404 22
7904.826 28
7905.248 28
7905.671 24
7906.093 29
7906.515 40
7906.937 40
7907.359 41
7907.781 40
7908.204 28
7908.626 26
7909.048 34
7909.470 41
7909.893 29
7910.315 21
7910.737 29
7911.159 30
7911.582 33
7912.004 31
7912.426 24
7912.849 34
7913.271 39
7913.693 32
7914.116 33
7914.538 40
7914.961 34
7915.383 25
7915.805 25
7916.228 25
7916.650 27
7917.073 13
7917.495 10
7917.918 18
7918.340 15
7918.763 22
7919.185 28
7919.608 38
7920.030 29
7920.453 35
7920.875 37
7921.298 45
7921.720 36
7922.143 27
7922.565 30
7922.988 56
7923.411 55
7923.833 60
7924.256 49
7924.679 44
7925.101 44
7925.524 30
7925.947 28
7926.369 30
7926.792 19
7927.215 29
7927.637 41
7928.060 39
7928.483 37
7928.906 32
7929.328 24
7929.751 29
7930.174 42
7930.597 60
7931.020 78
7931.442 69
7931.865 81
7932.288 83
7932.711 83
7933.134 81
7933.557 96
7933.980 150
7934.403 155
7934.825 150
7935.248 161
7935.671 155
7936.094 132
7936.517 112
7936.940 112
7937.363 90
7937.786 57
7938.209 65
7938.632 61
7939.055 49
7939.478 57
7939.901 57
7940.324 47
7940.748 65
7941.171 53
7941.594 36
7942.017 26
7942.440 35
7942.863 37
7943.286 35
7943.709 35
7944.133 32
7944.556 33
7944.979 43
7945.402 40
7945.825 48
7946.249 41
7946.672 46
7947.095 32
7947.518 43
7947.942 25
7948.365 30
7948.788 44
7949.211 39
7949.635 30
7950.058 36
7950.481 21
7950.905 22
7951.328 24
7951.751 33
7952.175 39
7952.598 37
7953.022 28
7953.445 16
7953.868 18
7954.292 22
7954.715 23
7955.139 21
7955.562 18
7955.986 25
7956.409 26
7956.833 24
7957.256 25
7957.680 31
7958.103 24
7958.527 30
7958.950 25
7959.374 31
7959.798 26
7960.221 28
7960.645 29
7961.068 26
7961.492 29
7961.916 16
7962.339 16
7962.763 30
7963.187 30
7963.610 41
7964.034 49
7964.458 26
7964.882 17
7965.305 27
7965.729 43
7966.153 35
7966.576 23
7967.000 13
7967.424 15
7967.848 36
7968.272 39
7968.695 50
7969.119 37
7969.543 28
7969.967 14
7970.391 7
7970.815 12
7971.239 16
7971.663 27
7972.086 18
7972.510 29
7972.934 38
7973.358 38
7973.782 39
7974.206 40
7974.630 31
7975.054 16
7975.478 23
7975.902 18
7976.326 22
7976.750 19
7977.174 15
7977.598 23
7978.022 25
7978.446 19
7978.871 20
7979.295 25
7979.719 31
7980.143 25
7980.567 15
7980.991 19
7981.415 25
7981.840 21
7982.264 29
7982.688 31
7983.112 23
7983.536 27
7983.961 24
7984.385 22
7984.809 18
7985.233 45
7985.658 38
7986.082 17
7986.506 15
7986.930 35
7987.355 29
7987.779 32
7988.203 34
7988.628 33
7989.052 33
7989.477 30
7989.901 19
7990.325 22
7990.750 27
7991.174 34
7991.599 25
7992.023 19
7992.447 14
7992.872 25
7993.296 38
7993.721 30
7994.145 31
7994.570 49
7994.994 37
7995.419 27
7995.844 24
7996.268 25
7996.693 35
7997.117 42
7997.542 44
7997.966 35
7998.391 34
7998.816 20
7999.240 18
7999.665 12
8000.090 23
8000.514 29
8000.939 30
8001.364 25
8001.788 20
8002.213 15
8002.638 15
8003.063 21
8003.487 18
8003.912 23
8004.337 22
8004.762 21
8005.186 23
8005.611 27
8006.036 20
8006.461 24
8006.886 19
8007.310 25
8007.735 37
8008.160 43
8008.585 36
8009.010 28
8009.435 38
8009.860 38
8010.285 32
8010.710 36
8011.135 32
8011.560 31
8011.985 32
8012.410 36
8012.835 33
8013.260 37
8013.685 30
8014.110 32
8014.535 45
8014.960 40
8015.385 32
8015.810 46
8016.235 46
8016.660 42
8017.085 36
8017.510 40
8017.935 33
8018.361 36
8018.786 22
8019.211 19
8019.636 25
8020.061 22
8020.486 21
8020.912 25
8021.337 28
8021.762 29
8022.187 21
8022.613 17
8023.038 20
8023.463 12
8023.888 17
8024.314 18
8024.739 19
8025.164 31
8025.590 21
8026.015 20
8026.440 22
8026.866 20
8027.291 16
8027.716 24
8028.142 17
8028.567 41
8028.993 26
8029.418 17
8029.844 28
8030.269 35
8030.695 31
8031.120 29
8031.546 36
8031.971 27
8032.397 17
8032.822 18
8033.248 26
8033.673 33
8034.099 33
8034.524 26
8034.950 25
8035.375 22
8035.801 34
8036.227 32
8036.652 39
8037.078 45
8037.504 40
8037.929 31
8038.355 28
8038.781 29
8039.206 34
8039.632 44
8040.058 39
8040.483 24
8040.909 16
8041.335 21
8041.761 24
8042.186 20
8042.612 26
8043.038 21
8043.464 29
8043.890 21
8044.316 17
8044.741 17
8045.167 15
8045.593 16
8046.019 25
8046.445 14
8046.871 14
8047.297 29
8047.723 25
8048.149 24
8048.574 22
8049.000 22
8049.426 19
8049.852 26
8050.278 33
8050.704 37
8051.130 39
8051.556 33
8051.982 23
8052.408 21
8052.835 10
8053.261 10
8053.687 12
8054.113 26
8054.539 36
8054.965 29
8055.391 35
8055.817 39
8056.243 23
8056.670 18
8057.096 15
8057.522 17
8057.948 15
8058.374 13
8058.800 23
8059.227 33
8059.653 39
8060.079 29
8060.505 27
8060.932 23
8061.358 28
8061.784 31
8062.211 40
8062.637 36
8063.063 25
8063.490 25
8063.916 16
8064.342 10
8064.769 5
8065.195 12
8065.621 20
8066.048 27
8066.474 21
8066.901 28
8067.327 31
8067.754 12
8068.180 18
8068.607 16
8069.033 22
8069.460 17
8069.886 27
8070.313 20
8070.739 18
8071.166 25
8071.592 18
8072.019 13
8072.445 16
8072.872 23
8073.298 19
8073.725 28
8074.152 31
8074.578 15
8075.005 18
8075.432 23
8075.858 23
8076.285 17
8076.712 18
8077.138 11
8077.565 19
8077.992 14
8078.419 15
8078.845 19
8079.272 39
8079.699 36
8080.126 36
8080.552 32
8080.979 23
8081.406 30
8081.833 35
8082.260 25
8082.687 17
8083.113 26
8083.540 34
8083.967 25
8084.394 26
8084.821 13
8085.248 19
8085.675 19
8086.102 17
8086.529 15
8086.956 13
8087.383 16
8087.810 26
8088.237 27
8088.664 37
8089.091 39
8089.518 24
8089.945 36
8090.372 34
8090.799 34
8091.226 23
8091.653 15
8092.080 17
8092.507 25
8092.934 38
8093.361 30
8093.788 21
8094.216 23
8094.643 23
8095.070 22
8095.497 21
8095.924 20
8096.352 17
8096.779 29
8097.206 26
8097.633 33
8098.061 24
8098.488 24
8098.915 25
8099.342 25
8099.770 20
8100.197 22
8100.624 21
8101.052 17
8101.479 36
8101.906 32
8102.334 24
8102.761 17
8103.188 19
8103.616 39
8104.043 26
8104.471 29
8104.898 15
8105.326 15
8105.753 21
8106.180 18
8106.608 15
8107.035 12
8107.463 13
8107.890 2
8108.318 3
8108.746 18
8109.173 21
8109.601 19
8110.028 14
8110.456 16
8110.883 6
8111.311 20
8111.739 16
8112.166 27
8112.594 32
8113.021 18
8113.449 10
8113.877 12
8114.304 22
8114.732 21
8115.160 16
8115.588 16
8116.015 19
8116.443 12
8116.871 18
8117.299 29
8117.726 23
8118.154 23
8118.582 24
8119.010 15
8119.438 27
8119.865 26
8120.293 26
8120.721 31
8121.149 20
8121.577 22
8122.005 29
8122.433 28
8122.861 24
8123.288 22
8123.716 15
8124.144 13
8124.572 21
8125.000 23
8125.428 28
8125.856 34
8126.284 26
8126.712 31
8127.140 23
8127.568 24
8127.996 22
8128.424 16
8128.852 17
8129.280 14
8129.709 13
8130.137 14
8130.565 17
8130.993 14
8131.421 27
8131.849 24
8132.277 26
8132.705 22
8133.134 24
8133.562 33
8133.990 40
8134.418 25
8134.847 19
8135.275 23
8135.703 26
8136.131 14
8136.560 12
8136.988 15
8137.416 29
8137.844 34
8138.273 30
8138.701 23
8139.129 28
8139.558 38
8139.986 34
8140.414 41
8140.843 20
8141.271 21
8141.700 22
8142.128 21
8142.556 15
8142.985 17
8143.413 22
8143.842 20
8144.270 17
8144.699 26
8145.127 35
8145.556 30
8145.984 25
8146.413 21
8146.841 14
8147.270 13
8147.698 30
8148.127 40
8148.556 29
8148.984 26
8149.413 30
8149.841 22
8150.270 26
8150.699 23
8151.127 15
8151.556 19
8151.985 16
8152.413 14
8152.842 30
8153.271 28
8153.700 30
8154.128 28
8154.557 21
8154.986 29
8155.415 25
8155.843 25
8156.272 14
8156.701 16
8157.130 17
8157.559 17
8157.987 18
8158.416 24
8158.845 9
8159.274 13
8159.703 28
8160.132 33
8160.561 31
8160.990 21
8161.418 12
8161.847 10
8162.276 12
8162.705 17
8163.134 12
8163.563 7
8163.992 14
8164.421 22
8164.850 23
8165.279 15
8165.708 13
8166.137 14
8166.566 14
8166.995 21
8167.425 23
8167.854 29
8168.283 17
8168.712 10
8169.141 10
8169.570 18
8169.999 11
8170.428 14
8170.858 18
8171.287 25
8171.716 26
8172.145 32
8172.574 34
8173.004 25
8173.433 26
8173.862 38
8174.291 38
8174.721 18
8175.150 18
8175.579 24
8176.009 14
8176.438 18
8176.867 19
8177.297 18
8177.726 18
8178.155 16
8178.585 15
8179.014 9
8179.443 8
8179.873 10
8180.302 10
8180.732 14
8181.161 14
8181.591 15
8182.020 19
8182.450 8
8182.879 11
8183.309 11
8183.738 7
8184.168 9
8184.597 14
8185.027 14
8185.456 18
8185.886 15
8186.315 21
8186.745 13
8187.175 16
8187.604 32
8188.034 35
8188.463 26
8188.893 18
8189.323 22
8189.752 21
8190.182 24
8190.612 30
8191.041 37
8191.471 42
8191.901 36
8192.331 31
8192.760 18
8193.190 18
8193.620 18
8194.050 13
8194.479 23
8194.909 25
8195.339 28
8195.769 22
8196.199 19
8196.629 17
8197.058 24
8197.488 17
8197.918 24
8198.348 26
8198.778 31
8199.208 27
8199.638 41
8200.068 55
8200.498 53
8200.928 46
8201.358 59
8201.788 54
8202.218 55
8202.648 64
8203.078 84
8203.508 73
8203.938 64
8204.368 79
8204.798 78
8205.228 71
8205.658 75
8206.088 68
8206.518 64
8206.948 66
8207.379 54
8207.809 54
8208.239 49
8208.669 41
8209.099 34
8209.529 32
8209.960 29
8210.390 31
8210.820 44
8211.250 32
8211.680 27
8212.111 36
8212.541 33
8212.971 33
8213.402 25
8213.832 26
8214.262 16
8214.693 20
8215.123 31
8215.553 33
8215.984 34
8216.414 33
8216.844 18
8217.275 21
8217.705 30
8218.135 30
8218.566 28
8218.996 19
8219.427 17
8219.857 24
8220.288 47
8220.718 40
8221.149 21
8221.579 24
8222.010 23
8222.440 21
8222.871 21
8223.301 25
8223.732 29
8224.162 18
8224.593 22
8225.024 19
8225.454 20
8225.885 16
8226.316 7
8226.746 3
8227.177 21
8227.607 32
8228.038 35
8228.469 31
8228.900 30
8229.330 18
8229.761 16
8230.192 21
8230.622 31
8231.053 22
8231.484 22
8231.915 17
8232.346 13
8232.776 22
8233.207 16
8233.638 14
8234.069 17
8234.500 23
8234.930 18
8235.361 17
8235.792 20
8236.223 13
8236.654 15
8237.085 17
8237.516 16
8237.947 19
8238.378 22
8238.809 18
8239.240 30
8239.671 35
8240.102 26
8240.533 17
8240.964 23
8241.395 25
8241.826 8
8242.257 20
8242.688 11
8243.119 15
8243.550 23
8243.981 22
8244.412 24
8244.843 21
8245.274 26
8245.705 32
8246.137 24
8246.568 26
8246.999 19
8247.430 16
8247.861 27
8248.293 13
8248.724 15
8249.155 24
8249.586 20
8250.017 14
8250.449 8
8250.880 11
8251.311 17
8251.743 19
8252.174 14
8252.605 20
8253.037 34
8253.468 27
8253.899 27
8254.331 20
8254.762 28
8255.193 33
8255.625 39
8256.056 30
8256.488 15
8256.919 18
8257.350 23
8257.782 16
8258.213 24
8258.645 28
8259.076 33
8259.508 33
8259.939 36
8260.371 32
8260.802 22
8261.234 21
8261.665 24
8262.097 13
8262.529 15
8262.960 25
8263.392 30
8263.823 22
8264.255 23
8264.687 26
8265.118 23
8265.550 27
8265.982 21
8266.413 14
8266.845 8
8267.277 16
8267.708 24
8268.140 24
8268.572 20
8269.004 20
8269.435 20
8269.867 22
8270.299 20
8270.731 18
8271.163 22
8271.594 24
8272.026 21
8272.458 22
8272.890 30
8273.322 18
8273.754 20
8274.185 20
8274.617 21
8275.049 16
8275.481 13
8275.913 14
8276.345 14
8276.777 10
8277.209 9
8277.641 11
8278.073 10
8278.505 18
8278.937 26
8279.369 23
8279.801 29
8280.233 28
8280.665 22
8281.097 19
8281.529 22
8281.961 20
8282.393 18
8282.825 24
8283.258 15
8283.690 18
8284.122 21
8284.554 43
8284.986 31
8285.418 26
8285.851 15
8286.283 25
8286.715 25
8287.147 17
8287.579 20
8288.012 16
8288.444 22
8288.876 27
8289.308 19
8289.741 18
8290.173 27
8290.605 23
8291.038 16
8291.470 14
8291.902 23
8292.335 27
8292.767 24
8293.199 25
8293.632 17
8294.064 30
8294.497 18
8294.929 21
8295.362 27
8295.794 25
8296.226 31
8296.659 31
8297.091 21
8297.524 24
8297.956 20
8298.389 31
8298.821 18
8299.254 20
8299.686 22
8300.119 18
8300.552 27
8300.984 22
8301.417 18
8301.849 27
8302.282 17
8302.715 18
8303.147 21
8303.580 18
8304.013 19
8304.445 15
8304.878 24
8305.311 28
8305.743 31
8306.176 21
8306.609 15
8307.042 16
8307.474 25
8307.907 35
8308.340 20
8308.773 18
8309.205 21
8309.638 31
8310.071 40
8310.504 33
8310.937 31
8311.370 25
8311.802 16
8312.235 18
8312.668 25
8313.101 23
8313.534 23
8313.967 27
8314.400 25
8314.833 22
8315.266 29
8315.699 17
8316.132 22
8316.565 11
8316.998 18
8317.431 14
8317.864 11
8318.297 12
8318.730 13
8319.163 22
8319.596 18
8320.029 19
8320.462 18
8320.895 24
8321.328 23
8321.761 23
8322.195 21
8322.628 11
8323.061 17
8323.494 18
8323.927 21
8324.360 20
8324.794 29
8325.227 20
8325.660 22
8326.093 13
8326.527 29
8326.960 26
8327.393 18
8327.826 22
8328.260 20
8328.693 20
8329.126 16
8329.560 18
8329.993 18
8330.426 16
8330.860 16
8331.293 16
8331.726 26
8332.160 21
8332.593 24
8333.027 13
8333.460 15
8333.893 11
8334.327 24
8334.760 33
8335.194 26
8335.627 23
8336.061 17
8336.494 11
8336.928 19
8337.361 22
8337.795 20
8338.228 13
8338.662 22
8339.096 11
8339.529 25
8339.963 21
8340.396 20
8340.830 23
8341.264 15
8341.697 18
8342.131 13
8342.565 12
8342.998 10
8343.432 17
8343.866 22
8344.299 27
8344.733 12
8345.167 20
8345.601 23
8346.034 20
8346.468 12
8346.902 21
8347.336 13
8347.769 14
8348.203 22
8348.637 19
8349.071 24
8349.505 24
8349.939 39
8350.373 28
8350.806 20
8351.240 13
8351.674 14
8352.108 10
8352.542 10
8352.976 13
8353.410 22
8353.844 31
8354.278 13
8354.712 24
8355.146 24
8355.580 30
8356.014 28
8356.448 24
8356.882 13
8357.316 24
8357.750 23
8358.184 22
8358.618 10
8359.052 19
8359.486 32
8359.920 30
8360.355 42
8360.789 20
8361.223 23
8361.657 21
8362.091 31
8362.525 27
8362.960 20
8363.394 13
8363.828 20
8364.262 19
8364.697 28
8365.131 18
8365.565 19
8365.999 19
8366.434 10
8366.868 11
8367.302 12
8367.737 20
8368.171 27
8368.605 17
8369.040 26
8369.474 30
8369.908 29
8370.343 27
8370.777 17
8371.212 20
8371.646 18
8372.080 27
8372.515 21
8372.949 17
8373.384 20
8373.818 20
8374.253 7
8374.687 19
8375.122 21
8375.556 25
8375.991 21
8376.425 32
8376.860 30
8377.294 24
8377.729 15
8378.164 18
8378.598 13
8379.033 14
8379.467 16
8379.902 11
8380.337 16
8380.771 18
8381.206 14
8381.641 21
8382.075 27
8382.510 31
8382.945 31
8383.380 27
8383.814 20
8384.249 13
8384.684 21
8385.119 22
8385.553 25
8385.988 24
8386.423 25
8386.858 28
8387.293 24
8387.727 25
8388.162 25
8388.597 26
8389.032 16
8389.467 14
8389.902 21
8390.337 16
8390.772 22
8391.207 22
8391.642 21
8392.076 25
8392.511 25
8392.946 20
8393.381 16
8393.816 21
8394.251 17
8394.686 17
8395.121 28
8395.557 19
8395.992 22
8396.427 26
8396.862 33
8397.297 34
8397.732 29
8398.167 27
8398.602 33
8399.037 26
8399.472 27
8399.908 21
8400.343 8
8400.778 13
8401.213 9
8401.648 18
8402.084 21
8402.519 21
8402.954 9
8403.389 12
8403.824 8
8404.260 6
8404.695 15
8405.130 26
8405.566 13
8406.001 28
8406.436 33
8406.872 32
8407.307 35
8407.742 44
8408.178 30
8408.613 20
8409.048 28
8409.484 41
8409.919 52
8410.355 33
8410.790 29
8411.226 29
8411.661 18
8412.097 23
8412.532 23
8412.968 16
8413.403 18
8413.839 31
8414.274 25
8414.710 31
8415.145 21
8415.581 31
8416.016 26
8416.452 19
8416.887 27
8417.323 26
8417.759 24
8418.194 36
8418.630 24
8419.066 19
8419.501 19
8419.937 39
8420.373 25
8420.808 24
8421.244 27
8421.680 40
8422.115 33
8422.551 22
8422.987 11
8423.423 9
8423.859 8
8424.294 18
8424.730 26
8425.166 26
8425.602 18
8426.038 18
8426.473 23
8426.909 22
8427.345 15
8427.781 21
8428.217 24
8428.653 26
8429.089 21
8429.525 28
8429.961 19
8430.397 29
8430.833 35
8431.268 42
8431.704 38
8432.140 45
8432.576 39
8433.012 26
8433.448 23
8433.885 24
8434.321 30
8434.757 29
8435.193 33
8435.629 31
8436.065 34
8436.501 28
8436.937 27
8437.373 55
8437.809 50
8438.246 40
8438.682 43
8439.118 31
8439.554 37
8439.990 31
8440.426 24
8440.863 31
8441.299 35
8441.735 22
8442.171 31
8442.608 34
8443.044 42
8443.480 53
8443.916 57
8444.353 55
8444.789 38
8445.225 33
8445.662 37
8446.098 42
8446.534 55
8446.971 66
8447.407 80
8447.844 83
8448.280 60
8448.716 49
8449.153 51
8449.589 47
8450.026 30
8450.462 36
8450.899 27
8451.335 33
8451.772 38
8452.208 49
8452.645 41
8453.081 48
8453.518 35
8453.954 40
8454.391 43
8454.828 34
8455.264 59
8455.701 48
8456.137 41
8456.574 37
8457.011 43
8457.447 39
8457.884 38
8458.321 41
8458.757 51
8459.194 47
8459.631 36
8460.067 41
8460.504 32
8460.941 52
8461.378 63
8461.814 63
8462.251 59
8462.688 49
8463.125 50
8463.561 63
8463.998 91
8464.435 93
8464.872 91
8465.309 85
8465.746 90
8466.183 116
8466.619 107
8467.056 99
8467.493 91
8467.930 112
8468.367 94
8468.804 98
8469.241 114
8469.678 106
8470.115 122
8470.552 136
8470.989 186
8471.426 267
8471.863 317
8472.300 473
8472.737 598
8473.174 797
8473.611 1060
8474.048 1400
8474.485 1610
8474.922 1799
8475.359 2005
8475.797 2178
8476.234 2218
8476.671 2203
8477.108 2129
8477.545 2016
8477.982 1812
8478.420 1625
8478.857 1375
8479.294 1120
8479.731 991
8480.168 809
8480.606 622
8481.043 522
8481.480 436
8481.917 353
8482.355 318
8482.792 264
8483.229 246
8483.667 226
8484.104 184
8484.541 144
8484.979 158
8485.416 139
8485.853 130
8486.291 137
8486.728 149
8487.166 135
8487.603 90
8488.041 94
8488.478 111
8488.915 107
8489.353 94
8489.790 94
8490.228 100
8490.665 95
8491.103 113
8491.540 116
8491.978 107
8492.416 113
8492.853 102
8493.291 105
8493.728 99
8494.166 94
8494.603 107
8495.041 104
8495.479 80
8495.916 72
8496.354 68
8496.792 85
8497.229 85
8497.667 65
8498.105 84
8498.542 87
8498.980 66
8499.418 67
8499.856 59
8500.293 61
8500.731 62
8501.169 41
8501.607 35
8502.044 45
8502.482 60
8502.920 80
8503.358 79
8503.796 73
8504.234 78
8504.672 59
8505.109 73
8505.547 68
8505.985 73
8506.423 64
8506.861 59
8507.299 71
8507.737 64
8508.175 51
8508.613 52
8509.051 50
8509.489 64
8509.927 52
8510.365 48
8510.803 46
8511.241 53
8511.679 58
8512.117 46
8512.555 44
8512.993 40
8513.431 54
8513.869 44
8514.307 46
8514.746 41
8515.184 33
8515.622 28
8516.060 52
8516.498 56
8516.936 35
8517.375 50
8517.813 42
8518.251 47
8518.689 38
8519.127 27
8519.566 26
8520.004 31
8520.442 29
8520.880 27
8521.319 35
8521.757 37
8522.195 32
8522.634 51
8523.072 85
8523.510 64
8523.949 42
8524.387 46
8524.826 43
8525.264 29
8525.702 52
8526.141 53
8526.579 53
8527.018 51
8527.456 48
8527.895 33
8528.333 22
8528.772 33
8529.210 43
8529.649 35
8530.087 38
8530.526 34
8530.964 34
8531.403 50
8531.841 45
8532.280 59
8532.718 46
8533.157 44
8533.596 37
8534.034 43
8534.473 32
8534.912 28
8535.350 32
8535.789 39
8536.228 40
8536.666 32
8537.105 37
8537.544 46
8537.982 38
8538.421 36
8538.860 39
8539.299 28
8539.737 52
8540.176 52
8540.615 55
8541.054 43
8541.493 37
8541.931 44
8542.370 30
8542.809 37
8543.248 36
8543.687 36
8544.126 41
8544.565 37
8545.003 37
8545.442 32
8545.881 25
8546.320 40
8546.759 43
8547.198 28
8547.637 47
8548.076 44
8548.515 37
8548.954 32
8549.393 20
8549.832 30
8550.271 30
8550.710 44
8551.149 53
8551.588 39
8552.027 46
8552.467 66
8552.906 50
8553.345 51
8553.784 28
8554.223 21
8554.662 22
8555.101 55
8555.541 56
8555.980 58
8556.419 50
8556.858 43
8557.297 55
8557.737 65
8558.176 53
8558.615 48
8559.054 56
8559.494 58
8559.933 57
8560.372 55
8560.812 40
8561.251 33
8561.690 51
8562.130 43
8562.569 27
8563.008 44
8563.448 61
8563.887 62
8564.326 64
8564.766 69
8565.205 72
8565.645 70
8566.084 63
8566.524 60
8566.963 72
8567.403 58
8567.842 46
8568.282 50
8568.721 42
8569.161 36
8569.600 56
8570.040 62
8570.479 63
8570.919 61
8571.358 42
8571.798 48
8572.238 52
8572.677 62
8573.117 81
8573.556 74
8573.996 86
8574.436 62
8574.875 52
8575.315 64
8575.755 79
8576.195 85
8576.634 104
8577.074 127
8577.514 152
8577.953 175
8578.393 182
8578.833 162
8579.273 209
8579.713 211
8580.152 196
8580.592 178
8581.032 157
8581.472 145
8581.912 149
8582.352 110
8582.791 85
8583.231 90
8583.671 117
8584.111 114
8584.551 125
8584.991 128
8585.431 107
8585.871 83
8586.311 87
8586.751 99
8587.191 88
8587.631 113
8588.071 107
8588.511 93
8588.951 98
8589.391 86
8589.831 90
8590.271 80
8590.711 76
8591.151 78
8591.591 60
8592.031 39
8592.472 36
8592.912 60
8593.352 54
8593.792 39
8594.232 45
8594.672 42
8595.113 35
8595.553 42
8595.993 59
8596.433 68
8596.873 52
8597.314 61
8597.754 59
8598.194 68
8598.634 51
8599.075 50
8599.515 38
8599.955 49
8600.396 67
8600.836 63
8601.276 58
8601.717 79
8602.157 65
8602.598 68
8603.038 54
8603.478 63
8603.919 64
8604.359 71
8604.800 53
8605.240 44
8605.681 58
8606.121 67
8606.562 64
8607.002 68
8607.443 64
8607.883 71
8608.324 56
8608.764 56
8609.205 60
8609.645 49
8610.086 57
8610.526 55
8610.967 59
8611.408 35
8611.848 40
8612.289 39
8612.729 34
8613.170 39
8613.611 31
8614.051 26
8614.492 21
8614.933 28
8615.374 19
8615.814 19
8616.255 32
8616.696 29
8617.137 23
8617.577 34
8618.018 38
8618.459 44
8618.900 39
8619.340 34
8619.781 31
8620.222 29
8620.663 22
8621.104 38
8621.545 31
8621.986 30
8622.426 36
8622.867 34
8623.308 43
8623.749 54
8624.190 60
8624.631 51
8625.072 47
8625.513 26
8625.954 36
8626.395 40
8626.836 30
8627.277 34
8627.718 39
8628.159 41
8628.600 34
8629.041 32
8629.482 28
8629.923 33
8630.364 27
8630.806 32
8631.247 21
8631.688 22
8632.129 22
8632.570 19
8633.011 34
8633.452 50
8633.894 35
8634.335 35
8634.776 28
8635.217 22
8635.658 20
8636.100 33
8636.541 38
8636.982 32
8637.424 24
8637.865 22
8638.306 26
8638.747 26
8639.189 30
8639.630 24
8640.071 25
8640.513 22
8640.954 30
8641.396 30
8641.837 23
8642.278 25
8642.720 23
8643.161 25
8643.603 26
8644.044 29
8644.485 22
8644.927 22
8645.368 33
8645.810 29
8646.251 39
8646.693 34
8647.134 25
8647.576 27
8648.018 35
8648.459 25
8648.901 24
8649.342 21
8649.784 20
8650.225 16
8650.667 24
8651.109 24
8651.550 24
8651.992 21
8652.434 15
8652.875 26
8653.317 26
8653.759 23
8654.200 23
8654.642 27
8655.084 28
8655.526 39
8655.967 25
8656.409 21
8656.851 20
8657.293 14
8657.734 27
8658.176 22
8658.618 19
8659.060 23
8659.502 28
8659.944 29
8660.385 31
8660.827 37
8661.269 43
8661.711 37
8662.153 30
8662.595 45
8663.037 34
8663.479 32
8663.921 28
8664.363 26
8664.805 29
8665.247 26
8665.689 34
8666.131 43
8666.573 32
8667.015 31
8667.457 36
8667.899 24
8668.341 34
8668.783 35
8669.225 34
8669.667 29
8670.109 31
8670.551 48
8670.993 45
8671.436 29
8671.878 35
8672.320 31
8672.762 31
8673.204 38
8673.647 41
8674.089 24
8674.531 29
8674.973 28
8675.415 34
8675.858 42
8676.300 47
8676.742 45
8677.185 32
8677.627 28
8678.069 39
8678.511 51
8678.954 48
8679.396 58
8679.839 62
8680.281 51
8680.723 53
8681.166 49
8681.608 76
8682.050 97
8682.493 69
8682.935 74
8683.378 95
8683.820 75
8684.263 47
8684.705 43
8685.148 44
8685.590 57
8686.033 40
8686.475 44
8686.918 51
8687.360 55
8687.803 60
8688.246 66
8688.688 67
8689.131 77
8689.573 66
8690.016 81
8690.459 73
8690.901 66
8691.344 75
8691.787 71
8692.229 68
8692.672 87
8693.115 91
8693.557 91
8694.000 83
8694.443 68
8694.885 80
8695.328 67
8695.771 62
8696.214 61
8696.657 51
8697.099 56
8697.542 52
8697.985 58
8698.428 64
8698.871 45
8699.314 58
8699.756 54
8700.199 60
8700.642 55
8701.085 54
8701.528 49
8701.971 42
8702.414 37
8702.857 51
8703.300 48
8703.743 37
8704.186 40
8704.629 40
8705.072 40
8705.515 38
8705.958 45
8706.401 44
8706.844 42
8707.287 41
8707.730 39
8708.173 37
8708.616 26
8709.059 30
8709.502 33
8709.945 41
8710.389 36
8710.832 25
8711.275 23
8711.718 32
8712.161 36
8712.604 34
8713.048 21
8713.491 37
8713.934 35
8714.377 41
8714.821 38
8715.264 32
8715.707 32
8716.150 25
8716.594 34
8717.037 51
8717.480 54
8717.924 37
8718.367 38
8718.810 41
8719.254 38
8719.697 33
8720.140 29
8720.584 28
8721.027 36
8721.471 46
8721.914 38
8722.358 47
8722.801 36
8723.245 27
8723.688 33
8724.131 34
8724.575 35
8725.018 37
8725.462 29
8725.906 34
8726.349 22
8726.793 28
8727.236 28
8727.680 28
8728.123 22
8728.567 22
8729.011 30
8729.454 47
8729.898 44
8730.342 49
8730.785 46
8731.229 51
8731.673 51
8732.116 51
8732.560 32
8733.004 30
8733.447 34
8733.891 46
8734.335 42
8734.779 59
8735.222 52
8735.666 52
8736.110 43
8736.554 56
8736.998 43
8737.441 23
8737.885 27
8738.329 37
8738.773 71
8739.217 59
8739.661 50
8740.105 42
8740.549 38
8740.992 48
8741.436 51
8741.880 46
8742.324 49
8742.768 48
8743.212 58
8743.656 62
8744.100 58
8744.544 62
8744.988 56
8745.432 80
8745.876 87
8746.320 76
8746.764 59
8747.208 72
8747.653 87
8748.097 82
8748.541 92
8748.985 95
8749.429 97
8749.873 91
8750.317 88
8750.761 111
8751.206 111
8751.650 93
8752.094 90
8752.538 93
8752.982 87
8753.427 98
8753.871 117
8754.315 102
8754.759 116
8755.204 111
8755.648 99
8756.092 112
8756.537 116
8756.981 136
8757.425 168
8757.870 201
8758.314 199
8758.758 219
8759.203 209
8759.647 271
8760.092 303
8760.536 418
8760.980 540
8761.425 659
8761.869 842
8762.314 998
8762.758 1235
8763.203 1327
8763.647 1419
8764.092 1524
8764.536 1599
8764.981 1701
8765.425 1725
8765.870 1672
8766.314 1616
8766.759 1500
8767.204 1349
8767.648 1217
8768.093 1038
8768.537 971
8768.982 915
8769.427 773
8769.871 694
8770.316 607
8770.761 529
8771.205 415
8771.650 367
8772.095 318
8772.539 278
8772.984 266
8773.429 245
8773.874 200
8774.318 148
8774.763 138
8775.208 136
8775.653 144
8776.098 133
8776.542 108
8776.987 101
8777.432 106
8777.877 97
8778.322 103
8778.767 108
8779.212 92
8779.656 64
8780.101 64
8780.546 69
8780.991 76
8781.436 85
8781.881 82
8782.326 79
8782.771 75
8783.216 67
8783.661 54
8784.106 59
8784.551 55
8784.996 58
8785.441 64
8785.886 61
8786.331 67
8786.776 45
8787.221 40
8787.667 44
8788.112 55
8788.557 57
8789.002 65
8789.447 64
8789.892 46
8790.337 52
8790.783 53
8791.228 63
8791.673 56
8792.118 47
8792.563 48
8793.009 51
8793.454 53
8793.899 61
8794.345 46
8794.790 39
8795.235 50
8795.680 43
8796.126 50
8796.571 39
8797.016 48
8797.462 46
8797.907 50
8798.352 56
8798.798 46
8799.243 54
8799.689 38
8800.134 39
8800.580 52
8801.025 44
8801.470 28
8801.916 27
8802.361 28
8802.807 37
8803.252 38
8803.698 41
8804.143 46
8804.589 46
8805.034 61
8805.480 59
8805.926 73
8806.371 78
8806.817 80
8807.262 76
8807.708 111
8808.154 120
8808.599 121
8809.045 113
8809.490 110
8809.936 136
8810.382 147
8810.828 124
8811.273 109
8811.719 89
8812.165 85
8812.610 81
8813.056 81
8813.502 81
8813.948 71
8814.393 51
8814.839 53
8815.285 42
8815.731 37
8816.177 43
8816.623 36
8817.068 16
8817.514 27
8817.960 34
8818.406 30
8818.852 34
8819.298 23
8819.744 24
8820.190 34
8820.636 34
8821.082 29
8821.527 32
8821.973 37
8822.419 37
8822.865 39
8823.311 39
8823.757 31
8824.203 26
8824.650 26
8825.096 27
8825.542 41
8825.988 42
8826.434 40
8826.880 37
8827.326 34
8827.772 21
8828.218 22
8828.664 30
8829.111 37
8829.557 45
8830.003 35
8830.449 31
8830.895 23
8831.341 17
8831.788 20
8832.234 25
8832.680 37
8833.126 35
8833.573 40
8834.019 35
8834.465 38
8834.912 35
8835.358 38
8835.804 32
8836.251 39
8836.697 37
8837.143 35
8837.590 21
8838.036 35
8838.482 31
8838.929 43
8839.375 44
8839.822 35
8840.268 33
8840.715 34
8841.161 31
8841.607 48
8842.054 41
8842.500 32
8842.947 32
8843.393 38
8843.840 26
8844.286 39
8844.733 34
8845.180 33
8845.626 27
8846.073 36
8846.519 34
8846.966 23
8847.413 20
8847.859 28
8848.306 39
8848.752 41
8849.199 30
8849.646 39
8850.092 33
8850.539 29
8850.986 31
8851.433 39
8851.879 30
8852.326 31
8852.773 41
8853.220 40
8853.666 31
8854.113 38
8854.560 45
8855.007 36
8855.454 34
8855.900 33
8856.347 30
8856.794 28
8857.241 34
8857.688 30
8858.135 29
8858.582 35
8859.029 38
8859.475 35
8859.922 36
8860.369 42
8860.816 44
8861.263 54
8861.710 43
8862.157 28
8862.604 38
8863.051 38
8863.498 40
8863.945 44
8864.392 42
8864.839 29
8865.286 37
8865.734 58
8866.181 63
8866.628 51
8867.075 55
8867.522 42
8867.969 28
8868.416 51
8868.863 59
8869.311 56
8869.758 50
8870.205 58
8870.652 37
8871.099 40
8871.547 49
8871.994 44
8872.441 28
8872.888 43
8873.336 40
8873.783 34
8874.230 37
8874.678 36
8875.125 44
8875.572 36
8876.019 37
8876.467 42
8876.914 32
8877.362 30
8877.809 36
8878.256 41
8878.704 64
8879.151 79
8879.599 62
8880.046 65
8880.493 57
8880.941 48
8881.388 38
8881.836 41
8882.283 34
8882.731 27
8883.178 30
8883.626 45
8884.074 51
8884.521 47
8884.969 35
8885.416 46
8885.864 57
8886.311 54
8886.759 47
8887.207 44
8887.654 48
8888.102 38
8888.550 43
8888.997 38
8889.445 39
8889.893 40
8890.340 38
8890.788 43
8891.236 41
8891.683 45
8892.131 55
8892.579 57
8893.027 64
8893.475 58
8893.922 47
8894.370 57
8894.818 59
8895.266 55
8895.714 49
8896.161 56
8896.609 59
8897.057 66
8897.505 64
8897.953 55
8898.401 63
8898.849 65
8899.297 64
8899.745 60
8900.193 58
8900.641 55
8901.088 52
8901.536 59
8901.984 51
8902.432 53
8902.880 71
8903.329 69
8903.777 64
8904.225 70
8904.673 96
8905.121 115
8905.569 120
8906.017 87
8906.465 100
8906.913 128
8907.361 129
8907.809 116
8908.258 124
8908.706 148
8909.154 202
8909.602 281
8910.050 398
8910.498 521
8910.947 658
8911.395 763
8911.843 937
8912.291 1159
8912.740 1400
8913.188 1607
8913.636 1836
8914.085 2033
8914.533 2100
8914.981 2053
8915.430 2062
8915.878 2022
8916.326 1940
8916.775 1758
8917.223 1595
8917.671 1471
8918.120 1299
8918.568 1078
8919.017 853
8919.465 774
8919.913 672
8920.362 571
8920.810 504
8921.259 412
8921.707 324
8922.156 241
8922.604 190
8923.053 193
8923.501 176
8923.950 158
8924.399 137
8924.847 137
8925.296 127
8925.744 121
8926.193 112
8926.642 110
8927.090 109
8927.539 92
8927.987 91
8928.436 88
8928.885 85
8929.333 83
8929.782 78
8930.231 94
8930.680 78
8931.128 81
8931.577 91
8932.026 86
8932.475 83
8932.923 96
8933.372 92
8933.821 100
8934.270 109
8934.719 86
8935.167 67
8935.616 59
8936.065 54
8936.514 63
8936.963 53
8937.412 46
8937.861 51
8938.309 61
8938.758 71
8939.207 65
8939.656 64
8940.105 63
8940.554 58
8941.003 48
8941.452 42
8941.901 55
8942.350 47
8942.799 49
8943.248 59
8943.697 55
8944.146 47
8944.595 36
8945.044 51
8945.494 48
8945.943 48
8946.392 55
8946.841 68
8947.290 62
8947.739 72
8948.188 68
8948.637 55
8949.087 51
8949.536 49
8949.985 42
8950.434 42
8950.883 35
8951.333 50
8951.782 60
8952.231 50
8952.680 56
8953.130 57
8953.579 81
8954.028 88
8954.478 76
8954.927 65
8955.376 55
8955.826 59
8956.275 43
8956.724 56
8957.174 54
8957.623 51
8958.073 48
8958.522 47
8958.971 49
8959.421 40
8959.870 43
8960.320 56
8960.769 50
8961.219 44
8961.668 34
8962.118 48
8962.567 56
8963.017 34
8963.466 48
8963.916 66
8964.365 67
8964.815 74
8965.265 78
8965.714 91
8966.164 75
8966.613 80
8967.063 89
8967.513 86
8967.962 69
8968.412 78
8968.862 84
8969.311 85
8969.761 85
8970.211 106
8970.661 106
8971.110 98
8971.560 90
8972.010 91
8972.460 105
8972.909 112
8973.359 105
8973.809 97
8974.259 70
8974.709 82
8975.158 81
8975.608 77
8976.058 77
8976.508 53
8976.958 43
8977.408 61
8977.858 75
8978.308 67
8978.757 70
8979.207 73
8979.657 66
8980.107 55
8980.557 48
8981.007 59
8981.457 56
8981.907 62
8982.357 51
8982.807 57
8983.257 70
8983.707 60
8984.157 63
8984.608 76
8985.058 76
8985.508 81
8985.958 81
8986.408 83
8986.858 66
8987.308 57
8987.758 53
8988.208 53
8988.659 59
8989.109 56
8989.559 58
8990.009 63
8990.459 72
8990.910 62
8991.360 71
8991.810 60
8992.260 47
8992.711 50
8993.161 56
8993.611 42
8994.062 40
8994.512 49
8994.962 58
8995.413 57
8995.863 63
8996.313 61
8996.764 57
8997.214 53
8997.665 55
8998.115 56
8998.565 50
8999.016 53
8999.466 43
8999.917 39
9000.367 27
9000.818 41
9001.268 33
9001.719 28
9002.169 32
9002.620 50
9003.070 46
9003.521 42
9003.971 37
9004.422 35
9004.872 46
9005.323 46
9005.774 40
9006.224 31
9006.675 42
9007.125 46
9007.576 52
9008.027 41
9008.477 38
9008.928 39
9009.379 34
9009.830 46
9010.280 35
9010.731 24
9011.182 15
9011.632 34
9012.083 30
9012.534 35
9012.985 41
9013.436 49
9013.886 51
9014.337 47
9014.788 39
9015.239 31
9015.690 42
9016.141 51
9016.591 57
9017.042 66
9017.493 62
9017.944 53
9018.395 49
9018.846 48
9019.297 62
9019.748 50
9020.199 41
9020.650 47
9021.101 37
9021.552 45
9022.003 55
9022.454 40
9022.905 37
9023.356 45
9023.807 50
9024.258 42
9024.709 41
9025.160 51
9025.611 57
9026.062 66
9026.514 54
9026.965 46
9027.416 58
9027.867 53
9028.318 48
9028.769 59
9029.221 51
9029.672 49
9030.123 44
9030.574 44
9031.025 49
9031.477 45
9031.928 46
9032.379 50
9032.830 40
9033.282 30
9033.733 25
9034.184 25
9034.636 44
9035.087 45
9035.538 59
9035.990 62
9036.441 53
9036.892 42
9037.344 36
9037.795 40
9038.247 45
9038.698 50
9039.150 59
9039.601 61
9040.052 65
9040.504 82
9040.955 75
9041.407 59
9041.858 42
9042.310 45
9042.761 47
9043.213 53
9043.665 55
9044.116 57
9044.568 76
9045.019 63
9045.471 50
9045.922 50
9046.374 56
9046.826 52
9047.277 75
9047.729 60
9048.181 52
9048.632 67
9049.084 81
9049.536 85
9049.987 82
9050.439 73
9050.891 58
9051.343 73
9051.794 88
9052.246 88
9052.698 76
9053.150 69
9053.602 86
9054.053 88
9054.505 100
9054.957 106
9055.409 109
9055.861 120
9056.313 102
9056.764 103
9057.216 89
9057.668 97
9058.120 92
9058.572 87
9059.024 95
9059.476 96
9059.928 133
9060.380 149
9060.832 162
9061.284 151
9061.736 192
9062.188 177
9062.640 161
9063.092 153
9063.544 137
9063.996 133
9064.448 144
9064.900 147
9065.352 117
9065.804 108
9066.256 117
9066.709 132
9067.161 143
9067.613 127
9068.065 115
9068.517 119
9068.969 136
9069.422 136
9069.874 132
9070.326 129
9070.778 134
9071.230 138
9071.683 162
9072.135 135
9072.587 146
9073.040 153
9073.492 149
9073.944 176
9074.396 156
9074.849 163
9075.301 145
9075.754 134
9076.206 129
9076.658 135
9077.111 132
9077.563 142
9078.015 145
9078.468 146
9078.920 143
9079.373 156
9079.825 156
9080.278 139
9080.730 117
9081.183 156
9081.635 170
9082.088 159
9082.540 156
9082.993 157
9083.445 157
9083.898 166
9084.350 196
9084.803 206
9085.256 197
9085.708 182
9086.161 179
9086.613 193
9087.066 198
9087.519 179
9087.971 186
9088.424 172
9088.877 205
9089.329 177
9089.782 188
9090.235 205
9090.687 214
9091.140 201
9091.593 206
9092.046 231
9092.498 239
9092.951 237
9093.404 251
9093.857 233
9094.310 247
9094.763 267
9095.215 260
9095.668 278
9096.121 288
9096.574 288
9097.027 272
9097.480 295
9097.933 282
9098.386 279
9098.838 288
9099.291 293
9099.744 305
9100.197 295
9100.650 294
9101.103 315
9101.556 344
9102.009 334
9102.462 334
9102.915 361
9103.368 391
9103.821 387
9104.274 373
9104.728 368
9105.181 359
9105.634 383
9106.087 375
9106.540 432
9106.993 444
9107.446 441
9107.899 487
9108.353 557
9108.806 569
9109.259 577
9109.712 572
9110.165 579
9110.619 559
9111.072 542
9111.525 622
9111.978 658
9112.432 666
9112.885 718
9113.338 745
9113.791 803
9114.245 843
9114.698 870
9115.151 911
9115.605 945
9116.058 940
9116.511 959
9116.965 990
9117.418 1015
9117.872 1052
9118.325 1089
9118.778 1147
9119.232 1210
9119.685 1224
9120.139 1267
9120.592 1355
9121.046 1457
9121.499 1551
9121.953 1591
9122.406 1689
9122.860 1791
9123.313 1782
9123.767 1878
9124.220 2038
9124.674 2166
9125.128 2384
9125.581 2590
9126.035 2862
9126.488 3168
9126.942 3527
9127.396 3848
9127.849 4157
9128.303 4367
9128.757 4592
9129.210 4823
9129.664 5117
9130.118 5357
9130.572 5557
9131.025 5781
9131.479 5820
9131.933 5820
9132.387 5747
9132.840 5571
9133.294 5545
9133.748 5562
9134.202 5394
9134.655 5157
9135.109 4962
9135.563 4792
9136.017 4539
9136.471 4495
9136.925 4308
9137.379 4159
9137.833 4003
9138.286 3854
9138.740 3682
9139.194 3529
9139.648 3542
9140.102 3503
9140.556 3350
9141.010 3223
9141.464 3060
9141.918 3019
9142.372 2898
9142.826 2790
9143.280 2733
9143.734 2596
9144.188 2516
9144.642 2460
9145.096 2367
9145.551 2326
9146.005 2215
9146.459 2162
9146.913 2082
9147.367 2083
9147.821 2079
9148.275 2030
9148.730 1932
9149.184 1776
9149.638 1695
9150.092 1609
9150.546 1559
9151.001 1477
9151.455 1477
9151.909 1414
9152.363 1344
9152.818 1314
9153.272 1283
9153.726 1170
9154.180 1071
9154.635 1016
9155.089 971
9155.543 928
9155.998 887
9156.452 842
9156.907 822
9157.361 741
9157.815 717
9158.270 694
9158.724 713
9159.179 653
9159.633 655
9160.087 690
9160.542 651
9160.996 621
9161.451 634
9161.905 666
9162.360 611
9162.814 561
9163.269 549
9163.724 520
9164.178 519
9164.633 501
9165.087 434
9165.542 412
9165.996 400
9166.451 399
9166.906 419
9167.360 429
9167.815 421
9168.270 395
9168.724 359
9169.179 337
9169.634 379
9170.088 402
9170.543 397
9170.998 365
9171.452 348
9171.907 367
9172.362 401
9172.817 368
9173.272 357
9173.726 372
9174.181 320
9174.636 321
9175.091 306
9175.546 280
9176.000 300
9176.455 285
9176.910 257
9177.365 254
9177.820 259
9178.275 225
9178.730 233
9179.185 261
9179.640 291
9180.095 286
9180.550 277
9181.005 264
9181.460 244
9181.915 247
9182.370 241
9182.825 245
9183.280 226
9183.735 196
9184.190 207
9184.645 221
9185.100 219
9185.555 259
9186.010 244
9186.465 238
9186.920 254
9187.375 214
9187.830 204
9188.286 211
9188.741 179
9189.196 198
9189.651 187
9190.106 169
9190.562 188
9191.017 187
9191.472 191
9191.927 169
9192.383 170
9192.838 163
9193.293 169
9193.748 177
9194.204 168
9194.659 196
9195.114 180
9195.570 166
9196.025 184
9196.480 165
9196.936 196
9197.391 196
9197.846 213
9198.302 215
9198.757 236
9199.213 213
9199.668 189
9200.124 187
9200.579 152
9201.034 174
9201.490 151
9201.945 143
9202.401 141
9202.856 141
9203.312 170
9203.768 151
9204.223 147
9204.679 167
9205.134 140
9205.590 126
9206.045 116
9206.501 116
9206.957 120
9207.412 117
9207.868 109
9208.324 126
9208.779 124
9209.235 113
9209.691 114
9210.146 116
9210.602 126
9211.058 108
9211.513 94
9211.969 102
9212.425 122
9212.881 126
9213.336 109
9213.792 91
9214.248 89
9214.704 101
9215.160 101
9215.615 98
9216.071 122
9216.527 129
9216.983 133
9217.439 145
9217.895 136
9218.351 130
9218.807 122
9219.263 112
9219.718 120
9220.174 100
9220.630 103
9221.086 105
9221.542 101
9221.998 102
9222.454 79
9222.910 89
9223.366 87
9223.822 92
9224.278 100
9224.734 106
9225.191 106
9225.647 102
9226.103 84
9226.559 93
9227.015 91
9227.471 118
9227.927 113
9228.383 133
9228.839 115
9229.296 114
9229.752 123
9230.208 102
9230.664 92
9231.120 80
9231.577 105
9232.033 101
9232.489 103
9232.945 89
9233.402 107
9233.858 110
9234.314 102
9234.771 94
9235.227 79
9235.683 89
9236.140 87
9236.596 75
9237.052 107
9237.509 121
9237.965 123
9238.421 114
9238.878 126
9239.334 124
9239.791 121
9240.247 125
9240.704 115
9241.160 103
9241.616 95
9242.073 110
9242.529 104
9242.986 100
9243.443 108
9243.899 100
9244.356 118
9244.812 113
9245.269 100
9245.725 89
9246.182 105
9246.638 124
9247.095 129
9247.552 104
9248.008 105
9248.465 119
9248.922 115
9249.378 107
9249.835 106
9250.292 83
9250.748 69
9251.205 93
9251.662 78
9252.119 74
9252.575 80
9253.032 83
9253.489 89
9253.946 92
9254.402 94
9254.859 77
9255.316 93
9255.773 100
9256.230 111
9256.686 99
9257.143 92
9257.600 83
9258.057 97
9258.514 120
9258.971 124
9259.428 107
9259.885 106
9260.342 102
9260.799 106
9261.256 107
9261.713 117
9262.170 96
9262.627 100
9263.084 107
9263.541 115
9263.998 111
9264.455 118
9264.912 132
9265.369 130
9265.826 133
9266.283 117
9266.740 129
9267.197 121
9267.654 132
9268.111 94
9268.568 89
9269.026 95
9269.483 159
9269.940 152
9270.397 137
9270.854 139
9271.312 145
9271.769 134
9272.226 111
9272.683 107
9273.141 141
9273.598 136
9274.055 119
9274.512 132
9274.970 135
9275.427 141
9275.884 136
9276.342 135
9276.799 163
9277.256 167
9277.714 153
9278.171 157
9278.628 191
9279.086 196
9279.543 173
9280.001 185
9280.458 193
9280.916 206
9281.373 216
9281.830 237
9282.288 264
9282.745 247
9283.203 268
9283.660 282
9284.118 287
9284.576 298
9285.033 299
9285.491 310
9285.948 308
9286.406 266
9286.863 261
9287.321 278
9287.779 317
9288.236 364
9288.694 345
9289.151 328
9289.609 333
9290.067 326
9290.525 383
9290.982 410
9291.440 412
9291.898 405
9292.355 416
9292.813 430
9293.271 431
9293.729 444
9294.186 435
9294.644 426
9295.102 378
9295.560 367
9296.018 381
9296.475 410
9296.933 374
9297.391 313
9297.849 325
9298.307 302
9298.765 336
9299.223 344
9299.681 357
9300.138 320
9300.596 297
9301.054 283
9301.512 278
9301.970 309
9302.428 329
9302.886 350
9303.344 375
9303.802 374
9304.260 349
9304.718 354
9305.176 378
9305.634 366
9306.092 369
9306.551 356
9307.009 341
9307.467 336
9307.925 369
9308.383 351
9308.841 320
9309.299 299
9309.757 305
9310.216 290
9310.674 325
9311.132 319
9311.590 345
9312.048 387
9312.507 356
9312.965 359
9313.423 319
9313.881 320
9314.340 333
9314.798 334
9315.256 341
9315.714 320
9316.173 334
9316.631 344
9317.089 361
9317.548 381
9318.006 376
9318.465 383
9318.923 371
9319.381 391
9319.840 378
9320.298 350
9320.757 361
9321.215 352
9321.673 373
9322.132 385
9322.590 363
9323.049 384
9323.507 340
9323.966 351
9324.424 377
9324.883 369
9325.341 364
9325.800 365
9326.259 371
9326.717 413
9327.176 388
9327.634 384
9328.093 392
9328.552 400
9329.010 372
9329.469 386
9329.927 435
9330.386 471
9330.845 482
9331.304 440
9331.762 480
9332.221 503
9332.680 458
9333.138 481
9333.597 536
9334.056 567
9334.515 563
9334.973 609
9335.432 585
9335.891 574
9336.350 617
9336.809 643
9337.267 641
9337.726 688
9338.185 738
9338.644 719
9339.103 677
9339.562 671
9340.021 690
9340.480 697
9340.939 714
9341.397 678
9341.856 700
9342.315 737
9342.774 758
9343.233 771
9343.692 740
9344.151 785
9344.610 846
9345.069 846
9345.528 893
9345.987 863
9346.447 933
9346.906 911
9347.365 912
9347.824 959
9348.283 906
9348.742 950
9349.201 1004
9349.660 1074
9350.119 1141
9350.579 1215
9351.038 1209
9351.497 1197
9351.956 1269
9352.415 1232
9352.875 1231
9353.334 1111
9353.793 1086
9354.252 1039
9354.712 1002
9355.171 1021
9355.630 992
9356.089 1011
9356.549 1001
9357.008 1027
9357.467 1043
9357.927 1067
9358.386 1044
9358.845 1103
9359.305 1144
9359.764 1132
9360.224 1067
9360.683 1005
9361.142 1009
9361.602 992
9362.061 929
9362.521 981
9362.980 937
9363.440 891
9363.899 861
9364.359 829
9364.818 855
9365.278 854
9365.737 861
9366.197 854
9366.656 892
9367.116 869
9367.576 839
9368.035 857
9368.495 909
9368.954 989
9369.414 1006
9369.874 936
9370.333 888
9370.793 860
9371.253 837
9371.712 884
9372.172 933
9372.632 981
9373.091 1006
9373.551 1017
9374.011 1134
9374.471 1199
9374.930 1266
9375.390 1291
9375.850 1302
9376.310 1345
9376.770 1395
9377.229 1414
9377.689 1410
9378.149 1459
9378.609 1480
9379.069 1382
9379.529 1339
9379.988 1360
9380.448 1332
9380.908 1348
9381.368 1283
9381.828 1209
9382.288 1230
9382.748 1207
9383.208 1085
9383.668 1080
9384.128 1093
9384.588 1095
9385.048 1060
9385.508 995
9385.968 969
9386.428 959
9386.888 939
9387.348 873
9387.808 903
9388.268 892
9388.728 857
9389.189 818
9389.649 873
9390.109 876
9390.569 867
9391.029 792
9391.489 831
9391.949 832
9392.410 823
9392.870 834
9393.330 873
9393.790 838
9394.251 839
9394.711 804
9395.171 858
9395.631 900
9396.092 852
9396.552 870
9397.012 901
9397.472 931
9397.933 956
9398.393 1014
9398.853 1066
9399.314 1079
9399.774 1161
9400.235 1249
9400.695 1309
9401.155 1360
9401.616 1383
9402.076 1442
9402.537 1529
9402.997 1558
9403.458 1576
9403.918 1592
9404.379 1612
9404.839 1605
9405.300 1672
9405.760 1724
9406.221 1776
9406.681 1865
9407.142 1848
9407.602 1885
9408.063 1923
9408.523 2027
9408.984 2119
9409.445 2292
9409.905 2421
9410.366 2607
9410.826 2817
9411.287 3141
9411.748 3452
9412.208 3808
9412.669 4219
9413.130 4702
9413.591 5224
9414.051 5836
9414.512 6455
9414.973 7238
9415.434 8199
9415.894 9139
9416.355 10122
9416.816 11434
9417.277 12839
9417.737 14111
9418.198 15686
9418.659 17165
9419.120 18361
9419.581 19589
9420.042 20758
9420.503 21442
9420.963 21965
9421.424 22341
9421.885 22520
9422.346 22575
9422.807 22403
9423.268 22015
9423.729 21295
9424.190 20537
9424.651 19611
9425.112 18526
9425.573 17388
9426.034 16162
9426.495 14972
9426.956 14036
9427.417 13076
9427.878 11890
9428.339 10892
9428.800 9958
9429.261 8970
9429.723 8091
9430.184 7337
9430.645 6558
9431.106 5843
9431.567 5314
9432.028 4840
9432.489 4416
9432.951 4055
9433.412 3635
9433.873 3396
9434.334 3116
9434.795 2887
9435.257 2664
9435.718 2427
9436.179 2282
9436.640 2129
9437.102 1975
9437.563 1840
9438.024 1720
9438.486 1608
9438.947 1448
9439.408 1383
9439.870 1306
9440.331 1240
9440.792 1180
9441.254 1173
9441.715 1104
9442.177 1005
9442.638 995
9443.099 888
9443.561 819
9444.022 701
9444.484 683
9444.945 633
9445.407 595
9445.868 573
9446.330 556
9446.791 547
9447.253 544
9447.714 522
9448.176 487
9448.638 478
9449.099 447
9449.561 444
9450.022 433
9450.484 427
9450.946 441
9451.407 436
9451.869 424
9452.330 441
9452.792 413
9453.254 415
9453.716 374
9454.177 346
9454.639 339
9455.101 345
9455.562 326
9456.024 334
9456.486 337
9456.948 330
9457.409 337
9457.871 363
9458.333 330
9458.795 345
9459.257 329
9459.719 303
9460.180 303
9460.642 302
9461.104 303
9461.566 290
9462.028 326
9462.490 325
9462.952 322
9463.414 306
9463.876 275
9464.338 286
9464.800 306
9465.261 287
9465.723 283
9466.185 296
9466.647 263
9467.109 274
9467.572 258
9468.034 241
9468.496 220
9468.958 233
9469.420 264
9469.882 248
9470.344 229
9470.806 245
9471.268 247
9471.730 280
9472.192 314
9472.655 356
9473.117 367
9473.579 408
9474.041 432
9474.503 498
9474.966 551
9475.428 565
9475.890 610
9476.352 707
9476.815 769
9477.277 817
9477.739 879
9478.201 937
9478.664 982
9479.126 974
9479.588 1017
9480.051 997
9480.513 1026
9480.975 1042
9481.438 1058
9481.900 988
9482.362 874
9482.825 787
9483.287 654
9483.750 564
9484.212 509
9484.675 433
9485.137 389
9485.600 399
9486.062 355
9486.525 350
9486.987 345
9487.450 291
9487.912 289
9488.375 298
9488.837 268
9489.300 253
9489.762 237
9490.225 199
9490.687 194
9491.150 198
9491.613 196
9492.075 213
9492.538 199
9493.001 213
9493.463 202
9493.926 176
9494.389 176
9494.851 177
9495.314 193
9495.777 205
9496.239 181
9496.702 185
9497.165 164
9497.628 205
9498.091 176
9498.553 162
9499.016 147
9499.479 142
9499.942 139
9500.405 131
9500.867 133
9501.330 136
9501.793 146
9502.256 141
9502.719 115
9503.182 130
9503.645 148
9504.108 159
9504.571 138
9505.034 134
9505.496 149
9505.959 113
9506.422 109
9506.885 109
9507.348 114
9507.811 121
9508.274 124
9508.737 153
9509.201 184
9509.664 152
9510.127 125
9510.590 103
9511.053 116
9511.516 103
9511.979 100
9512.442 91
9512.905 85
9513.368 102
9513.832 117
9514.295 92
9514.758 84
9515.221 100
9515.684 119
9516.148 129
9516.611 127
9517.074 114
9517.537 116
9518.001 129
9518.464 153
9518.927 149
9519.390 157
9519.854 131
9520.317 109
9520.780 133
9521.244 135
9521.707 124
9522.170 119
9522.634 125
9523.097 134
9523.561 130
9524.024 142
9524.487 129
9524.951 103
9525.414 95
9525.878 86
9526.341 85
9526.805 93
9527.268 116
9527.732 130
9528.195 111
9528.659 84
9529.122 78
9529.586 99
9530.049 103
9530.513 113
9530.976 93
9531.440 82
9531.904 93
9532.367 106
9532.831 114
9533.295 98
9533.758 88
9534.222 105
9534.686 97
9535.149 129
9535.613 130
9536.077 118
9536.540 94
9537.004 94
9537.468 87
9537.932 73
9538.395 85
9538.859 72
9539.323 99
9539.787 120
9540.250 110
9540.714 123
9541.178 128
9541.642 109
9542.106 90
9542.570 86
9543.033 104
9543.497 111
9543.961 113
9544.425 113
9544.889 103
9545.353 102
9545.817 125
9546.281 98
9546.745 116
9547.209 101
9547.673 90
9548.137 95
9548.601 80
9549.065 80
9549.529 82
9549.993 97
9550.457 103
9550.921 98
9551.385 115
9551.849 119
9552.313 129
9552.777 115
9553.242 112
9553.706 136
9554.170 132
9554.634 133
9555.098 122
9555.562 113
9556.026 123
9556.491 118
9556.955 142
9557.419 132
9557.883 129
9558.348 158
9558.812 135
9559.276 140
9559.740 139
9560.205 138
9560.669 126
9561.133 145
9561.598 156
9562.062 153
9562.526 147
9562.991 140
9563.455 149
9563.919 154
9564.384 149
9564.848 134
9565.313 141
9565.777 122
9566.241 142
9566.706 137
9567.170 134
9567.635 145
9568.099 130
9568.564 158
9569.028 183
9569.493 152
9569.957 162
9570.422 165
9570.886 151
9571.351 145
9571.816 170
9572.280 156
9572.745 170
9573.209 171
9573.674 180
9574.139 181
9574.603 195
9575.068 185
9575.533 177
9575.997 172
9576.462 188
9576.927 190
9577.391 211
9577.856 181
9578.321 192
9578.786 191
9579.250 184
9579.715 209
9580.180 229
9580.645 223
9581.109 213
9581.574 218
9582.039 199
9582.504 219
9582.969 243
9583.434 272
9583.898 277
9584.363 276
9584.828 227
9585.293 247
9585.758 276
9586.223 248
9586.688 218
9587.153 190
9587.618 185
9588.083 188
9588.548 183
9589.013 153
9589.478 163
9589.943 179
9590.408 170
9590.873 170
9591.338 161
9591.803 157
9592.268 179
9592.733 164
9593.198 164
9593.663 193
9594.128 194
9594.593 174
9595.059 220
9595.524 222
9595.989 217
9596.454 207
9596.919 176
9597.384 172
9597.850 183
9598.315 199
9598.780 213
9599.245 237
9599.711 223
9600.176 206
9600.641 226
9601.106 223
9601.572 189
9602.037 183
9602.502 212
9602.968 202
9603.433 202
9603.898 194
9604.364 205
9604.829 198
9605.294 224
9605.760 258
9606.225 203
9606.691 183
9607.156 176
9607.622 210
9608.087 217
9608.552 199
9609.018 196
9609.483 196
9609.949 195
9610.414 187
9610.880 193
9611.345 203
9611.811 191
9612.277 200
9612.742 199
9613.208 209
9613.673 239
9614.139 248
9614.605 233
9615.070 184
9615.536 214
9616.001 220
9616.467 218
9616.933 243
9617.398 239
9617.864 284
9618.330 267
9618.796 299
9619.261 304
9619.727 329
9620.193 351
9620.658 378
9621.124 412
9621.590 402
9622.056 416
9622.522 461
9622.987 519
9623.453 594
9623.919 614
9624.385 604
9624.851 631
9625.317 670
9625.783 704
9626.248 731
9626.714 700
9627.180 734
9627.646 763
9628.112 763
9628.578 796
9629.044 818
9629.510 841
9629.976 834
9630.442 813
9630.908 747
9631.374 707
9631.840 655
9632.306 652
9632.772 620
9633.238 568
9633.704 540
9634.170 516
9634.636 523
9635.103 495
9635.569 499
9636.035 535
9636.501 494
9636.967 479
9637.433 502
9637.899 513
9638.366 521
9638.832 524
9639.298 482
9639.764 498
9640.231 523
9640.697 536
9641.163 530
9641.629 569
9642.096 612
9642.562 626
9643.028 602
9643.494 609
9643.961 662
9644.427 680
9644.893 737
9645.360 717
9645.826 672
9646.293 615
9646.759 584
9647.225 607
9647.692 571
9648.158 539
9648.625 525
9649.091 508
9649.558 493
9650.024 461
9650.490 437
9650.957 374
9651.423 338
9651.890 327
9652.357 340
9652.823 312
9653.290 283
9653.756 258
9654.223 243
9654.689 224
9655.156 222
9655.622 216
9656.089 225
9656.556 187
9657.022 184
9657.489 201
9657.956 201
9658.422 170
9658.889 145
9659.356 121
9659.822 122
9660.289 153
9660.756 155
9661.223 157
9661.689 149
9662.156 147
9662.623 151
9663.090 142
9663.557 160
9664.023 168
9664.490 179
9664.957 166
9665.424 163
9665.891 152
9666.358 150
9666.824 141
9667.291 149
9667.758 154
9668.225 184
9668.692 175
9669.159 162
9669.626 179
9670.093 149
9670.560 131
9671.027 156
9671.494 167
9671.961 148
9672.428 145
9672.895 126
9673.362 126
9673.829 123
9674.296 131
9674.763 146
9675.230 135
9675.697 116
9676.164 111
9676.631 124
9677.099 121
9677.566 114
9678.033 113
9678.500 133
9678.967 128
9679.434 142
9679.902 171
9680.369 182
9680.836 142
9681.303 105
9681.770 105
9682.238 114
9682.705 153
9683.172 139
9683.639 129
9684.107 144
9684.574 152
9685.041 130
9685.509 109
9685.976 119
9686.443 124
9686.911 134
9687.378 133
9687.846 159
9688.313 116
9688.780 122
9689.248 145
9689.715 154
9690.183 148
9690.650 155
9691.118 141
9691.585 125
9692.052 119
9692.520 141
9692.987 146
9693.455 123
9693.923 128
9694.390 127
9694.858 140
9695.325 134
9695.793 158
9696.260 137
9696.728 133
9697.196 145
9697.663 162
9698.131 161
9698.598 156
9699.066 199
9699.534 238
9700.001 278
9700.469 261
9700.937 292
9701.405 296
9701.872 281
9702.340 328
9702.808 315
9703.276 317
9703.743 372
9704.211 435
9704.679 462
9705.147 554
9705.614 629
9706.082 699
9706.550 757
9707.018 847
9707.486 966
9707.954 1024
9708.422 1109
9708.889 1207
9709.357 1279
9709.825 1362
9710.293 1435
9710.761 1542
9711.229 1628
9711.697 1724
9712.165 1794
9712.633 1725
9713.101 1703
9713.569 1735
9714.037 1722
9714.505 1661
9714.973 1578
9715.441 1529
9715.909 1406
9716.377 1323
9716.845 1301
9717.313 1246
9717.782 1124
9718.250 1027
9718.718 987
9719.186 918
9719.654 821
9720.122 753
9720.590 714
9721.059 692
9721.527 592
9721.995 549
9722.463 507
9722.931 453
9723.400 451
9723.868 389
9724.336 333
9724.805 298
9725.273 246
9725.741 226
9726.209 190
9726.678 169
9727.146 157
9727.614 142
9728.083 148
9728.551 135
9729.020 124
9729.488 129
9729.956 115
9730.425 109
9730.893 101
9731.362 92
9731.830 79
9732.298 74
9732.767 81
9733.235 85
9733.704 67
9734.172 68
9734.641 81
9735.109 75
9735.578 63
9736.047 59
9736.515 42
9736.984 38
9737.452 50
9737.921 56
9738.389 58
9738.858 49
9739.327 57
9739.795 53
9740.264 57
9740.733 69
9741.201 80
9741.670 81
9742.139 69
9742.607 67
9743.076 61
9743.545 52
9744.014 48
9744.482 49
9744.951 34
9745.420 50
9745.889 59
9746.357 65
9746.826 46
9747.295 43
9747.764 43
9748.233 47
9748.702 70
9749.170 62
9749.639 54
9750.108 61
9750.577 56
9751.046 58
9751.515 54
9751.984 45
9752.453 36
9752.922 47
9753.391 51
9753.860 66
9754.329 65
9754.798 60
9755.267 48
9755.736 43
9756.205 31
9756.674 27
9757.143 22
9757.612 30
9758.081 35
9758.550 26
9759.019 20
9759.488 32
9759.957 49
9760.427 41
9760.896 45
9761.365 49
9761.834 47
9762.303 41
9762.772 37
9763.242 53
9763.711 42
9764.180 29
9764.649 36
9765.119 50
9765.588 51
9766.057 55
9766.526 57
9766.996 73
9767.465 65
9767.934 53
9768.404 55
9768.873 61
9769.342 62
9769.812 65
9770.281 74
9770.750 96
9771.220 97
9771.689 82
9772.159 69
9772.628 58
9773.097 73
9773.567 59
9774.036 54
9774.506 56
9774.975 57
9775.445 70
9775.914 60
9776.384 57
9776.853 55
9777.323 62
9777.793 54
9778.262 48
9778.732 39
9779.201 37
9779.671 34
9780.140 39
9780.610 45
9781.080 67
9781.549 61
9782.019 50
9782.489 60
9782.958 55
9783.428 51
9783.898 48
9784.367 41
9784.837 41
9785.307 32
9785.777 34
9786.246 44
9786.716 50
9787.186 51
9787.656 46
9788.126 37
9788.595 42
9789.065 46
9789.535 42
9790.005 44
9790.475 38
9790.945 47
9791.414 33
9791.884 25
9792.354 25
9792.824 25
9793.294 49
9793.764 39
9794.234 21
9794.704 41
9795.174 52
9795.644 52
9796.114 58
9796.584 45
9797.054 30
9797.524 39
9797.994 36
9798.464 53
9798.934 53
9799.404 50
9799.874 38
9800.344 40
9800.814 46
9801.285 47
9801.755 44
9802.225 45
9802.695 42
9803.165 32
9803.635 33
9804.105 31
9804.576 51
9805.046 56
9805.516 36
9805.986 34
9806.457 28
9806.927 34
9807.397 43
9807.867 37
9808.338 46
9808.808 46
9809.278 43
9809.749 49
9810.219 45
9810.689 48
9811.160 44
9811.630 44
9812.100 46
9812.571 46
9813.041 36
9813.512 29
9813.982 32
9814.452 43
9814.923 45
9815.393 38
9815.864 56
9816.334 56
9816.805 44
9817.275 38
9817.746 43
9818.216 49
9818.687 40
9819.157 49
9819.628 54
9820.098 62
9820.569 56
9821.040 41
9821.510 43
9821.981 33
9822.452 45
9822.922 41
9823.393 42
9823.863 50
9824.334 40
9824.805 48
9825.276 46
9825.746 48
9826.217 61
9826.688 76
9827.158 78
9827.629 69
9828.100 63
9828.571 72
9829.041 67
9829.512 66
9829.983 67
9830.454 76
9830.925 64
9831.396 45
9831.866 53
9832.337 57
9832.808 66
9833.279 65
9833.750 67
9834.221 51
9834.692 52
9835.163 50
9835.634 48
9836.105 48
9836.576 46
9837.047 43
9837.517 36
9837.988 49
9838.460 64
9838.931 57
9839.402 55
9839.873 53
9840.344 57
9840.815 47
9841.286 42
9841.757 39
9842.228 44
9842.699 26
9843.170 30
9843.641 35
9844.112 55
9844.584 50
9845.055 45
9845.526 45
9845.997 66
9846.468 71
9846.940 70
9847.411 52
9847.882 43
9848.353 49
9848.825 48
9849.296 29
9849.767 50
9850.238 57
9850.710 58
9851.181 66
9851.652 64
9852.124 69
9852.595 56
9853.066 45
9853.538 49
9854.009 53
9854.481 41
9854.952 54
9855.423 37
9855.895 22
9856.366 37
9856.838 57
9857.309 58
9857.781 49
9858.252 38
9858.724 38
9859.195 48
9859.667 57
9860.138 53
9860.610 44
9861.081 38
9861.553 59
9862.024 60
9862.496 62
9862.968 66
9863.439 64
9863.911 67
9864.382 62
9864.854 51
9865.326 56
9865.797 65
9866.269 63
9866.741 60
9867.212 53
9867.684 56
9868.156 56
9868.628 56
9869.099 48
9869.571 48
9870.043 52
9870.515 42
9870.986 50
9871.458 49
9871.930 39
9872.402 48
9872.874 58
9873.346 56
9873.817 24
9874.289 38
9874.761 50
9875.233 53
9875.705 35
9876.177 45
9876.649 34
9877.121 35
9877.593 52
9878.065 35
9878.537 29
9879.009 43
9879.481 36
9879.953 45
9880.425 62
9880.897 75
9881.369 60
9881.841 54
9882.313 46
9882.785 51
9883.257 47
9883.729 50
9884.201 35
9884.673 37
9885.145 42
9885.618 50
9886.090 60
9886.562 42
9887.034 39
9887.506 51
9887.978 66
9888.451 59
9888.923 49
9889.395 45
9889.867 51
9890.340 52
9890.812 53
9891.284 58
9891.756 55
9892.229 51
9892.701 41
9893.173 50
9893.646 47
9894.118 56
9894.590 48
9895.063 40
9895.535 39
9896.007 42
9896.480 37
9896.952 33
9897.425 34
9897.897 45
9898.370 30
9898.842 31
9899.314 46
9899.787 46
9900.259 38
9900.732 35
9901.204 30
9901.677 45
9902.149 39
9902.622 37
9903.095 42
9903.567 47
9904.040 57
9904.512 49
9904.985 42
9905.458 45
9905.930 51
9906.403 49
9906.875 52
9907.348 58
9907.821 58
9908.293 48
9908.766 54
9909.239 58
9909.712 62
9910.184 67
9910.657 78
9911.130 73
9911.603 70
9912.075 66
9912.548 88
9913.021 83
9913.494 65
9913.967 80
9914.439 81
9914.912 112
9915.385 90
9915.858 93
9916.331 108
9916.804 84
9917.277 95
9917.749 108
9918.222 91
9918.695 89
9919.168 115
9919.641 102
9920.114 91
9920.587 106
9921.060 100
9921.533 110
9922.006 107
9922.479 93
9922.952 83
9923.425 102
9923.898 75
9924.371 65
9924.844 75
9925.318 62
9925.791 50
9926.264 60
9926.737 71
9927.210 85
9927.683 70
9928.156 50
9928.629 64
9929.103 56
9929.576 57
9930.049 51
9930.522 60
9930.995 47
9931.469 53
9931.942 57
9932.415 39
9932.888 44
9933.362 46
9933.835 63
9934.308 54
9934.782 59
9935.255 57
9935.728 57
9936.202 44
9936.675 30
9937.148 32
9937.622 45
9938.095 49
9938.569 45
9939.042 48
9939.515 59
9939.989 70
9940.462 57
9940.936 50
9941.409 53
9941.883 61
9942.356 58
9942.830 55
9943.303 66
9943.777 51
9944.250 46
9944.724 41
9945.197 46
9945.671 47
9946.145 48
9946.618 56
9947.092 46
9947.565 43
9948.039 42
9948.513 41
9948.986 52
9949.460 49
9949.934 38
9950.407 31
9950.881 39
9951.355 30
9951.828 34
9952.302 37
9952.776 29
9953.250 28
9953.723 41
9954.197 39
9954.671 24
9955.145 19
9955.619 36
9956.092 41
9956.566 45
9957.040 29
9957.514 34
9957.988 42
9958.462 29
9958.936 16
9959.410 22
9959.883 20
9960.357 29
9960.831 24
9961.305 31
9961.779 29
9962.253 36
9962.727 29
9963.201 34
9963.675 34
9964.149 19
9964.623 24
9965.097 28
9965.571 28
9966.045 28
9966.519 26
9966.993 33
9967.468 27
9967.942 34
9968.416 36
9968.890 46
9969.364 55
9969.838 43
9970.312 37
9970.787 39
9971.261 40
9971.735 41
9972.209 23
9972.683 11
9973.158 17
9973.632 28
9974.106 34
9974.580 40
9975.055 36
9975.529 19
9976.003 17
9976.477 29
9976.952 31
9977.426 21
9977.900 20
9978.375 26
9978.849 24
9979.324 37
9979.798 27
9980.272 29
9980.747 31
9981.221 28
9981.696 24
9982.170 31
9982.645 24
9983.119 16
9983.593 18
9984.068 25
9984.542 29
9985.017 38
9985.491 46
9985.966 44
9986.441 51
9986.915 49
9987.390 46
9987.864 63
9988.339 59
9988.813 51
9989.288 58
9989.763 66
9990.237 47
9990.712 44
9991.187 34
9991.661 51
9992.136 58
9992.611 44
9993.085 50
9993.560 59
9994.035 51
9994.510 70
9994.984 52
9995.459 51
9995.934 52
9996.409 55
9996.883 52
9997.358 60
9997.833 47
9998.308 26
9998.783 32
9999.258 28
9999.732 22
10000.207 39
10000.682 43
10001.157 18
10001.632 13
10002.107 19
10002.582 29
10003.057 41
10003.532 37
10004.007 36
10004.482 38
10004.957 33
10005.432 40
10005.907 46
10006.382 48
10006.857 35
10007.332 25
10007.807 26
10008.282 43
10008.757 30
10009.232 25
10009.707 25
10010.182 25
10010.657 23
10011.132 25
10011.608 16
10012.083 16
10012.558 21
10013.033 25
10013.508 15
10013.983 28
10014.459 18
10014.934 24
10015.409 27
10015.884 26
10016.360 28
10016.835 29
10017.310 28
10017.786 28
10018.261 23
10018.736 26
10019.211 31
10019.687 29
10020.162 20
10020.637 28
10021.113 25
10021.588 23
10022.064 23
10022.539 34
10023.014 31
10023.490 24
10023.965 36
10024.441 23
10024.916 19
10025.392 27
10025.867 27
10026.343 20
10026.818 16
10027.294 30
10027.769 40
10028.245 41
10028.720 36
10029.196 20
10029.671 33
10030.147 38
10030.623 35
10031.098 39
10031.574 39
10032.049 26
10032.525 23
10033.001 29
10033.476 33
10033.952 19
10034.428 18
10034.903 19
10035.379 20
10035.855 25
10036.331 21
10036.806 28
10037.282 28
10037.758 29
10038.234 26
10038.709 31
10039.185 41
10039.661 36
10040.137 31
10040.613 24
10041.089 31
10041.564 33
10042.040 30
10042.516 36
10042.992 39
10043.468 31
10043.944 25
10044.420 18
10044.896 30
10045.372 25
10045.848 26
10046.324 24
10046.800 35
10047.276 29
10047.752 31
10048.228 39
10048.704 23
10049.180 29
10049.656 35
10050.132 29
10050.608 32
10051.084 27
10051.560 33
10052.036 32
10052.512 21
10052.988 21
10053.464 28
10053.941 27
10054.417 26
10054.893 32
10055.369 29
10055.845 25
10056.322 25
10056.798 28
10057.274 23
10057.750 21
10058.226 23
10058.703 27
10059.179 20
10059.655 28
10060.132 17
10060.608 19
10061.084 30
10061.561 25
10062.037 22
10062.513 18
10062.990 15
10063.466 15
10063.942 13
10064.419 16
10064.895 23
10065.372 25
10065.848 27
10066.324 18
10066.801 14
10067.277 27
10067.754 34
10068.230 31
10068.707 32
10069.183 24
10069.660 30
10070.136 23
10070.613 25
10071.090 31
10071.566 24
10072.043 19
10072.519 12
10072.996 16
10073.472 14
10073.949 21
10074.426 35
10074.902 28
10075.379 24
10075.856 24
10076.332 22
10076.809 38
10077.286 40
10077.762 29
10078.239 21
10078.716 20
10079.193 20
10079.669 30
10080.146 32
10080.623 23
10081.100 16
10081.577 8
10082.053 10
10082.530 11
10083.007 17
10083.484 17
10083.961 15
10084.438 21
10084.915 34
10085.391 22
10085.868 20
10086.345 21
10086.822 21
10087.299 23
10087.776 33
10088.253 25
10088.730 27
10089.207 16
10089.684 22
10090.161 24
10090.638 29
10091.115 27
10091.592 30
10092.069 20
10092.546 14
10093.023 22
10093.500 23
10093.977 26
10094.455 28
10094.932 23
10095.409 31
10095.886 15
10096.363 16
10096.840 28
10097.317 32
10097.795 24
10098.272 21
10098.749 19
10099.226 27
10099.704 26
10100.181 33
10100.658 26
10101.135 21
10101.613 15
10102.090 17
10102.567 21
10103.044 23
10103.522 17
10103.999 18
10104.476 23
10104.954 18
10105.431 22
10105.909 19
10106.386 33
10106.863 21
10107.341 17
10107.818 20
10108.296 19
10108.773 25
10109.251 17
10109.728 21
10110.206 26
10110.683 33
10111.160 25
10111.638 15
10112.116 35
10112.593 39
10113.071 21
10113.548 21
10114.026 24
10114.503 27
10114.981 27
10115.459 32
10115.936 25
10116.414 22
10116.891 21
10117.369 25
10117.847 24
10118.324 22
10118.802 31
10119.280 40
10119.758 34
10120.235 23
10120.713 26
10121.191 22
10121.668 18
10122.146 17
10122.624 19
10123.102 15
10123.580 26
10124.057 36
10124.535 38
10125.013 27
10125.491 41
10125.969 27
10126.447 33
10126.924 27
10127.402 25
10127.880 20
10128.358 15
10128.836 17
10129.314 20
10129.792 18
10130.270 24
10130.748 19
10131.226 22
10131.704 17
10132.182 19
10132.660 23
10133.138 26
10133.616 42
10134.094 40
10134.572 50
10135.050 55
10135.528 44
10136.006 39
10136.484 36
10136.963 39
10137.441 43
10137.919 50
10138.397 43
10138.875 34
10139.353 40
10139.831 27
10140.310 30
10140.788 35
10141.266 27
10141.744 29
10142.223 26
10142.701 41
10143.179 28
10143.657 34
10144.136 40
10144.614 26
10145.092 26
10145.570 32
10146.049 28
10146.527 20
10147.006 15
10147.484 21
10147.962 9
10148.441 12
10148.919 20
10149.397 23
10149.876 22
10150.354 22
10150.833 29
10151.311 23
10151.790 23
10152.268 26
10152.747 25
10153.225 15
10153.704 28
10154.182 16
10154.661 18
10155.139 38
10155.618 35
10156.096 32
10156.575 27
10157.054 26
10157.532 28
10158.011 26
10158.489 19
10158.968 21
10159.447 20
10159.925 17
10160.404 18
10160.883 28
10161.361 26
10161.840 25
10162.319 24
10162.797 22
10163.276 20
10163.755 16
10164.234 19
10164.712 20
10165.191 32
10165.670 29
10166.149 26
10166.628 28
10167.106 22
10167.585 15
10168.064 14
10168.543 13
10169.022 13
10169.501 19
10169.980 22
10170.459 25
10170.937 20
10171.416 25
10171.895 23
10172.374 20
10172.853 17
10173.332 19
10173.811 23
10174.290 40
10174.769 34
10175.248 22
10175.727 27
10176.206 21
10176.685 28
10177.164 32
10177.644 25
10178.123 30
10178.602 23
10179.081 27
10179.560 23
10180.039 27
10180.518 30
10180.997 36
10181.477 39
10181.956 33
10182.435 14
10182.914 14
10183.393 14
10183.873 10
10184.352 15
10184.831 28
10185.310 21
10185.790 27
10186.269 40
10186.748 39
10187.227 32
10187.707 22
10188.186 26
10188.665 32
10189.145 30
10189.624 21
10190.103 16
10190.583 16
10191.062 11
10191.542 22
10192.021 25
10192.500 17
10192.980 24
10193.459 26
10193.939 38
10194.418 28
10194.898 23
10195.377 23
10195.857 20
10196.336 33
10196.816 31
10197.295 28
10197.775 35
10198.254 30
10198.734 33
10199.214 26
10199.693 20
10200.173 22
10200.652 16
10201.132 15
10201.612 21
10202.091 22
10202.571 25
10203.051 27
10203.530 32
10204.010 32
10204.490 25
10204.969 24
10205.449 30
10205.929 35
10206.409 19
10206.888 19
10207.368 34
10207.848 23
10208.328 19
10208.808 11
10209.287 12
10209.767 27
10210.247 47
10210.727 47
10211.207 40
10211.687 17
10212.167 17
10212.646 18
10213.126 20
10213.606 22
10214.086 30
10214.566 32
10215.046 40
10215.526 39
10216.006 38
10216.486 24
10216.966 19
10217.446 21
10217.926 30
10218.406 33
10218.886 44
10219.366 31
10219.846 29
10220.326 23
10220.806 18
10221.287 10
10221.767 17
10222.247 18
10222.727 13
10223.207 17
10223.687 24
10224.167 22
10224.648 17
10225.128 32
10225.608 27
10226.088 26
10226.568 34
10227.049 30
10227.529 19
10228.009 12
10228.489 20
10228.970 22
10229.450 26
10229.930 26
10230.411 25
10230.891 17
10231.371 20
10231.852 22
10232.332 28
10232.812 15
10233.293 12
10233.773 21
10234.254 31
10234.734 25
10235.214 23
10235.695 25
10236.175 23
10236.656 23
10237.136 22
10237.617 25
10238.097 27
10238.578 22
10239.058 19
10239.539 18
10240.019 18
10240.500 15
10240.980 13
10241.461 17
10241.942 21
10242.422 26
10242.903 16
10243.383 11
10243.864 18
10244.345 24
10244.825 25
10245.306 35
10245.787 29
10246.267 22
10246.748 29
10247.229 38
10247.710 22
10248.190 26
10248.671 23
10249.152 18
10249.633 25
10250.113 20
10250.594 21
10251.075 28
10251.556 28
10252.037 24
10252.517 20
10252.998 21
10253.479 22
10253.960 27
10254.441 25
10254.922 20
10255.403 9
10255.884 14
10256.365 11
10256.845 26
10257.326 17
10257.807 12
10258.288 19
10258.769 25
10259.250 17
10259.731 30
10260.212 32
10260.693 37
10261.174 22
10261.655 18
10262.137 25
10262.618 17
10263.099 28
10263.580 20
10264.061 19
10264.542 18
10265.023 23
10265.504 22
10265.985 17
10266.467 28
10266.948 37
10267.429 40
10267.910 28
10268.391 26
10268.873 20
10269.354 23
10269.835 26
10270.316 28
10270.798 21
10271.279 35
10271.760 43
10272.241 48
10272.723 28
10273.204 21
10273.685 31
10274.167 18
10274.648 30
10275.130 38
10275.611 24
10276.092 25
10276.574 28
10277.055 29
10277.537 24
10278.018 26
10278.499 29
10278.981 38
10279.462 34
10279.944 42
10280.425 20
10280.907 28
10281.388 24
10281.870 18
10282.351 24
10282.833 35
10283.314 35
10283.796 35
10284.278 44
10284.759 43
10285.241 43
10285.722 30
10286.204 30
10286.686 18
10287.167 26
10287.649 35
10288.131 35
10288.612 36
10289.094 35
10289.576 20
10290.058 13
10290.539 23
10291.021 10
10291.503 23
10291.984 16
10292.466 17
10292.948 24
10293.430 29
10293.912 24
10294.393 24
10294.875 22
10295.357 24
10295.839 24
10296.321 20
10296.803 19
10297.285 28
10297.767 33
10298.248 36
10298.730 30
10299.212 22
10299.694 22
10300.176 35
10300.658 34
10301.140 22
10301.622 23
10302.104 24
10302.586 32
10303.068 30
10303.550 20
10304.032 20
10304.514 24
10304.996 31
10305.478 29
10305.961 16
10306.443 14
10306.925 16
10307.407 14
10307.889 23
10308.371 22
10308.853 33
10309.335 28
10309.818 18
10310.300 19
10310.782 25
10311.264 31
10311.747 31
10312.229 38
10312.711 27
10313.193 27
10313.676 14
10314.158 15
10314.640 24
10315.122 22
10315.605 30
10316.087 27
10316.569 41
10317.052 48
10317.534 46
10318.016 32
10318.499 22
10318.981 17
10319.464 24
10319.946 40
10320.429 34
10320.911 26
10321.393 28
10321.876 30
10322.358 27
10322.841 37
10323.323 34
10323.806 42
10324.288 40
10324.771 29
10325.253 29
10325.736 31
10326.219 40
10326.701 46
10327.184 44
10327.666 38
10328.149 23
10328.632 39
10329.114 34
10329.597 38
10330.079 39
10330.562 40
10331.045 50
10331.527 46
10332.010 50
10332.493 54
10332.976 56
10333.458 62
10333.941 75
10334.424 105
10334.907 145
10335.389 167
10335.872 176
10336.355 193
10336.838 233
10337.321 276
10337.803 288
10338.286 341
10338.769 359
10339.252 386
10339.735 430
10340.218 388
10340.701 385
10341.184 376
10341.667 365
10342.150 313
10342.632 243
10343.115 230
10343.598 219
10344.081 218
10344.564 213
10345.047 175
10345.530 151
10346.013 127
10346.496 101
10346.980 104
10347.463 76
10347.946 72
10348.429 65
10348.912 69
10349.395 66
10349.878 50
10350.361 57
10350.844 40
10351.327 37
10351.811 25
10352.294 29
10352.777 45
10353.260 34
10353.743 38
10354.227 35
10354.710 28
10355.193 27
10355.676 23
10356.160 28
10356.643 33
10357.126 33
10357.609 38
10358.093 23
10358.576 23
10359.059 29
10359.543 28
10360.026 11
10360.510 23
10360.993 21
10361.476 32
10361.960 26
10362.443 19
10362.927 32
10363.410 33
10363.893 34
10364.377 37
10364.860 25
10365.344 15
10365.827 12
10366.311 12
10366.794 13
10367.278 25
10367.761 27
10368.245 25
10368.728 16
10369.212 12
10369.696 11
10370.179 16
10370.663 15
10371.146 17
10371.630 19
10372.114 22
10372.597 25
10373.081 17
10373.565 23
10374.048 24
10374.532 15
10375.016 19
10375.500 15
10375.983 25
10376.467 21
10376.951 26
10377.434 21
10377.918 19
10378.402 25
10378.886 18
10379.370 15
10379.853 11
10380.337 5
10380.821 16
10381.305 15
10381.789 11
10382.273 16
10382.757 17
10383.241 18
10383.724 13
10384.208 23
10384.692 17
10385.176 16
10385.660 10
10386.144 13
10386.628 12
10387.112 11
10387.596 26
10388.080 23
10388.564 20
10389.048 11
10389.532 9
10390.016 18
10390.500 18
10390.984 18
10391.469 14
10391.953 12
10392.437 21
10392.921 19
10393.405 26
10393.889 23
10394.373 22
10394.857 26
10395.342 17
10395.826 17
10396.310 8
10396.794 25
10397.278 17
10397.763 18
10398.247 19
10398.731 20
10399.215 27
10399.700 16
10400.184 10
10400.668 12
10401.153 8
10401.637 16
10402.121 15
10402.606 21
10403.090 20
10403.574 15
10404.059 22
10404.543 19
10405.028 17
10405.512 20
10405.996 15
10406.481 11
10406.965 16
10407.450 15
10407.934 24
10408.419 17
10408.903 20
10409.388 18
10409.872 16
10410.357 11
10410.841 6
10411.326 8
10411.810 7
10412.295 13
10412.780 21
10413.264 19
10413.749 12
10414.233 20
10414.718 17
10415.203 10
10415.687 12
10416.172 32
10416.657 30
10417.141 26
10417.626 20
10418.111 9
10418.596 11
10419.080 17
10419.565 13
10420.050 13
10420.535 11
10421.019 13
10421.504 11
10421.989 7
10422.474 15
10422.959 22
10423.443 15
10423.928 17
10424.413 13
10424.898 9
10425.383 20
10425.868 16
10426.353 12
10426.838 16
10427.323 19
10427.807 20
10428.292 19
10428.777 20
10429.262 26
10429.747 18
10430.232 19
10430.717 21
10431.202 20
10431.687 23
10432.172 12
10432.657 13
10433.142 17
10433.628 19
10434.113 23
10434.598 16
10435.083 18
10435.568 21
10436.053 21
10436.538 18
10437.023 14
10437.509 22
10437.994 20
10438.479 12
10438.964 8
10439.449 16
10439.935 16
10440.420 14
10440.905 20
10441.390 14
10441.876 9
10442.361 15
10442.846 20
10443.331 15
10443.817 6
10444.302 12
10444.787 30
10445.273 19
10445.758 17
10446.243 11
10446.729 9
10447.214 9
10447.700 9
10448.185 20
10448.670 17
10449.156 16
10449.641 14
10450.127 26
10450.612 24
10451.098 12
10451.583 7
10452.069 7
10452.554 14
10453.040 22
10453.525 20
10454.011 12
10454.496 14
10454.982 18
10455.468 16
10455.953 8
10456.439 12
10456.924 14
10457.410 16
10457.896 18
10458.381 13
10458.867 15
10459.353 21
10459.838 18
10460.324 11
10460.810 11
10461.295 9
10461.781 12
10462.267 12
10462.753 8
10463.238 17
10463.724 11
10464.210 13
10464.696 5
10465.182 8
10465.667 16
10466.153 10
10466.639 8
10467.125 7
10467.611 16
10468.097 9
10468.582 6
10469.068 13
10469.554 14
10470.040 10
10470.526 19
10471.012 19
10471.498 20
10471.984 28
10472.470 19
10472.956 24
10473.442 20
10473.928 21
10474.414 14
10474.900 16
10475.386 6
10475.872 8
10476.358 17
10476.844 24
10477.330 15
10477.816 19
10478.303 23
10478.789 19
10479.275 9
10479.761 13
10480.247 5
10480.733 12
10481.219 10
10481.706 8
10482.192 4
10482.678 12
10483.164 11
10483.651 12
10484.137 14
10484.623 14
10485.109 9
10485.596 5
10486.082 6
10486.568 8
10487.055 28
10487.541 23
10488.027 15
10488.514 14
10489.000 11
10489.486 9
10489.973 8
10490.459 6
10490.945 9
10491.432 11
10491.918 9
10492.405 15
10492.891 14
10493.378 22
10493.864 24
10494.351 18
10494.837 16
10495.324 23
10495.810 13
10496.297 10
10496.783 8
10497.270 14
10497.756 10
10498.243 11
10498.729 23
10499.216 20
10499.703 24
10500.189 20
10500.676 22
10501.163 9
10501.649 18
10502.136 27
10502.623 26
10503.109 12
10503.596 14
10504.083 9
10504.569 10
10505.056 10
10505.543 12
10506.030 10
10506.516 13
10507.003 12
10507.490 17
10507.977 16
10508.464 8
10508.950 5
10509.437 13
10509.924 14
10510.411 12
10510.898 14
10511.385 11
10511.872 17
10512.359 15
10512.845 19
10513.332 13
10513.819 13
10514.306 19
10514.793 17
10515.280 26
10515.767 20
10516.254 12
10516.741 19
10517.228 15
10517.715 19
10518.202 8
10518.689 13
10519.176 20
10519.663 19
10520.150 16
10520.638 11
10521.125 9
10521.612 15
10522.099 10
10522.586 13
10523.073 13
10523.560 14
10524.048 16
10524.535 20
10525.022 15
10525.509 6
10525.996 7
10526.484 8
10526.971 10
10527.458 12
10527.945 15
10528.433 19
10528.920 22
10529.407 26
10529.895 25
10530.382 19
10530.869 20
10531.357 21
10531.844 19
10532.331 17
10532.819 8
10533.306 13
10533.793 19
10534.281 13
10534.768 8
10535.256 12
10535.743 26
10536.231 26
10536.718 30
10537.206 24
10537.693 17
10538.181 15
10538.668 16
10539.156 21
10539.643 20
10540.131 15
10540.618 8
10541.106 15
10541.593 21
10542.081 17
10542.569 25
10543.056 33
10543.544 35
10544.031 23
10544.519 26
10545.007 24
10545.494 24
10545.982 32
10546.470 32
10546.957 33
10547.445 25
10547.933 26
10548.421 21
10548.908 16
10549.396 29
10549.884 33
10550.372 22
10550.860 15
10551.347 9
10551.835 21
10552.323 21
10552.811 33
10553.299 30
10553.787 21
10554.274 25
10554.762 12
10555.250 14
10555.738 14
10556.226 16
10556.714 22
10557.202 24
10557.690 19
10558.178 16
10558.666 21
10559.154 14
10559.642 16
10560.130 12
10560.618 10
10561.106 10
10561.594 6
10562.082 14
10562.570 18
10563.058 14
10563.546 18
10564.034 17
10564.522 19
10565.010 18
10565.499 25
10565.987 28
10566.475 20
10566.963 20
10567.451 23
10567.939 23
10568.428 22
10568.916 16
10569.404 9
10569.892 13
10570.381 20
10570.869 11
10571.357 12
10571.845 11
10572.334 16
10572.822 12
10573.310 6
10573.799 9
10574.287 14
10574.775 14
10575.264 10
10575.752 8
10576.240 16
10576.729 15
10577.217 11
10577.706 19
10578.194 13
10578.683 11
10579.171 6
10579.659 9
10580.148 15
10580.636 13
10581.125 10
10581.613 16
10582.102 19
10582.590 17
10583.079 8
10583.568 11
10584.056 13
10584.545 17
10585.033 14
10585.522 13
10586.010 16
10586.499 13
10586.988 11
10587.476 14
10587.965 20
10588.454 16
10588.942 11
10589.431 13
10589.920 13
10590.408 12
10590.897 11
10591.386 11
10591.875 7
10592.363 8
10592.852 8
10593.341 9
10593.830 14
10594.319 16
10594.807 19
10595.296 20
10595.785 15
10596.274 14
10596.763 11
10597.252 21
10597.740 21
10598.229 12
10598.718 13
10599.207 14
10599.696 7
10600.185 17
10600.674 14
10601.163 14
10601.652 20
10602.141 14
10602.630 9
10603.119 6
10603.608 10
10604.097 11
10604.586 12
10605.075 9
10605.564 13
10606.053 19
10606.542 15
10607.031 11
10607.520 10
10608.010 8
10608.499 6
10608.988 4
10609.477 7
10609.966 13
10610.455 18
10610.944 11
10611.434 13
10611.923 12
10612.412 16
10612.901 10
10613.391 8
10613.880 6
10614.369 8
10614.858 17
10615.348 25
10615.837 23
10616.326 20
10616.816 17
10617.305 12
10617.794 10
10618.284 11
10618.773 16
10619.262 25
10619.752 21
10620.241 13
10620.731 19
10621.220 16
10621.709 14
10622.199 14
10622.688 16
10623.178 12
10623.667 7
10624.157 8
10624.646 6
10625.136 10
10625.625 11
10626.115 8
10626.604 10
10627.094 11
10627.583 8
10628.073 17
10628.563 14
10629.052 11
10629.542 10
10630.032 8
10630.521 10
10631.011 8
10631.500 7
10631.990 6
10632.480 9
10632.969 10
10633.459 5
10633.949 14
10634.439 14
10634.928 14
10635.418 13
10635.908 11
10636.398 7
10636.887 15
10637.377 16
10637.867 17
10638.357 11
10638.847 12
10639.337 8
10639.826 13
10640.316 16
10640.806 11
10641.296 8
10641.786 10
10642.276 24
10642.766 23
10643.256 14
10643.746 9
10644.236 11
10644.726 7
10645.215 11
10645.705 10
10646.195 7
10646.685 13
10647.176 15
10647.666 14
10648.156 20
10648.646 16
10649.136 21
10649.626 10
10650.116 8
10650.606 21
10651.096 15
10651.586 11
10652.076 9
10652.566 14
10653.057 18
10653.547 15
10654.037 6
10654.527 4
10655.017 10
10655.508 4
10655.998 6
10656.488 12
10656.978 10
10657.469 4
10657.959 13
10658.449 13
10658.939 12
10659.430 4
10659.920 7
10660.410 9
10660.901 11
10661.391 13
10661.881 6
10662.372 11
10662.862 13
10663.353 21
10663.843 10
10664.333 20
10664.824 13
10665.314 9
10665.805 8
10666.295 8
10666.786 11
10667.276 18
10667.767 12
10668.257 6
10668.748 9
10669.238 13
10669.729 21
10670.219 11
10670.710 10
10671.200 7
10671.691 13
10672.182 12
10672.672 11
10673.163 10
10673.653 11
10674.144 8
10674.635 9
10675.125 9
10675.616 15
10676.107 22
10676.597 13
10677.088 18
10677.579 16
10678.070 8
10678.560 7
10679.051 8
10679.542 21
10680.033 12
10680.523 12
10681.014 5
10681.505 12
10681.996 11
10682.487 17
10682.978 10
10683.468 9
10683.959 12
10684.450 8
10684.941 4
10685.432 10
10685.923 8
10686.414 10
10686.905 11
10687.396 8
10687.887 13
10688.378 16
10688.869 21
10689.360 15
10689.851 9
10690.342 8
10690.833 10
10691.324 6
10691.815 9
10692.306 13
10692.797 15
10693.288 10
10693.779 12
10694.270 9
10694.761 5
10695.252 9
10695.743 23
10696.235 22
10696.726 19
10697.217 14
10697.708 15
10698.199 16
10698.691 14
10699.182 9
10699.673 8
10700.164 14
10700.655 5
10701.147 12
10701.638 18
10702.129 15
10702.621 6
10703.112 14
10703.603 8
10704.095 12
10704.586 25
10705.077 15
10705.569 10
10706.060 4
10706.551 8
10707.043 7
10707.534 11
10708.026 7
10708.517 10
10709.009 13
10709.500 8
10709.991 7
10710.483 5
10710.974 8
10711.466 9
10711.957 10
10712.449 5
10712.940 10
10713.432 13
10713.924 7
10714.415 16
10714.907 19
10715.398 9
10715.890 14
10716.382 9
10716.873 5
10717.365 12
10717.856 8
10718.348 9
10718.840 7
10719.331 4
10719.823 4
10720.315 7
10720.807 5
10721.298 9
10721.790 7
10722.282 7
10722.774 6
10723.265 8
10723.757 9
10724.249 9
10724.741 5
10725.233 6
10725.724 6
10726.216 5
10726.708 8
10727.200 7
10727.692 10
10728.184 10
10728.676 10
10729.167 5
10729.659 4
10730.151 16
10730.643 11
10731.135 10
10731.627 5
10732.119 14
10732.611 13
10733.103 7
10733.595 8
10734.087 5
10734.579 8
10735.071 10
10735.563 9
10736.055 12
10736.547 12
10737.040 14
10737.532 15
10738.024 13
10738.516 13
10739.008 4
10739.500 6
10739.992 6
10740.484 12
10740.977 13
10741.469 9
10741.961 10
10742.453 9
10742.945 10
10743.438 11
10743.930 11
10744.422 3
10744.914 1
10745.407 8
10745.899 10
10746.391 4
10746.884 6
10747.376 16
10747.868 10
10748.361 9
10748.853 3
10749.345 7
10749.838 8
10750.330 10
10750.823 11
10751.315 14
10751.807 12
10752.300 7
10752.792 8
10753.285 5
10753.777 5
10754.270 9
10754.762 12
10755.255 16
10755.747 7
10756.240 5
10756.732 6
10757.225 6
10757.717 11
10758.210 15
10758.703 14
10759.195 15
10759.688 15
10760.180 22
10760.673 16
10761.166 13
10761.658 9
10762.151 4
10762.644 4
10763.136 13
10763.629 10
10764.122 12
10764.614 18
10765.107 19
10765.600 16
10766.093 7
10766.585 5
10767.078 10
10767.571 8
10768.064 14
10768.557 13
10769.049 11
10769.542 8
10770.035 8
10770.528 12
10771.021 10
10771.514 7
10772.007 13
10772.500 6
10772.992 13
10773.485 12
10773.978 11
10774.471 8
10774.964 12
10775.457 13
10775.950 10
10776.443 12
10776.936 14
10777.429 15
10777.922 13
10778.415 8
10778.908 10
10779.401 15
10779.894 8
10780.388 21
10780.881 12
10781.374 13
10781.867 7
10782.360 10
10782.853 5
10783.346 11
10783.839 11
10784.333 18
10784.826 16
10785.319 11
10785.812 12
10786.305 7
10786.799 8
10787.292 8
10787.785 13
10788.278 18
10788.772 21
10789.265 23
10789.758 17
10790.252 13
10790.745 15
10791.238 17
10791.732 21
10792.225 18
10792.718 12
10793.212 17
10793.705 12
10794.198 11
10794.692 7
10795.185 13
10795.679 10
10796.172 8
10796.666 9
10797.159 9
10797.653 8
10798.146 7
10798.639 10
10799.133 12
10799.627 12
10800.120 14
10800.614 18
10801.107 26
10801.601 24
10802.094 7
10802.588 11
10803.082 11
10803.575 9
10804.069 13
10804.562 12
10805.056 11
10805.550 4
10806.043 7
10806.537 10
10807.031 13
10807.524 15
10808.018 9
10808.512 5
10809.006 9
10809.499 12
10809.993 11
10810.487 14
10810.981 12
10811.474 11
10811.968 15
10812.462 13
10812.956 17
10813.450 12
10813.944 11
10814.437 12
10814.931 10
10815.425 5
10815.919 9
10816.413 8
10816.907 10
10817.401 13
10817.895 20
10818.389 20
10818.883 27
10819.377 23
10819.871 14
10820.365 19
10820.859 10
10821.353 9
10821.847 5
10822.341 3
10822.835 6
10823.329 11
10823.823 20
10824.317 17
10824.811 22
10825.305 15
10825.799 12
10826.294 11
10826.788 17
10827.282 24
10827.776 16
10828.270 13
10828.764 16
10829.259 8
10829.753 9
10830.247 12
10830.741 14
10831.236 14
10831.730 23
10832.224 24
10832.718 22
10833.213 22
10833.707 23
10834.201 14
10834.696 11
10835.190 7
10835.684 9
10836.179 8
10836.673 6
10837.167 10
10837.662 11
10838.156 12
10838.651 5
10839.145 12
10839.639 17
10840.134 12
10840.628 6
10841.123 9
10841.617 16
10842.112 14
10842.606 13
10843.101 15
10843.595 16
10844.090 14
10844.584 7
10845.079 18
10845.574 21
10846.068 22
10846.563 30
10847.057 20
10847.552 23
10848.047 20
10848.541 30
10849.036 39
10849.531 28
10850.025 27
10850.520 30
10851.015 16
10851.509 14
10852.004 18
10852.499 22
10852.994 34
10853.488 41
10853.983 33
10854.478 18
10854.973 19
10855.467 21
10855.962 19
10856.457 23
10856.952 15
10857.447 11
10857.942 6
10858.436 2
10858.931 17
10859.426 12
10859.921 11
10860.416 17
10860.911 19
10861.406 15
10861.901 14
10862.396 11
10862.891 15
10863.386 19
10863.881 11
10864.376 7
10864.871 13
10865.366 9
10865.861 9
10866.356 10
10866.851 21
10867.346 9
10867.841 6
10868.336 12
10868.831 15
10869.326 16
10869.821 9
10870.317 7
10870.812 13
10871.307 9
10871.802 11
10872.297 16
10872.792 14
10873.288 14
10873.783 9
10874.278 10
10874.773 8
10875.269 14
10875.764 16
10876.259 15
10876.754 6
10877.250 12
10877.745 9
10878.240 6
10878.736 4
10879.231 7
10879.726 14
10880.222 11
10880.717 6
10881.213 4
10881.708 3
10882.203 10
10882.699 7
10883.194 15
10883.690 18
10884.185 12
10884.681 6
10885.176 11
10885.672 9
10886.167 6
10886.663 4
10887.158 6
10887.654 8
10888.149 9
10888.645 5
10889.140 10
10889.636 12
10890.131 8
10890.627 4
10891.123 17
10891.618 12
10892.114 15
10892.610 23
10893.105 16
10893.601 10
10894.097 12
10894.592 10
10895.088 12
10895.584 12
10896.079 7
10896.575 8
10897.071 10
10897.567 6
10898.062 4
10898.558 5
10899.054 4
10899.550 6
10900.046 17
10900.541 20
10901.037 7
10901.533 5
10902.029 6
10902.525 15
10903.021 6
10903.517 6
10904.013 5
10904.508 6
10905.004 7
10905.500 9
10905.996 11
10906.492 3
10906.988 6
10907.484 3
10907.980 4
10908.476 8
10908.972 8
10909.468 10
10909.964 8
10910.460 6
10910.956 15
10911.453 11
10911.949 15
10912.445 12
10912.941 11
10913.437 2
10913.933 6
10914.429 5
10914.925 6
10915.422 9
10915.918 14
10916.414 19
10916.910 12
10917.406 16
10917.903 13
10918.399 11
10918.895 13
10919.391 9
10919.888 8
10920.384 5
10920.880 6
10921.376 6
10921.873 7
10922.369 10
10922.865 10
10923.362 6
10923.858 7
10924.354 7
10924.851 13
10925.347 12
10925.844 9
10926.340 7
10926.836 8
10927.333 6
10927.829 7
10928.326 9
10928.822 7
10929.319 8
10929.815 8
10930.312 10
10930.808 10
10931.305 14
10931.801 9
10932.298 13
10932.794 12
10933.291 15
10933.788 7
10934.284 8
10934.781 9
10935.277 12
10935.774 8
10936.271 13
10936.767 15
10937.264 18
10937.761 16
10938.257 20
10938.754 15
10939.251 4
10939.748 5
10940.244 2
10940.741 5
10941.238 1
10941.735 4
10942.231 5
10942.728 11
10943.225 13
10943.722 11
10944.219 8
10944.715 7
10945.212 2
10945.709 10
10946.206 16
10946.703 11
10947.200 11
10947.697 11
10948.194 12
10948.690 9
10949.187 13
10949.684 11
10950.181 5
10950.678 9
10951.175 9
10951.672 9
10952.169 14
10952.666 10
10953.163 2
10953.660 9
10954.157 3
10954.654 5
10955.151 9
10955.649 10
10956.146 7
10956.643 10
10957.140 8
10957.637 10
10958.134 12
10958.631 9
10959.128 18
10959.626 17
10960.123 7
10960.620 8
10961.117 5
10961.614 7
10962.112 4
10962.609 7
10963.106 10
10963.603 12
10964.101 11
10964.598 10
10965.095 10
10965.593 6
10966.090 5
10966.587 3
10967.085 9
10967.582 11
10968.079 7
10968.577 9
10969.074 9
10969.571 7
10970.069 13
10970.566 10
10971.064 10
10971.561 4
10972.059 5
10972.556 5
10973.054 8
10973.551 6
10974.049 4
10974.546 5
10975.044 6
10975.541 7
10976.039 7
10976.536 6
10977.034 1
10977.531 4
10978.029 6
10978.527 7
10979.024 11
10979.522 11
10980.019 11
10980.517 11
10981.015 8
10981.512 6
10982.010 9
10982.508 14
10983.005 7
10983.503 5
10984.001 3
10984.499 2
10984.996 4
10985.494 11
10985.992 23
10986.490 19
10986.987 16
10987.485 17
10987.983 12
10988.481 14
10988.979 11
10989.477 9
10989.974 14
10990.472 12
10990.970 10
10991.468 8
10991.966 5
10992.464 6
10992.962 6
10993.460 4
10993.958 12
10994.456 13
10994.954 9
10995.452 15
10995.950 12
10996.448 10
10996.946 9
10997.444 7
10997.942 4
10998.440 8
10998.938 5
10999.436 4
10999.934 4
11000.432 5
11000.930 8
11001.428 14
11001.927 19
11002.425 11
11002.923 7
11003.421 4
11003.919 9
11004.417 6
11004.916 9
11005.414 10
11005.912 6
11006.410 14
11006.908 6
11007.407 5
11007.905 6
11008.403 2
11008.902 7
11009.400 4
11009.898 10
11010.397 14
11010.895 8
11011.393 15
11011.892 23
11012.390 24
11012.888 15
11013.387 13
11013.885 17
11014.384 21
11014.882 13
11015.380 5
11015.879 7
11016.377 9
11016.876 10
11017.374 10
11017.873 14
11018.371 18
11018.870 6
11019.368 6
11019.867 6
11020.365 11
11020.864 9
11021.363 5
11021.861 8
11022.360 10
11022.858 5
11023.357 7
11023.856 5
11024.354 8
11024.853 4
11025.352 8
11025.850 8
11026.349 6
11026.848 10
11027.346 8
11027.845 9
11028.344 5
11028.842 6
11029.341 5
11029.840 5
11030.339 2
11030.838 6
11031.336 7
11031.835 17
11032.334 21
11032.833 18
11033.332 11
11033.831 14
11034.329 9
11034.828 3
11035.327 3
11035.826 12
11036.325 15
11036.824 16
11037.323 14
11037.822 13
11038.321 7
11038.820 7
11039.319 8
11039.818 4
11040.317 8
11040.816 12
11041.315 6
11041.814 4
11042.313 2
11042.812 2
11043.311 6
11043.810 5
11044.309 6
11044.808 1
11045.307 10
11045.806 13
11046.306 4
11046.805 8
11047.304 11
11047.803 8
11048.302 7
11048.801 19
11049.301 22
11049.800 14
11050.299 15
11050.798 13
11051.298 11
11051.797 5
11052.296 4
11052.795 13
11053.295 13
11053.794 13
11054.293 19
11054.793 13
11055.292 4
11055.791 4
11056.291 3
11056.790 2
11057.289 4
11057.789 3
11058.288 6
11058.788 11
11059.287 11
11059.787 8
11060.286 11
11060.786 10
11061.285 12
11061.784 3
11062.284 4
11062.783 5
11063.283 11
11063.783 11
11064.282 13
11064.782 12
11065.281 5
11065.781 3
11066.280 3
11066.780 2
11067.280 6
11067.779 10
11068.279 8
11068.778 8
11069.278 19
11069.778 17
11070.277 7
11070.777 5
11071.277 7
11071.777 9
11072.276 22
11072.776 22
11073.276 13
11073.776 15
11074.275 11
11074.775 7
11075.275 8
11075.775 14
11076.275 14
11076.774 16
11077.274 15
11077.774 10
11078.274 12
11078.774 6
11079.274 5
11079.774 4
11080.273 7
11080.773 9
11081.273 8
11081.773 7
11082.273 3
11082.773 3
11083.273 15
11083.773 10
11084.273 6
11084.773 7
11085.273 13
11085.773 13
11086.273 6
11086.773 3
11087.273 3
11087.773 4
11088.274 6
11088.774 13
11089.274 8
11089.774 6
11090.274 12
11090.774 10
11091.274 2
11091.774 2
11092.275 5
11092.775 4
11093.275 2
11093.775 7
11094.275 9
11094.776 16
11095.276 12
11095.776 5
11096.276 8
11096.777 6
11097.277 8
11097.777 6
11098.278 5
11098.778 9
11099.278 6
11099.779 12
11100.279 9
11100.779 8
11101.280 4
11101.780 4
11102.281 3
11102.781 4
11103.281 12
11103.782 6
11104.282 10
11104.783 7
11105.283 8
11105.784 4
11106.284 9
11106.785 11
11107.285 12
11107.786 11
11108.286 13
11108.787 6
11109.287 2
11109.788 6
11110.289 6
11110.789 6
11111.290 8
11111.790 14
11112.291 6
11112.792 8
11113.292 5
11113.793 4
11114.294 8
11114.794 8
11115.295 12
11115.796 5
11116.296 10
11116.797 11
11117.298 27
11117.799 19
11118.299 6
11118.800 10
11119.301 9
11119.802 7
11120.303 6
11120.803 4
11121.304 4
11121.805 7
11122.306 13
11122.807 16
11123.308 14
11123.809 14
11124.309 11
11124.810 10
11125.311 9
11125.812 4
11126.313 10
11126.814 8
11127.315 8
11127.816 13
11128.317 8
11128.818 3
11129.319 6
11129.820 5
11130.321 12
11130.822 6
11131.323 3
11131.824 8
11132.325 4
11132.827 5
11133.328 16
11133.829 14
11134.330 13
11134.831 11
11135.332 9
11135.833 8
11136.334 4
11136.836 6
11137.337 5
11137.838 2
11138.339 17
11138.841 15
11139.342 17
11139.843 11
11140.344 6
11140.846 10
11141.347 14
11141.848 15
11142.349 10
11142.851 6
11143.352 9
11143.853 12
11144.355 4
11144.856 5
11145.358 8
11145.859 6
11146.360 10
11146.862 10
11147.363 5
11147.865 6
11148.366 9
11148.867 7
11149.369 8
11149.870 13
11150.372 11
11150.873 21
11151.375 21
11151.876 15
11152.378 8
11152.879 10
11153.381 7
11153.883 13
11154.384 9
11154.886 9
11155.387 11
11155.889 13
11156.391 8
11156.892 13
11157.394 10
11157.896 8
11158.397 11
11158.899 9
11159.401 5
11159.902 6
11160.404 3
11160.906 5
11161.407 7
11161.909 8
11162.411 5
11162.913 8
11163.415 10
11163.916 11
11164.418 17
11164.920 16
11165.422 8
11165.924 6
11166.425 4
11166.927 11
11167.429 6
11167.931 10
11168.433 11
11168.935 11
11169.437 8
11169.939 6
11170.441 5
11170.943 2
11171.445 2
11171.947 0
11172.449 6
11172.951 9
11173.453 10
11173.955 7
11174.457 8
11174.959 7
11175.461 7
11175.963 7
11176.465 4
11176.967 8
11177.469 10
11177.971 11
11178.473 15
11178.975 14
11179.478 13
11179.980 5
11180.482 6
11180.984 10
11181.486 13
11181.988 8
11182.491 5
11182.993 7
11183.495 14
11183.997 18
11184.500 9
11185.002 15
11185.504 10
11186.006 12
11186.509 8
11187.011 2
11187.513 9
11188.016 9
11188.518 15
11189.020 11
11189.523 6
11190.025 7
11190.528 6
11191.030 7
11191.532 1
11192.035 0
11192.537 5
11193.040 13
11193.542 10
11194.045 10
11194.547 23
11195.050 24
11195.552 15
11196.055 9
11196.557 11
11197.060 4
11197.562 2
11198.065 8
11198.567 3
11199.070 3
11199.573 3
11200.075 0
11200.578 9
11201.080 8
11201.583 6
11202.086 16
11202.588 10
11203.091 8
11203.594 9
11204.096 10
11204.599 8
11205.102 9
11205.605 11
11206.107 10
11206.610 10
11207.113 3
11207.616 5
11208.118 7
11208.621 2
11209.124 3
11209.627 6
11210.130 7
11210.632 8
11211.135 12
11211.638 9
11212.141 12
11212.644 9
11213.147 11
11213.650 14
11214.153 13
11214.656 8
11215.159 9
11215.662 15
11216.165 9
11216.667 10
11217.170 6
11217.673 9
11218.177 6
11218.680 14
11219.183 12
11219.686 6
11220.189 8
11220.692 8
11221.195 8
11221.698 8
11222.201 11
11222.704 7
11223.207 7
11223.710 4
11224.214 7
11224.717 1
11225.220 7
11225.723 4
11226.226 8
11226.729 7
11227.233 6
11227.736 7
11228.239 9
11228.742 5
11229.246 1
11229.749 0
11230.252 13
11230.756 17
11231.259 12
11231.762 23
11232.265 23
11232.769 10
11233.272 9
11233.776 12
11234.279 11
11234.782 8
11235.286 14
11235.789 10
11236.293 11
11236.796 6
11237.299 5
11237.803 9
11238.306 8
11238.810 3
11239.313 7
11239.817 6
11240.320 5
11240.824 4
11241.327 10
11241.831 5
11242.334 6
11242.838 6
11243.342 7
11243.845 9
11244.349 8
11244.852 12
11245.356 8
11245.860 9
11246.363 9
11246.867 10
11247.371 5
11247.874 13
11248.378 11
11248.882 8
11249.385 8
11249.889 8
11250.393 9
11250.897 10
11251.400 10
11251.904 7
11252.408 12
11252.912 10
11253.416 2
11253.919 9
11254.423 5
11254.927 15
11255.431 12
11255.935 14
11256.439 10
11256.942 2
11257.446 3
11257.950 7
11258.454 8
11258.958 7
11259.462 4
11259.966 8
11260.470 11
11260.974 16
11261.478 12
11261.982 11
11262.486 12
11262.990 15
11263.494 14
11263.998 13
11264.502 10
11265.006 10
11265.510 6
11266.014 3
11266.518 1
11267.023 7
11267.527 7
11268.031 5
11268.535 8
11269.039 13
11269.543 8
11270.047 6
11270.552 26
11271.056 30
11271.560 30
11272.064 24
11272.568 16
11273.073 15
11273.577 8
11274.081 12
11274.586 7
11275.090 0
11275.594 8
11276.098 6
11276.603 8
11277.107 5
11277.611 3
11278.116 2
11278.620 9
11279.125 18
11279.629 18
11280.133 19
11280.638 35
11281.142 48
11281.647 33
11282.151 39
11282.656 30
11283.160 23
11283.664 19
11284.169 9
11284.673 9
11285.178 4
11285.683 7
11286.187 12
11286.692 8
11287.196 9
11287.701 6
11288.205 1
11288.710 2
11289.215 5
11289.719 14
11290.224 16
11290.728 6
11291.233 3
11291.738 5
11292.242 6
11292.747 11
11293.252 8
11293.756 5
11294.261 3
11294.766 3
11295.271 7
11295.775 18
11296.280 29
11296.785 20
11297.290 12
11297.795 13
11298.299 15
11298.804 9
11299.309 20
11299.814 17
11300.319 16
11300.824 14
11301.328 14
11301.833 14
11302.338 9
11302.843 12
11303.348 16
11303.853 22
11304.358 12
11304.863 5
11305.368 6
11305.873 9
11306.378 13
11306.883 9
11307.388 13
11307.893 10
11308.398 8
11308.903 7
11309.408 12
11309.913 26
11310.418 29
11310.923 22
11311.428 22
11311.934 14
11312.439 5
11312.944 3
11313.449 3
11313.954 5
11314.459 10
11314.964 10
11315.470 13
11315.975 10
11316.480 14
11316.985 13
11317.491 8
11317.996 4
11318.501 6
11319.006 2
11319.512 3
11320.017 8
11320.522 8
11321.028 5
11321.533 8
11322.038 7
11322.544 5
11323.049 18
11323.554 11
11324.060 7
11324.565 8
11325.070 15
11325.576 9
11326.081 4
11326.587 7
11327.092 6
11327.598 7
11328.103 12
11328.609 10
11329.114 12
11329.620 8
11330.125 7
11330.631 9
11331.136 2
11331.642 6
11332.147 7
11332.653 4
11333.159 4
11333.664 6
11334.170 9
11334.675 3
11335.181 5
11335.687 12
11336.192 11
11336.698 12
11337.204 5
11337.709 7
11338.215 7
11338.721 4
11339.226 5
11339.732 4
11340.238 10
11340.744 19
11341.250 17
11341.755 13
11342.261 10
11342.767 3
11343.273 4
11343.779 2
11344.284 8
11344.790 7
11345.296 5
11345.802 14
11346.308 7
11346.814 12
11347.320 6
11347.826 13
11348.331 16
11348.837 10
11349.343 8
11349.849 7
11350.355 2
11350.861 5
11351.367 8
11351.873 7
11352.379 6
11352.885 10
11353.391 18
11353.897 15
11354.404 5
11354.910 6
11355.416 8
11355.922 17
11356.428 18
11356.934 15
11357.440 8
11357.946 5
11358.452 5
11358.959 8
11359.465 8
11359.971 5
11360.477 5
11360.983 9
11361.490 12
11361.996 6
11362.502 11
11363.008 11
11363.515 14
11364.021 13
11364.527 8
11365.033 12
11365.540 10
11366.046 6
11366.552 5
11367.059 5
11367.565 13
11368.072 13
11368.578 13
11369.084 19
11369.591 13
11370.097 14
11370.604 12
11371.110 7
11371.616 10
11372.123 7
11372.629 9
11373.136 20
11373.642 11
11374.149 6
11374.655 7
11375.162 5
11375.668 2
11376.175 1
11376.682 11
11377.188 5
11377.695 6
11378.201 13
11378.708 11
11379.214 14
11379.721 14
11380.228 16
11380.734 18
11381.241 10
11381.748 7
11382.254 7
11382.761 12
11383.268 12
11383.775 10
11384.281 6
11384.788 7
11385.295 2
11385.802 3
11386.308 17
11386.815 11
11387.322 12
11387.829 8
11388.336 9
11388.842 8
11389.349 7
11389.856 6
11390.363 12
11390.870 21
11391.377 14
11391.884 7
11392.391 13
11392.897 9
11393.404 7
11393.911 5
11394.418 3
11394.925 6
11395.432 7
11395.939 5
11396.446 5
11396.953 4
11397.460 5
11397.967 10
11398.474 11
11398.981 13
11399.488 11
11399.996 8
11400.503 9
11401.010 8
11401.517 7
11402.024 6
11402.531 6
11403.038 9
11403.545 13
11404.053 12
11404.560 11
11405.067 8
11405.574 7
11406.081 5
11406.589 11
11407.096 10
11407.603 11
11408.110 9
11408.618 15
11409.125 15
11409.632 10
11410.140 12
11410.647 10
11411.154 6
11411.662 20
11412.169 16
11412.676 15
11413.184 14
11413.691 15
11414.198 12
11414.706 7
11415.213 11
11415.721 10
11416.228 16
11416.736 10
11417.243 11
11417.751 6
11418.258 15
11418.766 13
11419.273 7
11419.781 4
11420.288 4
11420.796 5
11421.303 8
11421.811 18
11422.318 14
11422.826 12
11423.334 12
11423.841 7
11424.349 6
11424.856 11
11425.364 11
11425.872 20
11426.379 13
11426.887 10
11427.395 11
11427.902 15
11428.410 6
11428.918 10
11429.426 5
11429.933 8
11430.441 5
11430.949 10
11431.457 15
11431.964 12
11432.472 18
11432.980 17
11433.488 6
11433.996 14
11434.504 15
11435.011 16
11435.519 18
11436.027 9
11436.535 9
11437.043 14
11437.551 13
11438.059 9
11438.567 11
11439.075 3
11439.583 4
11440.091 7
11440.599 20
11441.107 18
11441.615 17
11442.123 16
11442.631 20
11443.139 25
11443.647 21
11444.155 15
11444.663 7
11445.171 5
11445.679 7
11446.187 7
11446.695 8
11447.203 6
11447.712 11
11448.220 13
11448.728 9
11449.236 9
11449.744 6
11450.253 11
11450.761 9
11451.269 6
11451.777 5
11452.285 8
11452.794 5
11453.302 5
11453.810 11
11454.319 12
11454.827 7
11455.335 2
11455.843 6
11456.352 13
11456.860 14
11457.369 16
11457.877 19
11458.385 21
11458.894 21
11459.402 18
11459.910 10
11460.419 7
11460.927 6
11461.436 9
11461.944 6
11462.453 2
11462.961 4
11463.470 5
11463.978 14
11464.487 11
11464.995 10
11465.504 8
11466.012 10
11466.521 7
11467.029 8
11467.538 5
11468.047 10
11468.555 17
11469.064 17
11469.572 17
11470.081 10
11470.590 3
11471.098 3
11471.607 13
11472.116 9
11472.624 8
11473.133 13
11473.642 14
11474.151 10
11474.659 14
11475.168 8
11475.677 5
11476.186 4
11476.694 6
11477.203 11
11477.712 9
11478.221 5
11478.730 11
11479.239 6
11479.747 15
11480.256 15
11480.765 13
11481.274 8
11481.783 8
11482.292 10
11482.801 20
11483.310 16
11483.819 13
11484.328 12
11484.837 16
11485.346 15
11485.855 8
11486.364 9
11486.873 11
11487.382 11
11487.891 12
11488.400 13
11488.909 13
11489.418 15
11489.927 22
11490.436 19
11490.945 7
11491.454 4
11491.963 4
11492.472 9
11492.982 10
11493.491 16
11494.000 13
11494.509 8
11495.018 2
11495.528 8
11496.037 11
11496.546 14
11497.055 6
11497.564 11
11498.074 7
11498.583 6
11499.092 7
11499.602 14
11500.111 11
11500.620 9
11501.130 12
11501.639 17
11502.148 13
11502.658 20
11503.167 24
11503.676 22
11504.186 28
11504.695 18
11505.205 18
11505.714 13
11506.223 13
11506.733 10
11507.242 9
11507.752 10
11508.261 21
11508.771 18
11509.280 19
11509.790 20
11510.299 22
11510.809 9
11511.319 14
11511.828 15
11512.338 14
11512.847 14
11513.357 10
11513.866 9
11514.376 16
11514.886 12
11515.395 14
11515.905 26
11516.415 34
11516.924 34
11517.434 26
11517.944 17
11518.453 18
11518.963 28
11519.473 20
11519.983 28
11520.492 35
11521.002 35
11521.512 33
11522.022 33
11522.532 37
11523.041 48
11523.551 59
11524.061 63
11524.571 75
11525.081 66
11525.591 61
11526.101 60
11526.610 66
11527.120 61
11527.630 67
11528.140 60
11528.650 46
11529.160 47
11529.670 37
11530.180 52
11530.690 40
11531.200 30
11531.710 31
11532.220 24
11532.730 23
11533.240 21
11533.750 23
11534.260 16
11534.770 15
11535.280 17
11535.790 21
11536.301 16
11536.811 7
11537.321 8
11537.831 8
11538.341 12
11538.851 19
11539.361 12
11539.872 8
11540.382 7
11540.892 3
11541.402 8
11541.913 7
11542.423 2
11542.933 13
11543.443 16
11543.954 20
11544.464 12
11544.974 13
11545.485 9
11545.995 4
11546.505 8
11547.016 3
11547.526 3
11548.036 3
11548.547 4
11549.057 4
11549.567 5
11550.078 6
11550.588 8
11551.099 8
11551.609 2
11552.120 3
11552.630 11
11553.141 10
11553.651 14
11554.162 15
11554.672 10
11555.183 9
11555.693 14
11556.204 18
11556.714 14
11557.225 20
11557.735 11
11558.246 11
11558.757 12
11559.267 13
11559.778 13
11560.288 9
11560.799 14
11561.310 9
11561.820 4
11562.331 9
11562.842 11
11563.353 13
11563.863 9
11564.374 10
11564.885 10
11565.396 17
11565.906 11
11566.417 5
11566.928 10
11567.439 15
11567.949 3
11568.460 9
11568.971 12
11569.482 9
11569.993 9
11570.504 12
11571.015 11
11571.525 10
11572.036 7
11572.547 2
11573.058 6
11573.569 2
11574.080 10
11574.591 10
11575.102 11
11575.613 9
11576.124 6
11576.635 12
11577.146 21
11577.657 14
11578.168 14
11578.679 11
11579.190 12
11579.701 6
11580.212 8
11580.723 10
11581.234 7
11581.746 15
11582.257 13
11582.768 13
11583.279 10
11583.790 7
11584.301 6
11584.813 9
11585.324 6
11585.835 6
11586.346 9
11586.857 4
11587.369 5
11587.880 8
11588.391 10
11588.902 10
11589.414 12
11589.925 10
11590.436 4
11590.948 2
11591.459 11
11591.970 7
11592.482 8
11592.993 7
11593.504 8
11594.016 11
11594.527 6
11595.039 2
11595.550 4
11596.061 3
11596.573 3
11597.084 3
11597.596 3
11598.107 11
11598.619 11
11599.130 6
11599.642 10
11600.153 8
11600.665 7
11601.176 13
11601.688 11
11602.199 4
11602.711 10
11603.223 8
11603.734 6
11604.246 3
11604.757 4
11605.269 4
11605.781 9
11606.292 15
11606.804 10
11607.316 9
11607.827 4
11608.339 6
11608.851 16
11609.363 19
11609.874 11
11610.386 21
11610.898 25
11611.410 20
11611.921 10
11612.433 10
11612.945 8
11613.457 11
11613.969 4
11614.480 3
11614.992 14
11615.504 19
11616.016 11
11616.528 16
11617.040 6
11617.552 11
11618.064 6
11618.576 8
11619.088 4
11619.599 5
11620.111 9
11620.623 6
11621.135 8
11621.647 4
11622.159 6
11622.671 11
11623.183 5
11623.695 5
11624.208 10
11624.720 9
11625.232 6
11625.744 7
11626.256 3
11626.768 3
11627.280 8
11627.792 5
11628.304 8
11628.817 12
11629.329 7
11629.841 12
11630.353 10
11630.865 9
11631.377 15
11631.890 14
11632.402 12
11632.914 11
11633.426 12
11633.939 13
11634.451 10
11634.963 13
11635.476 20
11635.988 14
11636.500 15
11637.013 17
11637.525 14
11638.037 5
11638.550 7
11639.062 11
11639.574 13
11640.087 10
11640.599 12
11641.112 9
11641.624 7
11642.137 9
11642.649 4
11643.161 5
11643.674 9
11644.186 12
11644.699 17
11645.211 12
11645.724 13
11646.237 12
11646.749 11
11647.262 10
11647.774 8
11648.287 9
11648.799 6
11649.312 10
11649.825 18
11650.337 9
11650.850 12
11651.363 9
11651.875 10
11652.388 9
11652.901 8
11653.413 15
11653.926 9
11654.439 10
11654.951 13
11655.464 12
11655.977 7
11656.490 10
11657.002 14
11657.515 13
11658.028 10
11658.541 15
11659.054 17
11659.566 15
11660.079 7
11660.592 14
11661.105 6
11661.618 7
11662.131 7
11662.644 16
11663.157 14
11663.670 18
11664.182 14
11664.695 7
11665.208 15
11665.721 20
11666.234 10
11666.747 13
11667.260 11
11667.773 11
11668.286 34
11668.799 20
11669.312 15
11669.826 11
11670.339 16
11670.852 7
11671.365 14
11671.878 19
11672.391 8
11672.904 15
11673.417 17
11673.930 33
11674.444 32
11674.957 13
11675.470 7
11675.983 15
11676.496 20
11677.010 17
11677.523 18
11678.036 28
11678.549 30
11679.062 28
11679.576 37
11680.089 42
11680.602 42
11681.116 27
11681.629 31
11682.142 25
11682.656 50
11683.169 65
11683.682 49
11684.196 43
11684.709 42
11685.223 52
11685.736 44
11686.249 37
11686.763 23
11687.276 30
11687.790 28
11688.303 22
11688.817 25
11689.330 23
11689.844 21
11690.357 19
11690.871 12
11691.384 13
11691.898 7
11692.411 8
11692.925 21
11693.438 15
11693.952 9
11694.466 13
11694.979 19
11695.493 14
11696.006 11
11696.520 12
11697.034 7
11697.547 8
11698.061 8
11698.575 11
11699.089 15
11699.602 5
11700.116 5
11700.630 5
11701.143 5
11701.657 5
11702.171 6
11702.685 11
11703.199 8
11703.712 13
11704.226 12
11704.740 8
11705.254 7
11705.768 8
11706.282 11
11706.795 20
11707.309 11
11707.823 9
11708.337 6
11708.851 2
11709.365 3
11709.879 12
11710.393 12
11710.907 13
11711.421 11
11711.935 9
11712.449 9
11712.963 11
11713.477 9
11713.991 9
11714.505 14
11715.019 9
11715.533 11
11716.047 13
11716.561 13
11717.075 20
11717.589 18
11718.103 18
11718.618 21
11719.132 22
11719.646 21
11720.160 7
11720.674 8
11721.188 11
11721.703 12
11722.217 10
11722.731 13
11723.245 16
11723.760 24
11724.274 15
11724.788 20
11725.302 13
11725.817 13
11726.331 12
11726.845 19
11727.360 21
11727.874 18
11728.388 18
11728.903 19
11729.417 17
11729.931 17
11730.446 12
11730.960 19
11731.475 18
11731.989 17
11732.503 16
11733.018 20
11733.532 19
11734.047 16
11734.561 13
11735.076 20
11735.590 15
11736.105 9
11736.619 11
11737.134 11
11737.648 12
11738.163 17
11738.678 15
11739.192 10
11739.707 20
11740.221 14
11740.736 14
11741.251 14
11741.765 5
11742.280 14
11742.795 9
11743.309 13
11743.824 9
11744.339 2
11744.853 4
11745.368 7
11745.883 6
11746.398 16
11746.912 12
11747.427 17
11747.942 17
11748.457 16
11748.971 13
11749.486 10
11750.001 8
11750.516 8
11751.031 7
11751.546 6
11752.060 9
11752.575 7
11753.090 9
11753.605 4
11754.120 10
11754.635 7
11755.150 8
11755.665 9
11756.180 7
11756.695 5
11757.210 4
11757.725 9
11758.240 6
11758.755 9
11759.270 9
11759.785 4
11760.300 18
11760.815 18
11761.330 20
11761.845 20
11762.360 15
11762.875 11
11763.390 6
11763.905 4
11764.421 9
11764.936 11
11765.451 8
11765.966 7
11766.481 10
11766.996 12
11767.512 10
11768.027 9
11768.542 5
11769.057 2
11769.573 8
11770.088 13
11770.603 20
11771.118 12
11771.634 8
11772.149 7
11772.664 4
11773.180 4
11773.695 3
11774.210 3
11774.726 4
11775.241 4
11775.757 10
11776.272 9
11776.787 7
11777.303 5
11777.818 5
11778.334 3
11778.849 5
11779.365 10
11779.880 10
11780.396 12
11780.911 8
11781.427 8
11781.942 5
11782.458 4
11782.973 7
11783.489 4
11784.004 8
11784.520 10
11785.035 8
11785.551 12
11786.067 12
11786.582 12
11787.098 12
11787.614 3
11788.129 7
11788.645 11
11789.161 9
11789.676 9
11790.192 3
11790.708 3
11791.223 8
11791.739 11
11792.255 11
11792.771 11
11793.286 9
11793.802 6
11794.318 4
11794.834 19
11795.350 10
11795.865 7
11796.381 12
11796.897 19
11797.413 10
11797.929 5
11798.445 12
11798.961 4
11799.477 5
11799.992 6
11800.508 12
11801.024 9
11801.540 8
11802.056 8
11802.572 9
11803.088 17
11803.604 9
11804.120 10
11804.636 5
11805.152 8
11805.668 7
11806.184 11
11806.700 7
11807.216 6
11807.733 5
11808.249 5
11808.765 9
11809.281 6
11809.797 2
11810.313 2
11810.829 2
11811.345 1
11811.862 5
11812.378 13
11812.894 9
11813.410 6
11813.926 8
11814.443 5
11814.959 7
11815.475 9
11815.991 2
11816.508 8
11817.024 8
11817.540 8
11818.057 9
11818.573 2
11819.089 5
11819.606 11
11820.122 5
11820.638 4
11821.155 8
11821.671 13
11822.188 8
11822.704 5
11823.220 11
11823.737 29
11824.253 24
11824.770 17
11825.286 13
11825.803 6
11826.319 10
11826.836 14
11827.352 7
11827.869 11
11828.385 8
11828.902 8
11829.418 9
11829.935 4
11830.452 2
11830.968 5
11831.485 3
11832.001 5
11832.518 3
11833.035 8
11833.551 11
11834.068 9
11834.585 2
11835.101 11
11835.618 10
11836.135 8
11836.651 5
11837.168 4
11837.685 4
11838.202 4
11838.718 0
11839.235 2
11839.752 2
11840.269 3
11840.786 4
11841.302 2
11841.819 0
11842.336 4
11842.853 10
11843.370 4
11843.887 7
11844.404 5
11844.921 5
11845.437 8
11845.954 8
11846.471 9
11846.988 9
11847.505 9
11848.022 15
11848.539 10
11849.056 9
11849.573 8
11850.090 6
11850.607 8
11851.124 8
11851.641 9
11852.158 10
11852.675 13
11853.192 9
11853.710 7
11854.227 15
11854.744 10
11855.261 4
11855.778 7
11856.295 12
11856.812 13
11857.330 13
11857.847 5
11858.364 6
11858.881 8
11859.398 7
11859.916 12
11860.433 7
11860.950 10
11861.467 10
11861.985 8
11862.502 5
11863.019 6
11863.536 7
11864.054 4
11864.571 5
11865.088 9
11865.606 8
11866.123 10
11866.641 6
11867.158 3
11867.675 7
11868.193 4
11868.710 10
11869.228 3
11869.745 10
11870.263 8
11870.780 7
11871.297 5
11871.815 9
11872.332 4
11872.850 5
11873.367 5
11873.885 5
11874.403 12
11874.920 17
11875.438 9
11875.955 6
11876.473 5
11876.990 11
11877.508 10
11878.026 8
11878.543 9
11879.061 8
11879.579 10
11880.096 8
11880.614 6
11881.132 3
11881.649 3
11882.167 5
11882.685 3
11883.203 5
11883.720 10
11884.238 10
11884.756 8
11885.274 5
11885.791 8
11886.309 7
11886.827 8
11887.345 3
11887.863 11
11888.381 7
11888.898 7
11889.416 11
11889.934 21
11890.452 10
11890.970 14
11891.488 12
11892.006 8
11892.524 8
11893.042 14
11893.560 11
11894.078 13
11894.596 12
11895.114 7
11895.632 4
11896.150 4
11896.668 14
11897.186 6
11897.704 5
11898.222 7
11898.740 8
11899.258 8
11899.776 0
11900.294 4
11900.812 14
11901.330 16
11901.849 14
11902.367 9
11902.885 8
11903.403 7
11903.921 7
11904.440 11
11904.958 14
11905.476 12
11905.994 10
11906.512 12
11907.031 11
11907.549 13
11908.067 12
11908.586 6
11909.104 4
11909.622 8
11910.140 9
11910.659 11
11911.177 6
11911.695 5
11912.214 2
11912.732 6
11913.251 3
11913.769 5
11914.287 8
11914.806 19
11915.324 17
11915.843 11
11916.361 7
11916.880 2
11917.398 4
11917.917 8
11918.435 11
11918.954 7
11919.472 9
11919.991 7
11920.509 9
11921.028 3
11921.546 6
11922.065 9
11922.584 13
11923.102 16
11923.621 9
11924.139 6
11924.658 9
11925.177 7
11925.695 5
11926.214 6
11926.733 4
11927.252 3
11927.770 6
11928.289 6
11928.808 5
11929.326 5
11929.845 9
11930.364 9
11930.883 3
11931.401 5
11931.920 7
11932.439 8
11932.958 4
11933.477 11
11933.996 10
11934.514 12
11935.033 16
11935.552 13
11936.071 5
11936.590 11
11937.109 15
11937.628 14
11938.147 14
11938.666 12
11939.185 10
11939.704 9
11940.223 7
11940.742 3
11941.261 1
11941.780 7
11942.299 4
11942.818 6
11943.337 10
11943.856 6
11944.375 8
11944.894 8
11945.413 7
11945.932 5
11946.451 3
11946.970 2
11947.490 10
11948.009 5
11948.528 9
11949.047 6
11949.566 5
11950.085 6
11950.605 8
11951.124 9
11951.643 4
11952.162 9
11952.682 6
11953.201 4
11953.720 6
11954.239 10
11954.759 7
11955.278 6
11955.797 2
11956.317 8
11956.836 5
11957.355 1
11957.875 3
11958.394 4
11958.913 1
11959.433 6
11959.952 14
11960.472 8
11960.991 9
11961.511 4
11962.030 7
11962.549 5
11963.069 6
11963.588 8
11964.108 5
11964.627 5
11965.147 5
11965.666 4
11966.186 5
11966.706 8
11967.225 7
11967.745 3
11968.264 3
11968.784 7
11969.304 5
11969.823 3
11970.343 6
11970.862 0
11971.382 2
11971.902 4
11972.421 3
11972.941 2
11973.461 5
11973.981 5
11974.500 5
11975.020 7
11975.540 3
11976.060 2
11976.579 8
11977.099 7
11977.619 7
11978.139 5
11978.659 4
11979.178 9
11979.698 14
11980.218 12
11980.738 12
11981.258 9
11981.778 4
11982.298 6
11982.817 8
11983.337 3
11983.857 1
11984.377 2
11984.897 4
11985.417 5
11985.937 2
11986.457 4
11986.977 2
11987.497 3
11988.017 4
11988.537 9
11989.057 4
11989.577 6
11990.097 8
11990.617 6
11991.137 3
11991.658 3
11992.178 2
11992.698 5
11993.218 10
11993.738 5
11994.258 0
11994.778 4
11995.299 10
11995.819 11
11996.339 6
11996.859 8
11997.379 5
11997.900 5
11998.420 9
11998.940 15
11999.460 12
11999.981 10
12000.501 6
12001.021 6
12001.542 4
12002.062 6
12002.582 7
12003.103 3
12003.623 4
12004.143 5
12004.664 9
12005.184 14
12005.705 6
12006.225 10
12006.745 8
12007.266 3
12007.786 2
12008.307 5
12008.827 6
12009.348 10
12009.868 7
12010.389 5
12010.909 1
12011.430 5
12011.950 2
12012.471 7
12012.991 11
12013.512 2
12014.033 9
12014.553 15
12015.074 12
12015.594 6
12016.115 5
12016.636 1
12017.156 5
12017.677 8
12018.198 9
12018.718 6
12019.239 5
12019.760 2
12020.280 3
12020.801 2
12021.322 9
12021.843 11
12022.363 11
12022.884 6
12023.405 3
12023.926 3
12024.447 1
12024.967 6
12025.488 5
12026.009 5
12026.530 8
12027.051 9
12027.572 4
12028.093 7
12028.614 4
12029.134 15
12029.655 1
12030.176 2
12030.697 6
12031.218 4
12031.739 3
12032.260 1
12032.781 3
12033.302 5
12033.823 3
12034.344 0
12034.865 2
12035.386 6
12035.907 5
12036.428 6
12036.949 10
12037.471 8
12037.992 8
12038.513 10
12039.034 11
12039.555 11
12040.076 5
12040.597 1
12041.119 3
12041.640 6
12042.161 11
12042.682 7
12043.203 6
12043.725 3
12044.246 9
12044.767 6
12045.288 13
12045.810 11
12046.331 6
12046.852 6
12047.373 4
12047.895 4
12048.416 2
12048.937 5
12049.459 8
12049.980 7
12050.502 3
12051.023 3
12051.544 7
12052.066 3
12052.587 3
12053.109 4
12053.630 2
12054.152 3
12054.673 1
12055.194 1
12055.716 3
12056.237 3
12056.759 3
12057.280 5
12057.802 5
12058.324 6
12058.845 8
12059.367 5
12059.888 8
12060.410 7
12060.931 14
12061.453 12
12061.975 7
12062.496 8
12063.018 6
12063.540 3
12064.061 4
12064.583 5
12065.105 6
12065.626 7
12066.148 5
12066.670 3
12067.192 6
12067.713 10
12068.235 3
12068.757 7
12069.279 7
12069.800 7
12070.322 11
12070.844 11
12071.366 3
12071.888 4
12072.410 7
12072.931 10
12073.453 16
12073.975 17
12074.497 13
12075.019 14
12075.541 15
12076.063 12
12076.585 11
12077.107 7
12077.629 9
12078.151 8
12078.673 3
12079.195 4
12079.717 10
12080.239 3
12080.761 1
12081.283 3
12081.805 1
12082.327 3
12082.849 14
12083.371 14
12083.893 9
12084.415 11
12084.937 13
12085.459 9
12085.982 7
12086.504 10
12087.026 11
12087.548 4
12088.070 5
12088.593 9
12089.115 6
12089.637 2
12090.159 4
12090.681 7
12091.204 4
12091.726 6
12092.248 8
12092.771 3
12093.293 13
12093.815 8
12094.337 4
12094.860 6
12095.382 6
12095.905 3
12096.427 10
12096.949 7
12097.472 5
12097.994 6
12098.516 13
12099.039 10
12099.561 6
12100.084 10
12100.606 10
12101.129 7
12101.651 5
12102.174 7
12102.696 9
12103.219 4
12103.741 5
12104.264 6
12104.786 6
12105.309 2
12105.832 6
12106.354 10
12106.877 9
12107.399 4
12107.922 5
12108.445 3
12108.967 6
12109.490 10
12110.012 10
12110.535 8
12111.058 7
12111.581 5
12112.103 6
12112.626 7
12113.149 5
12113.671 6
12114.194 8
12114.717 7
12115.240 9
12115.763 9
12116.285 8
12116.808 5
12117.331 3
12117.854 6
12118.377 4
12118.900 4
12119.422 1
12119.945 3
12120.468 5
12120.991 5
12121.514 6
12122.037 5
12122.560 4
12123.083 6
12123.606 8
12124.129 4
12124.652 7
12125.175 9
12125.698 11
12126.221 10
12126.744 9
12127.267 11
12127.790 8
12128.313 8
12128.836 7
12129.359 7
12129.882 9
12130.405 7
12130.928 2
12131.451 6
12131.975 3
12132.498 5
12133.021 3
12133.544 4
12134.067 2
12134.590 6
12135.114 7
12135.637 2
12136.160 3
12136.683 5
12137.207 10
12137.730 13
12138.253 12
12138.776 2
12139.300 1
12139.823 7
12140.346 4
12140.870 8
12141.393 11
12141.916 8
12142.440 11
12142.963 7
12143.487 2
12144.010 9
12144.533 13
12145.057 7
12145.580 6
12146.104 3
12146.627 6
12147.151 3
12147.674 2
12148.198 0
12148.721 0
12149.245 4
12149.768 5
12150.292 5
12150.815 2
12151.339 5
12151.862 4
12152.386 5
12152.909 6
12153.433 5
12153.957 1
12154.480 5
12155.004 4
12155.528 0
12156.051 3
12156.575 10
12157.099 3
12157.622 2
12158.146 8
12158.670 6
12159.193 8
12159.717 6
12160.241 6
12160.765 11
12161.288 13
12161.812 13
12162.336 8
12162.860 4
12163.384 4
12163.907 10
12164.431 10
12164.955 10
12165.479 10
12166.003 7
12166.527 9
12167.051 7
12167.575 6
12168.098 8
12168.622 6
12169.146 1
12169.670 3
12170.194 2
12170.718 2
12171.242 6
12171.766 4
12172.290 7
12172.814 16
12173.338 12
12173.862 6
12174.386 2
12174.910 3
12175.435 6
12175.959 18
12176.483 15
12177.007 10
12177.531 10
12178.055 9
12178.579 6
12179.103 5
12179.628 7
12180.152 11
12180.676 5
12181.200 3
12181.724 3
12182.249 12
12182.773 9
12183.297 6
12183.821 4
12184.346 8
12184.870 8
12185.394 8
12185.918 5
12186.443 2
12186.967 2
12187.491 3
12188.016 15
12188.540 11
12189.064 12
12189.589 7
12190.113 7
12190.638 6
12191.162 6
12191.687 4
12192.211 4
12192.735 6
12193.260 7
12193.784 8
12194.309 7
12194.833 2
12195.358 4
12195.882 6
12196.407 1
12196.931 4
12197.456 9
12197.981 9
12198.505 10
12199.030 9
12199.554 8
12200.079 5
12200.604 3
12201.128 2
12201.653 4
12202.177 7
12202.702 13
12203.227 5
12203.751 5
12204.276 4
12204.801 2
12205.326 2
12205.850 1
12206.375 4
12206.900 6
12207.425 5
12207.949 2
12208.474 7
12208.999 11
12209.524 10
12210.049 13
12210.573 13
12211.098 9
12211.623 3
12212.148 4
12212.673 3
12213.198 5
12213.723 8
12214.248 12
12214.773 9
12215.297 6
12215.822 5
12216.347 4
12216.872 1
12217.397 1
12217.922 5
12218.447 6
12218.972 14
12219.497 4
12220.022 1
12220.547 6
12221.072 6
12221.598 5
12222.123 4
12222.648 4
12223.173 3
12223.698 5
12224.223 10
12224.748 8
12225.273 7
12225.799 9
12226.324 11
12226.849 7
12227.374 6
12227.899 7
12228.425 5
12228.950 6
12229.475 9
12230.000 6
12230.526 2
12231.051 3
12231.576 5
12232.101 4
12232.627 5
12233.152 8
12233.677 7
12234.203 2
12234.728 8
12235.253 8
12235.779 8
12236.304 6
12236.830 4
12237.355 7
12237.880 7
12238.406 4
12238.931 14
12239.457 12
12239.982 10
12240.508 7
12241.033 12
12241.559 11
12242.084 5
12242.610 3
12243.135 4
12243.661 4
12244.186 9
12244.712 4
12245.237 3
12245.763 5
12246.289 5
12246.814 2
12247.340 10
12247.866 8
12248.391 5
12248.917 11
12249.443 7
12249.968 8
12250.494 8
12251.020 9
12251.545 5
12252.071 7
12252.597 9
12253.123 7
12253.648 4
12254.174 9
12254.700 6
12255.226 3
12255.751 7
12256.277 9
12256.803 8
12257.329 8
12257.855 8
12258.381 9
12258.907 7
12259.432 5
12259.958 7
12260.484 2
12261.010 1
12261.536 3
12262.062 2
12262.588 9
12263.114 10
12263.640 7
12264.166 4
12264.692 7
12265.218 6
12265.744 6
12266.270 18
12266.796 15
12267.322 10
12267.848 11
12268.374 5
12268.900 5
12269.426 4
12269.952 8
12270.479 5
12271.005 11
12271.531 6
12272.057 5
12272.583 4
12273.109 7
12273.636 9
12274.162 7
12274.688 7
12275.214 4
12275.740 3
12276.267 5
12276.793 6
12277.319 7
12277.846 9
12278.372 5
12278.898 3
12279.424 7
12279.951 5
12280.477 11
12281.003 6
12281.530 4
12282.056 4
12282.583 6
12283.109 4
12283.635 7
12284.162 7
12284.688 2
12285.215 15
12285.741 9
12286.268 7
12286.794 7
12287.320 6
12287.847 8
12288.374 7
12288.900 7
12289.427 9
12289.953 3
12290.480 6
12291.006 6
12291.533 8
12292.059 8
12292.586 10
12293.113 8
12293.639 5
12294.166 9
12294.692 8
12295.219 6
12295.746 10
12296.272 10
12296.799 4
12297.326 8
12297.853 10
12298.379 9
12298.906 7
12299.433 7
12299.960 7
12300.486 9
12301.013 3
12301.540 2
12302.067 5
12302.593 9
12303.120 22
12303.647 15
12304.174 14
12304.701 9
12305.228 10
12305.755 5
12306.281 2
12306.808 2
12307.335 9
12307.862 8
12308.389 1
12308.916 1
12309.443 4
12309.970 2
12310.497 2
12311.024 5
12311.551 8
12312.078 11
12312.605 9
12313.132 8
12313.659 7
12314.186 4
12314.713 3
12315.240 4
12315.767 6
12316.295 11
12316.822 10
12317.349 10
12317.876 5
12318.403 4
12318.930 6
12319.457 7
12319.985 9
12320.512 14
12321.039 16
12321.566 9
12322.093 3
12322.621 3
12323.148 0
12323.675 4
12324.202 11
12324.730 4
12325.257 1
12325.784 4
12326.312 2
12326.839 3
12327.366 3
12327.894 4
12328.421 5
12328.948 6
12329.476 7
12330.003 6
12330.531 4
12331.058 7
12331.586 10
12332.113 6
12332.640 5
12333.168 7
12333.695 10
12334.223 12
12334.750 8
12335.278 8
12335.805 4
12336.333 8
12336.860 2
12337.388 6
12337.916 6
12338.443 4
12338.971 5
12339.498 3
12340.026 3
12340.554 2
12341.081 5
12341.609 7
12342.137 5
12342.664 3
12343.192 8
12343.720 4
12344.247 7
12344.775 8
12345.303 12
12345.830 16
12346.358 5
12346.886 4
12347.414 7
12347.942 3
12348.469 2
12348.997 4
12349.525 4
12350.053 3
12350.581 1
12351.109 11
12351.636 16
12352.164 20
12352.692 14
12353.220 10
12353.748 6
12354.276 4
12354.804 7
12355.332 5
12355.860 4
12356.388 1
12356.916 3
12357.444 5
12357.972 2
12358.500 3
12359.028 2
12359.556 5
12360.084 5
12360.612 5
12361.140 5
12361.668 8
12362.196 6
12362.724 8
12363.252 1
12363.780 3
12364.308 3
12364.837 3
12365.365 7
12365.893 5
12366.421 2
12366.949 9
12367.478 10
12368.006 5
12368.534 0
12369.062 4
12369.590 2
12370.119 8
12370.647 10
12371.175 8
12371.704 7
12372.232 8
12372.760 13
12373.288 12
12373.817 10
12374.345 12
12374.874 9
12375.402 8
12375.930 5
12376.459 10
12376.987 7
12377.516 5
12378.044 8
12378.572 8
12379.101 4
12379.629 4
12380.158 9
12380.686 11
12381.215 5
12381.743 4
12382.272 10
12382.800 7
12383.329 7
12383.857 4
12384.386 7
12384.915 11
12385.443 7
12385.972 7
12386.500 2
12387.029 5
12387.558 11
12388.086 12
12388.615 10
12389.144 5
12389.672 14
12390.201 9
12390.730 18
12391.258 11
12391.787 6
12392.316 19
12392.845 19
12393.373 12
12393.902 2
12394.431 4
12394.960 3
12395.488 7
12396.017 8
12396.546 7
12397.075 2
12397.604 6
12398.133 5
12398.661 7
12399.190 10
12399.719 2
12400.248 2
12400.777 6
12401.306 13
12401.835 7
12402.364 0
12402.893 0
12403.422 3
12403.951 6
12404.480 8
12405.009 9
12405.538 18
12406.067 12
12406.596 8
12407.125 9
12407.654 7
12408.183 9
12408.712 10
12409.241 4
12409.770 5
12410.299 6
12410.829 4
12411.358 8
12411.887 9
12412.416 12
12412.945 13
12413.474 8
12414.004 6
12414.533 2
12415.062 9
12415.591 6
12416.120 6
12416.650 6
12417.179 8
12417.708 5
12418.238 4
12418.767 8
12419.296 4
12419.825 7
12420.355 11
12420.884 8
12421.413 5
12421.943 3
12422.472 3
12423.002 7
12423.531 5
12424.060 6
12424.590 7
12425.119 3
12425.649 2
12426.178 4
12426.708 3
12427.237 0
12427.767 5
12428.296 8
12428.826 9
12429.355 14
12429.885 10
12430.414 10
12430.944 7
12431.473 8
12432.003 7
12432.533 4
12433.062 12
12433.592 10
12434.121 13
12434.651 11
12435.181 11
12435.710 6
12436.240 4
12436.770 1
12437.299 7
12437.829 10
12438.359 5
12438.889 2
12439.418 4
12439.948 6
12440.478 5
12441.008 3
12441.537 9
12442.067 6
12442.597 8
12443.127 9
12443.657 4
12444.186 8
12444.716 5
12445.246 9
12445.776 12
12446.306 8
12446.836 5
12447.366 4
12447.896 3
12448.426 6
12448.956 3
12449.485 4
12450.015 1
12450.545 4
12451.075 1
12451.605 5
12452.135 3
12452.665 3
12453.195 2
12453.726 9
12454.256 9
12454.786 4
12455.316 6
12455.846 5
12456.376 4
12456.906 7
12457.436 3
12457.966 4
12458.496 4
12459.027 4
12459.557 3
12460.087 9
12460.617 3
12461.147 3
12461.678 4
12462.208 6
12462.738 5
12463.268 1
12463.799 3
12464.329 5
12464.859 6
12465.389 3
12465.920 3
12466.450 2
12466.980 7
12467.511 7
12468.041 5
12468.571 4
12469.102 2
12469.632 5
12470.163 11
12470.693 9
12471.223 4
12471.754 7
12472.284 6
12472.815 16
12473.345 13
12473.876 5
12474.406 5
12474.937 3
12475.467 6
12475.998 5
12476.528 5
12477.059 12
12477.589 5
12478.120 2
12478.650 8
12479.181 9
12479.712 10
12480.242 7
12480.773 11
12481.303 6
12481.834 4
12482.365 6
12482.895 4
12483.426 8
12483.957 3
12484.487 2
12485.018 3
12485.549 5
12486.080 5
12486.610 1
12487.141 0
12487.672 1
12488.203 6
12488.733 4
12489.264 4
12489.795 5
12490.326 2
12490.857 4
12491.388 10
12491.918 12
12492.449 5
12492.980 3
12493.511 3
12494.042 6
12494.573 7
12495.104 5
12495.635 10
12496.166 6
12496.697 2
12497.228 5
12497.759 5
12498.290 3
12498.821 5
12499.352 8
12499.883 3
12500.414 1
12500.945 5
12501.476 5
12502.007 3
12502.538 3
12503.069 4
12503.600 3
12504.131 7
12504.662 10
12505.194 7
12505.725 8
12506.256 10
12506.787 11
12507.318 14
12507.849 11
12508.381 12
12508.912 7
12509.443 3
12509.974 1
12510.506 4
12511.037 9
12511.568 7
12512.099 4
12512.631 10
12513.162 4
12513.693 4
12514.225 7
12514.756 5
12515.287 2
12515.819 0
12516.350 1
12516.881 1
12517.413 1
12517.944 4
12518.476 11
12519.007 6
12519.539 3
12520.070 1
12520.602 4
12521.133 10
12521.665 9
12522.196 4
12522.728 7
12523.259 5
12523.791 10
12524.322 13
12524.854 6
12525.385 5
12525.917 4
12526.448 6
12526.980 7
12527.512 7
12528.043 10
12528.575 14
12529.107 8
12529.638 10
12530.170 7
12530.702 2
12531.233 3
12531.765 10
12532.297 4
12532.828 2
12533.360 5
12533.892 13
12534.424 9
12534.955 3
12535.487 5
12536.019 10
12536.551 5
12537.083 2
12537.614 7
12538.146 2
12538.678 3
12539.210 8
12539.742 5
12540.274 5
12540.806 3
12541.338 5
12541.870 2
12542.401 3
12542.933 2
12543.465 4
12543.997 2
12544.529 1
12545.061 3
12545.593 1
12546.125 7
12546.657 4
12547.189 7
12547.721 6
12548.253 2
12548.786 5
12549.318 7
12549.850 6
12550.382 9
12550.914 18
12551.446 11
12551.978 7
12552.510 6
12553.042 6
12553.575 8
12554.107 11
12554.639 5
12555.171 6
12555.703 12
12556.236 13
12556.768 8
12557.300 13
12557.832 14
12558.365 9
12558.897 8
12559.429 8
12559.962 14
12560.494 17
12561.026 13
12561.559 13
12562.091 21
12562.623 12
12563.156 8
12563.688 4
12564.220 8
12564.753 12
12565.285 12
12565.818 12
12566.350 8
12566.883 11
12567.415 8
12567.947 7
12568.480 7
12569.012 8
12569.545 14
12570.078 12
12570.610 9
12571.143 10
12571.675 10
12572.208 22
12572.740 20
12573.273 22
12573.805 14
12574.338 9
12574.871 13
12575.403 11
12575.936 16
12576.469 9
12577.001 9
12577.534 9
12578.067 4
12578.599 4
12579.132 5
12579.665 9
12580.198 7
12580.730 7
12581.263 2
12581.796 7
12582.329 3
12582.861 3
12583.394 5
12583.927 9
12584.460 5
12584.993 8
12585.525 8
12586.058 6
12586.591 8
12587.124 8
12587.657 12
12588.190 11
12588.723 15
12589.256 6
12589.789 3
12590.322 5
12590.855 9
12591.388 4
12591.921 2
12592.454 3
12592.987 1
12593.520 5
12594.053 7
12594.586 4
12595.119 3
12595.652 9
12596.185 10
12596.718 9
12597.251 5
12597.784 12
12598.317 17
12598.850 10
12599.383 19
12599.917 8
12600.450 4
12600.983 6
12601.516 5
12602.049 5
12602.583 3
12603.116 5
12603.649 10
12604.182 7
12604.716 9
12605.249 5
12605.782 3
12606.315 6
12606.849 3
12607.382 4
12607.915 2
12608.449 7
12608.982 4
12609.515 3
12610.049 6
12610.582 10
12611.115 6
12611.649 3
12612.182 6
12612.716 9
12613.249 15
12613.783 13
12614.316 10
12614.850 11
12615.383 6
12615.916 5
12616.450 3
12616.983 9
12617.517 14
12618.051 9
12618.584 10
12619.118 8
12619.651 3
12620.185 3
12620.718 9
12621.252 5
12621.786 5
12622.319 5
12622.853 7
12623.387 9
12623.920 9
12624.454 5
12624.988 2
12625.521 8
12626.055 6
12626.589 4
12627.122 6
12627.656 5
12628.190 3
12628.724 2
12629.257 8
12629.791 12
12630.325 8
12630.859 3
12631.393 4
12631.926 5
12632.460 2
12632.994 1
12633.528 8
12634.062 5
12634.596 7
12635.130 3
12635.664 3
12636.198 4
12636.731 5
12637.265 1
12637.799 6
12638.333 9
12638.867 6
12639.401 4
12639.935 1
12640.469 3
12641.003 4
12641.537 3
12642.071 1
12642.605 1
12643.140 6
12643.674 8
12644.208 6
12644.742 4
12645.276 5
12645.810 7
12646.344 4
12646.878 2
12647.412 5
12647.947 5
12648.481 5
12649.015 6
12649.549 8
12650.083 10
12650.618 6
12651.152 7
12651.686 10
12652.220 3
12652.755 5
12653.289 4
12653.823 4
12654.358 2
12654.892 7
12655.426 7
12655.961 7
12656.495 3
12657.029 3
12657.564 5
12658.098 1
12658.632 9
12659.167 11
12659.701 7
12660.236 1
12660.770 4
12661.305 10
12661.839 9
12662.374 8
12662.908 4
12663.442 6
12663.977 11
12664.512 10
12665.046 7
12665.581 6
12666.115 9
12666.650 9
12667.184 7
12667.719 8
12668.253 2
12668.788 1
12669.323 2
12669.857 7
12670.392 13
12670.927 9
12671.461 14
12671.996 8
12672.531 2
12673.065 8
12673.600 3
12674.135 5
12674.670 4
12675.204 4
12675.739 1
12676.274 4
12676.809 6
12677.343 5
12677.878 2
12678.413 3
12678.948 8
12679.483 8
12680.018 4
12680.552 4
12681.087 4
12681.622 2
12682.157 4
12682.692 5
12683.227 10
12683.762 6
12684.297 2
12684.832 8
12685.367 8
12685.902 9
12686.437 11
12686.972 7
12687.507 8
12688.042 10
12688.577 5
12689.112 8
12689.647 5
12690.182 6
12690.717 4
12691.252 7
12691.787 7
12692.322 6
12692.857 7
12693.392 6
12693.928 3
12694.463 5
12694.998 7
12695.533 6
12696.068 8
12696.603 10
12697.139 4
12697.674 5
12698.209 6
12698.744 9
12699.280 6
12699.815 3
12700.350 0
12700.885 3
12701.421 3
12701.956 20
12702.491 23
12703.027 20
12703.562 12
12704.097 13
12704.633 9
12705.168 13
12705.704 9
12706.239 7
12706.774 9
12707.310 2
12707.845 6
12708.381 9
12708.916 5
12709.452 12
12709.987 13
12710.523 7
12711.058 6
12711.594 4
12712.129 11
12712.665 6
12713.200 3
12713.736 2
12714.271 10
12714.807 5
12715.342 5
12715.878 4
12716.414 2
12716.949 7
12717.485 7
12718.021 3
12718.556 3
12719.092 5
12719.628 3
12720.163 7
12720.699 5
12721.235 9
12721.770 12
12722.306 12
12722.842 12
12723.378 7
12723.914 8
12724.449 5
12724.985 4
12725.521 5
12726.057 9
12726.593 2
12727.128 5
12727.664 7
12728.200 7
12728.736 8
12729.272 5
12729.808 11
12730.344 6
12730.880 0
12731.416 3
12731.951 6
12732.487 10
12733.023 14
12733.559 11
12734.095 14
12734.631 2
12735.167 2
12735.703 5
12736.239 5
12736.776 10
12737.312 4
12737.848 7
12738.384 9
12738.920 9
12739.456 6
12739.992 3
12740.528 5
12741.064 7
12741.600 7
12742.137 7
12742.673 3
12743.209 10
12743.745 3
12744.281 6
12744.818 4
12745.354 8
12745.890 7
12746.426 3
12746.963 1
12747.499 4
12748.035 3
12748.571 9
12749.108 10
12749.644 10
12750.180 6
12750.717 6
12751.253 1
12751.789 1
12752.326 5
12752.862 4
12753.399 7
12753.935 7
12754.471 3
12755.008 2
12755.544 3
12756.081 6
12756.617 6
12757.154 3
12757.690 6
12758.227 9
12758.763 9
12759.300 7
12759.836 12
12760.373 22
12760.909 19
12761.446 12
12761.982 12
12762.519 14
12763.056 5
12763.592 5
12764.129 1
12764.665 3
12765.202 3
12765.739 7
12766.275 2
12766.812 4
12767.349 5
12767.886 6
12768.422 5
12768.959 3
12769.496 5
12770.032 4
12770.569 6
12771.106 3
12771.643 3
12772.180 7
12772.716 2
12773.253 6
12773.790 8
12774.327 8
12774.864 5
12775.401 1
12775.937 7
12776.474 4
12777.011 5
12777.548 7
12778.085 6
12778.622 8
12779.159 10
12779.696 4
12780.233 1
12780.770 1
12781.307 0
12781.844 2
12782.381 9
12782.918 5
12783.455 2
12783.992 2
12784.529 7
12785.066 4
12785.603 3
12786.140 6
12786.677 4
12787.214 3
12787.751 5
12788.289 2
12788.826 4
12789.363 4
12789.900 2
12790.437 6
12790.974 7
12791.512 5
12792.049 8
12792.586 7
12793.123 11
12793.660 10
12794.198 18
12794.735 16
12795.272 13
12795.810 15
12796.347 10
12796.884 12
12797.422 7
12797.959 4
12798.496 5
12799.034 7
12799.571 9
12800.108 8
12800.646 11
12801.183 10
12801.721 10
12802.258 8
12802.795 15
12803.333 9
12803.870 6
12804.408 7
12804.945 7
12805.483 5
12806.020 8
12806.558 15
12807.095 10
12807.633 8
12808.170 3
12808.708 10
12809.245 5
12809.783 9
12810.321 13
12810.858 11
12811.396 3
12811.934 4
12812.471 6
12813.009 8
12813.546 11
12814.084 8
12814.622 8
12815.160 11
12815.697 9
12816.235 6
12816.773 11
12817.310 8
12817.848 6
12818.386 15
12818.924 17
12819.461 9
12819.999 8
12820.537 9
12821.075 9
12821.613 10
12822.151 6
12822.688 10
12823.226 11
12823.764 8
12824.302 9
12824.840 10
12825.378 7
12825.916 9
12826.454 10
12826.992 6
12827.530 10
12828.068 10
12828.606 7
12829.144 15
12829.682 14
12830.220 4
12830.758 4
12831.296 10
12831.834 11
12832.372 7
12832.910 4
12833.448 6
12833.986 7
12834.524 10
12835.062 23
12835.600 27
12836.138 21
12836.677 17
12837.215 20
12837.753 10
12838.291 10
12838.829 5
12839.368 13
12839.906 11
12840.444 7
12840.982 5
12841.520 8
12842.059 11
12842.597 12
12843.135 5
12843.674 7
12844.212 13
12844.750 13
12845.289 8
12845.827 19
12846.365 12
12846.904 15
12847.442 25
12847.980 19
12848.519 20
12849.057 17
12849.596 10
12850.134 10
12850.672 6
12851.211 6
12851.749 2
12852.288 5
12852.826 15
12853.365 8
12853.903 16
12854.442 20
12854.980 23
12855.519 22
12856.058 18
12856.596 21
12857.135 26
12857.673 22
12858.212 24
12858.750 22
12859.289 26
12859.828 24
12860.366 36
12860.905 30
12861.444 42
12861.982 28
12862.521 37
12863.060 43
12863.598 32
12864.137 36
12864.676 40
12865.215 43
12865.753 40
12866.292 33
12866.831 28
12867.370 26
12867.909 16
12868.447 22
12868.986 22
12869.525 17
12870.064 11
12870.603 22
12871.142 24
12871.681 16
12872.219 15
12872.758 14
12873.297 12
12873.836 14
12874.375 7
12874.914 10
12875.453 14
12875.992 12
12876.531 3
12877.070 4
12877.609 3
12878.148 2
12878.687 11
12879.226 13
12879.765 8
12880.304 5
12880.843 7
12881.382 7
12881.921 5
12882.461 15
12883.000 4
12883.539 6
12884.078 4
12884.617 2
12885.156 4
12885.695 9
12886.235 8
12886.774 10
12887.313 6
12887.852 4
12888.392 14
12888.931 12
12889.470 13
12890.009 4
12890.549 3
12891.088 6
12891.627 2
12892.166 15
12892.706 14
12893.245 10
12893.784 10
12894.324 16
12894.863 16
12895.403 4
12895.942 1
12896.481 7
12897.021 10
12897.560 6
12898.100 5
12898.639 4
12899.179 5
12899.718 8
12900.258 8
12900.797 5
12901.337 8
12901.876 7
12902.416 8
12902.955 8
12903.495 6
12904.034 5
12904.574 9
12905.113 4
12905.653 7
12906.193 6
12906.732 2
12907.272 2
12907.811 8
12908.351 8
12908.891 15
12909.430 7
12909.970 6
12910.510 5
12911.050 14
12911.589 15
12912.129 6
12912.669 8
12913.208 7
12913.748 10
12914.288 5
12914.828 2
12915.368 6
12915.907 5
12916.447 1
12916.987 4
12917.527 7
12918.067 5
12918.607 4
12919.147 8
12919.686 15
12920.226 13
12920.766 8
12921.306 4
12921.846 5
12922.386 2
12922.926 3
12923.466 5
12924.006 2
12924.546 2
12925.086 0
12925.626 4
12926.166 6
12926.706 3
12927.246 5
12927.786 3
12928.326 8
12928.866 6
12929.406 2
12929.946 6
12930.487 5
12931.027 5
12931.567 4
12932.107 5
12932.647 5
12933.187 6
12933.727 6
12934.268 8
12934.808 3
12935.348 6
12935.888 3
12936.429 8
12936.969 5
12937.509 5
12938.049 4
12938.590 3
12939.130 5
12939.670 7
12940.211 4
12940.751 4
12941.291 7
12941.832 4
12942.372 7
12942.912 6
12943.453 6
12943.993 7
12944.534 3
12945.074 4
12945.614 2
12946.155 5
12946.695 4
12947.236 3
12947.776 11
12948.317 15
12948.857 8
12949.398 5
12949.938 3
12950.479 6
12951.019 5
12951.560 3
12952.100 5
12952.641 9
12953.182 1
12953.722 0
12954.263 3
12954.803 3
12955.344 8
12955.885 3
12956.425 6
12956.966 15
12957.507 9
12958.047 8
12958.588 5
12959.129 6
12959.670 8
12960.210 4
12960.751 5
12961.292 4
12961.833 5
12962.373 5
12962.914 9
12963.455 6
12963.996 3
12964.537 2
12965.077 11
12965.618 9
12966.159 3
12966.700 5
12967.241 4
12967.782 4
12968.323 6
12968.864 1
12969.405 5
12969.945 7
12970.486 4
12971.027 9
12971.568 8
12972.109 5
12972.650 4
12973.191 6
12973.732 1
12974.273 2
12974.814 8
12975.356 8
12975.897 9
12976.438 2
12976.979 6
12977.520 22
12978.061 22
12978.602 13
12979.143 11
12979.684 5
12980.226 6
12980.767 10
12981.308 9
12981.849 6
12982.390 4
12982.931 5
12983.473 6
12984.014 5
12984.555 6
12985.096 6
12985.638 15
12986.179 11
12986.720 1
12987.262 6
12987.803 8
12988.344 6
12988.886 8
12989.427 12
12989.968 9
12990.510 11
12991.051 8
12991.592 2
12992.134 2
12992.675 5
12993.217 6
12993.758 9
12994.300 4
12994.841 3
12995.382 10
12995.924 6
12996.465 5
12997.007 3
12997.548 7
12998.090 11
12998.632 5
12999.173 6
12999.715 5
13000.256 2
13000.798 8
13001.339 6
13001.881 2
13002.423 0
13002.964 2
13003.506 11
13004.048 14
13004.589 11
13005.131 8
13005.673 3
13006.214 2
13006.756 4
13007.298 4
13007.839 7
13008.381 9
13008.923 9
13009.465 3
13010.006 5
13010.548 1
13011.090 8
13011.632 8
13012.174 7
13012.716 7
13013.257 11
13013.799 9
13014.341 14
13014.883 9
13015.425 11
13015.967 8
13016.509 12
13017.051 7
13017.593 10
13018.134 8
13018.676 11
13019.218 7
13019.760 5
13020.302 7
13020.844 8
13021.386 5
13021.928 7
13022.470 4
13023.012 8
13023.555 5
13024.097 8
13024.639 6
13025.181 14
13025.723 15
13026.265 20
13026.807 16
13027.349 8
13027.891 8
13028.434 17
13028.976 6
13029.518 7
13030.060 1
13030.602 2
13031.145 19
13031.687 20
13032.229 16
13032.771 22
13033.314 15
13033.856 8
13034.398 11
13034.940 11
13035.483 6
13036.025 9
13036.567 8
13037.110 9
13037.652 10
13038.194 12
13038.737 12
13039.279 13
13039.822 7
13040.364 7
13040.906 11
13041.449 8
13041.991 8
13042.534 8
13043.076 5
13043.619 6
13044.161 6
13044.704 5
13045.246 7
13045.789 7
13046.331 8
13046.874 7
13047.416 1
13047.959 5
13048.502 5
13049.044 7
13049.587 10
13050.129 4
13050.672 5
13051.215 8
13051.757 8
13052.300 2
13052.843 6
13053.385 4
13053.928 5
13054.471 8
13055.013 11
13055.556 6
13056.099 8
13056.642 8
13057.184 11
13057.727 13
13058.270 11
13058.813 10
13059.355 6
13059.898 3
13060.441 8
13060.984 7
13061.527 8
13062.070 8
13062.613 6
13063.155 8
13063.698 21
13064.241 15
13064.784 8
13065.327 10
13065.870 12
13066.413 6
13066.956 10
13067.499 11
13068.042 20
13068.585 13
13069.128 14
13069.671 12
13070.214 21
13070.757 11
13071.300 9
13071.843 7
13072.386 7
13072.929 11
13073.472 13
13074.015 7
13074.559 14
13075.102 8
13075.645 6
13076.188 11
13076.731 8
13077.274 8
13077.818 5
13078.361 3
13078.904 5
13079.447 7
13079.990 5
13080.534 5
13081.077 2
13081.620 2
13082.164 6
13082.707 8
13083.250 12
13083.793 4
13084.337 0
13084.880 5
13085.423 7
13085.967 5
13086.510 11
13087.054 10
13087.597 10
13088.140 4
13088.684 5
13089.227 8
13089.771 5
13090.314 8
13090.858 4
13091.401 4
13091.944 6
13092.488 4
13093.031 3
13093.575 2
13094.119 5
13094.662 5
13095.206 4
13095.749 2
13096.293 1
13096.836 2
13097.380 8
13097.924 8
13098.467 4
13099.011 12
13099.554 16
13100.098 11
13100.642 6
13101.185 5
13101.729 8
13102.273 8
13102.817 6
13103.360 0
13103.904 7
13104.448 3
13104.991 3
13105.535 6
13106.079 7
13106.623 9
13107.167 9
13107.710 5
13108.254 11
13108.798 7
13109.342 6
13109.886 1
13110.430 3
13110.974 6
13111.517 6
13112.061 3
13112.605 1
13113.149 3
13113.693 6
13114.237 3
13114.781 14
13115.325 6
13115.869 3
13116.413 2
13116.957 0
13117.501 8
13118.045 9
13118.589 9
13119.133 9
13119.677 7
13120.221 4
13120.765 4
13121.309 3
13121.853 3
13122.398 3
13122.942 1
13123.486 1
13124.030 2
13124.574 3
13125.118 6
13125.663 10
13126.207 10
13126.751 5
13127.295 9
13127.839 11
13128.384 8
13128.928 4
13129.472 6
13130.016 7
13130.561 5
13131.105 5
13131.649 0
13132.194 4
13132.738 3
13133.282 1
13133.827 2
13134.371 2
13134.915 6
13135.460 3
13136.004 10
13136.549 2
13137.093 3
13137.637 4
13138.182 4
13138.726 9
13139.271 17
13139.815 24
13140.360 19
13140.904 13
13141.449 9
13141.993 4
13142.538 6
13143.082 3
13143.627 2
13144.172 2
13144.716 1
13145.261 5
13145.805 4
13146.350 6
13146.895 5
13147.439 6
13147.984 7
13148.529 11
13149.073 2
13149.618 2
13150.163 6
13150.707 4
13151.252 3
13151.797 4
13152.341 8
13152.886 7
13153.431 7
13153.976 6
13154.521 5
13155.065 5
13155.610 4
13156.155 7
13156.700 7
13157.245 10
13157.789 11
13158.334 6
13158.879 6
13159.424 9
13159.969 6
13160.514 3
13161.059 10
13161.604 12
13162.149 3
13162.694 0
13163.239 1
13163.784 0
13164.329 6
13164.874 9
13165.419 8
13165.964 12
13166.509 6
13167.054 6
13167.599 3
13168.144 6
13168.689 4
13169.234 4
13169.779 4
13170.324 7
13170.869 7
13171.414 5
13171.960 6
13172.505 3
13173.050 7
13173.595 10
13174.140 3
13174.685 5
13175.231 11
13175.776 8
13176.321 5
13176.866 4
13177.412 5
13177.957 8
13178.502 4
13179.047 4
13179.593 3
13180.138 6
13180.683 5
13181.229 7
13181.774 6
13182.319 8
13182.865 10
13183.410 7
13183.956 3
13184.501 6
13185.046 10
13185.592 10
13186.137 8
13186.683 5
13187.228 10
13187.774 13
13188.319 7
13188.865 4
13189.410 8
13189.956 6
13190.501 9
13191.047 7
13191.592 3
13192.138 6
13192.683 12
13193.229 8
13193.775 11
13194.320 15
13194.866 10
13195.412 6
13195.957 8
13196.503 13
13197.048 5
13197.594 6
13198.140 5
13198.686 8
13199.231 3
13199.777 10
13200.323 7
13200.868 5
13201.414 4
13201.960 3
13202.506 3
13203.052 4
13203.597 1
13204.143 5
13204.689 10
13205.235 9
13205.781 2
13206.327 2
13206.872 1
13207.418 2
13207.964 8
13208.510 7
13209.056 5
13209.602 4
13210.148 6
13210.694 5
13211.240 9
13211.786 6
13212.332 7
13212.878 4
13213.424 5
13213.970 5
13214.516 8
13215.062 8
13215.608 9
13216.154 3
13216.700 10
13217.246 6
13217.792 3
13218.338 4
13218.884 4
13219.430 5
13219.977 8
13220.523 1
13221.069 2
13221.615 7
13222.161 2
13222.707 4
13223.254 5
13223.800 3
13224.346 3
13224.892 6
13225.439 1
13225.985 1
13226.531 0
13227.077 2
13227.624 7
13228.170 7
13228.716 7
13229.263 9
13229.809 2
13230.355 5
13230.902 5
13231.448 5
13231.995 5
13232.541 4
13233.087 3
13233.634 10
13234.180 8
13234.727 1
13235.273 5
13235.820 6
13236.366 5
13236.913 6
13237.459 8
13238.006 7
13238.552 5
13239.099 9
13239.645 5
13240.192 5
13240.738 8
13241.285 2
13241.831 7
13242.378 4
13242.925 7
13243.471 8
13244.018 5
13244.565 7
13245.111 2
13245.658 6
13246.205 3
13246.751 5
13247.298 4
13247.845 5
13248.391 6
13248.938 5
13249.485 5
13250.032 4
13250.579 1
13251.125 4
13251.672 9
13252.219 5
13252.766 5
13253.313 4
13253.859 5
13254.406 4
13254.953 1
13255.500 6
13256.047 7
13256.594 4
13257.141 3
13257.688 13
13258.235 9
13258.781 8
13259.328 6
13259.875 3
13260.422 5
13260.969 1
13261.516 2
13262.063 10
13262.610 8
13263.157 9
13263.704 9
13264.252 8
13264.799 3
13265.346 6
13265.893 11
13266.440 4
13266.987 4
13267.534 3
13268.081 3
13268.628 5
13269.176 3
13269.723 4
13270.270 4
13270.817 6
13271.364 4
13271.911 6
13272.459 6
13273.006 4
13273.553 7
13274.100 11
13274.648 9
13275.195 6
13275.742 6
13276.290 6
13276.837 4
13277.384 3
13277.932 5
13278.479 4
13279.026 9
13279.574 5
13280.121 1
13280.668 3
13281.216 4
13281.763 4
13282.311 3
13282.858 9
13283.406 8
13283.953 2
13284.501 4
13285.048 0
13285.596 4
13286.143 8
13286.691 6
13287.238 8
13287.786 13
13288.333 11
13288.881 21
13289.428 13
13289.976 12
13290.523 11
13291.071 9
13291.619 10
13292.166 7
13292.714 7
13293.262 4
13293.809 4
13294.357 10
13294.905 7
13295.452 8
13296.000 4
13296.548 7
13297.096 6
13297.643 1
13298.191 2
13298.739 3
13299.287 7
13299.834 6
13300.382 6
13300.930 8
13301.478 1
13302.026 4
13302.574 1
13303.121 2
13303.669 4
13304.217 2
13304.765 4
13305.313 5
13305.861 5
13306.409 2
13306.957 9
13307.505 11
13308.053 10
13308.601 10
13309.149 8
13309.697 6
13310.245 2
13310.793 3
13311.341 6
13311.889 2
13312.437 5
13312.985 8
13313.533 10
13314.081 10
13314.629 15
13315.177 6
13315.725 3
13316.273 4
13316.822 5
13317.370 7
13317.918 5
13318.466 4
13319.014 5
13319.562 0
13320.111 5
13320.659 9
13321.207 2
13321.755 4
13322.304 4
13322.852 5
13323.400 5
13323.948 6
13324.497 4
13325.045 6
13325.593 7
13326.142 3
13326.690 4
13327.238 8
13327.787 8
13328.335 6
13328.883 3
13329.432 12
13329.980 7
13330.529 6
13331.077 10
13331.626 4
13332.174 5
13332.723 4
13333.271 6
13333.819 5
13334.368 9
13334.917 4
13335.465 4
13336.014 7
13336.562 6
13337.111 8
13337.659 7
13338.208 4
13338.756 9
13339.305 5
13339.854 5
13340.402 6
13340.951 15
13341.500 16
13342.048 9
13342.597 9
13343.146 19
13343.694 8
13344.243 8
13344.792 11
13345.340 15
13345.889 10
13346.438 5
13346.987 9
13347.535 13
13348.084 7
13348.633 8
13349.182 2
13349.731 6
13350.279 6
13350.828 11
13351.377 8
13351.926 5
13352.475 3
13353.024 4
13353.573 7
13354.122 8
13354.671 6
13355.219 5
13355.768 7
13356.317 7
13356.866 13
13357.415 9
13357.964 13
13358.513 10
13359.062 7
13359.611 6
13360.160 5
13360.709 7
13361.258 4
13361.808 4
13362.357 4
13362.906 7
13363.455 3
13364.004 4
13364.553 9
13365.102 5
13365.651 7
13366.201 4
13366.750 5
13367.299 5
13367.848 8
13368.397 7
13368.946 7
13369.496 5
13370.045 5
13370.594 9
13371.143 6
13371.693 4
13372.242 5
13372.791 10
13373.341 10
13373.890 8
13374.439 10
13374.989 5
13375.538 3
13376.087 5
13376.637 4
13377.186 2
13377.735 4
13378.285 3
13378.834 3
13379.384 2
13379.933 5
13380.483 4
13381.032 2
13381.582 2
13382.131 1
13382.681 0
13383.230 4
13383.780 13
13384.329 6
13384.879 8
13385.428 7
13385.978 3
13386.527 1
13387.077 2
13387.627 4
13388.176 4
13388.726 7
13389.275 8
13389.825 12
13390.375 9
13390.924 9
13391.474 3
13392.024 3
13392.573 5
13393.123 8
13393.673 5
13394.223 1
13394.772 2
13395.322 5
13395.872 6
13396.422 11
13396.971 15
13397.521 10
13398.071 10
13398.621 16
13399.171 7
13399.721 10
13400.270 1
13400.820 3
13401.370 5
13401.920 6
13402.470 10
13403.020 1
13403.570 1
13404.120 6
13404.670 6
13405.220 8
13405.770 2
13406.320 3
13406.870 4
13407.420 10
13407.970 7
13408.520 5
13409.070 2
13409.620 7
13410.170 6
13410.720 6
13411.270 9
13411.820 7
13412.370 3
13412.920 3
13413.470 7
13414.021 9
13414.571 10
13415.121 5
13415.671 5
13416.221 0
13416.771 5
13417.322 5
13417.872 4
13418.422 4
13418.972 3
13419.523 10
13420.073 13
13420.623 9
13421.173 8
13421.724 11
13422.274 5
13422.824 6
13423.375 8
13423.925 6
13424.475 7
13425.026 2
13425.576 2
13426.127 3
13426.677 2
13427.227 4
13427.778 3
13428.328 2
13428.879 7
13429.429 7
13429.980 4
13430.530 1
13431.081 2
13431.631 8
13432.182 1
13432.732 5
13433.283 2
13433.833 1
13434.384 1
13434.934 5
13435.485 4
13436.036 7
13436.586 7
13437.137 5
13437.687 1
13438.238 8
13438.789 11
13439.339 8
13439.890 1
13440.441 1
13440.991 5
13441.542 5
13442.093 1
13442.644 0
13443.194 12
13443.745 5
13444.296 4
13444.847 6
13445.397 4
13445.948 6
13446.499 3
13447.050 5
13447.601 4
13448.151 4
13448.702 10
13449.253 6
13449.804 4
13450.355 6
13450.906 4
13451.457 5
13452.008 6
13452.559 7
13453.110 2
13453.660 16
13454.211 9
13454.762 6
13455.313 4
13455.864 4
13456.415 0
13456.966 0
13457.518 2
13458.069 3
13458.620 2
13459.171 4
13459.722 3
13460.273 7
13460.824 4
13461.375 1
13461.926 3
13462.477 7
13463.028 6
13463.580 4
13464.131 0
13464.682 6
13465.233 8
13465.784 7
13466.336 9
13466.887 2
13467.438 5
13467.989 3
13468.541 1
13469.092 3
13469.643 2
13470.194 0
13470.746 11
13471.297 9
13471.848 11
13472.400 6
13472.951 9
13473.502 6
13474.054 4
13474.605 3
13475.157 11
13475.708 7
13476.259 4
13476.811 7
13477.362 8
13477.914 6
13478.465 3
13479.017 3
13479.568 2
13480.120 0
13480.671 3
13481.223 8
13481.774 4
13482.326 13
13482.877 14
13483.429 12
13483.980 8
13484.532 2
13485.084 2
13485.635 2
13486.187 8
13486.739 5
13487.290 2
13487.842 4
13488.394 3
13488.945 8
13489.497 2
13490.049 6
13490.600 10
13491.152 6
13491.704 8
13492.256 5
13492.807 6
13493.359 8
13493.911 8
13494.463 5
13495.014 7
13495.566 6
13496.118 3
13496.670 2
13497.222 2
13497.774 3
13498.325 6
13498.877 6
13499.429 5
13499.981 9
13500.533 5
13501.085 9
13501.637 3
13502.189 2
13502.741 6
13503.293 3
13503.845 3
13504.397 2
13504.949 0
13505.501 1
13506.053 7
13506.605 7
13507.157 5
13507.709 4
13508.261 2
13508.813 6
13509.365 6
13509.917 10
13510.470 3
13511.022 4
13511.574 2
13512.126 6
13512.678 4
13513.230 2
13513.782 1
13514.335 5
13514.887 4
13515.439 4
13515.991 8
13516.544 11
13517.096 6
13517.648 4
13518.200 2
13518.753 2
13519.305 2
13519.857 11
13520.410 16
13520.962 21
13521.514 13
13522.067 7
13522.619 6
13523.171 8
13523.724 9
13524.276 6
13524.829 12
13525.381 8
13525.933 5
13526.486 2
13527.038 5
13527.591 5
13528.143 7
13528.696 4
13529.248 4
13529.801 3
13530.353 7
13530.906 7
13531.458 3
13532.011 10
13532.564 7
13533.116 4
13533.669 9
13534.221 14
13534.774 7
13535.327 4
13535.879 3
13536.432 3
13536.985 3
13537.537 5
13538.090 7
13538.643 6
13539.195 4
13539.748 5
13540.301 3
13540.854 3
13541.406 3
13541.959 4
13542.512 2
13543.065 3
13543.617 5
13544.170 3
13544.723 2
13545.276 7
13545.829 10
13546.382 10
13546.934 13
13547.487 16
13548.040 9
13548.593 7
13549.146 2
13549.699 5
13550.252 4
13550.805 6
13551.358 8
13551.911 12
13552.464 7
13553.017 2
13553.570 9
13554.123 5
13554.676 2
13555.229 4
13555.782 6
13556.335 10
13556.888 1
13557.441 5
13557.994 4
13558.547 2
13559.100 1
13559.653 0
13560.207 3
13560.760 5
13561.313 7
13561.866 6
13562.419 4
13562.972 7
13563.526 4
13564.079 6
13564.632 5
13565.185 5
13565.739 6
13566.292 8
13566.845 2
13567.398 11
13567.952 9
13568.505 6
13569.058 5
13569.612 8
13570.165 12
13570.718 8
13571.272 5
13571.825 2
13572.379 6
13572.932 9
13573.485 5
13574.039 5
13574.592 3
13575.146 6
13575.699 4
13576.253 7
13576.806 6
13577.360 13
13577.913 11
13578.467 9
13579.020 5
13579.574 3
13580.127 6
13580.681 8
13581.234 7
13581.788 10
13582.341 5
13582.895 6
13583.449 4
13584.002 11
13584.556 8
13585.110 10
13585.663 5
13586.217 4
13586.771 5
13587.324 8
13587.878 8
13588.432 9
13588.985 7
13589.539 5
13590.093 0
13590.647 12
13591.200 14
13591.754 8
13592.308 5
13592.862 9
13593.416 5
13593.969 11
13594.523 7
13595.077 7
13595.631 11
13596.185 9
13596.739 5
13597.293 6
13597.847 11
13598.400 7
13598.954 7
13599.508 4
13600.062 2
13600.616 7
13601.170 5
13601.724 9
13602.278 9
13602.832 4
13603.386 1
13603.940 2
13604.494 4
13605.048 1
13605.602 6
13606.156 2
13606.711 3
13607.265 6
13607.819 6
13608.373 6
13608.927 6
13609.481 7
13610.035 3
13610.590 3
13611.144 10
13611.698 8
13612.252 9
13612.806 6
13613.361 11
13613.915 7
13614.469 3
13615.023 3
13615.578 1
13616.132 8
13616.686 8
13617.240 6
13617.795 4
13618.349 6
13618.903 5
13619.458 13
13620.012 7
13620.566 9
13621.121 9
13621.675 12
13622.230 8
13622.784 8
13623.338 7
13623.893 8
13624.447 9
13625.002 2
13625.556 6
13626.111 10
13626.665 13
13627.220 6
13627.774 5
13628.329 2
13628.883 3
13629.438 8
13629.992 5
13630.547 7
13631.102 6
13631.656 6
13632.211 9
13632.765 8
13633.320 5
13633.875 4
13634.429 4
13634.984 4
13635.539 5
13636.093 4
13636.648 2
13637.203 3
13637.758 6
13638.312 10
13638.867 3
13639.422 8
13639.977 5
13640.531 5
13641.086 5
13641.641 7
13642.196 5
13642.751 5
13643.305 6
13643.860 3
13644.415 3
13644.970 4
13645.525 4
13646.080 1
13646.635 3
13647.189 4
13647.744 5
13648.299 8
13648.854 7
13649.409 7
13649.964 3
13650.519 5
13651.074 1
13651.629 7
13652.184 3
13652.739 7
13653.294 5
13653.849 7
13654.404 5
13654.959 5
13655.515 7
13656.070 11
13656.625 3
13657.180 6
13657.735 5
13658.290 6
13658.845 11
13659.400 12
13659.956 11
13660.511 11
13661.066 10
13661.621 6
13662.176 10
13662.732 6
13663.287 6
13663.842 12
13664.397 13
13664.953 12
13665.508 6
13666.063 6
13666.619 4
13667.174 7
13667.729 7
13668.285 5
13668.840 8
13669.395 12
13669.951 8
13670.506 5
13671.061 5
13671.617 10
13672.172 4
13672.728 3
13673.283 8
13673.839 13
13674.394 7
13674.950 10
13675.505 2
13676.061 7
13676.616 6
13677.172 13
13677.727 10
13678.283 0
13678.838 2
13679.394 4
13679.949 8
13680.505 13
13681.061 19
13681.616 15
13682.172 14
13682.727 6
13683.283 5
13683.839 7
13684.394 7
13684.950 4
13685.506 11
13686.061 4
13686.617 9
13687.173 4
13687.729 3
13688.284 8
13688.840 10
13689.396 6
13689.952 5
13690.508 9
13691.063 17
13691.619 19
13692.175 16
13692.731 12
13693.287 18
13693.843 9
13694.398 6
13694.954 2
13695.510 6
13696.066 8
13696.622 11
13697.178 12
13697.734 5
13698.290 8
13698.846 7
13699.402 9
13699.958 11
13700.514 13
13701.070 16
13701.626 10
13702.182 8
13702.738 3
13703.294 6
13703.850 12
13704.406 19
13704.962 14
13705.518 17
13706.074 13
13706.630 16
13707.187 19
13707.743 17
13708.299 18
13708.855 16
13709.411 11
13709.967 14
13710.524 9
13711.080 16
13711.636 17
13712.192 24
13712.749 23
13713.305 15
13713.861 26
13714.417 15
13714.974 16
13715.530 18
13716.086 23
13716.643 10
13717.199 10
13717.755 9
13718.312 11
13718.868 14
13719.424 30
13719.981 22
13720.537 10
13721.094 20
13721.650 22
13722.207 17
13722.763 14
13723.319 21
13723.876 16
13724.432 10
13724.989 16
13725.545 15
13726.102 14
13726.658 14
13727.215 18
13727.772 27
13728.328 16
13728.885 24
13729.441 25
13729.998 30
13730.554 23
13731.111 21
13731.668 16
13732.224 18
13732.781 25
13733.338 16
13733.894 21
13734.451 26
13735.008 20
13735.564 16
13736.121 19
13736.678 23
13737.235 20
13737.791 8
13738.348 18
13738.905 36
13739.462 31
13740.019 33
13740.575 25
13741.132 26
13741.689 23
13742.246 35
13742.803 27
13743.360 23
13743.916 30
13744.473 37
13745.030 32
13745.587 26
13746.144 21
13746.701 18
13747.258 27
13747.815 30
13748.372 36
13748.929 38
13749.486 27
13750.043 39
13750.600 43
13751.157 40
13751.714 47
13752.271 37
13752.828 41
13753.385 41
13753.942 33
13754.499 46
13755.056 46
13755.614 41
13756.171 54
13756.728 51
13757.285 56
13757.842 56
13758.399 66
13758.956 69
13759.514 79
13760.071 78
13760.628 66
13761.185 56
13761.743 80
13762.300 80
13762.857 68
13763.414 56
13763.972 52
13764.529 40
13765.086 45
13765.644 50
13766.201 43
13766.758 40
13767.316 34
13767.873 46
13768.430 44
13768.988 53
13769.545 42
13770.103 43
13770.660 30
13771.217 23
13771.775 26
13772.332 22
13772.890 22
13773.447 19
13774.005 17
13774.562 13
13775.120 13
13775.677 13
13776.235 11
13776.792 12
13777.350 13
13777.907 10
13778.465 9
13779.023 15
13779.580 16
13780.138 13
13780.696 15
13781.253 16
13781.811 15
13782.368 11
13782.926 20
13783.484 15
13784.042 23
13784.599 26
13785.157 21
13785.715 18
13786.272 10
13786.830 12
13787.388 19
13787.946 25
13788.503 13
13789.061 12
13789.619 18
13790.177 16
13790.735 14
13791.293 7
13791.850 10
13792.408 14
13792.966 18
13793.524 20
13794.082 10
13794.640 13
13795.198 14
13795.756 15
13796.314 18
13796.872 11
13797.430 13
13797.988 18
13798.546 19
13799.104 18
13799.662 17
13800.220 21
13800.778 13
13801.336 12
13801.894 16
13802.452 19
13803.010 11
13803.568 11
13804.126 15
13804.684 17
13805.242 12
13805.800 20
13806.359 15
13806.917 11
13807.475 18
13808.033 13
13808.591 21
13809.149 13
13809.708 17
13810.266 18
13810.824 8
13811.382 5
13811.941 15
13812.499 18
13813.057 20
13813.615 22
13814.174 17
13814.732 17
13815.290 13
13815.849 10
13816.407 9
13816.965 13
13817.524 13
13818.082 7
13818.641 6
13819.199 6
13819.757 13
13820.316 14
13820.874 14
13821.433 14
13821.991 18
13822.550 16
13823.108 10
13823.667 14
13824.225 15
13824.784 13
13825.342 10
13825.901 11
13826.459 19
13827.018 18
13827.576 29
13828.135 29
13828.694 27
13829.252 23
13829.811 22
13830.370 15
13830.928 16
13831.487 12
13832.045 13
13832.604 22
13833.163 22
13833.722 26
13834.280 33
13834.839 28
13835.398 27
13835.956 25
13836.515 36
13837.074 30
13837.633 35
13838.192 34
13838.750 30
13839.309 32
13839.868 32
13840.427 39
13840.986 37
13841.545 31
13842.103 32
13842.662 39
13843.221 36
13843.780 27
13844.339 17
13844.898 32
13845.457 42
13846.016 42
13846.575 46
13847.134 40
13847.693 28
13848.252 31
13848.811 27
13849.370 25
13849.929 30
13850.488 20
13851.047 29
13851.606 23
13852.165 26
13852.724 24
13853.283 27
13853.842 25
13854.401 37
13854.961 32
13855.520 20
13856.079 28
13856.638 36
13857.197 36
13857.756 41
13858.316 35
13858.875 38
13859.434 45
13859.993 50
13860.552 55
13861.112 69
13861.671 58
13862.230 57
13862.790 58
13863.349 64
13863.908 56
13864.467 63
13865.027 57
13865.586 43
13866.145 49
13866.705 53
13867.264 96
13867.824 104
13868.383 107
13868.942 85
13869.502 100
13870.061 99
13870.621 93
13871.180 109
13871.740 119
13872.299 136
13872.859 125
13873.418 160
13873.978 196
13874.537 206
13875.097 252
13875.656 274
13876.216 279
13876.775 316
13877.335 306
13877.895 332
13878.454 347
13879.014 404
13879.573 393
13880.133 399
13880.693 396
13881.252 417
13881.812 460
13882.372 456
13882.931 450
13883.491 418
13884.051 349
13884.611 358
13885.170 321
13885.730 285
13886.290 226
13886.850 215
13887.409 178
13887.969 154
13888.529 130
13889.089 121
13889.649 116
13890.208 93
13890.768 88
13891.328 74
13891.888 64
13892.448 63
13893.008 57
13893.568 50
13894.128 59
13894.688 53
13895.248 40
13895.808 45
13896.368 52
13896.927 58
13897.487 50
13898.047 42
13898.607 33
13899.168 38
13899.728 34
13900.288 25
13900.848 25
13901.408 28
13901.968 24
13902.528 33
13903.088 32
13903.648 26
13904.208 28
13904.768 24
13905.329 29
13905.889 19
13906.449 13
13907.009 13
13907.569 18
13908.129 18
13908.690 18
13909.250 11
13909.810 20
13910.370 22
13910.931 23
13911.491 35
13912.051 33
13912.611 34
13913.172 29
13913.732 31
13914.292 32
13914.853 29
13915.413 28
13915.973 29
13916.534 24
13917.094 28
13917.655 21
13918.215 18
13918.775 24
13919.336 26
13919.896 40
13920.457 31
13921.017 28
13921.578 22
13922.138 25
13922.699 30
13923.259 30
13923.820 20
13924.380 19
13924.941 19
13925.501 20
13926.062 27
13926.622 28
13927.183 25
13927.744 36
13928.304 40
13928.865 39
13929.426 17
13929.986 22
13930.547 23
13931.108 26
13931.668 24
13932.229 31
13932.790 32
13933.350 36
13933.911 33
13934.472 41
13935.032 35
13935.593 47
13936.154 59
13936.715 48
13937.276 27
13937.836 30
13938.397 32
13938.958 52
13939.519 59
13940.080 58
13940.641 36
13941.201 38
13941.762 53
13942.323 31
13942.884 41
13943.445 28
13944.006 31
13944.567 25
13945.128 12
13945.689 12
13946.250 22
13946.811 24
13947.372 35
13947.933 33
13948.494 31
13949.055 21
13949.616 15
13950.177 13
13950.738 13
13951.299 20
13951.860 21
13952.421 11
13952.982 17
13953.543 22
13954.105 24
13954.666 27
13955.227 25
13955.788 28
13956.349 15
13956.910 16
13957.472 19
13958.033 13
13958.594 17
13959.155 11
13959.717 16
13960.278 18
13960.839 20
13961.400 23
13961.962 18
13962.523 21
13963.084 16
13963.646 10
13964.207 17
13964.768 28
13965.330 21
13965.891 32
13966.452 23
13967.014 16
13967.575 23
13968.137 28
13968.698 24
13969.259 21
13969.821 19
13970.382 14
13970.944 13
13971.505 17
13972.067 18
13972.628 18
13973.190 19
13973.751 22
13974.313 16
13974.874 10
13975.436 18
13975.998 13
13976.559 16
13977.121 14
13977.682 26
13978.244 23
13978.806 20
13979.367 18
13979.929 18
13980.491 29
13981.052 24
13981.614 25
13982.176 14
13982.737 15
13983.299 25
13983.861 25
13984.422 14
13984.984 15
13985.546 15
13986.108 22
13986.670 22
13987.231 18
13987.793 16
13988.355 16
13988.917 12
13989.479 13
13990.040 6
13990.602 13
13991.164 10
13991.726 17
13992.288 11
13992.850 12
13993.412 18
13993.974 17
13994.536 16
13995.098 21
13995.660 14
13996.222 13
13996.784 9
13997.346 13
13997.908 14
13998.470 14
13999.032 10
13999.594 10
14000.156 18
14000.718 17
14001.280 16
14001.842 25
14002.404 17
14002.966 15
14003.528 10
14004.091 4
14004.653 9
14005.215 12
14005.777 17
14006.339 23
14006.901 19
14007.464 20
14008.026 28
14008.588 16
14009.150 12
14009.713 27
14010.275 13
14010.837 8
14011.399 11
14011.962 15
14012.524 22
14013.086 16
14013.649 15
14014.211 9
14014.773 16
14015.336 12
14015.898 22
14016.460 30
14017.023 22
14017.585 14
14018.148 15
14018.710 19
14019.273 19
14019.835 29
14020.397 19
14020.960 26
14021.522 23
14022.085 28
14022.647 35
14023.210 31
14023.772 34
14024.335 31
14024.898 33
14025.460 32
14026.023 25
14026.585 27
14027.148 31
14027.711 17
14028.273 25
14028.836 19
14029.398 29
14029.961 17
14030.524 22
14031.086 30
14031.649 26
14032.212 27
14032.775 36
14033.337 31
14033.900 45
14034.463 55
14035.025 58
14035.588 56
14036.151 62
14036.714 54
14037.277 67
14037.839 97
14038.402 93
14038.965 80
14039.528 97
14040.091 106
14040.654 100
14041.217 117
14041.779 126
14042.342 109
14042.905 109
14043.468 95
14044.031 89
14044.594 83
14045.157 82
14045.720 66
14046.283 50
14046.846 57
14047.409 49
14047.972 43
14048.535 48
14049.098 37
14049.661 23
14050.224 26
14050.787 30
14051.350 43
14051.914 36
14052.477 24
14053.040 20
14053.603 24
14054.166 16
14054.729 7
14055.292 19
14055.856 28
14056.419 27
14056.982 14
14057.545 10
14058.108 16
14058.672 18
14059.235 25
14059.798 20
14060.361 18
14060.925 19
14061.488 13
14062.051 20
14062.615 34
14063.178 22
14063.741 22
14064.305 25
14064.868 24
14065.431 19
14065.995 11
14066.558 17
14067.121 25
14067.685 30
14068.248 30
14068.812 22
14069.375 31
14069.939 41
14070.502 34
14071.066 27
14071.629 31
14072.193 33
14072.756 27
14073.320 22
14073.883 24
14074.447 14
14075.010 8
14075.574 19
14076.137 19
14076.701 16
14077.265 15
14077.828 31
14078.392 35
14078.956 30
14079.519 34
14080.083 25
14080.647 28
14081.210 26
14081.774 21
14082.338 19
14082.901 17
14083.465 21
14084.029 33
14084.593 41
14085.156 24
14085.720 26
14086.284 18
14086.848 19
14087.412 26
14087.975 33
14088.539 25
14089.103 13
14089.667 37
14090.231 28
14090.795 30
14091.358 22
14091.922 20
14092.486 23
14093.050 23
14093.614 23
14094.178 12
14094.742 19
14095.306 19
14095.870 21
14096.434 26
14096.998 21
14097.562 9
14098.126 17
14098.690 22
14099.254 32
14099.818 17
14100.382 16
14100.946 20
14101.510 17
14102.075 12
14102.639 5
14103.203 12
14103.767 15
14104.331 11
14104.895 15
14105.459 10
14106.024 13
14106.588 9
14107.152 14
14107.716 12
14108.280 12
14108.845 11
14109.409 8
14109.973 21
14110.537 19
14111.102 25
14111.666 19
14112.230 14
14112.795 19
14113.359 15
14113.923 27
14114.488 17
14115.052 8
14115.616 4
14116.181 5
14116.745 25
14117.310 14
14117.874 17
14118.438 17
14119.003 8
14119.567 14
14120.132 13
14120.696 22
14121.261 14
14121.825 15
14122.390 18
14122.954 8
14123.519 15
14124.083 13
14124.648 11
14125.213 10
14125.777 13
14126.342 24
14126.906 28
14127.471 19
14128.036 18
14128.600 17
14129.165 18
14129.730 14
14130.294 18
14130.859 14
14131.424 9
14131.988 32
14132.553 40
14133.118 24
14133.682 21
14134.247 16
14134.812 14
14135.377 19
14135.942 19
14136.506 19
14137.071 9
14137.636 6
14138.201 13
14138.766 12
14139.330 11
14139.895 13
14140.460 26
14141.025 20
14141.590 20
14142.155 15
14142.720 21
14143.285 13
14143.850 7
14144.415 12
14144.980 9
14145.545 15
14146.110 24
14146.675 10
14147.240 18
14147.805 19
14148.370 20
14148.935 13
14149.500 21
14150.065 26
14150.630 24
14151.195 17
14151.760 14
14152.325 12
14152.890 13
14153.455 18
14154.021 18
14154.586 11
14155.151 19
14155.716 22
14156.281 14
14156.846 14
14157.412 7
14157.977 10
14158.542 7
14159.107 5
14159.673 9
14160.238 3
14160.803 8
14161.368 10
14161.934 10
14162.499 11
14163.064 8
14163.630 15
14164.195 16
14164.760 15
14165.326 11
14165.891 7
14166.457 8
14167.022 11
14167.587 12
14168.153 15
14168.718 7
14169.284 7
14169.849 6
14170.415 7
14170.980 8
14171.546 8
14172.111 4
14172.677 7
14173.242 10
14173.808 9
14174.373 8
14174.939 9
14175.504 9
14176.070 8
14176.636 12
14177.201 8
14177.767 7
14178.332 6
14178.898 8
14179.464 4
14180.029 8
14180.595 5
14181.161 7
14181.726 8
14182.292 5
14182.858 3
14183.424 8
14183.989 12
14184.555 13
14185.121 9
14185.687 6
14186.252 5
14186.818 9
14187.384 8
14187.950 5
14188.516 10
14189.082 11
14189.647 14
14190.213 12
14190.779 9
14191.345 6
14191.911 7
14192.477 15
14193.043 10
14193.609 10
14194.175 10
14194.741 4
14195.307 8
14195.873 9
14196.439 12
14197.005 11
14197.571 7
14198.137 10
14198.703 6
14199.269 18
14199.835 14
14200.401 6
14200.967 10
14201.533 9
14202.099 13
14202.665 9
14203.231 7
14203.798 7
14204.364 4
14204.930 5
14205.496 5
14206.062 2
14206.628 6
14207.195 2
14207.761 10
14208.327 6
14208.893 8
14209.460 7
14210.026 4
14210.592 10
14211.158 12
14211.725 7
14212.291 7
14212.857 8
14213.424 7
14213.990 12
14214.556 15
14215.123 10
14215.689 7
14216.255 5
14216.822 5
14217.388 12
14217.955 6
14218.521 2
14219.088 6
14219.654 7
14220.221 6
14220.787 4
14221.353 6
14221.920 16
14222.486 6
14223.053 6
14223.620 3
14224.186 9
14224.753 13
14225.319 5
14225.886 5
14226.452 5
14227.019 3
14227.586 7
14228.152 11
14228.719 7
14229.286 11
14229.852 14
14230.419 12
14230.986 13
14231.552 10
14232.119 12
14232.686 8
14233.252 5
14233.819 7
14234.386 7
14234.953 16
14235.519 14
14236.086 10
14236.653 9
14237.220 2
14237.787 2
14238.353 4
14238.920 9
14239.487 8
14240.054 12
14240.621 7
14241.188 1
14241.755 6
14242.322 5
14242.888 4
14243.455 5
14244.022 4
14244.589 0
14245.156 3
14245.723 4
14246.290 2
14246.857 0
14247.424 3
14247.991 4
14248.558 11
14249.125 13
14249.692 6
14250.259 4
14250.827 7
14251.394 8
14251.961 5
14252.528 12
14253.095 10
14253.662 6
14254.229 4
14254.796 8
14255.364 4
14255.931 7
14256.498 7
14257.065 7
14257.632 2
14258.200 9
14258.767 13
14259.334 10
14259.901 14
14260.469 13
14261.036 10
14261.603 7
14262.170 6
14262.738 5
14263.305 11
14263.872 3
14264.440 8
14265.007 8
14265.575 7
14266.142 6
14266.709 12
14267.277 12
14267.844 15
14268.412 6
14268.979 3
14269.546 4
14270.114 7
14270.681 9
14271.249 9
14271.816 10
14272.384 11
14272.951 8
14273.519 5
14274.086 11
14274.654 6
14275.222 6
14275.789 6
14276.357 6
14276.924 8
14277.492 6
14278.060 8
14278.627 5
14279.195 9
14279.763 5
14280.330 7
14280.898 12
14281.466 2
14282.033 9
14282.601 6
14283.169 10
14283.736 5
14284.304 1
14284.872 2
14285.440 9
14286.007 11
14286.575 15
14287.143 8
14287.711 10
14288.279 9
14288.847 10
14289.414 10
14289.982 7
14290.550 10
14291.118 9
14291.686 8
14292.254 17
14292.822 13
14293.390 5
14293.958 11
14294.526 13
14295.093 11
14295.661 7
14296.229 5
14296.797 5
14297.365 10
14297.933 6
14298.501 6
14299.070 7
14299.638 3
14300.206 12
14300.774 12
14301.342 8
14301.910 5
14302.478 0
14303.046 7
14303.614 9
14304.182 11
14304.751 6
14305.319 3
14305.887 3
14306.455 7
14307.023 10
14307.591 9
14308.160 4
14308.728 7
14309.296 7
14309.864 8
14310.433 5
14311.001 1
14311.569 3
14312.138 3
14312.706 6
14313.274 11
14313.843 5
14314.411 9
14314.979 9
14315.548 12
14316.116 12
14316.684 6
14317.253 7
14317.821 10
14318.390 9
14318.958 6
14319.526 12
14320.095 8
14320.663 6
14321.232 4
14321.800 9
14322.369 5
14322.937 6
14323.506 12
14324.074 6
14324.643 11
14325.212 12
14325.780 6
14326.349 10
14326.917 2
14327.486 4
14328.055 12
14328.623 14
14329.192 7
14329.760 10
14330.329 4
14330.898 10
14331.466 16
14332.035 6
14332.604 10
14333.173 10
14333.741 13
14334.310 13
14334.879 6
14335.448 15
14336.016 12
14336.585 13
14337.154 8
14337.723 14
14338.292 11
14338.860 7
14339.429 10
14339.998 6
14340.567 11
14341.136 7
14341.705 8
14342.274 6
14342.843 5
14343.411 9
14343.980 8
14344.549 3
14345.118 1
14345.687 6
14346.256 10
14346.825 11
14347.394 10
14347.963 8
14348.532 5
14349.101 6
14349.670 2
14350.239 3
14350.808 4
14351.378 2
14351.947 8
14352.516 5
14353.085 7
14353.654 9
14354.223 6
14354.792 8
14355.361 8
14355.931 8
14356.500 7
14357.069 11
14357.638 10
14358.207 12
14358.777 8
14359.346 8
14359.915 8
14360.484 24
14361.054 20
14361.623 16
14362.192 14
14362.761 10
14363.331 13
14363.900 9
14364.469 4
14365.039 4
14365.608 14
14366.178 15
14366.747 9
14367.316 3
14367.886 1
14368.455 1
14369.025 6
14369.594 5
14370.163 6
14370.733 6
14371.302 4
14371.872 10
14372.441 8
14373.011 6
14373.580 4
14374.150 7
14374.720 5
14375.289 2
14375.859 3
14376.428 7
14376.998 9
14377.567 17
14378.137 18
14378.707 17
14379.276 12
14379.846 5
14380.416 12
14380.985 9
14381.555 2
14382.125 7
14382.694 8
14383.264 13
14383.834 11
14384.403 4
14384.973 9
14385.543 13
14386.113 6
14386.683 6
14387.252 5
14387.822 6
14388.392 4
14388.962 3
14389.532 0
14390.101 8
14390.671 3
14391.241 7
14391.811 14
14392.381 11
14392.951 4
14393.521 1
14394.091 5
14394.661 5
14395.231 3
14395.801 7
14396.371 5
14396.941 4
14397.511 3
14398.081 1
14398.651 6
14399.221 5
14399.791 8
14400.361 12
14400.931 12
14401.501 10
14402.071 4
14402.641 8
14403.211 9
14403.781 6
14404.351 9
14404.921 11
14405.492 4
14406.062 4
14406.632 4
14407.202 4
14407.772 11
14408.343 14
14408.913 14
14409.483 10
14410.053 8
14410.624 6
14411.194 5
14411.764 3
14412.334 3
14412.905 5
14413.475 4
14414.045 3
14414.616 0
14415.186 6
14415.756 2
14416.327 12
14416.897 9
14417.467 6
14418.038 4
14418.608 5
14419.179 3
14419.749 1
14420.320 7
14420.890 13
14421.461 9
14422.031 2
14422.602 5
14423.172 6
14423.743 9
14424.313 4
14424.884 6
14425.454 2
14426.025 10
14426.595 4
14427.166 2
14427.736 9
14428.307 4
14428.878 5
14429.448 1
14430.019 7
14430.590 7
14431.160 10
14431.731 6
14432.302 4
14432.872 5
14433.443 2
14434.014 1
14434.584 2
14435.155 8
14435.726 3
14436.297 1
14436.868 4
14437.438 3
14438.009 11
14438.580 8
14439.151 5
14439.722 1
14440.292 5
14440.863 3
14441.434 5
14442.005 3
14442.576 1
14443.147 6
14443.718 8
14444.289 7
14444.860 4
14445.430 2
14446.001 4
14446.572 3
14447.143 3
14447.714 5
14448.285 6
14448.856 5
14449.427 4
14449.998 10
14450.570 14
14451.141 5
14451.712 8
14452.283 7
14452.854 3
14453.425 9
14453.996 9
14454.567 4
14455.138 9
14455.709 8
14456.281 8
14456.852 5
14457.423 0
14457.994 5
14458.565 5
14459.137 7
14459.708 14
14460.279 6
14460.850 5
14461.422 5
14461.993 3
14462.564 9
14463.135 5
14463.707 4
14464.278 3
14464.849 5
14465.421 7
14465.992 4
14466.563 5
14467.135 10
14467.706 8
14468.278 6
14468.849 2
14469.420 0
14469.992 1
14470.563 6
14471.135 5
14471.706 2
14472.278 2
14472.849 1
14473.421 5
14473.992 3
14474.564 5
14475.135 6
14475.707 5
14476.278 4
14476.850 3
14477.421 12
14477.993 8
14478.565 7
14479.136 10
14479.708 5
14480.280 4
14480.851 4
14481.423 16
14481.995 8
14482.566 6
14483.138 9
14483.710 7
14484.281 7
14484.853 10
14485.425 6
14485.997 11
14486.568 16
14487.140 7
14487.712 1
14488.284 2
14488.855 6
14489.427 11
14489.999 13
14490.571 12
14491.143 8
14491.715 8
14492.286 9
14492.858 12
14493.430 10
14494.002 5
14494.574 6
14495.146 6
14495.718 4
14496.290 14
14496.862 20
14497.434 15
14498.006 8
14498.578 12
14499.150 7
14499.722 1
14500.294 6
14500.866 7
14501.438 2
14502.010 1
14502.582 1
14503.154 2
14503.726 3
14504.298 3
14504.871 4
14505.443 4
14506.015 7
14506.587 9
14507.159 12
14507.731 9
14508.304 5
14508.876 4
14509.448 1
14510.020 3
14510.592 8
14511.165 4
14511.737 5
14512.309 8
14512.881 10
14513.454 6
14514.026 8
14514.598 4
14515.171 1
14515.743 3
14516.315 4
14516.888 4
14517.460 3
14518.032 6
14518.605 7
14519.177 2
14519.750 3
14520.322 6
14520.895 5
14521.467 8
14522.039 9
14522.612 11
14523.184 11
14523.757 7
14524.329 8
14524.902 9
14525.474 12
14526.047 7
14526.620 4
14527.192 7
14527.765 8
14528.337 4
14528.910 8
14529.482 4
14530.055 2
14530.628 3
14531.200 7
14531.773 9
14532.346 5
14532.918 8
14533.491 1
14534.064 4
14534.636 6
14535.209 5
14535.782 3
14536.355 4
14536.927 6
14537.500 2
14538.073 7
14538.646 3
14539.219 3
14539.791 15
14540.364 15
14540.937 15
14541.510 10
14542.083 3
14542.656 2
14543.228 4
14543.801 3
14544.374 2
14544.947 4
14545.520 1
14546.093 6
14546.666 13
14547.239 15
14547.812 7
14548.385 9
14548.958 4
14549.531 6
14550.104 4
14550.677 9
14551.250 5
14551.823 9
14552.396 9
14552.969 12
14553.542 18
14554.115 12
14554.688 6
14555.261 7
14555.835 10
14556.408 5
14556.981 6
14557.554 3
14558.127 3
14558.700 4
14559.274 4
14559.847 5
14560.420 3
14560.993 10
14561.567 9
14562.140 4
14562.713 3
14563.286 1
14563.860 3
14564.433 2
14565.006 6
14565.580 8
14566.153 4
14566.726 5
14567.300 6
14567.873 4
14568.446 4
14569.020 5
14569.593 4
14570.166 10
14570.740 20
14571.313 20
14571.887 20
14572.460 29
14573.034 24
14573.607 14
14574.181 3
14574.754 4
14575.328 10
14575.901 6
14576.475 3
14577.048 8
14577.622 8
14578.195 7
14578.769 3
14579.343 2
14579.916 8
14580.490 6
14581.063 2
14581.637 3
14582.211 6
14582.784 8
14583.358 7
14583.932 5
14584.505 6
14585.079 12
14585.653 11
14586.227 5
14586.800 5
14587.374 7
14587.948 12
14588.522 14
14589.095 7
14589.669 8
14590.243 8
14590.817 6
14591.391 7
14591.964 7
14592.538 6
14593.112 12
14593.686 5
14594.260 7
14594.834 9
14595.408 8
14595.982 4
14596.556 4
14597.130 3
14597.703 4
14598.277 12
14598.851 6
14599.425 7
14599.999 10
14600.573 9
14601.147 6
14601.721 8
14602.296 5
14602.870 4
14603.444 1
14604.018 3
14604.592 5
14605.166 11
14605.740 7
14606.314 7
14606.888 5
14607.462 9
14608.037 13
14608.611 6
14609.185 7
14609.759 10
14610.333 9
14610.908 8
14611.482 11
14612.056 10
14612.630 6
14613.204 6
14613.779 4
14614.353 4
14614.927 8
14615.502 9
14616.076 4
14616.650 6
14617.225 5
14617.799 6
14618.373 2
14618.948 3
14619.522 9
14620.096 17
14620.671 11
14621.245 8
14621.820 8
14622.394 2
14622.969 3
14623.543 1
14624.118 7
14624.692 8
14625.267 6
14625.841 3
14626.416 4
14626.990 3
14627.565 12
14628.139 9
14628.714 3
14629.288 2
14629.863 5
14630.437 5
14631.012 5
14631.587 5
14632.161 7
14632.736 10
14633.311 7
14633.885 3
14634.460 3
14635.035 8
14635.609 8
14636.184 9
14636.759 11
14637.334 5
14637.908 6
14638.483 3
14639.058 7
14639.633 6
14640.207 11
14640.782 6
14641.357 2
14641.932 2
14642.507 12
14643.081 22
14643.656 18
14644.231 14
14644.806 9
14645.381 5
14645.956 5
14646.531 8
14647.106 3
14647.681 10
14648.256 12
14648.831 8
14649.406 2
14649.981 7
14650.556 6
14651.131 2
14651.706 3
14652.281 8
14652.856 5
14653.431 3
14654.006 5
14654.581 4
14655.156 7
14655.731 4
14656.306 5
14656.881 3
14657.456 2
14658.031 4
14658.607 12
14659.182 5
14659.757 3
14660.332 8
14660.907 9
14661.483 4
14662.058 9
14662.633 10
14663.208 13
14663.783 10
14664.359 9
14664.934 8
14665.509 7
14666.085 3
14666.660 5
14667.235 5
14667.811 6
14668.386 2
14668.961 2
14669.537 2
14670.112 10
14670.687 9
14671.263 7
14671.838 6
14672.414 4
14672.989 3
14673.565 5
14674.140 3
14674.715 9
14675.291 10
14675.866 8
14676.442 2
14677.017 3
14677.593 6
14678.169 3
14678.744 7
14679.320 13
14679.895 8
14680.471 4
14681.046 1
14681.622 4
14682.198 7
14682.773 6
14683.349 5
14683.924 1
14684.500 6
14685.076 6
14685.652 10
14686.227 11
14686.803 6
14687.379 6
14687.954 7
14688.530 9
14689.106 5
14689.682 4
14690.257 8
14690.833 8
14691.409 16
14691.985 10
14692.561 7
14693.136 5
14693.712 7
14694.288 2
14694.864 6
14695.440 11
14696.016 11
14696.592 11
14697.168 10
14697.743 7
14698.319 7
14698.895 6
14699.471 3
14700.047 8
14700.623 7
14701.199 4
14701.775 3
14702.351 4
14702.927 14
14703.503 18
14704.079 12
14704.655 8
14705.231 8
14705.808 8
14706.384 13
14706.960 10
14707.536 13
14708.112 7
14708.688 4
14709.264 5
14709.840 9
14710.417 7
14710.993 3
14711.569 3
14712.145 8
14712.721 10
14713.298 9
14713.874 6
14714.450 5
14715.026 7
14715.603 6
14716.179 4
14716.755 7
14717.331 5
14717.908 9
14718.484 2
14719.060 5
14719.637 4
14720.213 1
14720.790 5
14721.366 1
14721.942 5
14722.519 6
14723.095 7
14723.672 6
14724.248 3
14724.824 12
14725.401 6
14725.977 9
14726.554 4
14727.130 1
14727.707 7
14728.283 8
14728.860 6
14729.437 6
14730.013 4
14730.590 15
14731.166 18
14731.743 12
14732.319 7
14732.896 7
14733.473 0
14734.049 2
14734.626 4
14735.203 9
14735.779 11
14736.356 7
14736.933 4
14737.509 2
14738.086 12
14738.663 5
14739.239 2
14739.816 4
14740.393 3
14740.970 2
14741.547 2
14742.123 9
14742.700 8
14743.277 3
14743.854 3
14744.431 5
14745.007 6
14745.584 3
14746.161 5
14746.738 5
14747.315 2
14747.892 2
14748.469 2
14749.046 13
14749.623 13
14750.200 9
14750.777 13
14751.354 6
14751.930 8
14752.507 11
14753.085 8
14753.662 13
14754.239 7
14754.816 4
14755.393 6
14755.970 3
14756.547 3
14757.124 4
14757.701 5
14758.278 6
14758.855 8
14759.432 7
14760.009 6
14760.587 4
14761.164 4
14761.741 3
14762.318 4
14762.895 5
14763.473 3
14764.050 5
14764.627 4
14765.204 8
14765.781 5
14766.359 7
14766.936 7
14767.513 10
14768.091 10
14768.668 8
14769.245 5
14769.823 6
14770.400 10
14770.977 7
14771.555 7
14772.132 4
14772.709 10
14773.287 8
14773.864 11
14774.442 8
14775.019 5
14775.597 6
14776.174 5
14776.751 11
14777.329 5
14777.906 11
14778.484 9
14779.061 15
14779.639 13
14780.217 9
14780.794 7
14781.372 5
14781.949 1
14782.527 11
14783.104 11
14783.682 14
14784.260 9
14784.837 2
14785.415 1
14785.993 3
14786.570 3
14787.148 7
14787.726 4
14788.303 3
14788.881 4
14789.459 6
14790.036 2
14790.614 1
14791.192 1
14791.770 3
14792.347 7
14792.925 5
14793.503 2
14794.081 5
14794.659 8
14795.236 12
14795.814 7
14796.392 12
14796.970 14
14797.548 10
14798.126 9
14798.704 5
14799.282 3
14799.860 12
14800.437 8
14801.015 2
14801.593 9
14802.171 5
14802.749 6
14803.327 3
14803.905 2
14804.483 9
14805.061 8
14805.639 9
14806.217 5
14806.796 6
14807.374 6
14807.952 4
14808.530 2
14809.108 8
14809.686 7
14810.264 8
14810.842 6
14811.420 2
14811.999 3
14812.577 5
14813.155 4
14813.733 1
14814.311 3
14814.890 4
14815.468 6
14816.046 6
14816.624 6
14817.202 5
14817.781 5
14818.359 10
14818.937 9
14819.516 10
14820.094 17
14820.672 9
14821.251 8
14821.829 4
14822.407 3
14822.986 6
14823.564 5
14824.143 6
14824.721 3
14825.299 4
14825.878 9
14826.456 10
14827.035 6
14827.613 4
14828.192 5
14828.770 7
14829.349 2
14829.927 0
14830.506 6
14831.084 11
14831.663 18
14832.241 10
14832.820 8
14833.398 6
14833.977 7
14834.556 5
14835.134 4
14835.713 6
14836.291 6
14836.870 6
14837.449 5
14838.027 4
14838.606 3
14839.185 0
14839.764 4
14840.342 4
14840.921 0
14841.500 6
14842.078 2
14842.657 1
14843.236 5
14843.815 11
14844.394 4
14844.972 1
14845.551 5
14846.130 2
14846.709 3
14847.288 7
14847.867 13
14848.445 6
14849.024 5
14849.603 7
14850.182 5
14850.761 6
14851.340 6
14851.919 4
14852.498 8
14853.077 5
14853.656 9
14854.235 4
14854.814 1
14855.393 2
14855.972 5
14856.551 6
14857.130 11
14857.709 10
14858.288 5
14858.867 11
14859.446 9
14860.025 5
14860.604 7
14861.183 3
14861.763 1
14862.342 3
14862.921 4
14863.500 9
14864.079 5
14864.658 5
14865.238 0
14865.817 4
14866.396 6
14866.975 1
14867.555 1
14868.134 5
14868.713 3
14869.292 9
14869.872 4
14870.451 8
14871.030 3
14871.610 2
14872.189 5
14872.768 4
14873.348 4
14873.927 5
14874.506 8
14875.086 12
14875.665 8
14876.245 4
14876.824 5
14877.403 8
14877.983 9
14878.562 7
14879.142 7
14879.721 5
14880.301 7
14880.880 9
14881.460 1
14882.039 4
14882.619 0
14883.198 4
14883.778 6
14884.358 8
14884.937 6
14885.517 7
14886.096 11
14886.676 10
14887.256 2
14887.835 3
14888.415 3
14888.995 5
14889.574 4
14890.154 4
14890.734 3
14891.313 3
14891.893 2
14892.473 2
14893.053 0
14893.632 1
14894.212 3
14894.792 4
14895.372 10
14895.951 4
14896.531 1
14897.111 1
14897.691 0
14898.271 5
14898.851 1
14899.430 3
14900.010 3
14900.590 4
14901.170 4
14901.750 8
14902.330 7
14902.910 7
14903.490 6
14904.070 8
14904.650 5
14905.230 9
14905.810 12
14906.390 5
14906.970 0
14907.550 4
14908.130 6
14908.710 6
14909.290 3
14909.870 4
14910.450 5
14911.030 8
14911.610 7
14912.190 3
14912.770 1
14913.351 10
14913.931 3
14914.511 5
14915.091 6
14915.671 6
14916.251 4
14916.832 3
14917.412 3
14917.992 3
14918.572 7
14919.153 7
14919.733 2
14920.313 3
14920.893 1
14921.474 0
14922.054 5
14922.634 6
14923.215 8
14923.795 4
14924.375 3
14924.956 7
14925.536 3
14926.117 7
14926.697 4
14927.277 4
14927.858 0
14928.438 8
14929.019 6
14929.599 6
14930.180 5
14930.760 3
14931.341 11
14931.921 6
14932.502 2
14933.082 4
14933.663 2
14934.243 12
14934.824 6
14935.404 4
14935.985 8
14936.565 6
14937.146 2
14937.727 4
14938.307 7
14938.888 7
14939.469 7
14940.049 5
14940.630 8
14941.211 11
14941.791 9
14942.372 14
14942.953 15
14943.533 15
14944.114 8
14944.695 11
14945.276 5
14945.856 2
14946.437 1
14947.018 4
14947.599 6
14948.180 6
14948.760 3
14949.341 1
14949.922 9
14950.503 3
14951.084 3
14951.665 3
14952.246 11
14952.827 8
14953.408 4
14953.988 6
14954.569 9
14955.150 3
14955.731 9
14956.312 7
14956.893 8
14957.474 6
14958.055 5
14958.636 0
14959.217 2
14959.798 1
14960.379 3
14960.960 2
14961.542 2
14962.123 5
14962.704 7
14963.285 3
14963.866 10
14964.447 13
14965.028 12
14965.609 17
14966.191 9
14966.772 7
14967.353 3
14967.934 3
14968.515 6
14969.097 15
14969.678 11
14970.259 7
14970.840 8
14971.422 7
14972.003 9
14972.584 9
14973.165 5
14973.747 5
14974.328 4
14974.909 6
14975.491 3
14976.072 2
14976.654 3
14977.235 3
14977.816 5
14978.398 7
14978.979 22
14979.561 14
14980.142 10
14980.723 14
14981.305 12
14981.886 8
14982.468 12
14983.049 12
14983.631 9
14984.212 6
14984.794 9
14985.375 5
14985.957 6
14986.539 7
14987.120 2
14987.702 4
14988.283 13
14988.865 9
14989.447 8
14990.028 9
14990.610 6
14991.191 7
14991.773 11
14992.355 9
14992.937 2
14993.518 7
14994.100 10
14994.682 9
14995.263 12
14995.845 7
14996.427 9
14997.009 10
14997.590 7
14998.172 3
14998.754 13
14999.336 11
14999.918 10
15000.500 6
15001.081 3
15001.663 5
15002.245 4
15002.827 6
15003.409 7
15003.991 6
15004.573 6
15005.155 3
15005.737 3
15006.318 8
15006.900 7
15007.482 3
15008.064 5
15008.646 5
15009.228 4
15009.810 3
15010.392 2
15010.974 4
15011.557 2
15012.139 4
15012.721 3
15013.303 10
15013.885 10
15014.467 13
15015.049 9
15015.631 3
15016.213 2
15016.795 6
15017.378 9
15017.960 11
15018.542 19
15019.124 12
15019.706 8
15020.289 6
15020.871 6
15021.453 8
15022.035 6
15022.618 6
15023.200 4
15023.782 3
15024.364 5
15024.947 4
15025.529 6
15026.111 4
15026.694 4
15027.276 2
15027.859 6
15028.441 13
15029.023 9
15029.606 16
15030.188 9
15030.771 8
15031.353 8
15031.935 8
15032.518 3
15033.100 4
15033.683 5
15034.265 3
15034.848 4
15035.430 3
15036.013 12
15036.595 6
15037.178 4
15037.760 3
15038.343 7
15038.926 9
15039.508 9
15040.091 7
15040.673 15
15041.256 12
15041.839 9
15042.421 7
15043.004 9
15043.587 4
15044.169 6
15044.752 8
15045.335 6
15045.917 4
15046.500 3
15047.083 4
15047.666 7
15048.248 3
15048.831 9
15049.414 13
15049.997 7
15050.580 7
15051.162 6
15051.745 6
15052.328 2
15052.911 3
15053.494 8
15054.077 14
15054.660 8
15055.242 3
15055.825 6
15056.408 7
15056.991 9
15057.574 9
15058.157 3
15058.740 3
15059.323 6
15059.906 13
15060.489 9
15061.072 6
15061.655 9
15062.238 19
15062.821 18
15063.404 9
15063.987 9
15064.570 14
15065.153 12
15065.737 13
15066.320 4
15066.903 10
15067.486 20
15068.069 11
15068.652 10
15069.235 14
15069.819 10
15070.402 14
15070.985 9
15071.568 16
15072.151 14
15072.735 13
15073.318 20
15073.901 18
15074.484 15
15075.068 14
15075.651 16
15076.234 16
15076.818 12
15077.401 13
15077.984 14
15078.568 13
15079.151 13
15079.734 19
15080.318 14
15080.901 21
15081.485 16
15082.068 29
15082.651 21
15083.235 7
15083.818 5
15084.402 8
15084.985 11
15085.569 15
15086.152 15
15086.736 13
15087.319 19
15087.903 13
15088.486 17
15089.070 15
15089.653 10
15090.237 8
15090.821 12
15091.404 12
15091.988 12
15092.571 16
15093.155 15
15093.739 26
15094.322 25
15094.906 22
15095.490 25
15096.073 32
15096.657 26
15097.241 20
15097.825 19
15098.408 21
15098.992 27
15099.576 25
15100.160 27
15100.743 25
15101.327 34
15101.911 46
15102.495 48
15103.079 36
15103.662 35
15104.246 48
15104.830 43
15105.414 43
15105.998 41
15106.582 37
15107.166 47
15107.750 54
15108.334 44
15108.917 58
15109.501 75
15110.085 96
15110.669 104
15111.253 127
15111.837 108
15112.421 99
15113.005 101
15113.589 113
15114.173 111
15114.757 119
15115.342 136
15115.926 153
15116.510 191
15117.094 210
15117.678 267
15118.262 283
15118.846 285
15119.430 291
15120.014 298
15120.599 308
15121.183 276
15121.767 304
15122.351 322
15122.935 378
15123.520 423
15124.104 478
15124.688 555
15125.272 538
15125.857 547
15126.441 570
15127.025 550
15127.609 605
15128.194 613
15128.778 576
15129.362 521
15129.947 487
15130.531 469
15131.116 407
15131.700 356
15132.284 352
15132.869 321
15133.453 275
15134.038 246
15134.622 218
15135.206 205
15135.791 168
15136.375 132
15136.960 138
15137.544 103
15138.129 95
15138.713 73
15139.298 54
15139.882 54
15140.467 41
15141.052 36
15141.636 49
15142.221 67
15142.805 56
15143.390 45
15143.974 40
15144.559 33
15145.144 42
15145.728 29
15146.313 27
15146.898 30
15147.482 30
15148.067 23
15148.652 19
15149.237 17
15149.821 23
15150.406 31
15150.991 33
15151.576 13
15152.160 18
15152.745 21
15153.330 21
15153.915 9
15154.500 18
15155.084 13
15155.669 16
15156.254 19
15156.839 21
15157.424 17
15158.009 17
15158.594 19
15159.178 16
15159.763 15
15160.348 11
15160.933 25
15161.518 22
15162.103 13
15162.688 11
15163.273 17
15163.858 19
15164.443 11
15165.028 16
15165.613 18
15166.198 14
15166.783 17
15167.368 9
15167.954 6
15168.539 9
15169.124 11
15169.709 7
15170.294 4
15170.879 12
15171.464 16
15172.049 12
15172.635 8
15173.220 8
15173.805 13
15174.390 7
15174.975 14
15175.561 17
15176.146 9
15176.731 3
15177.316 7
15177.902 7
15178.487 3
15179.072 8
15179.657 6
15180.243 9
15180.828 11
15181.413 6
15181.999 14
15182.584 11
15183.170 7
15183.755 7
15184.340 8
15184.926 6
15185.511 7
15186.097 5
15186.682 2
15187.268 6
15187.853 8
15188.438 7
15189.024 10
15189.609 12
15190.195 15
15190.780 12
15191.366 7
15191.952 3
15192.537 5
15193.123 6
15193.708 4
15194.294 5
15194.879 8
15195.465 10
15196.051 17
15196.636 15
15197.222 8
15197.808 4
15198.393 1
15198.979 3
15199.565 7
15200.150 8
15200.736 8
15201.322 9
15201.908 10
15202.493 7
15203.079 4
15203.665 6
15204.251 6
15204.836 3
15205.422 2
15206.008 4
15206.594 3
15207.180 10
15207.766 4
15208.351 10
15208.937 4
15209.523 7
15210.109 5
15210.695 3
15211.281 8
15211.867 8
15212.453 5
15213.039 6
15213.625 6
15214.211 5
15214.797 7
15215.383 2
15215.969 3
15216.555 7
15217.141 8
15217.727 7
15218.313 9
15218.899 7
15219.485 2
15220.071 0
15220.657 6
15221.243 2
15221.829 4
15222.415 5
15223.002 9
15223.588 8
15224.174 5
15224.760 4
15225.346 11
15225.932 10
15226.519 3
15227.105 6
15227.691 11
15228.277 12
15228.864 4
15229.450 2
15230.036 5
15230.622 7
15231.209 10
15231.795 7
15232.381 9
15232.968 8
15233.554 14
15234.140 12
15234.727 11
15235.313 15
15235.900 17
15236.486 2
15237.072 4
15237.659 4
15238.245 8
15238.832 5
15239.418 9
15240.005 11
15240.591 7
15241.178 3
15241.764 5
15242.351 2
15242.937 6
15243.524 13
15244.110 10
15244.697 7
15245.283 5
15245.870 2
15246.457 3
15247.043 7
15247.630 7
15248.216 6
15248.803 14
15249.390 8
15249.976 5
15250.563 7
15251.150 8
15251.736 9
15252.323 9
15252.910 6
15253.497 8
15254.083 9
15254.670 7
15255.257 4
15255.844 1
15256.430 5
15257.017 11
15257.604 7
15258.191 7
15258.778 6
15259.365 8
15259.951 4
15260.538 5
15261.125 5
15261.712 7
15262.299 7
15262.886 5
15263.473 5
15264.060 6
15264.647 4
15265.234 2
15265.821 11
15266.408 4
15266.995 3
15267.582 4
15268.169 10
15268.756 6
15269.343 8
15269.930 6
15270.517 7
15271.104 12
15271.691 12
15272.278 8
15272.865 11
15273.452 9
15274.039 7
15274.627 2
15275.214 5
15275.801 12
15276.388 9
15276.975 5
15277.562 7
15278.150 6
15278.737 4
15279.324 5
15279.911 4
15280.499 4
15281.086 4
15281.673 4
15282.260 7
15282.848 7
15283.435 8
15284.022 10
15284.610 13
15285.197 8
15285.784 11
15286.372 3
15286.959 3
15287.546 3
15288.134 4
15288.721 6
15289.309 4
15289.896 4
15290.484 5
15291.071 11
15291.658 11
15292.246 6
15292.833 14
15293.421 7
15294.008 10
15294.596 13
15295.184 11
15295.771 8
15296.359 13
15296.946 5
15297.534 3
15298.121 7
15298.709 3
15299.297 6
15299.884 12
15300.472 13
15301.059 11
15301.647 9
15302.235 15
15302.822 16
15303.410 10
15303.998 14
15304.586 18
15305.173 15
15305.761 16
15306.349 15
15306.937 9
15307.524 6
15308.112 3
15308.700 9
15309.288 6
15309.876 13
15310.463 13
15311.051 5
15311.639 11
15312.227 8
15312.815 4
15313.403 5
15313.991 6
15314.579 7
15315.166 9
15315.754 10
15316.342 8
15316.930 3
15317.518 8
15318.106 8
15318.694 7
15319.282 11
15319.870 9
15320.458 10
15321.046 7
15321.634 6
15322.222 14
15322.810 19
15323.398 12
15323.987 13
15324.575 17
15325.163 9
15325.751 18
15326.339 15
15326.927 11
15327.515 18
15328.104 20
15328.692 22
15329.280 18
15329.868 13
15330.456 7
15331.045 5
15331.633 9
15332.221 24
15332.809 18
15333.398 16
15333.986 21
15334.574 14
15335.162 14
15335.751 15
15336.339 11
15336.927 14
15337.516 14
15338.104 14
15338.692 20
15339.281 14
15339.869 10
15340.458 13
15341.046 19
15341.634 11
15342.223 21
15342.811 22
15343.400 14
15343.988 16
15344.577 15
15345.165 10
15345.754 11
15346.342 9
15346.931 9
15347.519 10
15348.108 4
15348.697 6
15349.285 7
15349.874 6
15350.462 6
15351.051 7
15351.640 9
15352.228 11
15352.817 8
15353.405 8
15353.994 10
15354.583 10
15355.171 8
15355.760 7
15356.349 5
15356.938 5
15357.526 7
15358.115 5
15358.704 7
15359.293 5
15359.881 5
15360.470 1
15361.059 4
15361.648 7
15362.237 2
15362.825 19
15363.414 21
15364.003 11
15364.592 18
15365.181 8
15365.770 12
15366.359 9
15366.948 4
15367.537 9
15368.125 22
15368.714 19
15369.303 14
15369.892 18
15370.481 11
15371.070 9
15371.659 10
15372.248 11
15372.837 10
15373.426 5
15374.015 3
15374.605 2
15375.194 2
15375.783 11
15376.372 7
15376.961 6
15377.550 4
15378.139 8
15378.728 9
15379.317 5
15379.907 2
15380.496 3
15381.085 5
15381.674 5
15382.263 4
15382.853 5
15383.442 8
15384.031 7
15384.620 2
15385.210 1
15385.799 7
15386.388 9
15386.977 10
15387.567 15
15388.156 15
15388.745 9
15389.335 13
15389.924 10
15390.513 4
15391.103 5
15391.692 6
15392.282 2
15392.871 4
15393.460 3
15394.050 4
15394.639 4
15395.229 2
15395.818 6
15396.408 7
15396.997 5
15397.587 1
15398.176 4
15398.766 8
15399.355 9
15399.945 11
15400.534 8
15401.124 6
15401.714 4
15402.303 8
15402.893 6
15403.482 6
15404.072 7
15404.662 3
15405.251 4
15405.841 15
15406.431 9
15407.020 8
15407.610 13
15408.200 8
15408.789 4
15409.379 6
15409.969 7
15410.559 5
15411.148 2
15411.738 1
15412.328 0
15412.918 1
15413.508 6
15414.097 8
15414.687 11
15415.277 4
15415.867 3
15416.457 1
15417.047 3
15417.637 4
15418.226 2
15418.816 9
15419.406 12
15419.996 8
15420.586 2
15421.176 10
15421.766 12
15422.356 6
15422.946 7
15423.536 2
15424.126 5
15424.716 6
15425.306 4
15425.896 2
15426.486 3
15427.076 5
15427.666 4
15428.256 1
15428.847 2
15429.437 4
15430.027 7
15430.617 5
15431.207 1
15431.797 1
15432.387 1
15432.978 6
15433.568 2
15434.158 8
15434.748 12
15435.338 7
15435.929 1
15436.519 0
15437.109 2
15437.699 6
15438.290 4
15438.880 7
15439.470 7
15440.061 5
15440.651 9
15441.241 6
15441.832 2
15442.422 1
15443.012 2
15443.603 5
15444.193 3
15444.784 4
15445.374 6
15445.964 7
15446.555 8
15447.145 3
15447.736 5
15448.326 8
15448.917 4
15449.507 8
15450.098 11
15450.688 10
15451.279 10
15451.869 7
15452.460 5
15453.051 3
15453.641 6
15454.232 6
15454.822 3
15455.413 0
15456.003 1
15456.594 17
15457.185 17
15457.775 9
15458.366 5
15458.957 3
15459.547 3
15460.138 2
15460.729 2
15461.320 8
15461.910 4
15462.501 2
15463.092 6
15463.683 7
15464.273 7
15464.864 8
15465.455 4
15466.046 4
15466.637 3
15467.227 4
15467.818 3
15468.409 2
15469.000 3
15469.591 3
15470.182 8
15470.773 8
15471.364 3
15471.955 3
15472.546 4
15473.136 3
15473.727 0
15474.318 1
15474.909 2
15475.500 2
15476.091 2
15476.682 7
15477.273 4
15477.864 2
15478.456 7
15479.047 8
15479.638 6
15480.229 1
15480.820 4
15481.411 6
15482.002 8
15482.593 12
15483.184 9
15483.776 8
15484.367 4
15484.958 2
15485.549 2
15486.140 2
15486.731 11
15487.323 13
15487.914 6
15488.505 11
15489.096 12
15489.688 9
15490.279 3
15490.870 4
15491.462 5
15492.053 5
15492.644 5
15493.236 5
15493.827 5
15494.418 5
15495.010 3
15495.601 4
15496.192 4
15496.784 0
15497.375 3
15497.967 9
15498.558 5
15499.149 6
15499.741 3
15500.332 1
15500.924 4
15501.515 11
15502.107 5
15502.698 8
15503.290 10
15503.881 13
15504.473 8
15505.065 5
15505.656 5
15506.248 5
15506.839 6
15507.431 4
15508.023 5
15508.614 5
15509.206 9
15509.797 19
15510.389 14
15510.981 6
15511.572 3
15512.164 0
15512.756 4
15513.348 2
15513.939 5
15514.531 4
15515.123 8
15515.715 5
15516.306 3
15516.898 3
15517.490 4
15518.082 5
15518.674 3
15519.265 2
15519.857 5
15520.449 3
15521.041 6
15521.633 5
15522.225 6
15522.817 8
15523.409 8
15524.001 7
15524.592 9
15525.184 10
15525.776 7
15526.368 7
15526.960 8
15527.552 8
15528.144 4
15528.736 8
15529.328 7
15529.920 7
15530.512 6
15531.104 1
15531.697 6
15532.289 6
15532.881 13
15533.473 9
15534.065 9
15534.657 8
15535.249 4
15535.841 5
15536.434 5
15537.026 4
15537.618 6
15538.210 5
15538.802 5
15539.394 2
15539.987 2
15540.579 2
15541.171 2
15541.763 4
15542.356 5
15542.948 3
15543.540 2
15544.133 1
15544.725 3
15545.317 4
15545.910 5
15546.502 8
15547.094 9
15547.687 9
15548.279 7
15548.871 4
15549.464 3
15550.056 3
15550.649 3
15551.241 5
15551.834 4
15552.426 5
15553.019 4
15553.611 6
15554.204 6
15554.796 3
15555.389 2
15555.981 5
15556.574 10
15557.166 4
15557.759 7
15558.351 2
15558.944 4
15559.537 9
15560.129 5
15560.722 7
15561.314 8
15561.907 2
15562.500 0
15563.092 4
15563.685 4
15564.278 1
15564.871 7
15565.463 13
15566.056 5
15566.649 5
15567.241 2
15567.834 4
15568.427 6
15569.020 5
15569.613 4
15570.205 4
15570.798 9
15571.391 10
15571.984 7
15572.577 8
15573.170 9
15573.762 6
15574.355 5
15574.948 7
15575.541 8
15576.134 6
15576.727 1
15577.320 3
15577.913 3
15578.506 7
15579.099 5
15579.692 1
15580.285 2
15580.878 5
15581.471 10
15582.064 13
15582.657 21
15583.250 10
15583.843 6
15584.436 6
15585.029 19
15585.622 16
15586.215 15
15586.808 13
15587.402 7
15587.995 8
15588.588 7
15589.181 2
15589.774 3
15590.367 6
15590.961 14
15591.554 9
15592.147 12
15592.740 7
15593.334 5
15593.927 6
15594.520 8
15595.113 4
15595.707 4
15596.300 4
15596.893 2
15597.487 2
15598.080 1
15598.673 1
15599.267 3
15599.860 1
15600.453 10
15601.047 14
15601.640 10
15602.234 6
15602.827 4
15603.420 1
15604.014 1
15604.607 1
15605.201 1
15605.794 7
15606.388 10
15606.981 7
15607.575 4
15608.168 4
15608.762 6
15609.355 4
15609.949 0
15610.543 2
15611.136 4
15611.730 2
15612.323 6
15612.917 8
15613.511 6
15614.104 1
15614.698 3
15615.292 4
15615.885 1
15616.479 6
15617.073 7
15617.666 8
15618.260 16
15618.854 10
15619.448 6
15620.041 24
15620.635 21
15621.229 11
15621.823 15
15622.416 8
15623.010 5
15623.604 0
15624.198 4
15624.792 8
15625.386 5
15625.980 4
15626.573 4
15627.167 5
15627.761 1
15628.355 1
15628.949 5
15629.543 1
15630.137 4
15630.731 5
15631.325 8
15631.919 8
15632.513 4
15633.107 5
15633.701 9
15634.295 5
15634.889 6
15635.483 8
15636.077 2
15636.671 3
15637.265 1
15637.859 4
15638.453 4
15639.047 7
15639.642 4
15640.236 0
15640.830 1
15641.424 0
15642.018 2
15642.612 2
15643.207 4
15643.801 4
15644.395 1
15644.989 4
15645.584 5
15646.178 7
15646.772 4
15647.366 8
15647.961 17
15648.555 12
15649.149 7
15649.744 6
15650.338 13
15650.932 6
15651.527 7
15652.121 6
15652.715 10
15653.310 9
15653.904 6
15654.499 5
15655.093 8
15655.687 6
15656.282 9
15656.876 10
15657.471 3
15658.065 6
15658.660 13
15659.254 6
15659.849 8
15660.443 6
15661.038 5
15661.632 8
15662.227 11
15662.821 7
15663.416 5
15664.011 5
15664.605 3
15665.200 2
15665.794 5
15666.389 5
15666.984 3
15667.578 5
15668.173 4
15668.768 7
15669.362 12
15669.957 4
15670.552 2
15671.147 2
15671.741 4
15672.336 5
15672.931 8
15673.526 6
15674.120 6
15674.715 8
15675.310 8
15675.905 7
15676.500 5
15677.095 5
15677.689 1
15678.284 3
15678.879 3
15679.474 1
15680.069 2
15680.664 8
15681.259 6
15681.854 4
15682.449 3
15683.044 0
15683.639 3
15684.233 7
15684.828 9
15685.423 9
15686.018 7
15686.614 5
15687.209 9
15687.804 6
15688.399 2
15688.994 3
15689.589 4
15690.184 4
15690.779 1
15691.374 0
15691.969 3
15692.564 2
15693.160 7
15693.755 6
15694.350 1
15694.945 6
15695.540 8
15696.135 3
15696.731 3
15697.326 6
15697.921 8
15698.516 6
15699.112 1
15699.707 4
15700.302 3
15700.897 9
15701.493 3
15702.088 4
15702.683 4
15703.279 5
15703.874 9
15704.469 10
15705.065 2
15705.660 5
15706.256 4
15706.851 7
15707.446 2
15708.042 5
15708.637 3
15709.233 6
15709.828 10
15710.424 2
15711.019 5
15711.615 3
15712.210 1
15712.806 6
15713.401 6
15713.997 4
15714.592 1
15715.188 4
15715.783 5
15716.379 1
15716.975 2
15717.570 2
15718.166 4
15718.762 6
15719.357 6
15719.953 8
15720.548 11
15721.144 7
15721.740 7
15722.336 4
15722.931 1
15723.527 5
15724.123 4
15724.718 4
15725.314 5
15725.910 4
15726.506 6
15727.102 7
15727.697 4
15728.293 4
15728.889 4
15729.485 4
15730.081 7
15730.677 7
15731.272 4
15731.868 7
15732.464 10
15733.060 5
15733.656 9
15734.252 3
15734.848 3
15735.444 0
15736.040 6
15736.636 9
15737.232 5
15737.828 2
15738.424 8
15739.020 7
15739.616 9
15740.212 4
15740.808 2
15741.404 7
15742.000 6
15742.596 3
15743.192 6
15743.788 1
15744.384 1
15744.981 5
15745.577 4
15746.173 5
15746.769 6
15747.365 7
15747.961 8
15748.558 5
15749.154 1
15749.750 9
15750.346 10
15750.942 11
15751.539 5
15752.135 4
15752.731 5
15753.328 4
15753.924 0
15754.520 5
15755.116 5
15755.713 3
15756.309 5
15756.906 6
15757.502 8
15758.098 11
15758.695 9
15759.291 4
15759.887 8
15760.484 3
15761.080 3
15761.677 3
15762.273 2
15762.870 1
15763.466 4
15764.063 6
15764.659 7
15765.256 5
15765.852 6
15766.449 5
15767.045 2
15767.642 6
15768.238 6
15768.835 6
15769.432 3
15770.028 3
15770.625 9
15771.221 16
15771.818 14
15772.415 15
15773.011 11
15773.608 5
15774.205 1
15774.801 7
15775.398 5
15775.995 6
15776.592 5
15777.188 8
15777.785 4
15778.382 5
15778.979 2
15779.575 6
15780.172 2
15780.769 18
15781.366 16
15781.963 8
15782.560 6
15783.156 3
15783.753 2
15784.350 8
15784.947 3
15785.544 4
15786.141 6
15786.738 3
15787.335 4
15787.932 3
15788.529 3
15789.126 5
15789.723 2
15790.320 3
15790.917 5
15791.514 3
15792.111 0
15792.708 6
15793.305 6
15793.902 3
15794.499 3
15795.096 5
15795.693 8
15796.290 6
15796.887 6
15797.484 6
15798.081 10
15798.679 8
15799.276 7
15799.873 6
15800.470 8
15801.067 3
15801.665 2
15802.262 0
15802.859 4
15803.456 5
15804.053 4
15804.651 12
15805.248 11
15805.845 7
15806.443 3
15807.040 6
15807.637 7
15808.235 7
15808.832 19
15809.429 10
15810.027 11
15810.624 12
15811.221 8
15811.819 5
15812.416 2
15813.014 3
15813.611 6
15814.208 9
15814.806 8
15815.403 4
15816.001 3
15816.598 4
15817.196 7
15817.793 9
15818.391 12
15818.988 17
15819.586 8
15820.183 12
15820.781 9
15821.379 6
15821.976 12
15822.574 9
15823.171 17
15823.769 14
15824.367 13
15824.964 7
15825.562 5
15826.160 7
15826.757 5
15827.355 10
15827.953 7
15828.550 11
15829.148 9
15829.746 17
15830.344 12
15830.941 7
15831.539 9
15832.137 6
15832.735 8
15833.333 5
15833.930 8
15834.528 7
15835.126 8
15835.724 13
15836.322 6
15836.920 9
15837.518 11
15838.115 11
15838.713 10
15839.311 10
15839.909 11
15840.507 13
15841.105 8
15841.703 12
15842.301 13
15842.899 7
15843.497 11
15844.095 14
15844.693 11
15845.291 14
15845.889 10
15846.487 13
15847.085 15
15847.683 15
15848.281 20
15848.879 11
15849.478 13
15850.076 14
15850.674 19
15851.272 23
15851.870 19
15852.468 18
15853.066 38
15853.665 30
15854.263 20
15854.861 24
15855.459 32
15856.058 30
15856.656 44
15857.254 41
15857.852 35
15858.451 46
15859.049 36
15859.647 48
15860.245 51
15860.844 41
15861.442 49
15862.040 42
15862.639 66
15863.237 73
15863.836 80
15864.434 78
15865.032 66
15865.631 78
15866.229 86
15866.828 73
15867.426 58
15868.025 67
15868.623 85
15869.222 83
15869.820 74
15870.419 73
15871.017 67
15871.616 57
15872.214 42
15872.813 46
15873.411 47
15874.010 55
15874.608 44
15875.207 33
15875.806 28
15876.404 31
15877.003 28
15877.601 37
15878.200 35
15878.799 30
15879.397 34
15879.996 27
15880.595 24
15881.194 21
15881.792 15
15882.391 14
15882.990 14
15883.589 9
15884.187 11
15884.786 10
15885.385 24
15885.984 25
15886.582 13
15887.181 9
15887.780 7
15888.379 9
15888.978 8
15889.577 12
15890.176 9
15890.774 8
15891.373 9
15891.972 11
15892.571 6
15893.170 8
15893.769 4
15894.368 13
15894.967 11
15895.566 8
15896.165 7
15896.764 5
15897.363 11
15897.962 7
15898.561 3
15899.160 10
15899.759 6
15900.358 7
15900.957 11
15901.556 14
15902.156 12
15902.755 12
15903.354 12
15903.953 10
15904.552 5
15905.151 3
15905.750 12
15906.350 9
15906.949 8
15907.548 7
15908.147 4
15908.746 12
15909.346 12
15909.945 16
15910.544 12
15911.143 4
15911.743 6
15912.342 10
15912.941 3
15913.541 2
15914.140 3
15914.739 7
15915.339 7
15915.938 4
15916.537 4
15917.137 12
15917.736 4
15918.336 3
15918.935 8
15919.534 11
15920.134 2
15920.733 5
15921.333 6
15921.932 2
15922.532 4
15923.131 4
15923.731 1
15924.330 11
15924.930 11
15925.529 11
15926.129 12
15926.729 4
15927.328 16
15927.928 15
15928.527 5
15929.127 4
15929.727 7
15930.326 3
15930.926 9
15931.526 14
15932.125 9
15932.725 5
15933.325 7
15933.924 10
15934.524 6
15935.124 7
15935.723 5
15936.323 3
15936.923 3
15937.523 6
15938.123 3
15938.722 10
15939.322 6
15939.922 3
15940.522 6
15941.122 13
15941.721 13
15942.321 14
15942.921 20
15943.521 19
15944.121 10
15944.721 10
15945.321 8
15945.921 9
15946.521 12
15947.121 11
15947.721 15
15948.321 9
15948.921 2
15949.521 2
15950.121 6
15950.721 4
15951.321 6
15951.921 4
15952.521 2
15953.121 4
15953.721 4
15954.321 9
15954.921 3
15955.521 5
15956.121 4
15956.721 5
15957.322 6
15957.922 7
15958.522 9
15959.122 4
15959.722 8
15960.322 4
15960.923 8
15961.523 13
15962.123 8
15962.723 6
15963.324 6
15963.924 7
15964.524 4
15965.124 1
15965.725 3
15966.325 7
15966.925 9
15967.526 10
15968.126 12
15968.726 12
15969.327 8
15969.927 9
15970.528 6
15971.128 11
15971.728 26
15972.329 21
15972.929 9
15973.530 7
15974.130 5
15974.731 2
15975.331 6
15975.932 8
15976.532 9
15977.133 6
15977.733 6
15978.334 8
15978.934 3
15979.535 5
15980.135 5
15980.736 6
15981.337 11
15981.937 6
15982.538 6
15983.139 7
15983.739 4
15984.340 10
15984.941 6
15985.541 8
15986.142 9
15986.743 8
15987.343 11
15987.944 3
15988.545 5
15989.145 13
15989.746 19
15990.347 16
15990.948 9
15991.549 5
15992.149 9
15992.750 3
15993.351 4
15993.952 9
15994.553 8
15995.154 6
15995.754 5
15996.355 8
15996.956 7
15997.557 4
15998.158 4
15998.759 5
15999.360 9
15999.961 6
16000.562 3
16001.163 10
16001.764 7
16002.365 11
16002.966 6
16003.567 7
16004.168 6
16004.769 5
16005.370 3
16005.971 4
16006.572 1
16007.173 2
16007.774 4
16008.375 9
16008.976 11
16009.578 8
16010.179 3
16010.780 7
16011.381 5
16011.982 1
16012.583 4
16013.185 13
16013.786 16
16014.387 12
16014.988 17
16015.589 15
16016.191 12
16016.792 10
16017.393 2
16017.995 3
16018.596 7
16019.197 6
16019.798 7
16020.400 7
16021.001 6
16021.603 6
16022.204 6
16022.805 12
16023.407 9
16024.008 12
16024.609 13
16025.211 13
16025.812 10
16026.414 8
16027.015 9
16027.617 5
16028.218 4
16028.820 4
16029.421 7
16030.023 7
16030.624 8
16031.226 5
16031.827 9
16032.429 9
16033.030 9
16033.632 7
16034.234 10
16034.835 9
16035.437 2
16036.038 6
16036.640 7
16037.242 8
16037.843 2
16038.445 4
16039.047 1
16039.648 4
16040.250 9
16040.852 3
16041.454 4
16042.055 6
16042.657 5
16043.259 3
16043.861 10
16044.462 10
16045.064 4
16045.666 9
16046.268 9
16046.870 11
16047.472 5
16048.073 5
16048.675 3
16049.277 3
16049.879 3
16050.481 12
16051.083 7
16051.685 3
16052.287 3
16052.889 7
16053.491 4
16054.093 3
16054.695 4
16055.297 3
16055.899 4
16056.501 1
16057.103 7
16057.705 4
16058.307 3
16058.909 10
16059.511 4
16060.113 7
16060.715 6
16061.317 7
16061.919 10
16062.521 16
16063.123 14
16063.726 8
16064.328 7
16064.930 10
16065.532 17
16066.134 14
16066.736 5
16067.339 5
16067.941 14
16068.543 10
16069.145 9
16069.748 13
16070.350 10
16070.952 4
16071.555 5
16072.157 6
16072.759 13
16073.361 10
16073.964 10
16074.566 15
16075.169 11
16075.771 13
16076.373 18
16076.976 7
16077.578 12
16078.181 12
16078.783 12
16079.385 12
16079.988 21
16080.590 12
16081.193 6
16081.795 9
16082.398 7
16083.000 7
16083.603 10
16084.205 3
16084.808 6
16085.410 8
16086.013 9
16086.616 10
16087.218 14
16087.821 14
16088.423 8
16089.026 9
16089.629 20
16090.231 11
16090.834 4
16091.437 8
16092.039 6
16092.642 1
16093.245 3
16093.847 5
16094.450 6
16095.053 7
16095.656 4
16096.258 8
16096.861 10
16097.464 6
16098.067 10
16098.669 12
16099.272 8
16099.875 9
16100.478 4
16101.081 4
16101.684 6
16102.287 11
16102.889 7
16103.492 5
16104.095 7
16104.698 3
16105.301 8
16105.904 7
16106.507 5
16107.110 2
16107.713 1
16108.316 7
16108.919 6
16109.522 1
16110.125 3
16110.728 7
16111.331 12
16111.934 5
16112.537 3
16113.140 9
16113.743 8
16114.346 7
16114.949 5
16115.553 8
16116.156 3
16116.759 5
16117.362 8
16117.965 10
16118.568 7
16119.172 1
16119.775 6
16120.378 4
16120.981 5
16121.584 6
16122.188 3
16122.791 7
16123.394 4
16123.997 4
16124.601 6
16125.204 5
16125.807 3
16126.411 3
16127.014 5
16127.617 3
16128.221 0
16128.824 1
16129.427 13
16130.031 6
16130.634 6
16131.238 12
16131.841 10
16132.445 8
16133.048 5
16133.651 7
16134.255 7
16134.858 6
16135.462 5
16136.065 5
16136.669 7
16137.272 4
16137.876 2
16138.480 1
16139.083 3
16139.687 5
16140.290 6
16140.894 6
16141.497 12
16142.101 7
16142.705 5
16143.308 4
16143.912 1
16144.516 6
16145.119 5
16145.723 3
16146.327 8
16146.930 13
16147.534 5
16148.138 7
16148.742 3
16149.345 2
16149.949 1
16150.553 1
16151.157 1
16151.761 1
16152.364 5
16152.968 3
16153.572 2
16154.176 6
16154.780 3
16155.384 6
16155.987 4
16156.591 4
16157.195 3
16157.799 2
16158.403 1
16159.007 5
16159.611 3
16160.215 3
16160.819 6
16161.423 4
16162.027 4
16162.631 5
16163.235 5
16163.839 3
16164.443 1
16165.047 9
16165.651 8
16166.255 5
16166.859 4
16167.463 6
16168.067 2
16168.672 3
16169.276 8
16169.880 5
16170.484 5
16171.088 4
16171.692 3
16172.296 5
16172.901 2
16173.505 1
16174.109 0
16174.713 4
16175.318 3
16175.922 5
16176.526 8
16177.130 8
16177.735 8
16178.339 5
16178.943 8
16179.548 4
16180.152 1
16180.756 4
16181.361 2
16181.965 1
16182.569 3
16183.174 5
16183.778 7
16184.383 8
16184.987 1
16185.591 2
16186.196 7
16186.800 5
16187.405 8
16188.009 16
16188.614 8
16189.218 10
16189.823 7
16190.427 7
16191.032 3
16191.636 2
16192.241 3
16192.845 9
16193.450 13
16194.055 6
16194.659 8
16195.264 6
16195.868 5
16196.473 5
16197.078 10
16197.682 6
16198.287 5
16198.892 8
16199.496 12
16200.101 6
16200.706 4
16201.311 7
16201.915 8
16202.520 7
16203.125 3
16203.730 4
16204.334 3
16204.939 1
16205.544 4
16206.149 4
16206.754 7
16207.358 7
16207.963 26
16208.568 24
16209.173 14
16209.778 9
16210.383 5
16210.988 7
16211.593 4
16212.198 6
16212.803 4
16213.407 3
16214.012 2
16214.617 3
16215.222 4
16215.827 6
16216.432 7
16217.037 3
16217.642 8
16218.248 5
16218.853 1
16219.458 4
16220.063 7
16220.668 7
16221.273 6
16221.878 5
16222.483 2
16223.088 2
16223.693 2
16224.299 1
16224.904 5
16225.509 4
16226.114 1
16226.719 7
16227.325 5
16227.930 5
16228.535 2
16229.140 6
16229.746 2
16230.351 3
16230.956 5
16231.561 1
16232.167 6
16232.772 8
16233.377 4
16233.983 3
16234.588 3
16235.193 5
16235.799 10
16236.404 7
16237.009 2
16237.615 2
16238.220 5
16238.826 8
16239.431 3
16240.037 9
16240.642 12
16241.248 3
16241.853 5
16242.459 7
16243.064 5
16243.670 0
16244.275 3
16244.881 8
16245.486 4
16246.092 6
16246.697 4
16247.303 2
16247.909 2
16248.514 1
16249.120 3
16249.725 5
16250.331 3
16250.937 3
16251.542 4
16252.148 4
16252.754 3
16253.359 3
16253.965 2
16254.571 3
16255.177 3
16255.782 4
16256.388 2
16256.994 8
16257.600 5
16258.205 4
16258.811 6
16259.417 6
16260.023 5
16260.629 3
16261.235 6
16261.840 4
16262.446 2
16263.052 4
16263.658 1
16264.264 3
16264.870 1
16265.476 2
16266.082 4
16266.688 8
16267.294 3
16267.900 3
16268.506 3
16269.112 4
16269.718 4
16270.324 3
16270.930 5
16271.536 5
16272.142 3
16272.748 6
16273.354 3
16273.960 3
16274.566 5
16275.172 4
16275.778 4
16276.384 5
16276.991 3
16277.597 4
16278.203 6
16278.809 8
16279.415 7
16280.021 3
16280.628 5
16281.234 0
16281.840 1
16282.446 7
16283.053 8
16283.659 2
16284.265 3
16284.871 6
16285.478 9
16286.084 3
16286.690 2
16287.297 5
16287.903 4
16288.509 5
16289.116 11
16289.722 7
16290.328 4
16290.935 1
16291.541 4
16292.148 6
16292.754 3
16293.361 5
16293.967 2
16294.574 5
16295.180 4
16295.787 1
16296.393 1
16297.000 2
16297.606 3
16298.213 1
16298.819 3
16299.426 5
16300.032 4
16300.639 1
16301.245 7
16301.852 4
16302.459 8
16303.065 8
16303.672 4
16304.279 6
16304.885 5
16305.492 8
16306.099 10
16306.705 11
16307.312 9
16307.919 2
16308.525 4
16309.132 6
16309.739 5
16310.346 5
16310.952 5
16311.559 4
16312.166 5
16312.773 4
16313.380 11
16313.987 5
16314.593 4
16315.200 7
16315.807 7
16316.414 5
16317.021 1
16317.628 2
16318.235 0
16318.842 3
16319.449 3
16320.055 3
16320.662 0
16321.269 3
16321.876 5
16322.483 2
16323.090 3
16323.697 6
16324.304 5
16324.911 9
16325.518 12
16326.126 7
16326.733 9
16327.340 7
16327.947 3
16328.554 4
16329.161 1
16329.768 1
16330.375 1
16330.982 3
16331.590 6
16332.197 3
16332.804 0
16333.411 3
16334.018 1
16334.625 4
16335.233 5
16335.840 2
16336.447 3
16337.054 5
16337.662 7
16338.269 3
16338.876 3
16339.484 2
16340.091 4
16340.698 6
16341.306 3
16341.913 2
16342.520 5
16343.128 8
16343.735 3
16344.342 5
16344.950 3
16345.557 2
16346.165 6
16346.772 5
16347.380 8
16347.987 9
16348.595 6
16349.202 4
16349.810 6
16350.417 6
16351.025 6
16351.632 7
16352.240 8
16352.847 2
16353.455 3
16354.062 10
16354.670 3
16355.278 2
16355.885 3
16356.493 2
16357.100 2
16357.708 5
16358.316 5
16358.923 7
16359.531 3
16360.139 2
16360.746 1
16361.354 1
16361.962 2
16362.570 0
16363.177 2
16363.785 3
16364.393 1
16365.001 0
16365.608 3
16366.216 1
16366.824 0
16367.432 0
16368.040 4
16368.648 2
16369.255 0
16369.863 0
16370.471 5
16371.079 8
16371.687 4
16372.295 4
16372.903 0
16373.511 4
16374.119 1
16374.727 7
16375.335 7
16375.943 3
16376.551 4
16377.159 8
16377.767 8
16378.375 7
16378.983 3
16379.591 4
16380.199 4
16380.807 3
16381.415 7
16382.023 7
16382.631 6
16383.239 5
16383.848 0
16384.456 5
16385.064 7
16385.672 11
16386.280 9
16386.888 17
16387.497 11
16388.105 6
16388.713 8
16389.321 4
16389.929 2
16390.538 0
16391.146 2
16391.754 4
16392.363 2
16392.971 1
16393.579 2
16394.187 9
16394.796 17
16395.404 9
16396.013 4
16396.621 6
16397.229 4
16397.838 3
16398.446 11
16399.054 13
16399.663 15
16400.271 5
16400.880 4
16401.488 3
16402.097 2
16402.705 3
16403.314 4
16403.922 2
16404.531 7
16405.139 3
16405.748 3
16406.356 8
16406.965 8
16407.573 5
16408.182 4
16408.791 1
16409.399 2
16410.008 5
16410.617 6
16411.225 7
16411.834 4
16412.442 1
16413.051 8
16413.660 7
16414.269 5
16414.877 7
16415.486 4
16416.095 3
16416.703 1
16417.312 2
16417.921 7
16418.530 12
16419.139 10
16419.747 9
16420.356 2
16420.965 6
16421.574 8
16422.183 5
16422.791 11
16423.400 10
16424.009 4
16424.618 3
16425.227 6
16425.836 3
16426.445 15
16427.054 8
16427.663 7
16428.272 2
16428.881 0
16429.490 4
16430.099 10
16430.708 11
16431.317 6
16431.926 5
16432.535 4
16433.144 2
16433.753 9
16434.362 6
16434.971 9
16435.580 3
16436.189 8
16436.798 4
16437.407 1
16438.017 6
16438.626 1
16439.235 2
16439.844 6
16440.453 7
16441.062 7
16441.672 3
16442.281 2
16442.890 7
16443.499 4
16444.109 2
16444.718 7
16445.327 5
16445.936 3
16446.546 1
16447.155 3
16447.764 2
16448.374 2
16448.983 2
16449.592 1
16450.202 1
16450.811 3
16451.420 7
16452.030 5
16452.639 3
16453.249 9
16453.858 11
16454.468 8
16455.077 7
16455.686 7
16456.296 3
16456.905 4
16457.515 5
16458.124 5
16458.734 3
16459.344 4
16459.953 3
16460.563 2
16461.172 4
16461.782 3
16462.391 3
16463.001 6
16463.611 5
16464.220 3
16464.830 3
16465.440 3
16466.049 4
16466.659 5
16467.269 1
16467.878 8
16468.488 13
16469.098 3
16469.707 3
16470.317 6
16470.927 3
16471.537 2
16472.146 3
16472.756 6
16473.366 8
16473.976 7
16474.586 3
16475.195 4
16475.805 5
16476.415 6
16477.025 4
16477.635 7
16478.245 10
16478.855 4
16479.465 4
16480.074 3
16480.684 9
16481.294 15
16481.904 10
16482.514 13
16483.124 10
16483.734 8
16484.344 8
16484.954 4
16485.564 6
16486.174 8
16486.784 3
16487.394 4
16488.004 7
16488.614 4
16489.225 3
16489.835 3
16490.445 6
16491.055 9
16491.665 9
16492.275 11
16492.885 2
16493.496 1
16494.106 7
16494.716 5
16495.326 3
16495.936 6
16496.547 4
16497.157 3
16497.767 7
16498.377 7
16498.988 6
16499.598 7
16500.208 6
16500.818 13
16501.429 13
16502.039 18
16502.649 21
16503.260 15
16503.870 12
16504.480 8
16505.091 13
16505.701 12
16506.312 4
16506.922 1
16507.533 3
16508.143 1
16508.753 2
16509.364 6
16509.974 5
16510.585 5
16511.195 5
16511.806 2
16512.416 3
16513.027 4
16513.637 6
16514.248 6
16514.859 9
16515.469 5
16516.080 18
16516.690 10
16517.301 6
16517.912 4
16518.522 4
16519.133 8
16519.743 5
16520.354 7
16520.965 5
16521.575 3
16522.186 6
16522.797 5
16523.408 6
16524.018 5
16524.629 6
16525.240 2
16525.851 7
16526.461 9
16527.072 6
16527.683 3
16528.294 3
16528.905 2
16529.515 4
16530.126 4
16530.737 4
16531.348 4
16531.959 5
16532.570 1
16533.181 6
16533.792 7
16534.403 4
16535.013 4
16535.624 4
16536.235 4
16536.846 7
16537.457 5
16538.068 6
16538.679 7
16539.290 2
16539.901 1
16540.512 1
16541.123 2
16541.735 2
16542.346 4
16542.957 9
16543.568 9
16544.179 11
16544.790 6
16545.401 8
16546.012 5
16546.623 5
16547.235 6
16547.846 5
16548.457 6
16549.068 12
16549.679 10
16550.291 4
16550.902 3
16551.513 9
16552.124 12
16552.736 9
16553.347 9
16553.958 7
16554.569 1
16555.181 1
16555.792 3
16556.403 2
16557.015 2
16557.626 5
16558.237 4
16558.849 7
16559.460 7
16560.072 5
16560.683 5
16561.294 7
16561.906 5
16562.517 4
16563.129 5
16563.740 1
16564.352 4
16564.963 3
16565.575 1
16566.186 6
16566.798 8
16567.409 3
16568.021 3
16568.632 2
16569.244 8
16569.856 3
16570.467 0
16571.079 6
16571.690 9
16572.302 11
16572.914 9
16573.525 4
16574.137 8
16574.749 3
16575.360 3
16575.972 5
16576.584 3
16577.195 5
16577.807 3
16578.419 2
16579.031 7
16579.642 5
16580.254 2
16580.866 7
16581.478 9
16582.090 12
16582.701 10
16583.313 8
16583.925 6
16584.537 12
16585.149 8
16585.761 4
16586.373 9
16586.985 13
16587.596 3
16588.208 1
16588.820 2
16589.432 6
16590.044 3
16590.656 4
16591.268 9
16591.880 6
16592.492 3
16593.104 2
16593.716 5
16594.328 7
16594.940 7
16595.552 4
16596.164 3
16596.776 0
16597.389 2
16598.001 3
16598.613 6
16599.225 10
16599.837 9
16600.449 8
16601.061 4
16601.673 4
16602.286 5
16602.898 1
16603.510 10
16604.122 10
16604.734 6
16605.347 6
16605.959 5
16606.571 6
16607.184 12
16607.796 15
16608.408 11
16609.020 11
16609.633 10
16610.245 9
16610.857 10
16611.470 4
16612.082 4
16612.694 3
16613.307 15
16613.919 11
16614.532 9
16615.144 8
16615.757 8
16616.369 6
16616.981 5
16617.594 4
16618.206 8
16618.819 7
16619.431 6
16620.044 6
16620.656 4
16621.269 4
16621.881 5
16622.494 5
16623.107 3
16623.719 2
16624.332 4
16624.944 4
16625.557 6
16626.170 7
16626.782 6
16627.395 4
16628.007 3
16628.620 2
16629.233 4
16629.846 6
16630.458 8
16631.071 4
16631.684 5
16632.296 13
16632.909 8
16633.522 8
16634.135 8
16634.747 9
16635.360 8
16635.973 7
16636.586 9
16637.199 8
16637.812 8
16638.424 3
16639.037 4
16639.650 8
16640.263 7
16640.876 4
16641.489 11
16642.102 4
16642.715 2
16643.328 0
16643.941 4
16644.554 5
16645.166 4
16645.779 3
16646.392 11
16647.005 6
16647.618 4
16648.232 2
16648.845 4
16649.458 7
16650.071 4
16650.684 5
16651.297 8
16651.910 12
16652.523 11
16653.136 8
16653.749 11
16654.362 8
16654.976 9
16655.589 7
16656.202 9
16656.815 7
16657.428 4
16658.042 10
16658.655 7
16659.268 5
16659.881 3
16660.494 5
16661.108 6
16661.721 4
16662.334 5
16662.948 5
16663.561 8
16664.174 4
16664.788 5
16665.401 4
16666.014 7
16666.628 12
16667.241 4
16667.854 8
16668.468 8
16669.081 1
16669.695 5
16670.308 7
16670.922 1
16671.535 2
16672.149 3
16672.762 4
16673.375 7
16673.989 5
16674.603 4
16675.216 9
16675.830 9
16676.443 6
16677.057 17
16677.670 22
16678.284 17
16678.897 9
16679.511 10
16680.125 7
16680.738 3
16681.352 5
16681.966 9
16682.579 9
16683.193 6
16683.807 4
16684.420 17
16685.034 15
16685.648 10
16686.261 7
16686.875 7
16687.489 11
16688.103 12
16688.717 5
16689.330 4
16689.944 4
16690.558 0
16691.172 2
16691.786 6
16692.399 4
16693.013 10
16693.627 7
16694.241 7
16694.855 6
16695.469 1
16696.083 1
16696.697 15
16697.311 10
16697.925 6
16698.538 8
16699.152 3
16699.766 4
16700.380 0
16700.994 8
16701.608 6
16702.222 9
16702.837 7
16703.451 9
16704.065 10
16704.679 7
16705.293 4
16705.907 2
16706.521 8
16707.135 3
16707.749 4
16708.363 4
16708.977 7
16709.592 5
16710.206 6
16710.820 9
16711.434 5
16712.048 3
16712.663 3
16713.277 4
16713.891 6
16714.505 11
16715.120 3
16715.734 7
16716.348 5
16716.962 5
16717.577 3
16718.191 3
16718.805 7
16719.420 13
16720.034 8
16720.648 6
16721.263 10
16721.877 7
16722.492 8
16723.106 11
16723.720 13
16724.335 8
16724.949 2
16725.564 5
16726.178 5
16726.793 4
16727.407 10
16728.022 9
16728.636 5
16729.251 5
16729.865 10
16730.480 13
16731.094 16
16731.709 8
16732.324 4
16732.938 5
16733.553 6
16734.167 4
16734.782 9
16735.397 7
16736.011 6
16736.626 5
16737.241 2
16737.855 3
16738.470 2
16739.085 6
16739.699 6
16740.314 3
16740.929 6
16741.544 9
16742.158 8
16742.773 12
16743.388 6
16744.003 10
16744.618 6
16745.232 3
16745.847 10
16746.462 20
16747.077 12
16747.692 14
16748.307 7
16748.922 8
16749.536 5
16750.151 5
16750.766 6
16751.381 9
16751.996 14
16752.611 14
16753.226 10
16753.841 7
16754.456 5
16755.071 9
16755.686 9
16756.301 7
16756.916 4
16757.531 4
16758.146 7
16758.761 7
16759.376 4
16759.991 6
16760.606 10
16761.222 4
16761.837 5
16762.452 7
16763.067 3
16763.682 5
16764.297 9
16764.913 4
16765.528 4
16766.143 1
16766.758 7
16767.373 16
16767.989 11
16768.604 8
16769.219 11
16769.834 9
16770.450 8
16771.065 8
16771.680 9
16772.296 4
16772.911 8
16773.526 9
16774.142 6
16774.757 5
16775.372 5
16775.988 5
16776.603 7
16777.218 4
16777.834 5
16778.449 8
16779.065 9
16779.680 10
16780.296 5
16780.911 4
16781.527 3
16782.142 8
16782.758 7
16783.373 15
16783.989 11
16784.604 12
16785.220 11
16785.835 9
16786.451 10
16787.067 5
16787.682 6
16788.298 8
16788.913 13
16789.529 6
16790.145 5
16790.760 7
16791.376 9
16791.992 6
16792.607 4
16793.223 2
16793.839 6
16794.454 7
16795.070 8
16795.686 3
16796.302 6
16796.917 7
16797.533 10
16798.149 18
16798.765 18
16799.381 18
16799.996 13
16800.612 12
16801.228 15
16801.844 11
16802.460 10
16803.076 13
16803.692 10
16804.308 14
16804.923 15
16805.539 17
16806.155 8
16806.771 12
16807.387 9
16808.003 7
16808.619 12
16809.235 14
16809.851 7
16810.467 10
16811.083 14
16811.699 17
16812.315 8
16812.931 19
16813.547 16
16814.164 20
16814.780 22
16815.396 13
16816.012 16
16816.628 16
16817.244 9
16817.860 10
16818.476 8
16819.093 6
16819.709 7
16820.325 15
16820.941 15
16821.557 20
16822.174 11
16822.790 7
16823.406 12
16824.022 10
16824.639 20
16825.255 16
16825.871 13
16826.488 13
16827.104 18
16827.720 16
16828.337 14
16828.953 18
16829.569 16
16830.186 9
16830.802 17
16831.418 17
16832.035 16
16832.651 15
16833.268 21
16833.884 25
16834.501 22
16835.117 15
16835.734 15
16836.350 11
16836.967 8
16837.583 19
16838.200 23
16838.816 16
16839.433 17
16840.049 21
16840.666 13
16841.282 17
16841.899 11
16842.516 7
16843.132 17
16843.749 18
16844.366 22
16844.982 20
16845.599 17
16846.216 19
16846.832 23
16847.449 16
16848.066 20
16848.682 24
16849.299 14
16849.916 13
16850.533 14
16851.149 22
16851.766 26
16852.383 22
16853.000 30
16853.616 26
16854.233 23
16854.850 20
16855.467 37
16856.084 34
16856.701 31
16857.318 27
16857.934 21
16858.551 19
16859.168 31
16859.785 26
16860.402 26
16861.019 20
16861.636 24
16862.253 30
16862.870 30
16863.487 28
16864.104 24
16864.721 27
16865.338 23
16865.955 25
16866.572 37
16867.189 32
16867.806 28
16868.423 31
16869.040 31
16869.657 38
16870.275 54
16870.892 63
16871.509 46
16872.126 35
16872.743 32
16873.360 40
16873.978 54
16874.595 66
16875.212 62
16875.829 54
16876.446 46
16877.064 52
16877.681 52
16878.298 52
16878.915 41
16879.533 44
16880.150 58
16880.767 57
16881.385 72
16882.002 67
16882.619 64
16883.237 82
16883.854 86
16884.471 71
16885.089 82
16885.706 68
16886.324 61
16886.941 69
16887.558 81
16888.176 64
16888.793 61
16889.411 71
16890.028 74
16890.646 70
16891.263 74
16891.881 70
16892.498 72
16893.116 64
16893.733 69
16894.351 69
16894.968 71
16895.586 82
16896.204 94
16896.821 84
16897.439 95
16898.056 91
16898.674 91
16899.292 79
16899.909 74
16900.527 94
16901.145 90
16901.762 108
16902.380 116
16902.998 102
16903.616 115
16904.233 136
16904.851 124
16905.469 124
16906.087 129
16906.704 120
16907.322 100
16907.940 117
16908.558 133
16909.176 121
16909.793 113
16910.411 132
16911.029 149
16911.647 179
16912.265 182
16912.883 180
16913.501 154
16914.119 172
16914.737 189
16915.354 184
16915.972 190
16916.590 208
16917.208 219
16917.826 257
16918.444 258
16919.062 251
16919.680 279
16920.298 295
16920.916 316
16921.534 332
16922.153 357
16922.771 388
16923.389 428
16924.007 453
16924.625 477
16925.243 512
16925.861 526
16926.479 563
16927.097 584
16927.716 620
16928.334 693
16928.952 753
16929.570 743
16930.188 749
16930.807 826
16931.425 883
16932.043 921
16932.661 1016
16933.280 1077
16933.898 1096
16934.516 1133
16935.135 1218
16935.753 1329
16936.371 1455
16936.989 1509
16937.608 1588
16938.226 1747
16938.845 1874
16939.463 1991
16940.081 2130
16940.700 2292
16941.318 2433
16941.937 2590
16942.555 2718
16943.173 2857
16943.792 2967
16944.410 3124
16945.029 3137
16945.647 3238
16946.266 3545
16946.884 3741
16947.503 3920
16948.121 4060
16948.740 4282
16949.359 4442
16949.977 4665
16950.596 4767
16951.214 4840
16951.833 4848
16952.452 4811
16953.070 4836
16953.689 4860
16954.307 4806
16954.926 4689
16955.545 4519
16956.164 4329
16956.782 4129
16957.401 3847
16958.020 3622
16958.638 3397
16959.257 3164
16959.876 2958
16960.495 2713
16961.113 2489
16961.732 2257
16962.351 2096
16962.970 1896
16963.589 1645
16964.207 1455
16964.826 1277
16965.445 1138
16966.064 1036
16966.683 933
16967.302 861
16967.921 789
16968.540 734
16969.159 648
16969.777 562
16970.396 527
16971.015 517
16971.634 497
16972.253 478
16972.872 464
16973.491 474
16974.110 406
16974.729 337
16975.348 325
16975.967 318
16976.587 328
16977.206 342
16977.825 335
16978.444 327
16979.063 340
16979.682 308
16980.301 265
16980.920 274
16981.539 322
16982.159 300
16982.778 276
16983.397 263
16984.016 236
16984.635 204
16985.255 205
16985.874 197
16986.493 212
16987.112 185
16987.732 177
16988.351 180
16988.970 170
16989.589 172
16990.209 184
16990.828 175
16991.447 187
16992.067 167
16992.686 169
16993.305 161
16993.925 145
16994.544 158
16995.164 156
16995.783 142
16996.402 140
16997.022 129
16997.641 116
16998.261 119
16998.880 123
16999.500 119
17000.119 104
17000.739 128
17001.358 126
17001.978 115
17002.597 103
17003.217 111
17003.836 110
17004.456 119
17005.076 105
17005.695 100
17006.315 93
17006.934 85
17007.554 79
17008.174 86
17008.793 86
17009.413 86
17010.033 82
17010.652 104
17011.272 80
17011.892 72
17012.511 91
17013.131 95
17013.751 93
17014.371 83
17014.990 77
17015.610 65
17016.230 59
17016.850 55
17017.469 45
17018.089 64
17018.709 55
17019.329 50
17019.949 74
17020.569 68
17021.189 61
17021.808 47
17022.428 40
17023.048 53
17023.668 44
17024.288 44
17024.908 43
17025.528 45
17026.148 53
17026.768 46
17027.388 37
17028.008 50
17028.628 38
17029.248 37
17029.868 28
17030.488 40
17031.108 33
17031.728 35
17032.348 45
17032.968 39
17033.588 28
17034.209 36
17034.829 31
17035.449 25
17036.069 26
17036.689 32
17037.309 29
17037.929 27
17038.550 29
17039.170 26
17039.790 30
17040.410 39
17041.031 33
17041.651 30
17042.271 25
17042.891 30
17043.512 32
17044.132 44
17044.752 37
17045.373 32
17045.993 28
17046.613 37
17047.234 50
17047.854 44
17048.474 42
17049.095 32
17049.715 21
17050.335 22
17050.956 26
17051.576 25
17052.197 15
17052.817 21
17053.438 27
17054.058 35
17054.679 31
17055.299 32
17055.920 43
17056.540 41
17057.161 44
17057.781 32
17058.402 32
17059.022 24
17059.643 36
17060.263 31
17060.884 28
17061.505 31
17062.125 46
17062.746 44
17063.367 30
17063.987 33
17064.608 40
17065.229 22
17065.849 29
17066.470 42
17067.091 37
17067.711 19
17068.332 14
17068.953 20
17069.574 23
17070.194 18
17070.815 26
17071.436 31
17072.057 33
17072.678 21
17073.298 29
17073.919 31
17074.540 23
17075.161 21
17075.782 25
17076.403 25
17077.024 11
17077.645 21
17078.265 29
17078.886 29
17079.507 23
17080.128 29
17080.749 30
17081.370 22
17081.991 22
17082.612 28
17083.233 23
17083.854 29
17084.475 37
17085.096 39
17085.717 35
17086.338 30
17086.959 31
17087.581 23
17088.202 29
17088.823 33
17089.444 27
17090.065 19
17090.686 26
17091.307 32
17091.928 34
17092.550 45
17093.171 39
17093.792 33
17094.413 26
17095.034 35
17095.656 27
17096.277 29
17096.898 26
17097.519 25
17098.141 18
17098.762 32
17099.383 36
17100.005 42
17100.626 38
17101.247 30
17101.869 51
17102.490 55
17103.111 44
17103.733 54
17104.354 51
17104.976 42
17105.597 36
17106.218 66
17106.840 53
17107.461 42
17108.083 48
17108.704 50
17109.326 47
17109.947 49
17110.569 52
17111.190 66
17111.812 53
17112.433 46
17113.055 53
17113.676 43
17114.298 47
17114.919 49
17115.541 62
17116.163 73
17116.784 53
17117.406 51
17118.028 55
17118.649 48
17119.271 45
17119.893 51
17120.514 58
17121.136 53
17121.758 45
17122.379 60
17123.001 45
17123.623 50
17124.245 63
17124.866 56
17125.488 44
17126.110 65
17126.732 71
17127.354 77
17127.975 62
17128.597 53
17129.219 33
17129.841 45
17130.463 54
17131.085 59
17131.706 69
17132.328 66
17132.950 64
17133.572 67
17134.194 65
17134.816 52
17135.438 60
17136.060 63
17136.682 68
17137.304 87
17137.926 102
17138.548 113
17139.170 82
17139.792 75
17140.414 81
17141.036 94
17141.658 80
17142.280 69
17142.902 74
17143.525 91
17144.147 118
17144.769 140
17145.391 133
17146.013 146
17146.635 142
17147.257 121
17147.880 113
17148.502 119
17149.124 108
17149.746 133
17150.368 145
17150.991 144
17151.613 165
17152.235 215
17152.857 202
17153.480 183
17154.102 184
17154.724 184
17155.347 206
17155.969 190
17156.591 173
17157.214 176
17157.836 156
17158.458 167
17159.081 203
17159.703 197
17160.326 199
17160.948 219
17161.570 203
17162.193 165
17162.815 163
17163.438 162
17164.060 167
17164.683 167
17165.305 167
17165.928 142
17166.550 125
17167.173 139
17167.795 141
17168.418 136
17169.040 122
17169.663 107
17170.286 111
17170.908 107
17171.531 116
17172.154 104
17172.776 88
17173.399 92
17174.021 95
17174.644 104
17175.267 107
17175.889 112
17176.512 111
17177.135 102
17177.758 79
17178.380 72
17179.003 76
17179.626 79
17180.249 66
17180.871 60
17181.494 64
17182.117 72
17182.740 67
17183.363 69
17183.986 56
17184.608 54
17185.231 54
17185.854 52
17186.477 56
17187.100 66
17187.723 60
17188.346 54
17188.969 56
17189.592 41
17190.215 40
17190.837 37
17191.460 49
17192.083 40
17192.706 53
17193.329 50
17193.952 36
17194.575 30
17195.199 41
17195.822 41
17196.445 37
17197.068 29
17197.691 18
17198.314 27
17198.937 21
17199.560 25
17200.183 17
17200.806 10
17201.430 9
17202.053 17
17202.676 28
17203.299 29
17203.922 19
17204.546 24
17205.169 25
17205.792 20
17206.415 10
17207.038 18
17207.662 24
17208.285 35
17208.908 25
17209.532 14
17210.155 16
17210.778 17
17211.402 15
17212.025 15
17212.648 12
17213.272 11
17213.895 18
17214.518 23
17215.142 24
17215.765 19
17216.389 15
17217.012 16
17217.636 10
17218.259 22
17218.883 27
17219.506 21
17220.130 15
17220.753 16
17221.377 16
17222.000 12
17222.624 18
17223.247 16
17223.871 12
17224.494 14
17225.118 19
17225.741 19
17226.365 22
17226.989 24
17227.612 21
17228.236 16
17228.860 12
17229.483 14
17230.107 16
17230.731 11
17231.354 15
17231.978 13
17232.602 9
17233.226 18
17233.849 8
17234.473 16
17235.097 23
17235.721 26
17236.344 20
17236.968 22
17237.592 18
17238.216 10
17238.840 18
17239.463 19
17240.087 17
17240.711 5
17241.335 14
17241.959 14
17242.583 18
17243.207 6
17243.831 7
17244.455 14
17245.079 16
17245.703 13
17246.327 5
17246.951 12
17247.574 23
17248.199 21
17248.823 18
17249.447 19
17250.071 22
17250.695 13
17251.319 9
17251.943 10
17252.567 16
17253.191 19
17253.815 20
17254.439 6
17255.063 16
17255.687 30
17256.312 24
17256.936 20
17257.560 18
17258.184 17
17258.808 16
17259.433 10
17260.057 15
17260.681 19
17261.305 17
17261.929 15
17262.554 9
17263.178 10
17263.802 9
17264.427 21
17265.051 18
17265.675 18
17266.300 15
17266.924 17
17267.548 19
17268.173 12
17268.797 6
17269.421 6
17270.046 9
17270.670 13
17271.295 14
17271.919 12
17272.543 14
17273.168 14
17273.792 16
17274.417 13
17275.041 10
17275.666 7
17276.290 13
17276.915 13
17277.539 7
17278.164 13
17278.789 4
17279.413 8
17280.038 12
17280.662 11
17281.287 9
17281.912 9
17282.536 8
17283.161 13
17283.785 14
17284.410 10
17285.035 9
17285.659 14
17286.284 10
17286.909 8
17287.534 10
17288.158 12
17288.783 7
17289.408 9
17290.033 14
17290.657 14
17291.282 7
17291.907 9
17292.532 4
17293.157 5
17293.781 8
17294.406 17
17295.031 16
17295.656 9
17296.281 4
17296.906 9
17297.531 15
17298.155 12
17298.780 4
17299.405 11
17300.030 18
17300.655 20
17301.280 21
17301.905 12
17302.530 12
17303.155 7
17303.780 8
17304.405 12
17305.030 9
17305.655 7
17306.280 15
17306.905 17
17307.530 12
17308.156 13
17308.781 16
17309.406 17
17310.031 13
17310.656 10
17311.281 7
17311.906 15
17312.532 16
17313.157 8
17313.782 9
17314.407 21
17315.032 12
17315.658 14
17316.283 11
17316.908 17
17317.533 15
17318.159 20
17318.784 7
17319.409 8
17320.034 9
17320.660 20
17321.285 13
17321.910 14
17322.536 15
17323.161 18
17323.787 13
17324.412 11
17325.037 18
17325.663 15
17326.288 11
17326.914 13
17327.539 14
17328.164 21
17328.790 16
17329.415 11
17330.041 9
17330.666 6
17331.292 8
17331.917 12
17332.543 18
17333.168 20
17333.794 12
17334.420 13
17335.045 9
17335.671 10
17336.296 10
17336.922 12
17337.548 19
17338.173 11
17338.799 12
17339.425 11
17340.050 23
17340.676 15
17341.302 22
17341.927 11
17342.553 15
17343.179 15
17343.804 18
17344.430 24
17345.056 18
17345.682 15
17346.307 12
17346.933 21
17347.559 28
17348.185 22
17348.811 20
17349.437 23
17350.062 14
17350.688 15
17351.314 8
17351.940 2
17352.566 12
17353.192 19
17353.818 22
17354.444 21
17355.070 25
17355.696 12
17356.322 10
17356.947 10
17357.573 6
17358.199 20
17358.825 23
17359.451 24
17360.078 21
17360.704 25
17361.330 13
17361.956 15
17362.582 24
17363.208 21
17363.834 12
17364.460 12
17365.086 21
17365.712 20
17366.338 15
17366.965 12
17367.591 18
17368.217 25
17368.843 29
17369.469 23
17370.096 19
17370.722 19
17371.348 15
17371.974 22
17372.600 19
17373.227 12
17373.853 21
17374.479 34
17375.106 17
17375.732 12
17376.358 12
17376.985 13
17377.611 19
17378.237 18
17378.864 19
17379.490 15
17380.116 13
17380.743 13
17381.369 11
17381.996 20
17382.622 21
17383.249 22
17383.875 18
17384.501 18
17385.128 14
17385.754 11
17386.381 7
17387.007 10
17387.634 19
17388.261 19
17388.887 18
17389.514 20
17390.140 19
17390.767 17
17391.393 15
17392.020 12
17392.647 8
17393.273 8
17393.900 22
17394.527 21
17395.153 21
17395.780 20
17396.407 21
17397.033 14
17397.660 11
17398.287 13
17398.913 5
17399.540 6
17400.167 8
17400.794 16
17401.420 16
17402.047 10
17402.674 5
17403.301 10
17403.928 11
17404.555 11
17405.181 18
17405.808 16
17406.435 26
17407.062 27
17407.689 18
17408.316 13
17408.943 20
17409.570 14
17410.197 17
17410.823 14
17411.450 15
17412.077 18
17412.704 16
17413.331 13
17413.958 15
17414.585 11
17415.212 8
17415.839 6
17416.466 3
17417.094 5
17417.721 10
17418.348 10
17418.975 11
17419.602 13
17420.229 20
17420.856 14
17421.483 12
17422.110 10
17422.738 14
17423.365 12
17423.992 9
17424.619 4
17425.246 3
17425.874 6
17426.501 10
17427.128 7
17427.755 9
17428.383 5
17429.010 6
17429.637 16
17430.264 9
17430.892 16
17431.519 9
17432.146 10
17432.774 15
17433.401 12
17434.028 9
17434.656 9
17435.283 10
17435.911 6
17436.538 2
17437.165 15
17437.793 17
17438.420 13
17439.048 15
17439.675 13
17440.303 21
17440.930 15
17441.558 9
17442.185 4
17442.813 7
17443.440 4
17444.068 3
17444.695 8
17445.323 15
17445.951 12
17446.578 9
17447.206 6
17447.833 15
17448.461 7
17449.089 5
17449.716 4
17450.344 5
17450.972 6
17451.599 4
17452.227 16
17452.855 15
17453.482 9
17454.110 4
17454.738 5
17455.366 9
17455.993 11
17456.621 9
17457.249 5
17457.877 17
17458.504 12
17459.132 17
17459.760 14
17460.388 11
17461.016 9
17461.644 10
17462.272 17
17462.899 15
17463.527 9
17464.155 5
17464.783 10
17465.411 6
17466.039 5
17466.667 7
17467.295 9
17467.923 10
17468.551 4
17469.179 8
17469.807 4
17470.435 7
17471.063 8
17471.691 7
17472.319 10
17472.947 11
17473.575 15
17474.203 6
17474.831 10
17475.460 12
17476.088 8
17476.716 9
17477.344 5
17477.972 6
17478.600 5
17479.228 6
17479.857 13
17480.485 14
17481.113 6
17481.741 5
17482.369 7
17482.998 12
17483.626 5
17484.254 11
17484.883 14
17485.511 7
17486.139 13
17486.767 13
17487.396 11
17488.024 7
17488.652 11
17489.281 11
17489.909 12
17490.538 10
17491.166 7
17491.794 4
17492.423 11
17493.051 20
17493.680 16
17494.308 17
17494.937 16
17495.565 9
17496.194 10
17496.822 12
17497.451 6
17498.079 7
17498.708 10
17499.336 5
17499.965 9
17500.593 4
17501.222 5
17501.850 7
17502.479 8
17503.108 11
17503.736 12
17504.365 10
17504.993 6
17505.622 7
17506.251 7
17506.879 6
17507.508 6
17508.137 8
17508.766 4
17509.394 10
17510.023 10
17510.652 7
17511.281 9
17511.909 15
17512.538 15
17513.167 16
17513.796 10
17514.424 18
17515.053 23
17515.682 18
17516.311 8
17516.940 6
17517.569 9
17518.198 18
17518.827 15
17519.455 4
17520.084 9
17520.713 2
17521.342 12
17521.971 9
17522.600 10
17523.229 12
17523.858 8
17524.487 11
17525.116 15
17525.745 10
17526.374 12
17527.003 7
17527.632 3
17528.261 7
17528.890 10
17529.519 6
17530.148 3
17530.778 2
17531.407 3
17532.036 2
17532.665 7
17533.294 2
17533.923 10
17534.552 15
17535.182 13
17535.811 16
17536.440 7
17537.069 5
17537.699 7
17538.328 12
17538.957 12
17539.586 14
17540.216 18
17540.845 6
17541.474 3
17542.103 15
17542.733 14
17543.362 9
17543.991 8
17544.621 7
17545.250 7
17545.880 9
17546.509 18
17547.138 12
17547.768 11
17548.397 11
17549.027 12
17549.656 13
17550.286 15
17550.915 10
17551.544 11
17552.174 6
17552.803 9
17553.433 10
17554.063 5
17554.692 4
17555.322 1
17555.951 15
17556.581 14
17557.210 7
17557.840 5
17558.470 7
17559.099 6
17559.729 9
17560.358 16
17560.988 10
17561.618 8
17562.247 7
17562.877 8
17563.507 9
17564.136 4
17564.766 9
17565.396 6
17566.026 1
17566.655 5
17567.285 12
17567.915 15
17568.545 16
17569.175 14
17569.804 12
17570.434 9
17571.064 6
17571.694 11
17572.324 6
17572.954 11
17573.583 12
17574.213 8
17574.843 8
17575.473 10
17576.103 7
17576.733 19
17577.363 14
17577.993 15
17578.623 4
17579.253 5
17579.883 7
17580.513 8
17581.143 7
17581.773 13
17582.403 11
17583.033 5
17583.663 5
17584.293 3
17584.923 6
17585.553 8
17586.183 8
17586.813 14
17587.444 13
17588.074 8
17588.704 11
17589.334 7
17589.964 9
17590.594 2
17591.225 5
17591.855 6
17592.485 19
17593.115 9
17593.745 6
17594.376 11
17595.006 11
17595.636 10
17596.267 4
17596.897 8
17597.527 8
17598.157 7
17598.788 10
17599.418 11
17600.048 9
17600.679 7
17601.309 2
17601.940 11
17602.570 15
17603.200 10
17603.831 4
17604.461 8
17605.092 7
17605.722 12
17606.353 12
17606.983 9
17607.614 17
17608.244 16
17608.875 12
17609.505 9
17610.136 4
17610.766 10
17611.397 3
17612.027 3
17612.658 10
17613.288 7
17613.919 6
17614.550 7
17615.180 8
17615.811 13
17616.442 11
17617.072 10
17617.703 14
17618.334 11
17618.964 13
17619.595 11
17620.226 20
17620.856 21
17621.487 14
17622.118 9
17622.749 6
17623.379 2
17624.010 3
17624.641 4
17625.272 7
17625.903 7
17626.533 6
17627.164 8
17627.795 5
17628.426 9
17629.057 10
17629.688 9
17630.319 4
17630.950 5
17631.580 11
17632.211 8
17632.842 9
17633.473 12
17634.104 7
17634.735 6
17635.366 8
17635.997 11
17636.628 4
17637.259 9
17637.890 8
17638.521 1
17639.152 3
17639.783 10
17640.414 4
17641.046 6
17641.677 6
17642.308 8
17642.939 9
17643.570 5
17644.201 9
17644.832 14
17645.463 13
17646.095 10
17646.726 13
17647.357 15
17647.988 17
17648.619 16
17649.251 11
17649.882 18
17650.513 15
17651.145 8
17651.776 13
17652.407 5
17653.038 8
17653.670 7
17654.301 6
17654.932 4
17655.564 12
17656.195 18
17656.826 22
17657.458 20
17658.089 15
17658.721 6
17659.352 9
17659.983 11
17660.615 2
17661.246 2
17661.878 9
17662.509 5
17663.141 1
17663.772 1
17664.404 5
17665.035 3
17665.667 4
17666.298 10
17666.930 7
17667.561 3
17668.193 1
17668.825 2
17669.456 2
17670.088 0
17670.719 12
17671.351 16
17671.983 11
17672.614 8
17673.246 8
17673.878 3
17674.509 3
17675.141 8
17675.773 10
17676.405 5
17677.036 0
17677.668 1
17678.300 5
17678.932 10
17679.563 9
17680.195 3
17680.827 6
17681.459 4
17682.091 8
17682.722 7
17683.354 3
17683.986 10
17684.618 9
17685.250 4
17685.882 6
17686.514 2
17687.145 4
17687.777 3
17688.409 14
17689.041 12
17689.673 11
17690.305 10
17690.937 5
17691.569 4
17692.201 5
17692.833 5
17693.465 3
17694.097 15
17694.729 21
17695.361 21
17695.993 10
17696.626 14
17697.258 18
17697.890 8
17698.522 7
17699.154 13
17699.786 10
17700.418 6
17701.050 7
17701.683 7
17702.315 3
17702.947 4
17703.579 6
17704.211 3
17704.844 6
17705.476 10
17706.108 9
17706.740 10
17707.373 14
17708.005 15
17708.637 16
17709.270 16
17709.902 6
17710.534 7
17711.167 10
17711.799 18
17712.431 10
17713.064 4
17713.696 6
17714.328 8
17714.961 7
17715.593 9
17716.226 18
17716.858 13
17717.491 9
17718.123 3
17718.756 9
17719.388 6
17720.021 4
17720.653 5
17721.286 3
17721.918 6
17722.551 5
17723.183 4
17723.816 15
17724.448 17
17725.081 11
17725.714 12
17726.346 14
17726.979 9
17727.611 9
17728.244 6
17728.877 5
17729.509 11
17730.142 5
17730.775 9
17731.408 4
17732.040 6
17732.673 10
17733.306 9
17733.938 4
17734.571 11
17735.204 10
17735.837 6
17736.470 10
17737.102 7
17737.735 9
17738.368 6
17739.001 8
17739.634 5
17740.267 5
17740.899 5
17741.532 18
17742.165 21
17742.798 16
17743.431 16
17744.064 14
17744.697 10
17745.330 12
17745.963 9
17746.596 17
17747.229 10
17747.862 7
17748.495 5
17749.128 5
17749.761 11
17750.394 9
17751.027 7
17751.660 7
17752.293 9
17752.926 5
17753.559 9
17754.192 5
17754.826 5
17755.459 6
17756.092 10
17756.725 9
17757.358 8
17757.991 4
17758.625 8
17759.258 8
17759.891 4
17760.524 10
17761.157 10
17761.791 13
17762.424 4
17763.057 11
17763.690 5
17764.324 9
17764.957 1
17765.590 11
17766.224 6
17766.857 6
17767.490 4
17768.124 8
17768.757 7
17769.391 3
17770.024 7
17770.657 6
17771.291 12
17771.924 8
17772.558 7
17773.191 10
17773.825 7
17774.458 3
17775.092 6
17775.725 6
17776.359 5
17776.992 8
17777.626 14
17778.259 9
17778.893 9
17779.526 10
17780.160 11
17780.793 8
17781.427 6
17782.061 2
17782.694 1
17783.328 11
17783.961 13
17784.595 13
17785.229 8
17785.862 6
17786.496 6
17787.130 13
17787.764 5
17788.397 3
17789.031 8
17789.665 4
17790.299 2
17790.932 3
17791.566 3
17792.200 8
17792.834 7
17793.468 5
17794.101 10
17794.735 7
17795.369 4
17796.003 4
17796.637 8
17797.271 7
17797.905 6
17798.538 4
17799.172 7
17799.806 5
17800.440 5
17801.074 8
17801.708 5
17802.342 4
17802.976 6
17803.610 7
17804.244 12
17804.878 8
17805.512 7
17806.146 2
17806.780 4
17807.414 3
17808.048 5
17808.682 7
17809.317 4
17809.951 8
17810.585 16
17811.219 10
17811.853 5
17812.487 4
17813.121 2
17813.756 3
17814.390 11
17815.024 7
17815.658 2
17816.292 9
17816.927 6
17817.561 3
17818.195 2
17818.829 11
17819.464 8
17820.098 5
17820.732 7
17821.367 10
17822.001 13
17822.635 7
17823.270 7
17823.904 3
17824.538 5
17825.173 7
17825.807 5
17826.441 5
17827.076 7
17827.710 6
17828.345 5
17828.979 2
17829.614 5
17830.248 2
17830.883 5
17831.517 4
17832.152 7
17832.786 6
17833.421 14
17834.055 11
17834.690 16
17835.324 13
17835.959 5
17836.593 5
17837.228 6
17837.863 4
17838.497 7
17839.132 6
17839.767 8
17840.401 9
17841.036 13
17841.670 6
17842.305 3
17842.940 7
17843.575 8
17844.209 7
17844.844 12
17845.479 8
17846.114 4
17846.748 9
17847.383 11
17848.018 10
17848.653 9
17849.287 16
17849.922 6
17850.557 2
17851.192 11
17851.827 9
17852.462 4
17853.097 6
17853.731 9
17854.366 4
17855.001 6
17855.636 8
17856.271 4
17856.906 6
17857.541 6
17858.176 8
17858.811 3
17859.446 4
17860.081 10
17860.716 18
17861.351 9
17861.986 9
17862.621 8
17863.256 5
17863.891 5
17864.526 5
17865.161 5
17865.796 3
17866.432 4
17867.067 5
17867.702 3
17868.337 7
17868.972 7
17869.607 11
17870.243 5
17870.878 4
17871.513 5
17872.148 7
17872.783 6
17873.419 8
17874.054 9
17874.689 8
17875.324 11
17875.960 8
17876.595 9
17877.230 6
17877.866 6
17878.501 5
17879.136 8
17879.772 11
17880.407 9
17881.042 8
17881.678 17
17882.313 7
17882.949 7
17883.584 6
17884.219 7
17884.855 9
17885.490 5
17886.126 7
17886.761 9
17887.397 6
17888.032 5
17888.668 2
17889.303 6
17889.939 6
17890.574 4
17891.210 7
17891.846 13
17892.481 12
17893.117 12
17893.752 8
17894.388 9
17895.024 12
17895.659 18
17896.295 9
17896.930 7
17897.566 8
17898.202 6
17898.837 11
17899.473 13
17900.109 19
17900.745 24
17901.380 17
17902.016 14
17902.652 6
17903.288 10
17903.923 7
17904.559 8
17905.195 11
17905.831 11
17906.467 4
17907.103 8
17907.738 11
17908.374 10
17909.010 11
17909.646 7
17910.282 7
17910.918 11
17911.554 13
17912.190 8
17912.826 12
17913.462 9
17914.098 12
17914.733 11
17915.369 10
17916.005 10
17916.641 8
17917.278 5
17917.914 3
17918.550 6
17919.186 7
17919.822 6
17920.458 16
17921.094 10
17921.730 12
17922.366 15
17923.002 13
17923.638 6
17924.274 3
17924.911 2
17925.547 9
17926.183 9
17926.819 8
17927.455 18
17928.092 9
17928.728 8
17929.364 7
17930.000 9
17930.637 9
17931.273 11
17931.909 7
17932.545 6
17933.182 8
17933.818 5
17934.454 5
17935.091 6
17935.727 16
17936.363 15
17937.000 18
17937.636 15
17938.273 11
17938.909 10
17939.545 16
17940.182 12
17940.818 11
17941.455 12
17942.091 8
17942.728 7
17943.364 1
17944.001 10
17944.637 7
17945.274 4
17945.910 9
17946.547 8
17947.183 4
17947.820 6
17948.456 8
17949.093 9
17949.730 1
17950.366 3
17951.003 3
17951.639 9
17952.276 17
17952.913 9
17953.549 8
17954.186 5
17954.823 0
17955.459 3
17956.096 6
17956.733 4
17957.370 5
17958.006 4
17958.643 4
17959.280 6
17959.917 9
17960.553 12
17961.190 9
17961.827 9
17962.464 6
17963.101 10
17963.738 10
17964.374 5
17965.011 2
17965.648 4
17966.285 2
17966.922 2
17967.559 10
17968.196 4
17968.833 5
17969.470 7
17970.107 10
17970.744 6
17971.381 6
17972.018 4
17972.655 3
17973.292 4
17973.929 8
17974.566 6
17975.203 2
17975.840 1
17976.477 2
17977.114 5
17977.751 3
17978.388 8
17979.025 4
17979.662 5
17980.300 10
17980.937 6
17981.574 6
17982.211 4
17982.848 6
17983.485 7
17984.123 4
17984.760 3
17985.397 4
17986.034 6
17986.672 2
17987.309 3
17987.946 10
17988.583 7
17989.221 15
17989.858 6
17990.495 6
17991.133 8
17991.770 4
17992.407 1
17993.045 6
17993.682 2
17994.320 11
17994.957 11
17995.594 5
17996.232 2
17996.869 7
17997.507 7
17998.144 10
17998.782 12
17999.419 15
18000.057 8
18000.694 6
18001.332 5
18001.969 3
18002.607 1
18003.244 4
18003.882 10
18004.519 6
18005.157 3
18005.794 2
18006.432 1
18007.070 4
18007.707 6
18008.345 8
18008.983 7
18009.620 8
18010.258 2
18010.896 1
18011.533 2
18012.171 3
18012.809 3
18013.446 10
18014.084 8
18014.722 6
18015.360 6
18015.997 8
18016.635 6
18017.273 4
18017.911 2
18018.549 3
18019.187 5
18019.824 4
18020.462 2
18021.100 3
18021.738 2
18022.376 9
18023.014 14
18023.652 11
18024.290 16
18024.928 11
18025.565 8
18026.203 7
18026.841 8
18027.479 12
18028.117 7
18028.755 6
18029.393 6
18030.031 6
18030.669 4
18031.307 4
18031.946 1
18032.584 2
18033.222 3
18033.860 3
18034.498 3
18035.136 9
18035.774 6
18036.412 5
18037.050 2
18037.689 2
18038.327 2
18038.965 9
18039.603 2
18040.241 0
18040.880 6
18041.518 4
18042.156 2
18042.794 3
18043.433 8
18044.071 5
18044.709 0
18045.347 5
18045.986 5
18046.624 3
18047.262 3
18047.901 4
18048.539 4
18049.177 3
18049.816 1
18050.454 3
18051.093 9
18051.731 2
18052.369 3
18053.008 3
18053.646 4
18054.285 4
18054.923 8
18055.562 7
18056.200 5
18056.839 6
18057.477 1
18058.116 4
18058.754 3
18059.393 3
18060.031 4
18060.670 13
18061.308 8
18061.947 8
18062.586 2
18063.224 3
18063.863 5
18064.501 5
18065.140 5
18065.779 6
18066.417 4
18067.056 5
18067.695 7
18068.334 6
18068.972 4
18069.611 10
18070.250 9
18070.888 4
18071.527 11
18072.166 8
18072.805 9
18073.444 7
18074.082 4
18074.721 7
18075.360 6
18075.999 3
18076.638 5
18077.277 2
18077.915 7
18078.554 6
18079.193 8
18079.832 5
18080.471 6
18081.110 12
18081.749 9
18082.388 4
18083.027 4
18083.666 3
18084.305 1
18084.944 5
18085.583 8
18086.222 5
18086.861 8
18087.500 11
18088.139 14
18088.778 7
18089.417 10
18090.056 6
18090.695 6
18091.334 5
18091.973 7
18092.613 11
18093.252 8
18093.891 5
18094.530 1
18095.169 9
18095.808 9
18096.448 7
18097.087 6
18097.726 8
18098.365 7
18099.005 12
18099.644 12
18100.283 11
18100.922 6
18101.562 2
18102.201 5
18102.840 7
18103.480 7
18104.119 3
18104.758 11
18105.398 9
18106.037 4
18106.676 7
18107.316 10
18107.955 3
18108.595 6
18109.234 3
18109.873 6
18110.513 2
18111.152 3
18111.792 7
18112.431 4
18113.071 6
18113.710 5
18114.350 5
18114.989 2
18115.629 9
18116.268 11
18116.908 9
18117.548 5
18118.187 6
18118.827 11
18119.466 6
18120.106 2
18120.746 4
18121.385 9
18122.025 5
18122.665 4
18123.304 3
18123.944 9
18124.584 6
18125.223 9
18125.863 6
18126.503 6
18127.143 9
18127.782 7
18128.422 3
18129.062 3
18129.702 2
18130.341 5
18130.981 5
18131.621 7
18132.261 4
18132.901 10
18133.541 16
18134.180 11
18134.820 6
18135.460 10
18136.100 6
18136.740 7
18137.380 6
18138.020 1
18138.660 3
18139.300 4
18139.940 14
18140.580 10
18141.220 5
18141.860 1
18142.500 5
18143.140 3
18143.780 2
18144.420 0
18145.060 14
18145.700 11
18146.340 11
18146.980 12
18147.620 13
18148.260 4
18148.901 3
18149.541 6
18150.181 8
18150.821 10
18151.461 3
18152.101 4
18152.742 5
18153.382 6
18154.022 7
18154.662 11
18155.302 8
18155.943 5
18156.583 5
18157.223 7
18157.864 4
18158.504 7
18159.144 10
18159.784 4
18160.425 4
18161.065 11
18161.706 25
18162.346 16
18162.986 12
18163.627 7
18164.267 7
18164.907 6
18165.548 2
18166.188 21
18166.829 18
18167.469 14
18168.110 15
18168.750 14
18169.391 17
18170.031 21
18170.672 14
18171.312 10
18171.953 9
18172.593 7
18173.234 7
18173.874 5
18174.515 5
18175.156 8
18175.796 5
18176.437 9
18177.077 7
18177.718 11
18178.359 9
18178.999 4
18179.640 4
18180.281 5
18180.921 2
18181.562 3
18182.203 2
18182.844 9
18183.484 11
18184.125 5
18184.766 8
18185.407 10
18186.047 11
18186.688 13
18187.329 6
18187.970 7
18188.611 13
18189.251 15
18189.892 11
18190.533 6
18191.174 15
18191.815 12
18192.456 19
18193.097 14
18193.738 6
18194.379 4
18195.020 8
18195.660 3
18196.301 2
18196.942 5
18197.583 1
18198.224 1
18198.865 17
18199.506 19
18200.147 30
18200.789 29
18201.430 19
18202.071 19
18202.712 18
18203.353 19
18203.994 11
18204.635 15
18205.276 8
18205.917 9
18206.558 11
18207.200 7
18207.841 6
18208.482 4
18209.123 4
18209.764 7
18210.406 9
18211.047 7
18211.688 15
18212.329 17
18212.971 12
18213.612 16
18214.253 14
18214.894 17
18215.536 5
18216.177 7
18216.818 6
18217.460 8
18218.101 10
18218.742 10
18219.384 7
18220.025 7
18220.667 4
18221.308 1
18221.949 4
18222.591 5
18223.232 4
18223.874 7
18224.515 2
18225.157 3
18225.798 2
18226.440 2
18227.081 8
18227.723 14
18228.364 10
18229.006 6
18229.647 11
18230.289 8
18230.930 7
18231.572 1
18232.214 5
18232.855 5
18233.497 3
18234.138 3
18234.780 4
18235.422 5
18236.063 2
18236.705 2
18237.347 5
18237.989 7
18238.630 15
18239.272 11
18239.914 9
18240.555 11
18241.197 5
18241.839 5
18242.481 11
18243.123 11
18243.764 12
18244.406 6
18245.048 7
18245.690 4
18246.332 6
18246.974 2
18247.615 6
18248.257 13
18248.899 7
18249.541 6
18250.183 6
18250.825 12
18251.467 7
18252.109 9
18252.751 14
18253.393 13
18254.035 7
18254.677 11
18255.319 11
18255.961 4
18256.603 3
18257.245 8
18257.887 18
18258.529 13
18259.171 15
18259.813 13
18260.455 6
18261.097 6
18261.739 7
18262.382 7
18263.024 6
18263.666 6
18264.308 5
18264.950 6
18265.592 7
18266.235 8
18266.877 9
18267.519 6
18268.161 8
18268.803 5
18269.446 0
18270.088 5
18270.730 3
18271.373 5
18272.015 6
18272.657 5
18273.299 5
18273.942 5
18274.584 3
18275.227 0
18275.869 7
18276.511 6
18277.154 7
18277.796 2
18278.438 1
18279.081 4
18279.723 3
18280.366 0
18281.008 5
18281.651 2
18282.293 5
18282.936 2
18283.578 4
18284.221 6
18284.863 7
18285.506 7
18286.148 4
18286.791 4
18287.433 3
18288.076 3
18288.719 2
18289.361 0
18290.004 2
18290.647 4
18291.289 0
18291.932 3
18292.574 3
18293.217 12
18293.860 16
18294.503 12
18295.145 9
18295.788 6
18296.431 7
18297.073 7
18297.716 6
18298.359 6
18299.002 1
18299.645 1
18300.287 1
18300.930 2
18301.573 4
18302.216 5
18302.859 3
18303.501 2
18304.144 2
18304.787 4
18305.430 7
18306.073 4
18306.716 2
18307.359 7
18308.002 5
18308.645 3
18309.288 4
18309.931 11
18310.574 5
18311.217 4
18311.860 9
18312.503 8
18313.146 7
18313.789 10
18314.432 10
18315.075 6
18315.718 8
18316.361 7
18317.004 8
18317.647 7
18318.290 6
18318.933 6
18319.577 2
18320.220 4
18320.863 0
18321.506 0
18322.149 4
18322.792 2
18323.436 1
18324.079 1
18324.722 4
18325.365 1
18326.009 1
18326.652 4
18327.295 4
18327.938 4
18328.582 4
18329.225 4
18329.868 5
18330.512 2
18331.155 7
18331.798 8
18332.442 6
18333.085 8
18333.728 6
18334.372 6
18335.015 2
18335.659 5
18336.302 6
18336.946 8
18337.589 5
18338.232 5
18338.876 5
18339.519 2
18340.163 10
18340.806 15
18341.450 9
18342.094 8
18342.737 9
18343.381 6
18344.024 4
18344.668 4
18345.311 1
18345.955 4
18346.599 3
18347.242 3
18347.886 4
18348.529 6
18349.173 6
18349.817 8
18350.460 5
18351.104 5
18351.748 3
18352.392 4
18353.035 5
18353.679 1
18354.323 4
18354.967 2
18355.610 12
18356.254 10
18356.898 3
18357.542 2
18358.186 2
18358.829 2
18359.473 2
18360.117 2
18360.761 5
18361.405 6
18362.049 7
18362.693 10
18363.336 8
18363.980 4
18364.624 6
18365.268 2
18365.912 8
18366.556 6
18367.200 7
18367.844 6
18368.488 6
18369.132 12
18369.776 8
18370.420 8
18371.064 7
18371.708 0
18372.352 7
18372.996 5
18373.641 3
18374.285 5
18374.929 9
18375.573 9
18376.217 11
18376.861 12
18377.505 5
18378.150 7
18378.794 10
18379.438 9
18380.082 4
18380.726 1
18381.371 4
18382.015 2
18382.659 10
18383.303 9
18383.948 7
18384.592 9
18385.236 6
18385.880 4
18386.525 7
18387.169 4
18387.813 10
18388.458 10
18389.102 2
18389.746 3
18390.391 5
18391.035 5
18391.680 8
18392.324 8
18392.968 3
18393.613 4
18394.257 6
18394.902 6
18395.546 5
18396.191 4
18396.835 5
18397.480 5
18398.124 2
18398.769 0
18399.413 7
18400.058 1
18400.703 2
18401.347 3
18401.992 2
18402.636 6
18403.281 4
18403.926 5
18404.570 3
18405.215 4
18405.859 4
18406.504 1
18407.149 3
18407.793 4
18408.438 8
18409.083 3
18409.728 6
18410.372 23
18411.017 11
18411.662 5
18412.307 5
18412.951 5
18413.596 7
18414.241 5
18414.886 6
18415.531 5
18416.175 4
18416.820 3
18417.465 2
18418.110 0
18418.755 0
18419.400 8
18420.045 10
18420.690 12
18421.335 7
18421.979 5
18422.624 5
18423.269 6
18423.914 4
18424.559 5
18425.204 4
18425.849 1
18426.494 1
18427.139 2
18427.784 2
18428.429 4
18429.075 3
18429.720 2
18430.365 3
18431.010 3
18431.655 3
18432.300 4
18432.945 1
18433.590 2
18434.235 1
18434.881 3
18435.526 3
18436.171 4
18436.816 7
18437.461 5
18438.107 7
18438.752 9
18439.397 10
18440.042 11
18440.688 9
18441.333 9
18441.978 3
18442.623 4
18443.269 6
18443.914 7
18444.559 3
18445.205 10
18445.850 18
18446.496 10
18447.141 7
18447.786 4
18448.432 0
18449.077 0
18449.723 11
18450.368 7
18451.013 4
18451.659 5
18452.304 2
18452.950 5
18453.595 7
18454.241 9
18454.886 7
18455.532 2
18456.177 6
18456.823 10
18457.469 7
18458.114 6
18458.760 8
18459.405 15
18460.051 8
18460.696 1
18461.342 5
18461.988 6
18462.633 6
18463.279 3
18463.925 5
18464.570 10
18465.216 12
18465.862 6
18466.508 13
18467.153 10
18467.799 6
18468.445 6
18469.091 5
18469.736 4
18470.382 4
18471.028 2
18471.674 0
18472.320 0
18472.965 2
18473.611 6
18474.257 4
18474.903 9
18475.549 9
18476.195 8
18476.841 7
18477.486 4
18478.132 4
18478.778 9
18479.424 10
18480.070 13
18480.716 4
18481.362 4
18482.008 4
18482.654 4
18483.300 7
18483.946 5
18484.592 0
18485.238 4
18485.884 7
18486.530 4
18487.177 1
18487.823 6
18488.469 6
18489.115 1
18489.761 3
18490.407 5
18491.053 6
18491.699 5
18492.346 1
18492.992 3
18493.638 6
18494.284 11
18494.930 6
18495.577 6
18496.223 6
18496.869 3
18497.515 5
18498.162 4
18498.808 1
18499.454 6
18500.100 9
18500.747 12
18501.393 2
18502.039 9
18502.686 13
18503.332 5
18503.979 8
18504.625 8
18505.271 7
18505.918 5
18506.564 5
18507.211 2
18507.857 7
18508.504 10
18509.150 6
18509.796 2
18510.443 3
18511.089 5
18511.736 8
18512.382 7
18513.029 6
18513.676 2
18514.322 2
18514.969 7
18515.615 5
18516.262 3
18516.908 6
18517.555 7
18518.202 6
18518.848 6
18519.495 10
18520.142 19
18520.788 8
18521.435 3
18522.082 5
18522.728 7
18523.375 14
18524.022 7
18524.669 5
18525.315 9
18525.962 11
18526.609 6
18527.256 2
18527.902 5
18528.549 1
18529.196 4
18529.843 3
18530.490 10
18531.137 22
18531.783 12
18532.430 9
18533.077 6
18533.724 2
18534.371 4
18535.018 7
18535.665 14
18536.312 10
18536.959 9
18537.606 10
18538.253 3
18538.900 7
18539.547 5
18540.194 1
18540.841 3
18541.488 1
18542.135 3
18542.782 1
18543.429 3
18544.076 10
18544.723 5
18545.370 4
18546.017 9
18546.664 5
18547.311 3
18547.959 2
18548.606 6
18549.253 5
18549.900 2
18550.547 3
18551.195 5
18551.842 3
18552.489 2
18553.136 2
18553.783 5
18554.431 7
18555.078 10
18555.725 7
18556.373 3
18557.020 7
18557.667 4
18558.314 2
18558.962 3
18559.609 1
18560.257 1
18560.904 3
18561.551 7
18562.199 2
18562.846 5
18563.493 5
18564.141 7
18564.788 8
18565.436 8
18566.083 2
18566.731 7
18567.378 8
18568.026 7
18568.673 13
18569.321 13
18569.968 15
18570.616 7
18571.263 4
18571.911 11
18572.559 12
18573.206 9
18573.854 10
18574.501 4
18575.149 1
18575.797 3
18576.444 11
18577.092 11
18577.740 7
18578.387 11
18579.035 12
18579.683 9
18580.330 13
18580.978 5
18581.626 10
18582.273 10
18582.921 11
18583.569 7
18584.217 10
18584.865 5
18585.512 4
18586.160 5
18586.808 11
18587.456 8
18588.104 2
18588.752 2
18589.399 2
18590.047 8
18590.695 2
18591.343 0
18591.991 3
18592.639 4
18593.287 4
18593.935 5
18594.583 3
18595.231 5
18595.879 9
18596.527 3
18597.175 7
18597.823 6
18598.471 6
18599.119 8
18599.767 3
18600.415 3
18601.063 7
18601.711 17
18602.359 13
18603.007 6
18603.655 6
18604.304 5
18604.952 6
18605.600 2
18606.248 4
18606.896 3
18607.544 6
18608.193 6
18608.841 3
18609.489 4
18610.137 6
18610.785 6
18611.434 7
18612.082 4
18612.730 3
18613.379 4
18614.027 5
18614.675 3
18615.323 5
18615.972 6
18616.620 5
18617.268 5
18617.917 2
18618.565 5
18619.214 10
18619.862 18
18620.510 21
18621.159 19
18621.807 20
18622.456 9
18623.104 3
18623.753 2
18624.401 3
18625.050 0
18625.698 3
18626.347 3
18626.995 5
18627.644 15
18628.292 13
18628.941 6
18629.589 2
18630.238 3
18630.887 7
18631.535 3
18632.184 5
18632.832 1
18633.481 2
18634.130 11
18634.778 15
18635.427 6
18636.076 4
18636.724 4
18637.373 1
18638.022 4
18638.671 2
18639.319 1
18639.968 3
18640.617 4
18641.266 6
18641.914 3
18642.563 4
18643.212 5
18643.861 8
18644.510 5
18645.158 3
18645.807 2
18646.456 2
18647.105 2
18647.754 2
18648.403 0
18649.052 3
18649.701 7
18650.350 7
18650.999 13
18651.648 7
18652.296 4
18652.945 0
18653.594 3
18654.243 6
18654.892 11
18655.541 4
18656.191 2
18656.840 4
18657.489 1
18658.138 3
18658.787 8
18659.436 4
18660.085 3
18660.734 3
18661.383 2
18662.032 0
18662.681 3
18663.331 4
18663.980 2
18664.629 5
18665.278 4
18665.927 5
18666.577 5
18667.226 5
18667.875 0
18668.524 5
18669.174 3
18669.823 4
18670.472 6
18671.121 4
18671.771 2
18672.420 4
18673.069 13
18673.719 12
18674.368 8
18675.017 29
18675.667 25
18676.316 19
18676.966 15
18677.615 6
18678.264 5
18678.914 1
18679.563 5
18680.213 3
18680.862 2
18681.512 6
18682.161 3
18682.811 3
18683.460 2
18684.110 3
18684.759 4
18685.409 4
18686.058 7
18686.708 3
18687.357 1
18688.007 1
18688.657 8
18689.306 7
18689.956 4
18690.606 6
18691.255 6
18691.905 4
18692.555 4
18693.204 13
18693.854 16
18694.504 10
18695.153 6
18695.803 3
18696.453 4
18697.103 1
18697.752 5
18698.402 3
18699.052 3
18699.702 7
18700.351 7
18701.001 5
18701.651 2
18702.301 1
18702.951 7
18703.601 10
18704.250 5
18704.900 6
18705.550 6
18706.200 11
18706.850 6
18707.500 7
18708.150 3
18708.800 2
18709.450 4
18710.100 5
18710.750 6
18711.400 9
18712.050 6
18712.700 5
18713.350 9
18714.000 9
18714.650 12
18715.300 9
18715.950 2
18716.600 3
18717.250 9
18717.900 6
18718.551 4
18719.201 2
18719.851 1
18720.501 2
18721.151 8
18721.801 3
18722.452 5
18723.102 7
18723.752 1
18724.402 1
18725.052 5
18725.703 2
18726.353 12
18727.003 6
18727.653 2
18728.304 1
18728.954 2
18729.604 6
18730.255 5
18730.905 2
18731.555 11
18732.206 16
18732.856 10
18733.506 9
18734.157 11
18734.807 9
18735.458 4
18736.108 5
18736.759 15
18737.409 12
18738.059 14
18738.710 11
18739.360 8
18740.011 12
18740.661 5
18741.312 3
18741.962 2
18742.613 1
18743.264 5
18743.914 7
18744.565 4
18745.215 5
18745.866 4
18746.516 2
18747.167 5
18747.818 1
18748.468 4
18749.119 6
18749.770 3
18750.420 5
18751.071 4
18751.722 7
18752.372 5
18753.023 5
18753.674 7
18754.325 10
18754.975 6
18755.626 3
18756.277 3
18756.928 3
18757.579 1
18758.229 2
18758.880 4
18759.531 7
18760.182 4
18760.833 4
18761.484 5
18762.134 10
18762.785 4
18763.436 3
18764.087 2
18764.738 9
18765.389 12
18766.040 3
18766.691 4
18767.342 2
18767.993 8
18768.644 15
18769.295 7
18769.946 6
18770.597 5
18771.248 6
18771.899 4
18772.550 1
18773.201 0
18773.852 1
18774.503 2
18775.154 4
18775.806 6
18776.457 8
18777.108 11
18777.759 10
18778.410 9
18779.061 6
18779.712 9
18780.364 8
18781.015 8
18781.666 7
18782.317 2
18782.969 5
18783.620 3
18784.271 8
18784.922 10
18785.574 8
18786.225 3
18786.876 9
18787.528 7
18788.179 3
18788.830 2
18789.482 6
18790.133 10
18790.784 6
18791.436 6
18792.087 3
18792.739 1
18793.390 2
18794.041 6
18794.693 3
18795.344 4
18795.996 2
18796.647 4
18797.299 6
18797.950 2
18798.602 5
18799.253 0
18799.905 4
18800.556 7
18801.208 7
18801.859 5
18802.511 2
18803.163 3
18803.814 10
18804.466 4
18805.117 4
18805.769 11
18806.421 8
18807.072 2
18807.724 3
18808.376 6
18809.027 2
18809.679 2
18810.331 6
18810.983 4
18811.634 3
18812.286 1
18812.938 5
18813.590 8
18814.241 8
18814.893 6
18815.545 8
18816.197 6
18816.849 2
18817.501 3
18818.152 5
18818.804 1
18819.456 4
18820.108 4
18820.760 5
18821.412 3
18822.064 3
18822.716 4
18823.368 2
18824.020 2
18824.672 2
18825.324 4
18825.976 7
18826.628 5
18827.280 2
18827.932 6
18828.584 8
18829.236 3
18829.888 0
18830.540 2
18831.192 2
18831.844 3
18832.496 2
18833.148 3
18833.800 0
18834.452 0
18835.105 4
18835.757 1
18836.409 5
18837.061 3
18837.713 4
18838.365 2
18839.018 3
18839.670 4
18840.322 7
18840.974 6
18841.627 2
18842.279 7
18842.931 8
18843.583 7
18844.236 18
18844.888 10
18845.540 6
18846.193 2
18846.845 7
18847.497 10
18848.150 6
18848.802 2
18849.455 2
18850.107 3
18850.759 2
18851.412 10
18852.064 14
18852.717 7
18853.369 4
18854.022 7
18854.674 5
18855.327 7
18855.979 5
18856.632 6
18857.284 5
18857.937 1
18858.589 3
18859.242 4
18859.894 3
18860.547 2
18861.200 5
18861.852 9
18862.505 2
18863.158 5
18863.810 4
18864.463 2
18865.116 4
18865.768 21
18866.421 18
18867.074 19
18867.726 6
18868.379 5
18869.032 1
18869.685 0
18870.337 5
18870.990 6
18871.643 5
18872.296 4
18872.948 10
18873.601 9
18874.254 2
18874.907 1
18875.560 1
18876.213 1
18876.865 5
18877.518 6
18878.171 8
18878.824 8
18879.477 10
18880.130 6
18880.783 8
18881.436 2
18882.089 1
18882.742 3
18883.395 4
18884.048 6
18884.701 6
18885.354 6
18886.007 2
18886.660 0
18887.313 2
18887.966 4
18888.619 1
18889.272 3
18889.925 5
18890.578 3
18891.232 3
18891.885 0
18892.538 1
18893.191 3
18893.844 5
18894.497 8
18895.150 9
18895.804 8
18896.457 7
18897.110 7
18897.763 4
18898.417 3
18899.070 1
18899.723 5
18900.376 10
18901.030 7
18901.683 1
18902.336 2
18902.990 4
18903.643 9
18904.296 11
18904.950 11
18905.603 12
18906.256 5
18906.910 3
18907.563 4
18908.217 6
18908.870 1
18909.523 1
18910.177 4
18910.830 5
18911.484 1
18912.137 1
18912.791 2
18913.444 4
18914.098 8
18914.751 7
18915.405 3
18916.058 4
18916.712 6
18917.366 4
18918.019 3
18918.673 3
18919.326 6
18919.980 3
18920.634 4
18921.287 9
18921.941 11
18922.595 8
18923.248 5
18923.902 5
18924.556 3
18925.209 6
18925.863 7
18926.517 3
18927.171 0
18927.824 2
18928.478 6
18929.132 7
18929.786 4
18930.439 6
18931.093 9
18931.747 4
18932.401 3
18933.055 7
18933.709 2
18934.362 1
18935.016 0
18935.670 6
18936.324 6
18936.978 4
18937.632 2
18938.286 5
18938.940 7
18939.594 5
18940.248 5
18940.902 4
18941.556 2
18942.210 4
18942.864 3
18943.518 2
18944.172 3
18944.826 1
18945.480 1
18946.134 3
18946.788 3
18947.442 2
18948.096 2
18948.750 2
18949.405 5
18950.059 8
18950.713 5
18951.367 2
18952.021 0
18952.675 0
18953.330 2
18953.984 2
18954.638 5
18955.292 7
18955.946 5
18956.601 1
18957.255 0
18957.909 4
18958.563 4
18959.218 16
18959.872 17
18960.526 9
18961.181 2
18961.835 3
18962.489 5
18963.144 3
18963.798 3
18964.453 6
18965.107 6
18965.761 7
18966.416 5
18967.070 5
18967.725 3
18968.379 5
18969.034 8
18969.688 6
18970.343 6
18970.997 7
18971.652 6
18972.306 11
18972.961 10
18973.615 4
18974.270 3
18974.924 9
18975.579 6
18976.233 5
18976.888 2
18977.543 3
18978.197 1
18978.852 3
18979.507 6
18980.161 5
18980.816 7
18981.471 8
18982.125 3
18982.780 0
18983.435 12
18984.089 10
18984.744 9
18985.399 5
18986.054 1
18986.709 3
18987.363 3
18988.018 1
18988.673 1
18989.328 4
18989.983 3
18990.637 4
18991.292 7
18991.947 4
18992.602 7
18993.257 1
18993.912 1
18994.567 5
18995.222 2
18995.877 4
18996.531 6
18997.186 4
18997.841 7
18998.496 9
18999.151 5
18999.806 4
19000.461 7
19001.116 4
19001.771 2
19002.426 5
19003.081 4
19003.737 10
19004.392 9
19005.047 9
19005.702 2
19006.357 7
19007.012 7
19007.667 8
19008.322 8
19008.978 4
19009.633 1
19010.288 2
19010.943 5
19011.598 8
19012.253 10
19012.909 9
19013.564 8
19014.219 2
19014.874 3
19015.530 1
19016.185 1
19016.840 6
19017.496 3
19018.151 5
19018.806 3
19019.462 2
19020.117 3
19020.772 3
19021.428 2
19022.083 0
19022.738 0
19023.394 0
19024.049 1
19024.705 1
19025.360 3
19026.016 0
19026.671 0
19027.327 3
19027.982 4
19028.637 1
19029.293 1
19029.949 6
19030.604 6
19031.260 4
19031.915 0
19032.571 2
19033.226 8
19033.882 4
19034.537 3
19035.193 2
19035.849 3
19036.504 1
19037.160 0
19037.816 0
19038.471 5
19039.127 6
19039.783 4
19040.438 8
19041.094 6
19041.750 3
19042.406 4
19043.061 2
19043.717 2
19044.373 1
19045.029 1
19045.684 7
19046.340 21
19046.996 10
19047.652 6
19048.308 3
19048.964 3
19049.619 6
19050.275 4
19050.931 5
19051.587 9
19052.243 9
19052.899 4
19053.555 2
19054.211 4
19054.867 6
19055.523 5
19056.179 1
19056.835 0
19057.491 3
19058.147 4
19058.803 3
19059.459 3
19060.115 4
19060.771 9
19061.427 4
19062.083 3
19062.739 12
19063.395 6
19064.051 3
19064.707 14
19065.363 10
19066.020 6
19066.676 7
19067.332 5
19067.988 5
19068.644 6
19069.300 10
19069.957 6
19070.613 12
19071.269 14
19071.925 10
19072.582 3
19073.238 9
19073.894 4
19074.550 2
19075.207 3
19075.863 3
19076.519 3
19077.176 4
19077.832 1
19078.488 1
19079.145 1
19079.801 4
19080.458 1
19081.114 2
19081.770 9
19082.427 6
19083.083 4
19083.740 4
19084.396 4
19085.053 5
19085.709 9
19086.366 10
19087.022 6
19087.679 2
19088.335 3
19088.992 2
19089.648 1
19090.305 1
19090.961 5
19091.618 6
19092.274 4
19092.931 4
19093.588 0
19094.244 1
19094.901 3
19095.558 3
19096.214 7
19096.871 7
19097.528 5
19098.184 3
19098.841 2
19099.498 12
19100.155 12
19100.811 2
19101.468 5
19102.125 6
19102.782 13
19103.438 11
19104.095 14
19104.752 6
19105.409 5
19106.066 4
19106.722 3
19107.379 0
19108.036 4
19108.693 5
19109.350 4
19110.007 4
19110.664 7
19111.321 3
19111.978 0
19112.635 3
19113.292 7
19113.948 16
19114.605 11
19115.262 8
19115.919 6
19116.576 9
19117.233 14
19117.891 6
19118.548 3
19119.205 4
19119.862 1
19120.519 0
19121.176 5
19121.833 0
19122.490 0
19123.147 2
19123.804 7
19124.462 8
19125.119 5
19125.776 7
19126.433 1
19127.090 3
19127.747 5
19128.405 3
19129.062 3
19129.719 0
19130.376 7
19131.034 9
19131.691 4
19132.348 3
19133.005 1
19133.663 3
19134.320 6
19134.977 4
19135.635 6
19136.292 6
19136.949 4
19137.607 3
19138.264 4
19138.922 4
19139.579 5
19140.236 6
19140.894 8
19141.551 4
19142.209 5
19142.866 2
19143.524 5
19144.181 2
19144.839 0
19145.496 1
19146.154 1
19146.811 1
19147.469 2
19148.126 5
19148.784 6
19149.442 5
19150.099 4
19150.757 4
19151.414 1
19152.072 5
19152.730 5
19153.387 10
19154.045 15
19154.703 10
19155.360 4
19156.018 3
19156.676 2
19157.333 0
19157.991 1
19158.649 3
19159.307 7
19159.964 5
19160.622 7
19161.280 3
19161.938 3
19162.596 4
19163.253 1
19163.911 0
19164.569 7
19165.227 6
19165.885 2
19166.543 3
19167.200 1
19167.858 3
19168.516 1
19169.174 3
19169.832 3
19170.490 3
19171.148 7
19171.806 9
19172.464 9
19173.122 4
19173.780 2
19174.438 4
19175.096 3
19175.754 7
19176.412 6
19177.070 5
19177.728 3
19178.386 10
19179.044 5
19179.702 5
19180.361 4
19181.019 5
19181.677 4
19182.335 4
19182.993 10
19183.651 10
19184.309 4
19184.968 2
19185.626 2
19186.284 3
19186.942 1
19187.601 1
19188.259 6
19188.917 3
19189.575 8
19190.234 4
19190.892 3
19191.550 2
19192.209 3
19192.867 5
19193.525 7
19194.184 5
19194.842 4
19195.500 2
19196.159 1
19196.817 5
19197.475 5
19198.134 1
19198.792 3
19199.451 3
19200.109 0
19200.768 2
19201.426 4
19202.085 0
19202.743 0
19203.402 1
19204.060 3
19204.719 2
19205.377 5
19206.036 9
19206.694 8
19207.353 9
19208.011 7
19208.670 2
19209.329 3
19209.987 4
19210.646 2
19211.305 2
19211.963 0
19212.622 5
19213.281 1
19213.939 0
19214.598 2
19215.257 5
19215.915 5
19216.574 5
19217.233 4
19217.892 6
19218.550 5
19219.209 3
19219.868 3
19220.527 4
19221.186 6
19221.844 1
19222.503 0
19223.162 0
19223.821 3
19224.480 3
19225.139 1
19225.798 3
19226.457 6
19227.115 3
19227.774 2
19228.433 3
19229.092 3
19229.751 2
19230.410 1
19231.069 0
19231.728 1
19232.387 1
19233.046 1
19233.705 2
19234.364 4
19235.023 2
19235.682 0
19236.341 2
19237.001 0
19237.660 4
19238.319 5
19238.978 1
19239.637 4
19240.296 4
19240.955 4
19241.614 4
19242.274 2
19242.933 1
19243.592 2
19244.251 1
19244.910 1
19245.570 1
19246.229 4
19246.888 10
19247.547 6
19248.207 6
19248.866 4
19249.525 6
19250.185 8
19250.844 8
19251.503 1
19252.163 0
19252.822 2
19253.481 4
19254.141 4
19254.800 9
19255.459 4
19256.119 2
19256.778 1
19257.438 1
19258.097 1
19258.757 4
19259.416 4
19260.076 2
19260.735 13
19261.395 13
19262.054 12
19262.714 9
19263.373 5
19264.033 7
19264.692 2
19265.352 1
19266.011 1
19266.671 5
19267.331 4
19267.990 3
19268.650 7
19269.310 3
19269.969 4
19270.629 6
19271.289 4
19271.948 7
19272.608 6
19273.268 1
19273.927 2
19274.587 4
19275.247 3
19275.907 2
19276.566 2
19277.226 0
19277.886 1
19278.546 2
19279.205 2
19279.865 1
19280.525 2
19281.185 4
19281.845 4
19282.505 5
19283.165 4
19283.824 3
19284.484 5
19285.144 3
19285.804 2
19286.464 0
19287.124 1
19287.784 0
19288.444 2
19289.104 1
19289.764 2
19290.424 0
19291.084 0
19291.744 2
19292.404 0
19293.064 0
19293.724 1
19294.384 1
19295.044 0
19295.704 1
19296.365 5
19297.025 7
19297.685 11
19298.345 7
19299.005 4
19299.665 4
19300.325 1
19300.986 4
19301.646 2
19302.306 2
19302.966 3
19303.626 3
19304.287 3
19304.947 4
19305.607 2
19306.267 2
19306.928 1
19307.588 9
19308.248 12
19308.909 8
19309.569 5
19310.229 7
19310.890 0
19311.550 0
19312.210 0
19312.871 0
19313.531 3
19314.192 9
19314.852 4
19315.512 4
19316.173 3
19316.833 5
19317.494 12
19318.154 16
19318.815 5
19319.475 3
19320.136 1
19320.796 1
19321.457 2
19322.117 0
19322.778 5
19323.438 4
19324.099 4
19324.760 7
19325.420 4
19326.081 1
19326.742 1
19327.402 5
19328.063 5
19328.723 1
19329.384 3
19330.045 3
19330.705 5
19331.366 2
19332.027 2
19332.688 5
19333.348 4
19334.009 3
19334.670 1
19335.331 1
19335.991 6
19336.652 3
19337.313 3
19337.974 4
19338.635 4
19339.296 2
19339.956 2
19340.617 3
19341.278 4
19341.939 1
19342.600 1
19343.261 1
19343.922 1
19344.583 0
19345.244 1
19345.905 1
19346.565 1
19347.226 3
19347.887 3
19348.548 1
19349.209 3
19349.870 2
19350.532 2
19351.193 3
19351.854 5
19352.515 1
19353.176 6
19353.837 4
19354.498 4
19355.159 6
19355.820 3
19356.481 2
19357.142 1
19357.804 3
19358.465 5
19359.126 5
19359.787 2
19360.448 0
19361.110 4
19361.771 6
19362.432 3
19363.093 2
19363.755 2
19364.416 5
19365.077 6
19365.738 1
19366.400 5
19367.061 1
19367.722 5
19368.384 3
19369.045 4
19369.706 6
19370.368 1
19371.029 0
19371.691 2
19372.352 2
19373.013 0
19373.675 2
19374.336 0
19374.998 0
19375.659 6
19376.321 6
19376.982 3
19377.644 6
19378.305 8
19378.967 3
19379.628 6
19380.290 2
19380.951 2
19381.613 4
19382.274 2
19382.936 4
19383.598 6
19384.259 5
19384.921 1
19385.582 18
19386.244 12
19386.906 8
19387.567 9
19388.229 7
19388.891 5
19389.552 5
19390.214 3
19390.876 4
19391.538 2
19392.199 4
19392.861 3
19393.523 3
19394.185 1
19394.846 3
19395.508 4
19396.170 3
19396.832 5
19397.494 5
19398.156 5
19398.817 4
19399.479 4
19400.141 7
19400.803 3
19401.465 3
19402.127 5
19402.789 4
19403.451 0
19404.113 2
19404.775 1
19405.437 4
19406.099 6
19406.761 1
19407.423 1
19408.085 2
19408.747 0
19409.409 3
19410.071 1
19410.733 3
19411.395 2
19412.057 0
19412.719 1
19413.381 6
19414.043 5
19414.705 0
19415.368 1
19416.030 5
19416.692 9
19417.354 3
19418.016 1
19418.678 1
19419.341 4
19420.003 5
19420.665 1
19421.327 2
19421.990 1
19422.652 6
19423.314 10
19423.976 3
19424.639 4
19425.301 5
19425.963 1
19426.626 4
19427.288 4
19427.950 2
19428.613 5
19429.275 3
19429.937 1
19430.600 0
19431.262 2
19431.925 5
19432.587 11
19433.250 5
19433.912 2
19434.575 4
19435.237 0
19435.900 0
19436.562 0
19437.225 3
19437.887 1
19438.550 1
19439.212 3
19439.875 6
19440.537 7
19441.200 1
19441.862 3
19442.525 3
19443.188 0
19443.850 0
19444.513 0
19445.176 3
19445.838 1
19446.501 0
19447.164 4
19447.826 9
19448.489 7
19449.152 7
19449.814 6
19450.477 7
19451.140 5
19451.803 5
19452.465 4
19453.128 1
19453.791 0
19454.454 1
19455.117 2
19455.780 1
19456.442 0
19457.105 0
19457.768 3
19458.431 2
19459.094 3
19459.757 2
19460.420 3
19461.083 2
19461.746 7
19462.408 3
19463.071 0
19463.734 3
19464.397 2
19465.060 2
19465.723 2
19466.386 1
19467.049 5
19467.712 1
19468.375 0
19469.039 1
19469.702 3
19470.365 2
19471.028 1
19471.691 1
19472.354 4
19473.017 2
19473.680 2
19474.343 4
19475.007 2
19475.670 0
19476.333 5
19476.996 8
19477.659 5
19478.323 0
19478.986 3
19479.649 1
19480.312 2
19480.976 5
19481.639 3
19482.302 9
19482.965 8
19483.629 6
19484.292 3
19484.955 4
19485.619 4
19486.282 5
19486.945 3
19487.609 2
19488.272 2
19488.936 3
19489.599 2
19490.262 2
19490.926 1
19491.589 3
19492.253 2
19492.916 2
19493.580 3
19494.243 0
19494.907 0
19495.570 1
19496.234 0
19496.897 1
19497.561 0
19498.224 0
19498.888 0
19499.551 2
19500.215 4
19500.879 10
19501.542 7
19502.206 7
19502.869 2
19503.533 3
19504.197 0
19504.860 0
19505.524 2
19506.188 2
19506.852 0
19507.515 2
19508.179 4
19508.843 8
19509.506 2
19510.170 3
19510.834 5
19511.498 7
19512.162 4
19512.825 4
19513.489 3
19514.153 3
19514.817 4
19515.481 0
19516.145 4
19516.808 1
19517.472 2
19518.136 3
19518.800 11
19519.464 5
19520.128 7
19520.792 6
19521.456 7
19522.120 5
19522.784 4
19523.448 2
19524.112 2
19524.776 4
19525.440 4
19526.104 10
19526.768 1
19527.432 3
19528.096 1
19528.760 2
19529.424 1
19530.088 3
19530.752 0
19531.417 6
19532.081 6
19532.745 6
19533.409 3
19534.073 5
19534.737 1
19535.401 3
19536.066 2
19536.730 1
19537.394 1
19538.058 3
19538.723 15
19539.387 8
19540.051 7
19540.715 6
19541.380 8
19542.044 7
19542.708 6
19543.373 3
19544.037 2
19544.701 2
19545.366 3
19546.030 1
19546.694 0
19547.359 1
19548.023 3
19548.688 4
19549.352 3
19550.017 3
19550.681 14
19551.345 16
19552.010 10
19552.674 4
19553.339 7
19554.003 6
19554.668 3
19555.332 1
19555.997 1
19556.662 0
19557.326 0
19557.991 3
19558.655 7
19559.320 8
19559.984 1
19560.649 3
19561.314 2
19561.978 4
19562.643 4
19563.308 2
19563.972 2
19564.637 2
19565.302 2
19565.966 5
19566.631 2
19567.296 3
19567.961 6
19568.625 11
19569.290 12
19569.955 19
19570.620 10
19571.285 3
19571.949 6
19572.614 5
19573.279 1
19573.944 1
19574.609 1
19575.274 1
19575.938 1
19576.603 2
19577.268 0
19577.933 2
19578.598 1
19579.263 1
19579.928 3
19580.593 2
19581.258 4
19581.923 4
19582.588 3
19583.253 2
19583.918 3
19584.583 1
19585.248 2
19585.913 4
19586.578 6
19587.243 7
19587.908 5
19588.573 7
19589.238 5
19589.904 5
19590.569 3
19591.234 4
19591.899 3
19592.564 2
19593.229 0
19593.895 0
19594.560 2
19595.225 3
19595.890 1
19596.555 0
19597.221 2
19597.886 1
19598.551 3
19599.216 6
19599.882 5
19600.547 5
19601.212 8
19601.878 5
19602.543 2
19603.208 4
19603.874 1
19604.539 3
19605.204 2
19605.870 2
19606.535 3
19607.201 2
19607.866 3
19608.531 6
19609.197 8
19609.862 10
19610.528 6
19611.193 4
19611.859 1
19612.524 1
19613.190 3
19613.855 3
19614.521 4
19615.186 3
19615.852 6
19616.518 4
19617.183 3
19617.849 1
19618.514 1
19619.180 5
19619.846 4
19620.511 4
19621.177 5
19621.843 4
19622.508 3
19623.174 2
19623.840 2
19624.505 1
19625.171 0
19625.837 3
19626.502 6
19627.168 12
19627.834 6
19628.500 8
19629.166 9
19629.831 5
19630.497 2
19631.163 0
19631.829 0
19632.495 0
19633.161 1
19633.826 1
19634.492 0
19635.158 3
19635.824 1
19636.490 0
19637.156 1
19637.822 3
19638.488 1
19639.154 1
19639.820 3
19640.486 4
19641.152 0
19641.818 0
19642.484 1
19643.150 4
19643.816 8
19644.482 6
19645.148 3
19645.814 1
19646.480 5
19647.146 6
19647.812 6
19648.478 2
19649.144 0
19649.811 0
19650.477 1
19651.143 1
19651.809 5
19652.475 3
19653.141 2
19653.808 1
19654.474 0
19655.140 0
19655.806 2
19656.473 3
19657.139 2
19657.805 4
19658.471 0
19659.138 1
19659.804 1
19660.470 1
19661.137 2
19661.803 5
19662.469 5
19663.136 2
19663.802 2
19664.468 9
19665.135 10
19665.801 7
19666.468 6
19667.134 5
19667.800 4
19668.467 2
19669.133 1
19669.800 3
19670.466 5
19671.133 4
19671.799 1
19672.466 2
19673.132 0
19673.799 2
19674.466 1
19675.132 2
19675.799 3
19676.465 9
19677.132 3
19677.798 3
19678.465 2
19679.132 0
19679.798 2
19680.465 0
19681.132 1
19681.798 5
19682.465 4
19683.132 1
19683.799 0
19684.465 3
19685.132 2
19685.799 1
19686.465 2
19687.132 6
19687.799 5
19688.466 2
19689.133 4
19689.799 4
19690.466 3
19691.133 4
19691.800 4
19692.467 2
19693.134 3
19693.801 4
19694.467 2
19695.134 3
19695.801 1
19696.468 1
19697.135 2
19697.802 0
19698.469 0
19699.136 1
19699.803 3
19700.470 4
19701.137 3
19701.804 4
19702.471 2
19703.138 2
19703.805 1
19704.472 0
19705.139 1
19705.806 5
19706.474 4
19707.141 3
19707.808 4
19708.475 4
19709.142 3
19709.809 8
19710.476 17
19711.144 10
19711.811 5
19712.478 8
19713.145 4
19713.812 3
19714.480 2
19715.147 1
19715.814 4
19716.481 9
19717.149 2
19717.816 3
19718.483 3
19719.151 0
19719.818 3
19720.485 2
19721.153 3
19721.820 4
19722.487 5
19723.155 5
19723.822 2
19724.489 4
19725.157 3
19725.824 2
19726.492 10
19727.159 13
19727.827 7
19728.494 6
19729.162 9
19729.829 2
19730.497 1
19731.164 3
19731.832 0
19732.499 1
19733.167 4
19733.834 1
19734.502 12
19735.169 18
19735.837 10
19736.505 6
19737.172 3
19737.840 1
19738.508 3
19739.175 4
19739.843 6
19740.511 3
19741.178 4
19741.846 1
19742.514 0
19743.181 4
19743.849 1
19744.517 4
19745.185 5
19745.852 5
19746.520 2
19747.188 2
19747.856 1
19748.524 1
19749.191 0
19749.859 1
19750.527 5
19751.195 2
19751.863 2
19752.531 1
19753.199 2
19753.866 0
19754.534 2
19755.202 1
19755.870 2
19756.538 1
19757.206 1
19757.874 4
19758.542 3
19759.210 0
19759.878 1
19760.546 2
19761.214 7
19761.882 7
19762.550 9
19763.218 4
19763.886 9
19764.554 7
19765.223 3
19765.891 7
19766.559 4
19767.227 0
19767.895 2
19768.563 1
19769.231 5
19769.900 1
19770.568 8
19771.236 4
19771.904 3
19772.572 2
19773.241 4
19773.909 3
19774.577 3
19775.245 3
19775.914 2
19776.582 2
19777.250 0
19777.918 4
19778.587 4
19779.255 2
19779.923 6
19780.592 1
19781.260 4
19781.929 4
19782.597 4
19783.265 2
19783.934 3
19784.602 6
19785.271 4
19785.939 2
19786.608 2
19787.276 2
19787.945 4
19788.613 4
19789.281 11
19789.950 7
19790.619 3
19791.287 5
19791.956 3
19792.624 5
19793.293 5
19793.961 10
19794.630 13
19795.299 6
19795.967 3
19796.636 1
19797.304 1
19797.973 0
19798.642 3
19799.310 13
19799.979 8
19800.648 4
19801.316 3
19801.985 3
19802.654 4
19803.323 3
19803.991 3
19804.660 0
19805.329 0
19805.998 1
19806.667 0
19807.335 3
19808.004 1
19808.673 1
19809.342 2
19810.011 4
19810.680 5
19811.348 4
19812.017 2
19812.686 1
19813.355 7
19814.024 7
19814.693 3
19815.362 1
19816.031 0
19816.700 2
19817.369 3
19818.038 2
19818.707 5
19819.376 4
19820.045 4
19820.714 3
19821.383 6
19822.052 4
19822.721 5
19823.390 3
19824.059 1
19824.728 1
19825.397 0
19826.067 0
19826.736 3
19827.405 5
19828.074 3
19828.743 1
19829.412 0
19830.082 4
19830.751 4
19831.420 3
19832.089 1
19832.758 5
19833.428 2
19834.097 3
19834.766 1
19835.436 0
19836.105 3
19836.774 5
19837.443 2
19838.113 3
19838.782 0
19839.451 2
19840.121 2
19840.790 2
19841.460 1
19842.129 1
19842.798 1
19843.468 2
19844.137 4
19844.807 3
19845.476 5
19846.146 2
19846.815 0
19847.485 2
19848.154 3
19848.824 1
19849.493 1
19850.163 0
19850.832 0
19851.502 4
19852.171 4
19852.841 2
19853.510 5
19854.180 7
19854.850 6
19855.519 5
19856.189 4
19856.859 3
19857.528 2
19858.198 1
19858.868 1
19859.537 2
19860.207 2
19860.877 1
19861.546 6
19862.216 4
19862.886 6
19863.556 1
19864.225 2
19864.895 2
19865.565 4
19866.235 2
19866.905 0
19867.574 1
19868.244 5
19868.914 5
19869.584 2
19870.254 4
19870.924 1
19871.594 3
19872.264 6
19872.933 1
19873.603 4
19874.273 4
19874.943 2
19875.613 3
19876.283 4
19876.953 0
19877.623 1
19878.293 0
19878.963 0
19879.633 2
19880.303 0
19880.973 2
19881.643 1
19882.313 0
19882.984 2
19883.654 5
19884.324 6
19884.994 1
19885.664 1
19886.334 1
19887.004 0
19887.674 0
19888.345 0
19889.015 1
19889.685 6
19890.355 2
19891.025 3
19891.696 6
19892.366 6
19893.036 4
19893.707 2
19894.377 6
19895.047 3
19895.717 1
19896.388 3
19897.058 5
19897.728 1
19898.399 0
19899.069 1
19899.739 0
19900.410 1
19901.080 0
19901.751 1
19902.421 5
19903.091 6
19903.762 4
19904.432 6
19905.103 6
19905.773 3
19906.444 6
19907.114 3
19907.785 3
19908.455 3
19909.126 9
19909.796 7
19910.467 6
19911.137 5
19911.808 2
19912.479 4
19913.149 0
19913.820 2
19914.490 5
19915.161 4
19915.832 3
19916.502 3
19917.173 4
19917.844 0
19918.514 8
19919.185 6
19919.856 8
19920.527 10
19921.197 8
19921.868 4
19922.539 7
19923.210 4
19923.880 5
19924.551 12
19925.222 8
19925.893 5
19926.564 5
19927.234 3
19927.905 1
19928.576 5
19929.247 2
19929.918 0
19930.589 0
19931.260 0
19931.931 1
19932.601 5
19933.272 1
19933.943 1
19934.614 0
19935.285 5
19935.956 2
19936.627 2
19937.298 0
19937.969 0
19938.640 1
19939.311 2
19939.982 1
19940.653 1
19941.324 2
19941.996 3
19942.667 3
19943.338 5
19944.009 1
19944.680 1
19945.351 1
19946.022 0
19946.693 2
19947.365 0
19948.036 6
19948.707 2
19949.378 1
19950.049 0
19950.721 5
19951.392 2
19952.063 2
19952.734 2
19953.406 4
19954.077 4
19954.748 1
19955.420 0
19956.091 0
19956.762 1
19957.434 1
19958.105 2
19958.776 2
19959.448 1
19960.119 4
19960.791 2
19961.462 2
19962.133 2
19962.805 2
19963.476 2
19964.148 1
19964.819 0
19965.491 5
19966.162 5
19966.834 3
19967.505 4
19968.177 1
19968.848 3
19969.520 2
19970.191 5
19970.863 10
19971.534 3
19972.206 6
19972.878 5
19973.549 6
19974.221 6
19974.893 2
19975.564 0
19976.236 2
19976.908 4
19977.579 3
19978.251 1
19978.923 1
19979.594 1
19980.266 1
19980.938 0
19981.610 5
19982.281 4
19982.953 1
19983.625 3
19984.297 4
19984.968 5
19985.640 4
19986.312 4
19986.984 3
19987.656 1
19988.328 0
19989.000 0
19989.671 1
19990.343 2
19991.015 1
19991.687 1
19992.359 2
19993.031 5
19993.703 19
19994.375 13
19995.047 13
19995.719 9
19996.391 9
19997.063 4
19997.735 0
19998.407 2
19999.079 2
19999.751 5
20000.423 3
20001.095 1
20001.767 1
20002.439 0
20003.112 4
20003.784 3
20004.456 1
20005.128 2
20005.800 1
20006.472 1
20007.144 6
20007.817 3
20008.489 2
20009.161 2
20009.833 1
20010.506 0
20011.178 0
20011.850 5
20012.522 2
20013.195 1
20013.867 0
20014.539 2
20015.212 1
20015.884 1
20016.556 10
20017.229 9
20017.901 3
20018.573 5
20019.246 1
20019.918 0
20020.590 0
20021.263 0
20021.935 0
20022.608 1
20023.280 8
20023.953 2
20024.625 2
20025.298 3
20025.970 1
20026.643 0
20027.315 1
20027.988 1
20028.660 3
20029.333 3
20030.005 2
20030.678 1
20031.351 2
20032.023 2
20032.696 2
20033.368 6
20034.041 5
20034.714 3
20035.386 3
20036.059 2
20036.732 0
20037.404 0
20038.077 0
20038.750 2
20039.422 4
20040.095 1
20040.768 0
20041.441 6
20042.114 4
20042.786 1
20043.459 1
20044.132 0
20044.805 0
20045.478 0
20046.150 0
20046.823 1
20047.496 2
20048.169 0
20048.842 1
20049.515 4
20050.188 0
20050.861 1
20051.533 1
20052.206 0
20052.879 2
20053.552 3
20054.225 0
20054.898 3
20055.571 2
20056.244 0
20056.917 1
20057.590 1
20058.263 6
20058.936 2
20059.610 2
20060.283 0
20060.956 0
20061.629 0
20062.302 0
20062.975 1
20063.648 0
20064.321 3
20064.994 2
20065.668 5
20066.341 6
20067.014 3
20067.687 2
20068.360 6
20069.034 6
20069.707 5
20070.380 2
20071.053 4
20071.727 4
20072.400 2
20073.073 3
20073.746 1
20074.420 1
20075.093 2
20075.766 3
20076.440 2
20077.113 2
20077.787 2
20078.460 5
20079.133 8
20079.807 5
20080.480 5
20081.154 3
20081.827 3
20082.500 9
20083.174 5
20083.847 2
20084.521 0
20085.194 2
20085.868 0
20086.541 2
20087.215 1
20087.888 2
20088.562 1
20089.236 4
20089.909 1
20090.583 0
20091.256 2
20091.930 1
20092.604 2
20093.277 0
20093.951 4
20094.624 5
20095.298 3
20095.972 3
20096.645 3
20097.319 6
20097.993 5
20098.667 3
20099.340 0
20100.014 0
20100.688 3
20101.362 5
20102.035 1
20102.709 2
20103.383 2
20104.057 5
20104.731 1
20105.404 0
20106.078 1
20106.752 0
20107.426 1
20108.100 1
20108.774 1
20109.448 0
20110.122 2
20110.796 5
20111.469 4
20112.143 1
20112.817 0
20113.491 2
20114.165 0
20114.839 0
20115.513 0
20116.187 2
20116.861 4
20117.535 4
20118.209 2
20118.884 1
20119.558 4
20120.232 2
20120.906 0
20121.580 1
20122.254 2
20122.928 2
20123.602 1
20124.276 0
20124.951 1
20125.625 2
20126.299 12
20126.973 9
20127.647 5
20128.322 5
20128.996 3
20129.670 0
20130.344 7
20131.019 18
20131.693 13
20132.367 13
20133.041 9
20133.716 5
20134.390 4
20135.064 0
20135.739 6
20136.413 8
20137.087 6
20137.762 5
20138.436 4
20139.111 5
20139.785 2
20140.459 3
20141.134 6
20141.808 6
20142.483 2
20143.157 1
20143.832 0
20144.506 0
20145.181 0
20145.855 0
20146.530 0
20147.204 0
20147.879 6
20148.553 4
20149.228 2
20149.903 4
20150.577 2
20151.252 2
20151.926 3
20152.601 2
20153.276 2
20153.950 3
20154.625 2
20155.300 2
20155.974 1
20156.649 1
20157.324 4
20157.998 3
20158.673 1
20159.348 0
20160.023 1
20160.697 3
20161.372 3
20162.047 1
20162.722 2
20163.397 2
20164.071 1
20164.746 1
20165.421 5
20166.096 1
20166.771 2
20167.446 6
20168.121 4
20168.795 3
20169.470 1
20170.145 1
20170.820 0
20171.495 1
20172.170 3
20172.845 4
20173.520 3
20174.195 2
20174.870 0
20175.545 1
20176.220 2
20176.895 3
20177.570 7
20178.245 4
20178.920 4
20179.595 1
20180.270 0
20180.946 1
20181.621 2
20182.296 1
20182.971 2
20183.646 2
20184.321 3
20184.996 1
20185.672 1
20186.347 1
20187.022 1
20187.697 2
20188.372 5
20189.048 0
20189.723 1
20190.398 5
20191.073 3
20191.749 3
20192.424 1
20193.099 2
20193.775 3
20194.450 1
20195.125 0
20195.801 1
20196.476 2
20197.151 2
20197.827 4
20198.502 4
20199.178 4
20199.853 2
20200.528 0
20201.204 0
20201.879 1
20202.555 1
20203.230 2
20203.906 7
20204.581 9
20205.257 5
20205.932 1
20206.608 0
20207.283 4
20207.959 5
20208.634 2
20209.310 4
20209.986 2
20210.661 0
20211.337 2
20212.012 1
20212.688 0
20213.364 0
20214.039 2
20214.715 1
20215.391 1
20216.066 3
20216.742 5
20217.418 1
20218.094 3
20218.769 3
20219.445 4
20220.121 3
20220.797 0
20221.472 0
20222.148 0
20222.824 1
20223.500 3
20224.176 3
20224.851 2
20225.527 1
20226.203 1
20226.879 1
20227.555 2
20228.231 5
20228.907 1
20229.583 4
20230.259 3
20230.934 2
20231.610 3
20232.286 6
20232.962 4
20233.638 3
20234.314 2
20234.990 2
20235.666 4
20236.342 4
20237.018 5
20237.695 3
20238.371 4
20239.047 2
20239.723 0
20240.399 0
20241.075 0
20241.751 3
20242.427 2
20243.103 3
20243.779 2
20244.456 0
20245.132 1
20245.808 2
20246.484 0
20247.160 2
20247.837 5
20248.513 2
20249.189 5
20249.865 6
20250.542 3
20251.218 2
20251.894 8
20252.571 4
20253.247 2
20253.923 0
20254.600 0
20255.276 1
20255.952 0
20256.629 5
20257.305 11
20257.981 6
20258.658 6
20259.334 4
20260.011 4
20260.687 1
20261.363 3
20262.040 3
20262.716 7
20263.393 5
20264.069 2
20264.746 2
20265.422 6
20266.099 4
20266.776 2
20267.452 1
20268.129 2
20268.805 4
20269.482 6
20270.158 3
20270.835 5
20271.512 3
20272.188 1
20272.865 1
20273.542 1
20274.218 1
20274.895 1
20275.572 0
20276.248 2
20276.925 6
20277.602 4
20278.278 2
20278.955 4
20279.632 2
20280.309 1
20280.985 1
20281.662 0
20282.339 4
20283.016 3
20283.693 4
20284.370 5
20285.046 1
20285.723 0
20286.400 1
20287.077 4
20287.754 3
20288.431 1
20289.108 1
20289.785 2
20290.462 2
20291.138 4
20291.815 3
20292.492 2
20293.169 2
20293.846 2
20294.523 4
20295.200 7
20295.877 10
20296.554 7
20297.232 4
20297.909 3
20298.586 10
20299.263 6
20299.940 3
20300.617 2
20301.294 0
20301.971 5
20302.648 3
20303.325 5
20304.003 1
20304.680 0
20305.357 3
20306.034 4
20306.711 3
20307.389 1
20308.066 1
20308.743 0
20309.420 1
20310.098 0
20310.775 1
20311.452 0
20312.129 2
20312.807 2
20313.484 4
20314.161 2
20314.839 1
20315.516 0
20316.193 0
20316.871 0
20317.548 1
20318.226 1
20318.903 1
20319.580 5
20320.258 9
20320.935 6
20321.613 9
20322.290 5
20322.968 2
20323.645 2
20324.323 5
20325.000 6
20325.678 2
20326.355 2
20327.033 3
20327.710 3
20328.388 1
20329.066 1
20329.743 2
20330.421 2
20331.098 1
20331.776 1
20332.454 2
20333.131 3
20333.809 1
20334.487 4
20335.164 3
20335.842 1
20336.520 1
20337.197 3
20337.875 15
20338.553 18
20339.231 18
20339.908 13
20340.586 5
20341.264 4
20341.942 2
20342.620 2
20343.297 0
20343.975 1
20344.653 0
20345.331 3
20346.009 2
20346.687 1
20347.365 1
20348.042 1
20348.720 1
20349.398 0
20350.076 1
20350.754 3
20351.432 2
20352.110 1
20352.788 1
20353.466 8
20354.144 4
20354.822 0
20355.500 3
20356.178 1
20356.856 1
20357.534 6
20358.212 3
20358.890 1
20359.568 0
20360.247 1
20360.925 1
20361.603 3
20362.281 1
20362.959 3
20363.637 5
20364.315 6
20364.994 3
20365.672 2
20366.350 1
20367.028 1
20367.706 1
20368.385 0
20369.063 2
20369.741 1
20370.419 2
20371.098 4
20371.776 2
20372.454 0
20373.133 4
20373.811 2
20374.489 0
20375.168 1
20375.846 2
20376.524 0
20377.203 0
20377.881 2
20378.560 0
20379.238 4
20379.916 9
20380.595 4
20381.273 2
20381.952 0
20382.630 0
20383.309 4
20383.987 5
20384.666 4
20385.344 4
20386.023 1
20386.701 5
20387.380 2
20388.059 0
20388.737 3
20389.416 2
20390.094 4
20390.773 5
20391.452 2
20392.130 1
20392.809 0
20393.487 4
20394.166 3
20394.845 3
20395.523 0
20396.202 1
20396.881 1
20397.560 1
20398.238 1
20398.917 5
20399.596 6
20400.275 4
20400.953 2
20401.632 2
20402.311 9
20402.990 6
20403.669 4
20404.348 3
20405.026 3
20405.705 2
20406.384 2
20407.063 1
20407.742 0
20408.421 2
20409.100 4
20409.779 1
20410.458 1
20411.137 2
20411.815 3
20412.494 2
20413.173 0
20413.852 1
20414.531 2
20415.210 6
20415.889 4
20416.569 2
20417.248 2
20417.927 1
20418.606 1
20419.285 1
20419.964 6
20420.643 6
20421.322 2
20422.001 1
20422.680 0
20423.360 2
20424.039 2
20424.718 0
20425.397 3
20426.076 2
20426.756 1
20427.435 2
20428.114 8
20428.793 11
20429.472 5
20430.152 4
20430.831 5
20431.510 1
20432.190 0
20432.869 0
20433.548 0
20434.228 0
20434.907 4
20435.586 2
20436.266 1
20436.945 4
20437.624 4
20438.304 2
20438.983 0
20439.663 5
20440.342 5
20441.022 2
20441.701 4
20442.381 7
20443.060 2
20443.739 3
20444.419 6
20445.099 4
20445.778 5
20446.458 3
20447.137 2
20447.817 0
20448.496 1
20449.176 3
20449.855 4
20450.535 1
20451.215 0
20451.894 0
20452.574 0
20453.254 0
20453.933 4
20454.613 5
20455.293 2
20455.972 2
20456.652 1
20457.332 2
20458.011 2
20458.691 2
20459.371 1
20460.051 2
20460.731 2
20461.410 3
20462.090 5
20462.770 2
20463.450 2
20464.130 0
20464.809 1
20465.489 2
20466.169 4
20466.849 5
20467.529 3
20468.209 18
20468.889 16
20469.569 7
20470.249 9
20470.929 3
20471.609 1
20472.288 1
20472.968 1
20473.648 9
20474.328 11
20475.008 8
20475.689 8
20476.369 4
20477.049 3
20477.729 6
20478.409 3
20479.089 1
20479.769 0
20480.449 1
20481.129 0
20481.809 2
20482.489 1
20483.170 3
20483.850 2
20484.530 4
20485.210 4
20485.890 4
20486.570 6
20487.251 1
20487.931 2
20488.611 5
20489.291 6
20489.972 3
20490.652 7
20491.332 6
20492.013 2
20492.693 2
20493.373 2
20494.054 1
20494.734 7
20495.414 4
20496.095 1
20496.775 2
20497.455 2
20498.136 4
20498.816 3
20499.497 3
20500.177 5
20500.857 4
20501.538 5
20502.218 2
20502.899 5
20503.579 4
20504.260 3
20504.940 0
20505.621 2
20506.301 1
20506.982 3
20507.663 0
20508.343 0
20509.024 2
20509.704 3
20510.385 6
20511.065 3
20511.746 3
20512.427 1
20513.107 4
20513.788 6
20514.469 4
20515.149 1
20515.830 1
20516.511 1
20517.192 2
20517.872 1
20518.553 2
20519.234 7
20519.915 5
20520.595 0
20521.276 2
20521.957 2
20522.638 2
20523.319 1
20523.999 1
20524.680 3
20525.361 4
20526.042 2
20526.723 2
20527.404 1
20528.085 1
20528.765 1
20529.446 3
20530.127 5
20530.808 2
20531.489 4
20532.170 3
20532.851 1
20533.532 3
20534.213 1
20534.894 4
20535.575 2
20536.256 0
20536.937 1
20537.618 0
20538.299 1
20538.980 3
20539.662 2
20540.343 0
20541.024 0
20541.705 1
20542.386 3
20543.067 0
20543.748 0
20544.430 1
20545.111 1
20545.792 0
20546.473 5
20547.154 4
20547.836 2
20548.517 1
20549.198 5
20549.879 6
20550.561 5
20551.242 1
20551.923 2
20552.604 1
20553.286 2
20553.967 4
20554.648 4
20555.330 2
20556.011 0
20556.693 2
20557.374 1
20558.055 1
20558.737 2
20559.418 1
20560.100 0
20560.781 4
20561.462 5
20562.144 2
20562.825 2
20563.507 9
20564.188 9
20564.870 5
20565.551 2
20566.233 7
20566.914 8
20567.596 3
20568.278 6
20568.959 1
20569.641 5
20570.322 2
20571.004 1
20571.686 1
20572.367 1
20573.049 1
20573.731 0
20574.412 1
20575.094 2
20575.776 1
20576.457 2
20577.139 2
20577.821 0
20578.502 0
20579.184 0
20579.866 0
20580.548 0
20581.230 1
20581.911 0
20582.593 3
20583.275 2
20583.957 3
20584.639 6
20585.320 3
20586.002 1
20586.684 1
20587.366 4
20588.048 4
20588.730 0
20589.412 0
20590.094 0
20590.776 1
20591.458 3
20592.140 5
20592.822 0
20593.504 2
20594.186 3
20594.868 3
20595.550 2
20596.232 4
20596.914 7
20597.596 9
20598.278 3
20598.960 0
20599.642 6
20600.324 12
20601.006 8
20601.688 1
20602.370 3
20603.053 6
20603.735 0
20604.417 1
20605.099 0
20605.781 0
20606.463 0
20607.146 3
20607.828 1
20608.510 0
20609.192 0
20609.875 0
20610.557 3
20611.239 0
20611.921 2
20612.604 1
20613.286 0
20613.968 3
20614.651 4
20615.333 1
20616.015 2
20616.698 5
20617.380 7
20618.063 8
20618.745 5
20619.427 2
20620.110 1
20620.792 3
20621.475 4
20622.157 4
20622.840 5
20623.522 6
20624.205 3
20624.887 1
20625.570 7
20626.252 2
20626.935 1
20627.617 0
20628.300 1
20628.982 1
20629.665 3
20630.348 1
20631.030 0
20631.713 0
20632.395 0
20633.078 0
20633.761 0
20634.443 0
20635.126 3
20635.809 1
20636.491 0
20637.174 2
20637.857 1
20638.540 0
20639.222 1
20639.905 4
20640.588 5
20641.271 3
20641.953 1
20642.636 0
20643.319 1
20644.002 4
20644.685 0
20645.368 0
20646.050 1
20646.733 5
20647.416 5
20648.099 1
20648.782 1
20649.465 0
20650.148 0
20650.831 1
20651.514 0
20652.197 0
20652.880 1
20653.563 4
20654.246 9
20654.929 7
20655.612 0
20656.295 1
20656.978 1
20657.661 2
20658.344 2
20659.027 3
20659.710 4
20660.393 7
20661.076 5
20661.759 2
20662.442 1
20663.126 3
20663.809 3
20664.492 4
20665.175 4
20665.858 4
20666.541 5
20667.225 1
20667.908 0
20668.591 2
20669.274 4
20669.958 2
20670.641 2
20671.324 4
20672.007 1
20672.691 3
20673.374 1
20674.057 5
20674.741 6
20675.424 6
20676.107 5
20676.791 3
20677.474 3
20678.157 3
20678.841 6
20679.524 5
20680.208 2
20680.891 2
20681.575 1
20682.258 0
20682.941 0
20683.625 5
20684.308 9
20684.992 6
20685.675 5
20686.359 2
20687.043 1
20687.726 1
20688.410 1
20689.093 0
20689.777 5
20690.460 1
20691.144 2
20691.828 3
20692.511 3
20693.195 2
20693.879 0
20694.562 0
20695.246 3
20695.930 1
20696.613 3
20697.297 4
20697.981 1
20698.664 3
20699.348 5
20700.032 6
20700.716 4
20701.399 1
20702.083 1
20702.767 2
20703.451 3
20704.135 2
20704.818 2
20705.502 1
20706.186 1
20706.870 1
20707.554 1
20708.238 3
20708.922 2
20709.606 0
20710.290 2
20710.973 1
20711.657 4
20712.341 2
20713.025 0
20713.709 1
20714.393 0
20715.077 0
20715.761 2
20716.445 1
20717.129 2
20717.813 2
20718.497 0
20719.182 0
20719.866 2
20720.550 1
20721.234 9
20721.918 4
20722.602 2
20723.286 1
20723.970 1
20724.654 2
20725.339 2
20726.023 2
20726.707 8
20727.391 5
20728.075 2
20728.760 1
20729.444 0
20730.128 0
20730.812 1
20731.497 0
20732.181 4
20732.865 5
20733.550 3
20734.234 4
20734.918 3
20735.603 1
20736.287 1
20736.971 1
20737.656 0
20738.340 1
20739.024 3
20739.709 5
20740.393 2
20741.078 5
20741.762 5
20742.447 4
20743.131 5
20743.816 3
20744.500 1
20745.185 0
20745.869 3
20746.554 4
20747.238 3
20747.923 2
20748.607 1
20749.292 1
20749.976 0
20750.661 2
20751.346 4
20752.030 2
20752.715 3
20753.399 7
20754.084 2
20754.769 3
20755.453 1
20756.138 9
20756.823 9
20757.507 4
20758.192 3
20758.877 4
20759.562 9
20760.246 5
20760.931 5
20761.616 7
20762.301 3
20762.985 1
20763.670 1
20764.355 3
20765.040 0
20765.725 2
20766.410 4
20767.094 1
20767.779 0
20768.464 5
20769.149 5
20769.834 2
20770.519 2
20771.204 2
20771.889 1
20772.574 0
20773.259 0
20773.944 1
20774.629 1
20775.314 1
20775.999 1
20776.684 3
20777.369 0
20778.054 4
20778.739 6
20779.424 2
20780.109 3
20780.794 5
20781.479 4
20782.164 3
20782.849 8
20783.535 4
20784.220 1
20784.905 1
20785.590 2
20786.275 8
20786.960 4
20787.646 1
20788.331 0
20789.016 0
20789.701 2
20790.386 4
20791.072 1
20791.757 3
20792.442 1
20793.128 3
20793.813 1
20794.498 3
20795.184 4
20795.869 1
20796.554 1
20797.240 1
20797.925 3
20798.610 3
20799.296 4
20799.981 3
20800.667 4
20801.352 3
20802.037 1
20802.723 6
20803.408 3
20804.094 4
20804.779 3
20805.465 0
20806.150 0
20806.836 2
20807.521 0
20808.207 1
20808.892 0
20809.578 6
20810.264 4
20810.949 3
20811.635 4
20812.320 0
20813.006 3
20813.692 1
20814.377 0
20815.063 2
20815.749 3
20816.434 3
20817.120 6
20817.806 4
20818.491 1
20819.177 6
20819.863 4
20820.549 2
20821.234 3
20821.920 5
20822.606 3
20823.292 0
20823.977 1
20824.663 0
20825.349 1
20826.035 0
20826.721 2
20827.407 1
20828.092 4
20828.778 1
20829.464 4
20830.150 2
20830.836 2
20831.522 2
20832.208 7
20832.894 7
20833.580 6
20834.266 9
20834.952 8
20835.638 6
20836.324 2
20837.010 1
20837.696 4
20838.382 6
20839.068 7
20839.754 7
20840.440 3
20841.126 1
20841.812 0
20842.498 1
20843.184 1
20843.871 4
20844.557 2
20845.243 2
20845.929 2
20846.615 4
20847.301 5
20847.988 1
20848.674 0
20849.360 6
20850.046 4
20850.732 1
20851.419 2
20852.105 7
20852.791 2
20853.478 3
20854.164 2
20854.850 2
20855.536 1
20856.223 1
20856.909 5
20857.596 7
20858.282 1
20858.968 5
20859.655 6
20860.341 2
20861.027 5
20861.714 3
20862.400 3
20863.087 4
20863.773 2
20864.460 4
20865.146 3
20865.833 4
20866.519 2
20867.206 1
20867.892 1
20868.579 3
20869.265 1
20869.952 2
20870.638 1
20871.325 4
20872.012 2
20872.698 0
20873.385 2
20874.071 1
20874.758 2
20875.445 3
20876.131 5
20876.818 3
20877.505 1
20878.191 1
20878.878 0
20879.565 2
20880.252 1
20880.938 0
20881.625 6
20882.312 8
20882.999 1
20883.685 1
20884.372 1
20885.059 3
20885.746 4
20886.433 1
20887.120 1
20887.806 4
20888.493 3
20889.180 1
20889.867 1
20890.554 0
20891.241 0
20891.928 1
20892.615 4
20893.302 6
20893.989 1
20894.676 6
20895.362 4
20896.049 4
20896.736 5
20897.423 4
20898.111 3
20898.798 4
20899.485 2
20900.172 1
20900.859 0
20901.546 3
20902.233 1
20902.920 1
20903.607 2
20904.294 3
20904.981 1
20905.669 3
20906.356 3
20907.043 0
20907.730 2
20908.417 1
20909.104 4
20909.792 2
20910.479 0
20911.166 5
20911.853 5
20912.541 6
20913.228 8
20913.915 2
20914.602 3
20915.290 1
20915.977 5
20916.664 3
20917.352 5
20918.039 1
20918.726 3
20919.414 4
20920.101 1
20920.789 4
20921.476 2
20922.163 0
20922.851 3
20923.538 1
20924.226 5
20924.913 9
20925.601 3
20926.288 4
20926.976 1
20927.663 1
20928.351 1
20929.038 2
20929.726 2
20930.413 2
20931.101 3
20931.789 6
20932.476 5
20933.164 2
20933.851 13
20934.539 9
20935.227 8
20935.914 5
20936.602 1
20937.290 6
20937.977 4
20938.665 2
20939.353 1
20940.040 0
20940.728 1
20941.416 5
20942.104 3
20942.791 2
20943.479 5
20944.167 2
20944.855 2
20945.542 4
20946.230 3
20946.918 5
20947.606 1
20948.294 1
20948.982 0
20949.670 2
20950.357 2
20951.045 2
20951.733 4
20952.421 1
20953.109 2
20953.797 2
20954.485 1
20955.173 0
20955.861 2
20956.549 0
20957.237 2
20957.925 0
20958.613 1
20959.301 3
20959.989 0
20960.677 6
20961.365 17
20962.053 12
20962.741 8
20963.429 6
20964.117 2
20964.806 1
20965.494 3
20966.182 1
20966.870 0
20967.558 1
20968.246 7
20968.935 5
20969.623 1
20970.311 10
20970.999 7
20971.687 5
20972.376 2
20973.064 4
20973.752 12
20974.441 10
20975.129 7
20975.817 5
20976.505 5
20977.194 1
20977.882 0
20978.570 0
20979.259 2
20979.947 0
20980.636 1
20981.324 1
20982.012 0
20982.701 0
20983.389 11
20984.078 14
20984.766 7
20985.455 15
20986.143 16
20986.831 8
20987.520 4
20988.208 3
20988.897 4
20989.586 2
20990.274 1
20990.963 1
20991.651 8
20992.340 14
20993.028 7
20993.717 5
20994.406 5
20995.094 1
20995.783 0
20996.471 2
20997.160 2
20997.849 4
20998.537 2
20999.226 2
20999.915 5
21000.604 4
21001.292 2
21001.981 7
21002.670 4
21003.359 3
21004.047 16
21004.736 20
21005.425 13
21006.114 21
21006.802 10
21007.491 10
21008.180 7
21008.869 3
21009.558 2
21010.247 5
21010.936 1
21011.624 2
21012.313 2
21013.002 0
21013.691 1
21014.380 3
21015.069 4
21015.758 0
21016.447 1
21017.136 2
21017.825 3
21018.514 6
21019.203 3
21019.892 1
21020.581 3
21021.270 2
21021.959 1
21022.648 1
21023.337 2
21024.026 1
21024.716 1
21025.405 2
21026.094 1
21026.783 5
21027.472 4
21028.161 2
21028.850 1
21029.540 2
21030.229 0
21030.918 1
21031.607 1
21032.296 1
21032.986 2
21033.675 1
21034.364 9
21035.054 11
21035.743 9
21036.432 6
21037.121 4
21037.811 10
21038.500 5
21039.189 2
21039.879 3
21040.568 2
21041.258 2
21041.947 4
21042.636 4
21043.326 5
21044.015 6
21044.705 1
21045.394 3
21046.083 2
21046.773 1
21047.462 1
21048.152 6
21048.841 4
21049.531 4
21050.220 0
21050.910 1
21051.600 2
21052.289 5
21052.979 3
21053.668 5
21054.358 8
21055.047 3
21055.737 3
21056.427 6
21057.116 1
21057.806 5
21058.496 1
21059.185 1
21059.875 4
21060.565 2
21061.254 1
21061.944 2
21062.634 2
21063.324 1
21064.013 3
21064.703 1
21065.393 1
21066.083 1
21066.772 1
21067.462 6
21068.152 6
21068.842 3
21069.532 3
21070.222 1
21070.912 5
21071.601 3
21072.291 4
21072.981 2
21073.671 4
21074.361 2
21075.051 2
21075.741 0
21076.431 5
21077.121 6
21077.811 9
21078.501 7
21079.191 6
21079.881 0
21080.571 2
21081.261 1
21081.951 1
21082.641 5
21083.331 1
21084.021 1
21084.711 3
21085.401 6
21086.091 8
21086.782 5
21087.472 3
21088.162 3
21088.852 5
21089.542 2
21090.232 5
21090.923 6
21091.613 2
21092.303 2
21092.993 1
21093.683 3
21094.374 2
21095.064 1
21095.754 0
21096.444 1
21097.135 2
21097.825 1
21098.515 0
21099.206 1
21099.896 3
21100.586 1
21101.277 0
21101.967 2
21102.658 0
21103.348 2
21104.038 0
21104.729 2
21105.419 3
21106.110 3
21106.800 4
21107.491 2
21108.181 0
21108.872 3
21109.562 1
21110.253 3
21110.943 2
21111.634 7
21112.324 2
21113.015 0
21113.705 1
21114.396 4
21115.086 3
21115.777 1
21116.468 0
21117.158 4
21117.849 3
21118.540 3
21119.230 4
21119.921 4
21120.612 4
21121.302 2
21121.993 2
21122.684 0
21123.374 0
21124.065 1
21124.756 1
21125.447 2
21126.137 0
21126.828 0
21127.519 0
21128.210 1
21128.901 0
21129.591 1
21130.282 1
21130.973 1
21131.664 4
21132.355 1
21133.046 7
21133.737 10
21134.428 5
21135.118 4
21135.809 4
21136.500 1
21137.191 2
21137.882 0
21138.573 5
21139.264 3
21139.955 6
21140.646 4
21141.337 4
21142.028 13
21142.719 7
21143.410 4
21144.101 3
21144.793 2
21145.484 1
21146.175 7
21146.866 4
21147.557 7
21148.248 6
21148.939 6
21149.630 5
21150.322 3
21151.013 1
21151.704 1
21152.395 0
21153.086 2
21153.778 0
21154.469 0
21155.160 0
21155.851 2
21156.543 0
21157.234 0
21157.925 1
21158.616 1
21159.308 1
21159.999 3
21160.690 1
21161.382 0
21162.073 2
21162.765 2
21163.456 1
21164.147 0
21164.839 3
21165.530 4
21166.222 6
21166.913 5
21167.604 2
21168.296 3
21168.987 5
21169.679 0
21170.370 2
21171.062 6
21171.753 6
21172.445 4
21173.136 1
21173.828 3
21174.520 2
21175.211 0
21175.903 3
21176.594 0
21177.286 3
21177.978 2
21178.669 2
21179.361 1
21180.052 2
21180.744 2
21181.436 2
21182.128 0
21182.819 0
21183.511 0
21184.203 2
21184.894 1
21185.586 1
21186.278 2
21186.970 1
21187.661 1
21188.353 1
21189.045 4
21189.737 2
21190.429 1
21191.120 3
21191.812 6
21192.504 3
21193.196 3
21193.888 2
21194.580 6
21195.272 6
21195.964 2
21196.656 5
21197.348 11
21198.039 7
21198.731 3
21199.423 2
21200.115 0
21200.807 2
21201.499 3
21202.191 4
21202.883 2
21203.575 2
21204.268 3
21204.960 2
21205.652 1
21206.344 0
21207.036 6
21207.728 6
21208.420 4
21209.112 7
21209.804 4
21210.496 1
21211.189 0
21211.881 3
21212.573 4
21213.265 6
21213.957 6
21214.650 7
21215.342 8
21216.034 5
21216.726 2
21217.419 0
21218.111 1
21218.803 5
21219.495 3
21220.188 1
21220.880 4
21221.572 5
21222.265 0
21222.957 0
21223.650 4
21224.342 4
21225.034 1
21225.727 3
21226.419 4
21227.112 3
21227.804 0
21228.496 0
21229.189 1
21229.881 1
21230.574 0
21231.266 2
21231.959 2
21232.651 2
21233.344 2
21234.036 3
21234.729 3
21235.422 3
21236.114 1
21236.807 1
21237.499 6
21238.192 2
21238.884 3
21239.577 4
21240.270 2
21240.962 1
21241.655 1
21242.348 0
21243.040 7
21243.733 4
21244.426 1
21245.119 3
21245.811 2
21246.504 1
21247.197 3
21247.890 1
21248.582 2
21249.275 1
21249.968 3
21250.661 3
21251.354 2
21252.046 3
21252.739 10
21253.432 10
21254.125 5
21254.818 3
21255.511 5
21256.204 3
21256.897 6
21257.589 3
21258.282 2
21258.975 2
21259.668 4
21260.361 2
21261.054 2
21261.747 7
21262.440 4
21263.133 2
21263.826 2
21264.519 1
21265.212 3
21265.905 4
21266.598 4
21267.292 3
21267.985 5
21268.678 7
21269.371 3
21270.064 0
21270.757 1
21271.450 2
21272.143 1
21272.837 4
21273.530 3
21274.223 2
21274.916 0
21275.609 1
21276.303 2
21276.996 0
21277.689 1
21278.382 7
21279.076 7
21279.769 7
21280.462 6
21281.156 2
21281.849 1
21282.542 3
21283.236 2
21283.929 3
21284.622 2
21285.316 6
21286.009 3
21286.702 1
21287.396 8
21288.089 6
21288.783 11
21289.476 7
21290.170 7
21290.863 5
21291.557 5
21292.250 9
21292.943 3
21293.637 5
21294.331 3
21295.024 1
21295.718 4
21296.411 3
21297.105 2
21297.798 0
21298.492 2
21299.186 3
21299.879 1
21300.573 1
21301.266 3
21301.960 3
21302.654 5
21303.347 6
21304.041 2
21304.735 1
21305.428 3
21306.122 6
21306.816 1
21307.510 5
21308.203 6
21308.897 3
21309.591 1
21310.285 1
21310.978 3
21311.672 2
21312.366 2
21313.060 6
21313.754 3
21314.448 2
21315.141 1
21315.835 0
21316.529 0
21317.223 3
21317.917 4
21318.611 7
21319.305 10
21319.999 14
21320.693 8
21321.387 10
21322.081 11
21322.775 9
21323.469 4
21324.163 1
21324.857 1
21325.551 0
21326.245 0
21326.939 0
21327.633 0
21328.327 0
21329.021 1
21329.715 3
21330.409 2
21331.103 3
21331.798 2
21332.492 0
21333.186 9
21333.880 6
21334.574 5
21335.268 0
21335.963 1
21336.657 2
21337.351 0
21338.045 0
21338.740 0
21339.434 0
21340.128 1
21340.822 2
21341.517 1
21342.211 0
21342.905 2
21343.600 3
21344.294 3
21344.988 3
21345.683 3
21346.377 3
21347.071 2
21347.766 2
21348.460 4
21349.155 3
21349.849 10
21350.543 5
21351.238 4
21351.932 3
21352.627 1
21353.321 10
21354.016 1
21354.710 2
21355.405 2
21356.099 1
21356.794 3
21357.488 0
21358.183 2
21358.878 7
21359.572 6
21360.267 3
21360.961 2
21361.656 2
21362.351 1
21363.045 0
21363.740 1
21364.435 1
21365.129 2
21365.824 2
21366.519 3
21367.213 1
21367.908 0
21368.603 4
21369.298 12
21369.992 8
21370.687 4
21371.382 2
21372.077 1
21372.772 1
21373.466 2
21374.161 5
21374.856 2
21375.551 5
21376.246 5
21376.941 3
21377.635 5
21378.330 4
21379.025 4
21379.720 5
21380.415 5
21381.110 3
21381.805 2
21382.500 0
21383.195 0
21383.890 3
21384.585 3
21385.280 1
21385.975 1
21386.670 3
21387.365 0
21388.060 0
21388.755 0
21389.450 5
21390.145 4
21390.840 1
21391.535 2
21392.231 1
21392.926 0
21393.621 0
21394.316 1
21395.011 1
21395.706 0
21396.402 2
21397.097 2
21397.792 3
21398.487 0
21399.182 2
21399.878 1
21400.573 0
21401.268 0
21401.963 2
21402.659 0
21403.354 1
21404.049 1
21404.745 2
21405.440 6
21406.135 7
21406.831 1
21407.526 1
21408.221 1
21408.917 0
21409.612 4
21410.308 6
21411.003 2
21411.699 2
21412.394 2
21413.089 1
21413.785 1
21414.480 3
21415.176 20
21415.871 23
21416.567 12
21417.262 13
21417.958 9
21418.654 5
21419.349 2
21420.045 0
21420.740 0
21421.436 3
21422.131 3
21422.827 2
21423.523 5
21424.218 2
21424.914 4
21425.610 4
21426.305 3
21427.001 3
21427.697 2
21428.392 1
21429.088 2
21429.784 2
21430.480 6
21431.175 2
21431.871 2
21432.567 7
21433.263 2
21433.958 4
21434.654 6
21435.350 5
21436.046 4
21436.742 1
21437.438 1
21438.133 3
21438.829 1
21439.525 1
21440.221 1
21440.917 2
21441.613 5
21442.309 12
21443.005 7
21443.701 5
21444.397 7
21445.093 5
21445.789 9
21446.485 3
21447.181 6
21447.877 4
21448.573 1
21449.269 0
21449.965 0
21450.661 1
21451.357 2
21452.053 1
21452.749 0
21453.445 1
21454.142 3
21454.838 2
21455.534 1
21456.230 2
21456.926 0
21457.622 0
21458.319 5
21459.015 4
21459.711 10
21460.407 5
21461.103 1
21461.800 4
21462.496 1
21463.192 5
21463.889 5
21464.585 2
21465.281 2
21465.977 1
21466.674 0
21467.370 0
21468.066 0
21468.763 3
21469.459 9
21470.156 7
21470.852 4
21471.548 5
21472.245 0
21472.941 0
21473.638 3
21474.334 1
21475.031 7
21475.727 5
21476.424 1
21477.120 1
21477.817 1
21478.513 1
21479.210 0
21479.906 0
21480.603 2
21481.299 1
21481.996 2
21482.693 4
21483.389 2
21484.086 5
21484.782 2
21485.479 3
21486.176 1
21486.872 4
21487.569 3
21488.266 1
21488.962 0
21489.659 1
21490.356 3
21491.052 2
21491.749 1
21492.446 6
21493.143 4
21493.840 2
21494.536 4
21495.233 3
21495.930 1
21496.627 3
21497.324 4
21498.020 3
21498.717 4
21499.414 5
21500.111 2
21500.808 1
21501.505 0
21502.202 0
21502.899 1
21503.596 5
21504.292 2
21504.989 8
21505.686 6
21506.383 9
21507.080 3
21507.777 2
21508.474 3
21509.171 2
21509.868 8
21510.565 6
21511.262 3
21511.960 3
21512.657 1
21513.354 2
21514.051 1
21514.748 2
21515.445 3
21516.142 8
21516.839 5
21517.537 3
21518.234 0
21518.931 0
21519.628 2
21520.325 2
21521.022 1
21521.720 5
21522.417 6
21523.114 5
21523.811 2
21524.509 4
21525.206 3
21525.903 2
21526.601 2
21527.298 1
21527.995 1
21528.693 0
21529.390 0
21530.087 2
21530.785 1
21531.482 2
21532.179 5
21532.877 4
21533.574 3
21534.272 3
21534.969 17
21535.667 13
21536.364 8
21537.062 9
21537.759 4
21538.456 2
21539.154 2
21539.852 7
21540.549 5
21541.247 3
21541.944 1
21542.642 1
21543.339 0
21544.037 1
21544.734 2
21545.432 1
21546.130 3
21546.827 3
21547.525 9
21548.223 5
21548.920 4
21549.618 2
21550.316 0
21551.013 0
21551.711 2
21552.409 3
21553.107 7
21553.804 5
21554.502 0
21555.200 0
21555.898 1
21556.595 2
21557.293 1
21557.991 2
21558.689 6
21559.387 2
21560.085 0
21560.782 0
21561.480 3
21562.178 0
21562.876 0
21563.574 0
21564.272 0
21564.970 3
21565.668 7
21566.366 8
21567.064 4
21567.762 2
21568.460 5
21569.158 6
21569.856 3
21570.554 1
21571.252 4
21571.950 0
21572.648 0
21573.346 2
21574.044 1
21574.742 2
21575.440 2
21576.138 4
21576.836 3
21577.534 2
21578.233 9
21578.931 5
21579.629 1
21580.327 3
21581.025 5
21581.723 3
21582.422 1
21583.120 0
21583.818 1
21584.516 4
21585.215 3
21585.913 2
21586.611 2
21587.309 2
21588.008 1
21588.706 1
21589.404 3
21590.103 5
21590.801 6
21591.499 6
21592.198 9
21592.896 9
21593.595 5
21594.293 3
21594.991 2
21595.690 1
21596.388 3
21597.087 6
21597.785 1
21598.484 0
21599.182 3
21599.881 8
21600.579 5
21601.278 3
21601.976 5
21602.675 2
21603.373 1
21604.072 5
21604.770 7
21605.469 4
21606.168 5
21606.866 4
21607.565 2
21608.263 1
21608.962 0
21609.661 0
21610.359 2
21611.058 1
21611.757 1
21612.455 0
21613.154 9
21613.853 3
21614.552 0
21615.250 7
21615.949 3
21616.648 1
21617.347 2
21618.045 6
21618.744 10
21619.443 5
21620.142 3
21620.841 1
21621.540 1
21622.238 5
21622.937 2
21623.636 3
21624.335 1
21625.034 1
21625.733 4
21626.432 2
21627.131 0
21627.830 1
21628.529 0
21629.228 2
21629.927 6
21630.626 6
21631.325 1
21632.024 4
21632.723 6
21633.422 3
21634.121 2
21634.820 2
21635.519 4
21636.218 10
21636.917 8
21637.616 4
21638.315 7
21639.014 1
21639.713 2
21640.413 3
21641.112 6
21641.811 8
21642.510 5
21643.209 3
21643.909 0
21644.608 0
21645.307 3
21646.006 4
21646.705 2
21647.405 2
21648.104 2
21648.803 0
21649.503 0
21650.202 1
21650.901 0
21651.601 1
21652.300 2
21652.999 1
21653.699 1
21654.398 3
21655.097 8
21655.797 1
21656.496 1
21657.196 0
21657.895 0
21658.594 2
21659.294 2
21659.993 1
21660.693 0
21661.392 0
21662.092 1
21662.791 0
21663.491 0
21664.190 3
21664.890 2
21665.590 1
21666.289 1
21666.989 3
21667.688 0
21668.388 4
21669.088 5
21669.787 1
21670.487 1
21671.186 2
21671.886 1
21672.586 1
21673.285 2
21673.985 5
21674.685 2
21675.385 1
21676.084 3
21676.784 2
21677.484 2
21678.184 1
21678.883 1
21679.583 0
21680.283 3
21680.983 7
21681.683 3
21682.382 4
21683.082 6
21683.782 1
21684.482 5
21685.182 2
21685.882 3
21686.582 2
21687.281 2
21687.981 1
21688.681 6
21689.381 9
21690.081 8
21690.781 6
21691.481 5
21692.181 4
21692.881 0
21693.581 1
21694.281 2
21694.981 0
21695.681 2
21696.381 2
21697.081 2
21697.781 5
21698.482 3
21699.182 4
21699.882 3
21700.582 3
21701.282 3
21701.982 5
21702.682 3
21703.382 5
21704.083 4
21704.783 4
21705.483 4
21706.183 2
21706.884 0
21707.584 2
21708.284 1
21708.984 1
21709.685 1
21710.385 0
21711.085 1
21711.785 2
21712.486 3
21713.186 2
21713.886 1
21714.587 0
21715.287 0
21715.987 0
21716.688 4
21717.388 2
21718.089 3
21718.789 1
21719.490 2
21720.190 0
21720.890 1
21721.591 1
21722.291 1
21722.992 0
21723.692 4
21724.393 3
21725.093 4
21725.794 2
21726.494 1
21727.195 1
21727.896 1
21728.596 4
21729.297 0
21729.997 1
21730.698 2
21731.399 1
21732.099 10
21732.800 11
21733.500 6
21734.201 7
21734.902 5
21735.603 3
21736.303 7
21737.004 3
21737.705 2
21738.405 6
21739.106 9
21739.807 6
21740.508 4
21741.208 3
21741.909 6
21742.610 7
21743.311 3
21744.012 2
21744.713 2
21745.413 0
21746.114 2
21746.815 3
21747.516 0
21748.217 2
21748.918 5
21749.619 2
21750.320 1
21751.021 3
21751.722 4
21752.422 4
21753.123 1
21753.824 1
21754.525 3
21755.226 0
21755.927 2
21756.629 0
21757.330 2
21758.031 0
21758.732 4
21759.433 3
21760.134 2
21760.835 3
21761.536 3
21762.237 1
21762.938 1
21763.639 1
21764.341 3
21765.042 5
21765.743 3
21766.444 3
21767.145 0
21767.847 5
21768.548 10
21769.249 11
21769.950 5
21770.651 5
21771.353 5
21772.054 4
21772.755 2
21773.457 1
21774.158 1
21774.859 0
21775.561 1
21776.262 1
21776.963 1
21777.665 1
21778.366 1
21779.067 1
21779.769 1
21780.470 1
21781.172 1
21781.873 2
21782.575 2
21783.276 4
21783.978 5
21784.679 3
21785.380 3
21786.082 4
21786.784 3
21787.485 4
21788.187 6
21788.888 9
21789.590 5
21790.291 3
21790.993 1
21791.694 0
21792.396 1
21793.098 1
21793.799 0
21794.501 0
21795.203 0
21795.904 0
21796.606 0
21797.308 1
21798.009 0
21798.711 0
21799.413 5
21800.114 4
21800.816 1
21801.518 3
21802.220 0
21802.922 0
21803.623 2
21804.325 5
21805.027 3
21805.729 5
21806.431 0
21807.132 3
21807.834 5
21808.536 4
21809.238 3
21809.940 2
21810.642 1
21811.344 2
21812.046 1
21812.748 0
21813.450 1
21814.152 3
21814.853 3
21815.555 14
21816.257 10
21816.959 12
21817.661 8
21818.364 3
21819.066 3
21819.768 0
21820.470 6
21821.172 0
21821.874 1
21822.576 1
21823.278 1
21823.980 15
21824.682 12
21825.384 9
21826.087 10
21826.789 8
21827.491 11
21828.193 11
21828.895 10
21829.597 2
21830.300 6
21831.002 3
21831.704 1
21832.406 2
21833.109 3
21833.811 3
21834.513 2
21835.216 2
21835.918 4
21836.620 5
21837.323 4
21838.025 4
21838.727 4
21839.430 0
21840.132 3
21840.834 4
21841.537 2
21842.239 1
21842.942 2
21843.644 5
21844.346 6
21845.049 5
21845.751 2
21846.454 3
21847.156 2
21847.859 1
21848.561 0
21849.264 0
21849.966 1
21850.669 3
21851.372 1
21852.074 3
21852.777 3
21853.479 1
21854.182 2
21854.884 1
21855.587 2
21856.290 1
21856.992 1
21857.695 0
21858.398 2
21859.100 2
21859.803 1
21860.506 2
21861.209 2
21861.911 6
21862.614 3
21863.317 3
21864.020 3
21864.722 0
21865.425 4
21866.128 8
21866.831 3
21867.534 0
21868.236 1
21868.939 6
21869.642 1
21870.345 2
21871.048 3
21871.751 1
21872.454 3
21873.156 1
21873.859 3
21874.562 4
21875.265 4
21875.968 4
21876.671 5
21877.374 4
21878.077 3
21878.780 7
21879.483 7
[truncated: 5,479 more chars]
