# Supplementary material for: LIMPIC: a computational method for the separation of protein MALDI-TOF-MS signals from noise
Source: BMC Bioinformatics. 2007 Mar 26;8:101. doi: 10.1186/1471-2105-8-101 (PMC1847688; doi:10.1186/1471-2105-8-101)
Supplement: Additional File 3 — Compressed archive of 30 text files, containing MALDI-TOF-MS data acquired from human plasma samples. [file 1471-2105-8-101-S3.zip › Plasma/P_8.txt]

4988.835 0
4989.170 0
4989.505 0
4989.840 0
4990.176 0
4990.511 0
4990.846 0
4991.181 0
4991.517 23
4991.852 31
4992.187 24
4992.522 29
4992.858 25
4993.193 14
4993.528 15
4993.864 17
4994.199 24
4994.534 27
4994.870 32
4995.205 26
4995.540 13
4995.876 9
4996.211 13
4996.547 24
4996.882 27
4997.217 24
4997.553 29
4997.888 20
4998.224 17
4998.559 14
4998.895 23
4999.230 27
4999.566 29
4999.901 28
5000.237 38
5000.572 32
5000.908 17
5001.244 15
5001.579 12
5001.915 15
5002.250 37
5002.586 38
5002.922 28
5003.257 25
5003.593 27
5003.929 33
5004.264 18
5004.600 27
5004.936 28
5005.271 23
5005.607 27
5005.943 25
5006.278 21
5006.614 12
5006.950 13
5007.286 21
5007.622 28
5007.957 24
5008.293 23
5008.629 12
5008.965 28
5009.301 31
5009.636 28
5009.972 29
5010.308 29
5010.644 27
5010.980 39
5011.316 42
5011.652 24
5011.988 29
5012.324 38
5012.660 28
5012.996 20
5013.332 14
5013.668 12
5014.004 11
5014.340 9
5014.676 20
5015.012 21
5015.348 20
5015.684 13
5016.020 16
5016.356 25
5016.692 18
5017.028 20
5017.364 20
5017.700 20
5018.036 29
5018.373 38
5018.709 29
5019.045 26
5019.381 17
5019.717 16
5020.054 20
5020.390 12
5020.726 16
5021.062 14
5021.398 20
5021.735 16
5022.071 31
5022.407 35
5022.744 35
5023.080 31
5023.416 19
5023.752 27
5024.089 22
5024.425 16
5024.762 17
5025.098 24
5025.434 33
5025.771 37
5026.107 33
5026.444 32
5026.780 38
5027.116 31
5027.453 39
5027.789 23
5028.126 16
5028.462 26
5028.799 25
5029.135 15
5029.472 15
5029.808 10
5030.145 23
5030.481 17
5030.818 20
5031.155 27
5031.491 23
5031.828 38
5032.164 35
5032.501 33
5032.838 36
5033.174 37
5033.511 25
5033.848 20
5034.184 20
5034.521 19
5034.858 17
5035.194 13
5035.531 18
5035.868 19
5036.205 25
5036.541 27
5036.878 23
5037.215 28
5037.552 19
5037.888 20
5038.225 20
5038.562 21
5038.899 34
5039.236 38
5039.573 50
5039.909 45
5040.246 31
5040.583 18
5040.920 26
5041.257 29
5041.594 42
5041.931 43
5042.268 39
5042.605 30
5042.942 47
5043.279 45
5043.616 26
5043.953 26
5044.290 56
5044.627 45
5044.964 24
5045.301 29
5045.638 36
5045.975 38
5046.312 30
5046.649 18
5046.986 20
5047.323 15
5047.661 23
5047.998 37
5048.335 37
5048.672 26
5049.009 43
5049.346 50
5049.684 47
5050.021 28
5050.358 44
5050.695 28
5051.032 28
5051.370 35
5051.707 38
5052.044 19
5052.382 11
5052.719 28
5053.056 37
5053.393 36
5053.731 25
5054.068 28
5054.405 33
5054.743 59
5055.080 59
5055.418 82
5055.755 91
5056.092 71
5056.430 63
5056.767 46
5057.105 52
5057.442 56
5057.780 60
5058.117 47
5058.455 62
5058.792 66
5059.130 66
5059.467 70
5059.805 61
5060.142 37
5060.480 44
5060.817 50
5061.155 47
5061.492 47
5061.830 44
5062.168 50
5062.505 56
5062.843 43
5063.181 36
5063.518 39
5063.856 37
5064.194 38
5064.531 43
5064.869 35
5065.207 34
5065.544 37
5065.882 32
5066.220 32
5066.558 30
5066.895 51
5067.233 42
5067.571 57
5067.909 63
5068.247 47
5068.584 47
5068.922 55
5069.260 73
5069.598 57
5069.936 63
5070.274 67
5070.612 57
5070.950 53
5071.288 91
5071.625 99
5071.963 86
5072.301 98
5072.639 111
5072.977 116
5073.315 108
5073.653 92
5073.991 76
5074.329 71
5074.667 71
5075.005 49
5075.343 33
5075.681 24
5076.020 43
5076.358 53
5076.696 43
5077.034 45
5077.372 49
5077.710 53
5078.048 60
5078.386 68
5078.725 43
5079.063 39
5079.401 41
5079.739 33
5080.077 38
5080.416 52
5080.754 47
5081.092 45
5081.430 55
5081.769 62
5082.107 45
5082.445 51
5082.783 42
5083.122 43
5083.460 27
5083.798 16
5084.137 17
5084.475 25
5084.813 27
5085.152 27
5085.490 30
5085.829 41
5086.167 28
5086.505 30
5086.844 26
5087.182 14
5087.521 16
5087.859 10
5088.198 17
5088.536 15
5088.875 16
5089.213 18
5089.552 16
5089.890 8
5090.229 6
5090.567 11
5090.906 20
5091.245 26
5091.583 19
5091.922 19
5092.260 11
5092.599 25
5092.938 37
5093.276 25
5093.615 29
5093.954 26
5094.292 32
5094.631 32
5094.970 19
5095.308 18
5095.647 27
5095.986 15
5096.325 34
5096.663 24
5097.002 14
5097.341 15
5097.680 23
5098.019 23
5098.357 18
5098.696 25
5099.035 24
5099.374 12
5099.713 8
5100.052 8
5100.391 11
5100.729 23
5101.068 28
5101.407 25
5101.746 35
5102.085 38
5102.424 35
5102.763 23
5103.102 32
5103.441 33
5103.780 15
5104.119 25
5104.458 41
5104.797 39
5105.136 51
5105.475 44
5105.814 48
5106.153 69
5106.492 66
5106.832 70
5107.171 71
5107.510 77
5107.849 91
5108.188 87
5108.527 90
5108.866 80
5109.206 63
5109.545 74
5109.884 83
5110.223 51
5110.562 34
5110.902 32
5111.241 41
5111.580 49
5111.919 54
5112.259 62
5112.598 56
5112.937 50
5113.277 50
5113.616 48
5113.955 34
5114.295 30
5114.634 34
5114.973 30
5115.313 40
5115.652 36
5115.992 41
5116.331 38
5116.670 29
5117.010 22
5117.349 29
5117.689 23
5118.028 27
5118.368 20
5118.707 14
5119.047 16
5119.386 19
5119.726 12
5120.065 11
5120.405 11
5120.744 10
5121.084 16
5121.424 16
5121.763 17
5122.103 6
5122.442 5
5122.782 6
5123.122 19
5123.461 22
5123.801 20
5124.141 23
5124.480 22
5124.820 12
5125.160 11
5125.500 22
5125.839 19
5126.179 17
5126.519 21
5126.859 20
5127.198 20
5127.538 29
5127.878 23
5128.218 23
5128.558 13
5128.897 14
5129.237 13
5129.577 22
5129.917 26
5130.257 16
5130.597 16
5130.937 10
5131.277 11
5131.616 20
5131.956 18
5132.296 14
5132.636 17
5132.976 27
5133.316 16
5133.656 23
5133.996 23
5134.336 23
5134.676 28
5135.016 28
5135.356 31
5135.696 40
5136.037 37
5136.377 26
5136.717 22
5137.057 34
5137.397 24
5137.737 18
5138.077 21
5138.417 22
5138.758 29
5139.098 39
5139.438 24
5139.778 23
5140.118 15
5140.458 18
5140.799 11
5141.139 20
5141.479 21
5141.819 19
5142.160 26
5142.500 19
5142.840 15
5143.181 24
5143.521 23
5143.861 26
5144.202 33
5144.542 25
5144.882 22
5145.223 26
5145.563 27
5145.904 42
5146.244 32
5146.584 21
5146.925 24
5147.265 29
5147.606 20
5147.946 26
5148.287 29
5148.627 12
5148.968 20
5149.308 21
5149.649 21
5149.989 17
5150.330 17
5150.670 25
5151.011 23
5151.351 24
5151.692 23
5152.033 15
5152.373 19
5152.714 15
5153.054 17
5153.395 18
5153.736 11
5154.076 19
5154.417 25
5154.758 20
5155.099 15
5155.439 20
5155.780 33
5156.121 32
5156.461 20
5156.802 32
5157.143 36
5157.484 30
5157.825 20
5158.165 20
5158.506 18
5158.847 28
5159.188 18
5159.529 25
5159.870 24
5160.210 17
5160.551 13
5160.892 25
5161.233 15
5161.574 10
5161.915 12
5162.256 12
5162.597 13
5162.938 18
5163.279 17
5163.620 26
5163.961 21
5164.302 45
5164.643 40
5164.984 24
5165.325 19
5165.666 18
5166.007 28
5166.348 20
5166.689 20
5167.030 20
5167.371 26
5167.712 19
5168.054 22
5168.395 23
5168.736 20
5169.077 17
5169.418 23
5169.759 20
5170.101 15
5170.442 23
5170.783 35
5171.124 32
5171.466 24
5171.807 19
5172.148 8
5172.489 6
5172.831 18
5173.172 9
5173.513 6
5173.855 9
5174.196 12
5174.537 7
5174.879 9
5175.220 5
5175.561 17
5175.903 19
5176.244 18
5176.586 16
5176.927 10
5177.268 19
5177.610 31
5177.951 24
5178.293 11
5178.634 11
5178.976 21
5179.317 23
5179.659 18
5180.000 11
5180.342 6
5180.683 14
5181.025 14
5181.367 14
5181.708 14
5182.050 11
5182.391 12
5182.733 9
5183.075 14
5183.416 19
5183.758 18
5184.100 14
5184.441 13
5184.783 10
5185.125 10
5185.466 17
5185.808 20
5186.150 21
5186.491 23
5186.833 19
5187.175 14
5187.517 27
5187.859 35
5188.200 29
5188.542 28
5188.884 29
5189.226 18
5189.568 24
5189.910 21
5190.251 26
5190.593 28
5190.935 20
5191.277 28
5191.619 29
5191.961 45
5192.303 50
5192.645 33
5192.987 21
5193.329 16
5193.671 20
5194.013 24
5194.355 34
5194.697 31
5195.039 53
5195.381 55
5195.723 52
5196.065 63
5196.407 46
5196.749 43
5197.091 58
5197.433 66
5197.775 55
5198.117 40
5198.460 42
5198.802 40
5199.144 45
5199.486 37
5199.828 29
5200.170 28
5200.513 15
5200.855 16
5201.197 14
5201.539 29
5201.882 34
5202.224 31
5202.566 30
5202.908 16
5203.251 12
5203.593 13
5203.935 10
5204.278 9
5204.620 12
5204.962 11
5205.305 15
5205.647 16
5205.989 10
5206.332 22
5206.674 23
5207.017 22
5207.359 24
5207.701 21
5208.044 17
5208.386 9
5208.729 14
5209.071 16
5209.414 17
5209.756 23
5210.099 17
5210.441 6
5210.784 12
5211.126 15
5211.469 15
5211.812 16
5212.154 11
5212.497 11
5212.839 15
5213.182 14
5213.525 12
5213.867 12
5214.210 19
5214.553 41
5214.895 29
5215.238 18
5215.581 12
5215.923 12
5216.266 21
5216.609 28
5216.952 30
5217.294 26
5217.637 30
5217.980 23
5218.323 21
5218.666 14
5219.008 19
5219.351 15
5219.694 11
5220.037 17
5220.380 37
5220.723 16
5221.065 19
5221.408 22
5221.751 24
5222.094 21
5222.437 10
5222.780 17
5223.123 48
5223.466 61
5223.809 62
5224.152 59
5224.495 60
5224.838 64
5225.181 54
5225.524 52
5225.867 52
5226.210 40
5226.553 36
5226.896 34
5227.239 28
5227.582 23
5227.925 22
5228.269 29
5228.612 42
5228.955 36
5229.298 24
5229.641 17
5229.984 12
5230.327 21
5230.671 24
5231.014 19
5231.357 26
5231.700 22
5232.044 17
5232.387 18
5232.730 27
5233.073 31
5233.417 35
5233.760 42
5234.103 40
5234.447 34
5234.790 27
5235.133 20
5235.477 18
5235.820 16
5236.163 11
5236.507 11
5236.850 13
5237.194 16
5237.537 14
5237.880 25
5238.224 21
5238.567 12
5238.911 14
5239.254 24
5239.598 24
5239.941 23
5240.285 19
5240.628 15
5240.972 7
5241.315 10
5241.659 19
5242.002 26
5242.346 32
5242.690 25
5243.033 29
5243.377 24
5243.720 16
5244.064 15
5244.408 36
5244.751 32
5245.095 24
5245.439 9
5245.782 11
5246.126 10
5246.470 11
5246.814 17
5247.157 26
5247.501 17
5247.845 25
5248.189 22
5248.532 28
5248.876 30
5249.220 30
5249.564 24
5249.908 29
5250.251 19
5250.595 31
5250.939 38
5251.283 32
5251.627 26
5251.971 28
5252.315 26
5252.659 40
5253.003 42
5253.347 23
5253.690 13
5254.034 21
5254.378 27
5254.722 29
5255.066 20
5255.410 24
5255.754 18
5256.098 12
5256.443 15
5256.787 13
5257.131 8
5257.475 16
5257.819 23
5258.163 14
5258.507 16
5258.851 24
5259.195 28
5259.539 22
5259.884 20
5260.228 19
5260.572 12
5260.916 4
5261.260 4
5261.604 13
5261.949 14
5262.293 12
5262.637 8
5262.981 8
5263.326 2
5263.670 12
5264.014 5
5264.359 12
5264.703 12
5265.047 13
5265.392 14
5265.736 10
5266.080 16
5266.425 16
5266.769 21
5267.113 24
5267.458 19
5267.802 13
5268.147 20
5268.491 11
5268.836 9
5269.180 16
5269.524 10
5269.869 8
5270.213 11
5270.558 16
5270.902 36
5271.247 32
5271.592 27
5271.936 24
5272.281 25
5272.625 23
5272.970 10
5273.314 13
5273.659 17
5274.004 15
5274.348 9
5274.693 22
5275.038 12
5275.382 21
5275.727 26
5276.072 27
5276.416 16
5276.761 18
5277.106 11
5277.450 10
5277.795 10
5278.140 16
5278.485 20
5278.829 17
5279.174 17
5279.519 20
5279.864 28
5280.209 35
5280.553 22
5280.898 20
5281.243 32
5281.588 35
5281.933 43
5282.278 35
5282.623 34
5282.968 36
5283.313 38
5283.657 31
5284.002 29
5284.347 31
5284.692 48
5285.037 39
5285.382 53
5285.727 41
5286.072 41
5286.417 45
5286.762 36
5287.107 41
5287.452 29
5287.798 33
5288.143 28
5288.488 29
5288.833 31
5289.178 31
5289.523 43
5289.868 41
5290.213 47
5290.559 36
5290.904 30
5291.249 33
5291.594 33
5291.939 34
5292.284 24
5292.630 22
5292.975 54
5293.320 56
5293.665 42
5294.011 39
5294.356 31
5294.701 23
5295.047 18
5295.392 26
5295.737 24
5296.083 30
5296.428 37
5296.773 37
5297.119 34
5297.464 25
5297.809 22
5298.155 14
5298.500 20
5298.846 12
5299.191 21
5299.537 23
5299.882 28
5300.228 22
5300.573 10
5300.919 9
5301.264 10
5301.610 16
5301.955 20
5302.301 19
5302.646 13
5302.992 20
5303.337 12
5303.683 11
5304.028 18
5304.374 21
5304.720 22
5305.065 17
5305.411 15
5305.757 27
5306.102 21
5306.448 12
5306.794 11
5307.139 9
5307.485 27
5307.831 27
5308.177 9
5308.522 11
5308.868 11
5309.214 11
5309.560 16
5309.905 32
5310.251 31
5310.597 22
5310.943 19
5311.289 11
5311.635 8
5311.980 14
5312.326 16
5312.672 17
5313.018 11
5313.364 15
5313.710 18
5314.056 26
5314.402 21
5314.748 27
5315.094 25
5315.440 24
5315.786 32
5316.132 25
5316.478 15
5316.824 15
5317.170 20
5317.516 19
5317.862 19
5318.208 14
5318.554 10
5318.900 15
5319.246 15
5319.592 13
5319.938 22
5320.284 21
5320.630 18
5320.977 14
5321.323 15
5321.669 26
5322.015 21
5322.361 28
5322.708 25
5323.054 19
5323.400 15
5323.746 23
5324.093 20
5324.439 20
5324.785 24
5325.131 21
5325.478 34
5325.824 25
5326.170 23
5326.517 17
5326.863 20
5327.209 31
5327.556 31
5327.902 21
5328.248 15
5328.595 16
5328.941 26
5329.288 34
5329.634 24
5329.981 26
5330.327 17
5330.673 14
5331.020 18
5331.366 11
5331.713 15
5332.059 16
5332.406 14
5332.753 8
5333.099 5
5333.446 33
5333.792 20
5334.139 19
5334.485 21
5334.832 8
5335.179 12
5335.525 9
5335.872 12
5336.218 22
5336.565 13
5336.912 14
5337.258 14
5337.605 8
5337.952 14
5338.299 21
5338.645 24
5338.992 17
5339.339 20
5339.686 13
5340.032 22
5340.379 24
5340.726 26
5341.073 25
5341.420 12
5341.766 8
5342.113 13
5342.460 20
5342.807 13
5343.154 16
5343.501 11
5343.848 12
5344.194 9
5344.541 19
5344.888 14
5345.235 14
5345.582 21
5345.929 18
5346.276 15
5346.623 14
5346.970 8
5347.317 9
5347.664 17
5348.011 17
5348.358 10
5348.705 14
5349.052 17
5349.399 13
5349.747 22
5350.094 23
5350.441 25
5350.788 18
5351.135 16
5351.482 21
5351.829 8
5352.176 9
5352.524 17
5352.871 21
5353.218 24
5353.565 28
5353.912 29
5354.260 17
5354.607 16
5354.954 13
5355.301 10
5355.649 11
5355.996 15
5356.343 22
5356.691 20
5357.038 11
5357.385 11
5357.733 10
5358.080 13
5358.427 15
5358.775 27
5359.122 34
5359.470 48
5359.817 50
5360.164 40
5360.512 27
5360.859 20
5361.207 28
5361.554 23
5361.902 34
5362.249 20
5362.597 32
5362.944 48
5363.292 41
5363.639 29
5363.987 37
5364.334 37
5364.682 27
5365.030 19
5365.377 16
5365.725 16
5366.072 16
5366.420 12
5366.768 17
5367.115 17
5367.463 24
5367.811 21
5368.158 21
5368.506 14
5368.854 8
5369.201 7
5369.549 14
5369.897 25
5370.245 21
5370.592 8
5370.940 16
5371.288 24
5371.636 26
5371.984 37
5372.331 33
5372.679 23
5373.027 19
5373.375 14
5373.723 12
5374.071 11
5374.419 17
5374.767 19
5375.114 20
5375.462 21
5375.810 19
5376.158 9
5376.506 7
5376.854 14
5377.202 17
5377.550 24
5377.898 26
5378.246 16
5378.594 17
5378.942 18
5379.290 20
5379.638 14
5379.986 19
5380.334 11
5380.683 9
5381.031 8
5381.379 11
5381.727 6
5382.075 4
5382.423 3
5382.771 1
5383.119 9
5383.468 26
5383.816 14
5384.164 16
5384.512 8
5384.861 8
5385.209 9
5385.557 9
5385.905 16
5386.254 27
5386.602 26
5386.950 29
5387.298 19
5387.647 22
5387.995 26
5388.343 29
5388.692 30
5389.040 27
5389.388 33
5389.737 23
5390.085 18
5390.434 13
5390.782 9
5391.131 5
5391.479 15
5391.827 14
5392.176 19
5392.524 22
5392.873 14
5393.221 15
5393.570 13
5393.918 22
5394.267 25
5394.615 20
5394.964 22
5395.313 20
5395.661 15
5396.010 19
5396.358 26
5396.707 23
5397.056 18
5397.404 20
5397.753 25
5398.101 21
5398.450 12
5398.799 19
5399.148 27
5399.496 23
5399.845 27
5400.194 26
5400.542 38
5400.891 31
5401.240 24
5401.589 26
5401.937 17
5402.286 18
5402.635 12
5402.984 13
5403.333 10
5403.682 15
5404.030 6
5404.379 10
5404.728 6
5405.077 28
5405.426 21
5405.775 16
5406.124 12
5406.473 12
5406.822 12
5407.171 6
5407.519 7
5407.868 17
5408.217 18
5408.566 8
5408.915 11
5409.264 5
5409.613 9
5409.963 5
5410.312 10
5410.661 11
5411.010 8
5411.359 9
5411.708 8
5412.057 11
5412.406 9
5412.755 20
5413.104 14
5413.454 16
5413.803 16
5414.152 16
5414.501 8
5414.850 7
5415.199 7
5415.549 7
5415.898 17
5416.247 23
5416.596 23
5416.946 27
5417.295 26
5417.644 32
5417.994 25
5418.343 17
5418.692 17
5419.041 18
5419.391 15
5419.740 17
5420.090 20
5420.439 15
5420.788 6
5421.138 11
5421.487 15
5421.837 16
5422.186 13
5422.535 22
5422.885 21
5423.234 18
5423.584 33
5423.933 19
5424.283 9
5424.632 17
5424.982 12
5425.331 9
5425.681 4
5426.031 4
5426.380 4
5426.730 8
5427.079 7
5427.429 6
5427.778 17
5428.128 16
5428.478 17
5428.827 14
5429.177 13
5429.527 11
5429.876 14
5430.226 13
5430.576 18
5430.926 24
5431.275 16
5431.625 7
5431.975 11
5432.324 28
5432.674 20
5433.024 19
5433.374 22
5433.724 12
5434.073 12
5434.423 9
5434.773 4
5435.123 12
5435.473 15
5435.823 16
5436.173 10
5436.522 6
5436.872 1
5437.222 8
5437.572 12
5437.922 13
5438.272 12
5438.622 13
5438.972 8
5439.322 16
5439.672 13
5440.022 13
5440.372 25
5440.722 19
5441.072 20
5441.422 17
5441.772 17
5442.122 21
5442.472 28
5442.823 23
5443.173 20
5443.523 13
5443.873 12
5444.223 15
5444.573 13
5444.923 11
5445.274 22
5445.624 20
5445.974 14
5446.324 12
5446.674 6
5447.025 17
5447.375 16
5447.725 14
5448.075 17
5448.426 21
5448.776 18
5449.126 8
5449.477 21
5449.827 17
5450.177 20
5450.528 22
5450.878 24
5451.228 26
5451.579 22
5451.929 23
5452.280 19
5452.630 15
5452.980 10
5453.331 23
5453.681 17
5454.032 31
5454.382 21
5454.733 30
5455.083 20
5455.434 14
5455.784 13
5456.135 16
5456.485 13
5456.836 10
5457.186 15
5457.537 23
5457.888 17
5458.238 11
5458.589 16
5458.939 8
5459.290 9
5459.641 10
5459.991 6
5460.342 21
5460.693 23
5461.043 20
5461.394 19
5461.745 20
5462.095 17
5462.446 21
5462.797 34
5463.148 24
5463.498 18
5463.849 14
5464.200 9
5464.551 10
5464.902 12
5465.252 16
5465.603 18
5465.954 16
5466.305 15
5466.656 22
5467.007 23
5467.358 22
5467.708 18
5468.059 18
5468.410 17
5468.761 22
5469.112 22
5469.463 16
5469.814 16
5470.165 15
5470.516 15
5470.867 9
5471.218 12
5471.569 14
5471.920 17
5472.271 25
5472.622 9
5472.973 11
5473.324 9
5473.676 23
5474.027 15
5474.378 21
5474.729 24
5475.080 19
5475.431 12
5475.782 22
5476.133 17
5476.485 16
5476.836 16
5477.187 10
5477.538 15
5477.890 9
5478.241 15
5478.592 23
5478.943 21
5479.295 15
5479.646 12
5479.997 10
5480.348 20
5480.700 20
5481.051 37
5481.402 45
5481.754 24
5482.105 19
5482.456 19
5482.808 18
5483.159 19
5483.511 16
5483.862 21
5484.214 24
5484.565 15
5484.916 22
5485.268 22
5485.619 9
5485.971 7
5486.322 5
5486.674 7
5487.025 13
5487.377 12
5487.728 7
5488.080 13
5488.432 19
5488.783 18
5489.135 26
5489.486 24
5489.838 14
5490.190 17
5490.541 18
5490.893 19
5491.245 21
5491.596 6
5491.948 6
5492.300 10
5492.651 14
5493.003 23
5493.355 29
5493.706 15
5494.058 10
5494.410 10
5494.762 11
5495.113 11
5495.465 12
5495.817 7
5496.169 4
5496.521 16
5496.873 11
5497.224 15
5497.576 9
5497.928 11
5498.280 10
5498.632 18
5498.984 25
5499.336 20
5499.688 19
5500.040 22
5500.392 18
5500.744 20
5501.095 19
5501.447 13
5501.799 15
5502.151 5
5502.503 4
5502.856 9
5503.208 21
5503.560 22
5503.912 26
5504.264 20
5504.616 14
5504.968 12
5505.320 10
5505.672 5
5506.024 7
5506.376 11
5506.729 17
5507.081 26
5507.433 21
5507.785 16
5508.137 14
5508.490 20
5508.842 19
5509.194 17
5509.546 18
5509.898 15
5510.251 12
5510.603 14
5510.955 10
5511.308 10
5511.660 14
5512.012 8
5512.365 2
5512.717 1
5513.069 0
5513.422 4
5513.774 7
5514.126 13
5514.479 9
5514.831 12
5515.184 5
5515.536 9
5515.889 11
5516.241 20
5516.593 18
5516.946 19
5517.298 22
5517.651 23
5518.003 21
5518.356 16
5518.708 8
5519.061 16
5519.414 15
5519.766 14
5520.119 14
5520.471 15
5520.824 10
5521.177 10
5521.529 18
5521.882 44
5522.234 39
5522.587 26
5522.940 43
5523.292 35
5523.645 33
5523.998 27
5524.351 33
5524.703 33
5525.056 29
5525.409 30
5525.762 34
5526.114 48
5526.467 44
5526.820 36
5527.173 33
5527.526 43
5527.878 37
5528.231 47
5528.584 38
5528.937 24
5529.290 22
5529.643 22
5529.996 25
5530.349 24
5530.701 19
5531.054 28
5531.407 21
5531.760 18
5532.113 21
5532.466 22
5532.819 17
5533.172 18
5533.525 10
5533.878 19
5534.231 25
5534.584 21
5534.937 9
5535.290 18
5535.644 7
5535.997 10
5536.350 9
5536.703 12
5537.056 15
5537.409 16
5537.762 20
5538.115 14
5538.469 13
5538.822 12
5539.175 9
5539.528 6
5539.881 18
5540.235 14
5540.588 11
5540.941 9
5541.294 17
5541.648 13
5542.001 13
5542.354 7
5542.707 4
5543.061 4
5543.414 12
5543.767 8
5544.121 6
5544.474 15
5544.827 26
5545.181 17
5545.534 23
5545.888 21
5546.241 18
5546.595 30
5546.948 21
5547.301 18
5547.655 27
5548.008 24
5548.362 12
5548.715 15
5549.069 16
5549.422 16
5549.776 18
5550.129 21
5550.483 28
5550.837 23
5551.190 19
5551.544 13
5551.897 24
5552.251 10
5552.605 22
5552.958 23
5553.312 15
5553.665 15
5554.019 29
5554.373 23
5554.726 20
5555.080 18
5555.434 33
5555.788 29
5556.141 16
5556.495 17
5556.849 15
5557.203 19
5557.556 23
5557.910 26
5558.264 18
5558.618 21
5558.972 21
5559.325 8
5559.679 24
5560.033 15
5560.387 32
5560.741 28
5561.095 22
5561.449 17
5561.803 12
5562.157 12
5562.510 9
5562.864 9
5563.218 10
5563.572 8
5563.926 8
5564.280 8
5564.634 23
5564.988 26
5565.342 25
5565.696 16
5566.050 12
5566.404 14
5566.759 11
5567.113 7
5567.467 9
5567.821 10
5568.175 13
5568.529 9
5568.883 12
5569.237 16
5569.592 28
5569.946 27
5570.300 36
5570.654 21
5571.008 12
5571.362 4
5571.717 12
5572.071 13
5572.425 13
5572.779 17
5573.134 25
5573.488 18
5573.842 13
5574.197 10
5574.551 22
5574.905 19
5575.260 14
5575.614 14
5575.968 29
5576.323 22
5576.677 16
5577.032 19
5577.386 25
5577.740 23
5578.095 18
5578.449 23
5578.804 25
5579.158 17
5579.513 13
5579.867 20
5580.222 13
5580.576 8
5580.931 8
5581.285 16
5581.640 13
5581.994 15
5582.349 16
5582.703 15
5583.058 16
5583.413 14
5583.767 14
5584.122 15
5584.476 10
5584.831 11
5585.186 15
5585.540 8
5585.895 10
5586.250 7
5586.605 10
5586.959 16
5587.314 24
5587.669 25
5588.023 17
5588.378 20
5588.733 10
5589.088 7
5589.443 8
5589.797 12
5590.152 12
5590.507 8
5590.862 8
5591.217 17
5591.572 14
5591.926 14
5592.281 17
5592.636 15
5592.991 14
5593.346 12
5593.701 7
5594.056 10
5594.411 5
5594.766 11
5595.121 12
5595.476 15
5595.831 13
5596.186 9
5596.541 9
5596.896 16
5597.251 12
5597.606 9
5597.961 14
5598.316 12
5598.671 14
5599.026 10
5599.381 18
5599.736 16
5600.092 21
5600.447 7
5600.802 7
5601.157 8
5601.512 10
5601.867 8
5602.223 6
5602.578 4
5602.933 6
5603.288 5
5603.644 7
5603.999 8
5604.354 16
5604.709 10
5605.065 10
5605.420 11
5605.775 4
5606.131 4
5606.486 5
5606.841 8
5607.197 19
5607.552 20
5607.907 12
5608.263 8
5608.618 6
5608.974 12
5609.329 17
5609.684 9
5610.040 2
5610.395 6
5610.751 14
5611.106 11
5611.462 8
5611.817 13
5612.173 7
5612.528 2
5612.884 4
5613.239 13
5613.595 20
5613.950 20
5614.306 11
5614.662 7
5615.017 6
5615.373 3
5615.729 11
5616.084 11
5616.440 10
5616.795 15
5617.151 5
5617.507 3
5617.863 8
5618.218 5
5618.574 13
5618.930 10
5619.285 6
5619.641 5
5619.997 3
5620.353 14
5620.708 19
5621.064 16
5621.420 14
5621.776 7
5622.132 17
5622.488 19
5622.843 6
5623.199 18
5623.555 20
5623.911 20
5624.267 18
5624.623 28
5624.979 24
5625.335 26
5625.691 17
5626.047 12
5626.403 21
5626.759 25
5627.115 21
5627.471 18
5627.827 19
5628.183 16
5628.539 17
5628.895 17
5629.251 18
5629.607 24
5629.963 17
5630.319 20
5630.675 17
5631.031 16
5631.387 13
5631.743 9
5632.100 8
5632.456 7
5632.812 18
5633.168 11
5633.524 21
5633.880 12
5634.237 13
5634.593 9
5634.949 18
5635.305 28
5635.662 37
5636.018 39
5636.374 25
5636.731 37
5637.087 50
5637.443 43
5637.799 43
5638.156 54
5638.512 47
5638.869 45
5639.225 38
5639.581 35
5639.938 25
5640.294 21
5640.651 18
5641.007 26
5641.363 22
5641.720 41
5642.076 32
5642.433 20
5642.789 22
5643.146 29
5643.502 24
5643.859 17
5644.215 23
5644.572 25
5644.928 32
5645.285 20
5645.642 20
5645.998 15
5646.355 28
5646.711 13
5647.068 6
5647.425 14
5647.781 19
5648.138 24
5648.495 27
5648.851 23
5649.208 35
5649.565 51
5649.921 41
5650.278 35
5650.635 49
5650.992 56
5651.348 56
5651.705 50
5652.062 41
5652.419 35
5652.775 39
5653.132 49
5653.489 47
5653.846 35
5654.203 33
5654.560 24
5654.916 20
5655.273 19
5655.630 13
5655.987 15
5656.344 19
5656.701 24
5657.058 23
5657.415 17
5657.772 17
5658.129 12
5658.486 15
5658.843 13
5659.200 13
5659.557 13
5659.914 13
5660.271 16
5660.628 19
5660.985 25
5661.342 17
5661.699 12
5662.056 15
5662.413 21
5662.770 12
5663.128 9
5663.485 10
5663.842 15
5664.199 21
5664.556 18
5664.913 15
5665.271 15
5665.628 14
5665.985 13
5666.342 8
5666.699 4
5667.057 6
5667.414 11
5667.771 10
5668.129 9
5668.486 18
5668.843 22
5669.200 19
5669.558 15
5669.915 17
5670.272 24
5670.630 16
5670.987 14
5671.345 23
5671.702 21
5672.059 15
5672.417 12
5672.774 19
5673.132 19
5673.489 16
5673.847 17
5674.204 10
5674.562 17
5674.919 31
5675.277 19
5675.634 14
5675.992 18
5676.349 20
5676.707 15
5677.064 18
5677.422 16
5677.780 12
5678.137 16
5678.495 16
5678.852 11
5679.210 12
5679.568 12
5679.925 10
5680.283 13
5680.641 8
5680.998 9
5681.356 9
5681.714 6
5682.071 11
5682.429 12
5682.787 5
5683.145 13
5683.503 13
5683.860 19
5684.218 21
5684.576 19
5684.934 17
5685.292 21
5685.649 15
5686.007 10
5686.365 11
5686.723 10
5687.081 13
5687.439 15
5687.797 20
5688.155 26
5688.512 17
5688.870 15
5689.228 15
5689.586 12
5689.944 10
5690.302 10
5690.660 10
5691.018 11
5691.376 19
5691.734 13
5692.092 17
5692.450 15
5692.809 10
5693.167 7
5693.525 9
5693.883 10
5694.241 8
5694.599 7
5694.957 8
5695.315 6
5695.673 12
5696.032 12
5696.390 9
5696.748 6
5697.106 13
5697.464 13
5697.823 9
5698.181 21
5698.539 24
5698.897 13
5699.256 14
5699.614 12
5699.972 9
5700.330 9
5700.689 12
5701.047 12
5701.405 13
5701.764 15
5702.122 19
5702.481 14
5702.839 11
5703.197 19
5703.556 22
5703.914 25
5704.273 19
5704.631 9
5704.989 13
5705.348 17
5705.706 11
5706.065 19
5706.423 13
5706.782 9
5707.140 9
5707.499 9
5707.857 13
5708.216 12
5708.575 15
5708.933 16
5709.292 19
5709.650 18
5710.009 15
5710.368 8
5710.726 7
5711.085 9
5711.443 19
5711.802 16
5712.161 12
5712.519 13
5712.878 20
5713.237 28
5713.596 15
5713.954 19
5714.313 14
5714.672 17
5715.031 11
5715.389 6
5715.748 5
5716.107 11
5716.466 18
5716.825 19
5717.183 11
5717.542 14
5717.901 11
5718.260 7
5718.619 21
5718.978 29
5719.337 24
5719.696 19
5720.054 25
5720.413 21
5720.772 21
5721.131 21
5721.490 12
5721.849 19
5722.208 14
5722.567 11
5722.926 21
5723.285 24
5723.644 33
5724.003 37
5724.362 31
5724.721 28
5725.081 12
5725.440 19
5725.799 16
5726.158 12
5726.517 10
5726.876 12
5727.235 14
5727.594 19
5727.954 29
5728.313 31
5728.672 20
5729.031 14
5729.390 13
5729.750 17
5730.109 17
5730.468 18
5730.827 21
5731.187 28
5731.546 19
5731.905 14
5732.265 13
5732.624 10
5732.983 9
5733.343 16
5733.702 17
5734.061 16
5734.421 10
5734.780 7
5735.139 26
5735.499 28
5735.858 20
5736.218 13
5736.577 11
5736.937 14
5737.296 11
5737.655 5
5738.015 9
5738.374 8
5738.734 7
5739.093 20
5739.453 14
5739.813 10
5740.172 17
5740.532 15
5740.891 13
5741.251 6
5741.610 10
5741.970 14
5742.330 10
5742.689 14
5743.049 19
5743.409 18
5743.768 14
5744.128 10
5744.488 17
5744.847 18
5745.207 28
5745.567 18
5745.926 12
5746.286 17
5746.646 13
5747.006 16
5747.366 18
5747.725 16
5748.085 10
5748.445 10
5748.805 12
5749.165 23
5749.524 31
5749.884 11
5750.244 11
5750.604 8
5750.964 17
5751.324 14
5751.684 9
5752.044 13
5752.404 17
5752.764 13
5753.124 9
5753.484 8
5753.844 10
5754.204 20
5754.564 14
5754.924 20
5755.284 21
5755.644 11
5756.004 23
5756.364 20
5756.724 12
5757.084 7
5757.444 6
5757.804 7
5758.164 13
5758.524 13
5758.884 18
5759.245 13
5759.605 18
5759.965 15
5760.325 25
5760.685 27
5761.046 34
5761.406 27
5761.766 19
5762.126 21
5762.486 29
5762.847 26
5763.207 27
5763.567 22
5763.928 18
5764.288 17
5764.648 16
5765.009 14
5765.369 15
5765.729 35
5766.090 26
5766.450 22
5766.810 37
5767.171 22
5767.531 41
5767.892 37
5768.252 28
5768.613 29
5768.973 12
5769.333 10
5769.694 14
5770.054 10
5770.415 20
5770.775 21
5771.136 11
5771.496 4
5771.857 7
5772.218 10
5772.578 19
5772.939 28
5773.299 33
5773.660 27
5774.021 18
5774.381 20
5774.742 18
5775.102 9
5775.463 18
5775.824 22
5776.184 17
5776.545 16
5776.906 9
5777.267 7
5777.627 12
5777.988 12
5778.349 7
5778.710 8
5779.070 9
5779.431 6
5779.792 18
5780.153 16
5780.514 13
5780.874 18
5781.235 27
5781.596 25
5781.957 21
5782.318 14
5782.679 13
5783.040 9
5783.400 8
5783.761 8
5784.122 9
5784.483 8
5784.844 13
5785.205 9
5785.566 18
5785.927 14
5786.288 21
5786.649 21
5787.010 10
5787.371 13
5787.732 17
5788.093 13
5788.454 13
5788.815 10
5789.177 8
5789.538 13
5789.899 17
5790.260 9
5790.621 18
5790.982 19
5791.343 15
5791.704 19
5792.066 16
5792.427 17
5792.788 11
5793.149 11
5793.510 19
5793.872 19
5794.233 14
5794.594 11
5794.956 11
5795.317 20
5795.678 21
5796.039 20
5796.401 23
5796.762 13
5797.123 11
5797.485 17
5797.846 27
5798.207 18
5798.569 17
5798.930 31
5799.292 36
5799.653 16
5800.014 19
5800.376 19
5800.737 29
5801.099 34
5801.460 42
5801.822 47
5802.183 52
5802.545 32
5802.906 20
5803.268 28
5803.629 29
5803.991 34
5804.352 25
5804.714 22
5805.076 30
5805.437 26
5805.799 18
5806.160 20
5806.522 14
5806.884 16
5807.245 16
5807.607 11
5807.969 5
5808.330 15
5808.692 18
5809.054 20
5809.416 12
5809.777 10
5810.139 12
5810.501 9
5810.863 10
5811.224 14
5811.586 23
5811.948 26
5812.310 16
5812.672 15
5813.033 8
5813.395 7
5813.757 7
5814.119 6
5814.481 9
5814.843 12
5815.205 11
5815.566 12
5815.928 7
5816.290 11
5816.652 16
5817.014 23
5817.376 12
5817.738 21
5818.100 15
5818.462 10
5818.824 15
5819.186 7
5819.548 8
5819.910 6
5820.272 9
5820.634 10
5820.997 8
5821.359 8
5821.721 12
5822.083 14
5822.445 15
5822.807 10
5823.169 17
5823.531 15
5823.894 11
5824.256 11
5824.618 18
5824.980 18
5825.342 20
5825.705 17
5826.067 12
5826.429 10
5826.791 15
5827.154 10
5827.516 5
5827.878 10
5828.241 12
5828.603 13
5828.965 5
5829.328 6
5829.690 11
5830.052 6
5830.415 11
5830.777 7
5831.139 10
5831.502 7
5831.864 9
5832.227 31
5832.589 26
5832.952 12
5833.314 10
5833.676 14
5834.039 16
5834.401 8
5834.764 7
5835.127 5
5835.489 18
5835.852 20
5836.214 11
5836.577 14
5836.939 16
5837.302 11
5837.664 10
5838.027 20
5838.390 30
5838.752 13
5839.115 15
5839.478 15
5839.840 15
5840.203 23
5840.566 18
5840.928 19
5841.291 19
5841.654 33
5842.017 37
5842.379 43
5842.742 33
5843.105 22
5843.468 30
5843.830 21
5844.193 25
5844.556 15
5844.919 34
5845.282 36
5845.645 42
5846.007 28
5846.370 14
5846.733 14
5847.096 21
5847.459 38
5847.822 35
5848.185 24
5848.548 17
5848.911 9
5849.274 19
5849.637 20
5850.000 10
5850.363 20
5850.726 28
5851.089 25
5851.452 26
5851.815 27
5852.178 26
5852.541 17
5852.904 26
5853.267 29
5853.630 39
5853.993 36
5854.356 22
5854.719 18
5855.083 15
5855.446 13
5855.809 14
5856.172 21
5856.535 18
5856.898 22
5857.262 18
5857.625 11
5857.988 8
5858.351 6
5858.715 22
5859.078 18
5859.441 22
5859.804 23
5860.168 20
5860.531 11
5860.894 25
5861.258 18
5861.621 9
5861.984 4
5862.348 7
5862.711 13
5863.075 14
5863.438 18
5863.801 16
5864.165 11
5864.528 12
5864.892 12
5865.255 9
5865.619 22
5865.982 16
5866.346 27
5866.709 36
5867.073 27
5867.436 19
5867.800 19
5868.163 16
5868.527 19
5868.890 28
5869.254 18
5869.617 18
5869.981 9
5870.345 9
5870.708 20
5871.072 12
5871.436 5
5871.799 21
5872.163 26
5872.527 16
5872.890 8
5873.254 15
5873.618 17
5873.981 17
5874.345 9
5874.709 21
5875.073 21
5875.437 27
5875.800 28
5876.164 25
5876.528 15
5876.892 12
5877.256 11
5877.619 11
5877.983 13
5878.347 15
5878.711 10
5879.075 21
5879.439 15
5879.803 19
5880.167 12
5880.531 16
5880.894 13
5881.258 17
5881.622 7
5881.986 7
5882.350 8
5882.714 11
5883.078 7
5883.442 14
5883.806 8
5884.170 11
5884.535 9
5884.899 8
5885.263 5
5885.627 10
5885.991 8
5886.355 15
5886.719 8
5887.083 5
5887.447 3
5887.812 11
5888.176 21
5888.540 22
5888.904 10
5889.268 12
5889.633 8
5889.997 4
5890.361 4
5890.725 9
5891.089 17
5891.454 18
5891.818 13
5892.182 17
5892.547 17
5892.911 11
5893.275 8
5893.640 16
5894.004 20
5894.368 13
5894.733 11
5895.097 10
5895.461 8
5895.826 16
5896.190 19
5896.555 19
5896.919 9
5897.284 13
5897.648 9
5898.013 15
5898.377 18
5898.742 13
5899.106 17
5899.471 16
5899.835 6
5900.200 10
5900.564 18
5900.929 14
5901.293 14
5901.658 12
5902.022 8
5902.387 16
5902.752 10
5903.116 13
5903.481 8
5903.846 12
5904.210 22
5904.575 25
5904.940 21
5905.304 22
5905.669 13
5906.034 19
5906.399 12
5906.763 17
5907.128 12
5907.493 11
5907.858 9
5908.222 18
5908.587 7
5908.952 3
5909.317 11
5909.682 14
5910.046 8
5910.411 18
5910.776 12
5911.141 9
5911.506 6
5911.871 5
5912.236 5
5912.601 10
5912.966 10
5913.331 12
5913.696 7
5914.061 8
5914.426 13
5914.791 14
5915.156 28
5915.521 23
5915.886 19
5916.251 10
5916.616 19
5916.981 13
5917.346 12
5917.711 15
5918.076 19
5918.441 14
5918.806 17
5919.171 13
5919.536 20
5919.902 21
5920.267 20
5920.632 23
5920.997 24
5921.362 25
5921.728 21
5922.093 22
5922.458 25
5922.823 35
5923.188 41
5923.554 35
5923.919 36
5924.284 35
5924.650 27
5925.015 25
5925.380 18
5925.746 19
5926.111 22
5926.476 11
5926.842 9
5927.207 10
5927.572 13
5927.938 14
5928.303 5
5928.669 4
5929.034 11
5929.399 10
5929.765 10
5930.130 10
5930.496 10
5930.861 12
5931.227 17
5931.592 14
5931.958 10
5932.323 23
5932.689 23
5933.055 20
5933.420 17
5933.786 11
5934.151 15
5934.517 14
5934.882 10
5935.248 9
5935.614 11
5935.979 13
5936.345 9
5936.711 8
5937.076 9
5937.442 9
5937.808 13
5938.174 11
5938.539 8
5938.905 5
5939.271 5
5939.636 8
5940.002 7
5940.368 18
5940.734 11
5941.100 17
5941.465 22
5941.831 11
5942.197 8
5942.563 13
5942.929 21
5943.295 18
5943.661 7
5944.026 16
5944.392 16
5944.758 12
5945.124 19
5945.490 27
5945.856 18
5946.222 10
5946.588 14
5946.954 13
5947.320 27
5947.686 27
5948.052 22
5948.418 20
5948.784 15
5949.150 16
5949.516 9
5949.882 8
5950.248 22
5950.615 13
5950.981 12
5951.347 12
5951.713 8
5952.079 13
5952.445 12
5952.811 12
5953.178 14
5953.544 14
5953.910 12
5954.276 13
5954.642 10
5955.009 19
5955.375 14
5955.741 12
5956.107 12
5956.474 11
5956.840 13
5957.206 7
5957.573 3
5957.939 9
5958.305 11
5958.672 7
5959.038 7
5959.404 6
5959.771 9
5960.137 5
5960.503 18
5960.870 17
5961.236 16
5961.603 12
5961.969 12
5962.336 15
5962.702 4
5963.069 9
5963.435 19
5963.802 21
5964.168 14
5964.535 15
5964.901 14
5965.268 19
5965.634 9
5966.001 9
5966.367 9
5966.734 7
5967.101 12
5967.467 17
5967.834 9
5968.201 8
5968.567 16
5968.934 8
5969.301 8
5969.667 4
5970.034 9
5970.401 16
5970.767 13
5971.134 9
5971.501 5
5971.868 5
5972.234 11
5972.601 19
5972.968 18
5973.335 11
5973.701 12
5974.068 10
5974.435 8
5974.802 14
5975.169 20
5975.536 19
5975.903 15
5976.269 22
5976.636 26
5977.003 15
5977.370 15
5977.737 6
5978.104 4
5978.471 5
5978.838 3
5979.205 5
5979.572 5
5979.939 3
5980.306 4
5980.673 8
5981.040 20
5981.407 6
5981.774 10
5982.141 6
5982.508 17
5982.875 15
5983.242 14
5983.610 14
5983.977 17
5984.344 9
5984.711 15
5985.078 12
5985.445 16
5985.813 18
5986.180 36
5986.547 27
5986.914 21
5987.281 26
5987.649 15
5988.016 19
5988.383 26
5988.750 37
5989.118 42
5989.485 26
5989.852 24
5990.220 35
5990.587 28
5990.954 22
5991.322 16
5991.689 9
5992.056 17
5992.424 12
5992.791 12
5993.159 11
5993.526 11
5993.893 19
5994.261 15
5994.628 11
5994.996 11
5995.363 10
5995.731 21
5996.098 13
5996.466 5
5996.833 9
5997.201 6
5997.568 7
5997.936 11
5998.303 10
5998.671 8
5999.039 5
5999.406 8
5999.774 3
6000.141 8
6000.509 6
6000.877 15
6001.244 11
6001.612 7
6001.980 4
6002.347 1
6002.715 13
6003.083 23
6003.451 19
6003.818 18
6004.186 14
6004.554 23
6004.922 17
6005.289 14
6005.657 12
6006.025 15
6006.393 14
6006.761 6
6007.128 8
6007.496 6
6007.864 12
6008.232 5
6008.600 5
6008.968 7
6009.336 12
6009.704 12
6010.071 8
6010.439 4
6010.807 5
6011.175 4
6011.543 5
6011.911 10
6012.279 8
6012.647 10
6013.015 14
6013.383 12
6013.751 12
6014.119 12
6014.487 21
6014.856 11
6015.224 8
6015.592 13
6015.960 11
6016.328 12
6016.696 17
6017.064 22
6017.432 28
6017.801 18
6018.169 20
6018.537 30
6018.905 16
6019.273 19
6019.642 14
6020.010 8
6020.378 7
6020.746 10
6021.114 15
6021.483 24
6021.851 17
6022.219 13
6022.588 19
6022.956 18
6023.324 10
6023.693 17
6024.061 15
6024.429 10
6024.798 14
6025.166 13
6025.535 6
6025.903 12
6026.271 18
6026.640 19
6027.008 12
6027.377 11
6027.745 4
6028.114 1
6028.482 2
6028.851 3
6029.219 25
6029.588 14
6029.956 15
6030.325 14
6030.693 14
6031.062 9
6031.430 6
6031.799 4
6032.168 7
6032.536 10
6032.905 7
6033.274 4
6033.642 4
6034.011 5
6034.380 13
6034.748 8
6035.117 8
6035.486 10
6035.854 8
6036.223 10
6036.592 8
6036.961 8
6037.329 5
6037.698 8
6038.067 6
6038.436 6
6038.804 7
6039.173 9
6039.542 11
6039.911 2
6040.280 1
6040.649 5
6041.018 7
6041.386 3
6041.755 5
6042.124 3
6042.493 5
6042.862 14
6043.231 13
6043.600 10
6043.969 12
6044.338 13
6044.707 13
6045.076 13
6045.445 16
6045.814 9
6046.183 7
6046.552 7
6046.921 6
6047.290 20
6047.659 19
6048.028 11
6048.397 10
6048.767 8
6049.136 5
6049.505 13
6049.874 14
6050.243 12
6050.612 9
6050.981 17
6051.351 8
6051.720 4
6052.089 1
6052.458 6
6052.827 8
6053.197 12
6053.566 10
6053.935 9
6054.305 7
6054.674 4
6055.043 10
6055.412 17
6055.782 17
6056.151 11
6056.520 10
6056.890 8
6057.259 5
6057.629 3
6057.998 7
6058.367 13
6058.737 18
6059.106 17
6059.476 17
6059.845 15
6060.215 10
6060.584 9
6060.954 3
6061.323 7
6061.693 12
6062.062 4
6062.432 7
6062.801 8
6063.171 11
6063.540 11
6063.910 6
6064.279 9
6064.649 10
6065.019 12
6065.388 11
6065.758 8
6066.127 1
6066.497 8
6066.867 9
6067.236 10
6067.606 11
6067.976 20
6068.346 23
6068.715 27
6069.085 22
6069.455 14
6069.825 20
6070.194 19
6070.564 5
6070.934 15
6071.304 28
6071.673 25
6072.043 26
6072.413 16
6072.783 26
6073.153 32
6073.523 19
6073.893 16
6074.262 25
6074.632 29
6075.002 17
6075.372 11
6075.742 7
6076.112 9
6076.482 6
6076.852 10
6077.222 13
6077.592 11
6077.962 12
6078.332 14
6078.702 18
6079.072 26
6079.442 27
6079.812 23
6080.182 12
6080.552 7
6080.922 6
6081.293 2
6081.663 7
6082.033 9
6082.403 12
6082.773 18
6083.143 15
6083.513 18
6083.884 16
6084.254 29
6084.624 22
6084.994 18
6085.364 10
6085.735 3
6086.105 4
6086.475 6
6086.845 6
6087.216 8
6087.586 10
6087.956 12
6088.327 35
6088.697 44
6089.067 38
6089.438 23
6089.808 16
6090.178 17
6090.549 13
6090.919 17
6091.290 20
6091.660 26
6092.030 23
6092.401 26
6092.771 18
6093.142 24
6093.512 34
6093.883 31
6094.253 31
6094.624 21
6094.994 17
6095.365 21
6095.735 19
6096.106 8
6096.477 4
6096.847 4
6097.218 17
6097.588 19
6097.959 13
6098.330 15
6098.700 12
6099.071 8
6099.441 14
6099.812 18
6100.183 19
6100.553 16
6100.924 13
6101.295 7
6101.666 6
6102.036 10
6102.407 8
6102.778 17
6103.149 11
6103.519 5
6103.890 5
6104.261 9
6104.632 9
6105.003 11
6105.373 14
6105.744 13
6106.115 18
6106.486 14
6106.857 9
6107.228 6
6107.599 12
6107.970 17
6108.341 13
6108.712 7
6109.082 9
6109.453 14
6109.824 10
6110.195 10
6110.566 16
6110.937 7
6111.308 12
6111.679 11
6112.051 12
6112.422 9
6112.793 8
6113.164 13
6113.535 16
6113.906 7
6114.277 7
6114.648 18
6115.019 16
6115.390 10
6115.762 13
6116.133 12
6116.504 22
6116.875 19
6117.246 23
6117.617 20
6117.989 18
6118.360 17
6118.731 5
6119.102 6
6119.474 5
6119.845 4
6120.216 0
6120.588 5
6120.959 9
6121.330 8
6121.702 16
6122.073 10
6122.444 14
6122.816 11
6123.187 12
6123.558 18
6123.930 27
6124.301 19
6124.673 12
6125.044 12
6125.415 10
6125.787 9
6126.158 14
6126.530 9
6126.901 9
6127.273 13
6127.644 9
6128.016 19
6128.387 14
6128.759 12
6129.131 19
6129.502 19
6129.874 10
6130.245 11
6130.617 10
6130.989 11
6131.360 13
6131.732 20
6132.103 19
6132.475 11
6132.847 23
6133.218 27
6133.590 13
6133.962 10
6134.334 9
6134.705 6
6135.077 6
6135.449 7
6135.821 12
6136.192 7
6136.564 4
6136.936 8
6137.308 5
6137.680 3
6138.051 3
6138.423 13
6138.795 20
6139.167 16
6139.539 17
6139.911 8
6140.283 14
6140.655 15
6141.026 6
6141.398 6
6141.770 4
6142.142 6
6142.514 5
6142.886 8
6143.258 16
6143.630 15
6144.002 8
6144.374 7
6144.746 10
6145.118 5
6145.490 7
6145.862 11
6146.235 18
6146.607 15
6146.979 11
6147.351 21
6147.723 19
6148.095 6
6148.467 4
6148.839 0
6149.212 5
6149.584 11
6149.956 8
6150.328 10
6150.700 9
6151.073 7
6151.445 6
6151.817 6
6152.189 10
6152.562 5
6152.934 11
6153.306 19
6153.679 15
6154.051 3
6154.423 2
6154.795 8
6155.168 12
6155.540 19
6155.913 14
6156.285 10
6156.657 4
6157.030 11
6157.402 14
6157.775 10
6158.147 8
6158.519 6
6158.892 6
6159.264 7
6159.637 9
6160.009 4
6160.382 5
6160.754 5
6161.127 4
6161.500 5
6161.872 9
6162.245 4
6162.617 4
6162.990 4
6163.362 11
6163.735 18
6164.108 23
6164.480 18
6164.853 13
6165.226 6
6165.598 3
6165.971 11
6166.344 4
6166.716 8
6167.089 8
6167.462 12
6167.834 17
6168.207 15
6168.580 16
6168.953 18
6169.326 15
6169.698 11
6170.071 16
6170.444 4
6170.817 5
6171.190 7
6171.562 9
6171.935 10
6172.308 5
6172.681 3
6173.054 10
6173.427 13
6173.800 15
6174.173 18
6174.546 14
6174.919 14
6175.291 19
6175.664 28
6176.037 22
6176.410 19
6176.783 12
6177.156 13
6177.529 13
6177.903 41
6178.276 42
6178.649 28
6179.022 17
6179.395 12
6179.768 7
6180.141 2
6180.514 3
6180.887 17
6181.260 24
6181.634 16
6182.007 9
6182.380 7
6182.753 6
6183.126 11
6183.499 14
6183.873 8
6184.246 5
6184.619 11
6184.992 17
6185.366 19
6185.739 10
6186.112 10
6186.486 9
6186.859 11
6187.232 12
6187.605 16
6187.979 11
6188.352 11
6188.726 18
6189.099 20
6189.472 26
6189.846 20
6190.219 18
6190.593 20
6190.966 16
6191.339 8
6191.713 5
6192.086 10
6192.460 12
6192.833 19
6193.207 14
6193.580 9
6193.954 11
6194.327 14
6194.701 10
6195.074 12
6195.448 9
6195.822 10
6196.195 12
6196.569 12
6196.942 10
6197.316 7
6197.690 17
6198.063 18
6198.437 7
6198.811 5
6199.184 10
6199.558 12
6199.932 11
6200.305 6
6200.679 5
6201.053 2
6201.427 3
6201.800 7
6202.174 14
6202.548 7
6202.922 13
6203.296 18
6203.669 13
6204.043 16
6204.417 15
6204.791 16
6205.165 11
6205.539 3
6205.913 6
6206.286 3
6206.660 6
6207.034 10
6207.408 17
6207.782 12
6208.156 10
6208.530 12
6208.904 21
6209.278 12
6209.652 6
6210.026 5
6210.400 5
6210.774 8
6211.148 8
6211.522 8
6211.896 3
6212.270 3
6212.644 7
6213.019 9
6213.393 11
6213.767 8
6214.141 11
6214.515 5
6214.889 9
6215.263 12
6215.638 13
6216.012 10
6216.386 7
6216.760 6
6217.134 13
6217.509 15
6217.883 20
6218.257 14
6218.631 4
6219.006 5
6219.380 11
6219.754 7
6220.129 13
6220.503 14
6220.877 7
6221.252 5
6221.626 14
6222.000 11
6222.375 4
6222.749 15
6223.123 19
6223.498 14
6223.872 13
6224.247 15
6224.621 13
6224.996 14
6225.370 13
6225.745 16
6226.119 15
6226.494 12
6226.868 15
6227.243 11
6227.617 10
6227.992 12
6228.366 18
6228.741 19
6229.115 18
6229.490 11
6229.865 5
6230.239 5
6230.614 15
6230.989 20
6231.363 13
6231.738 7
6232.113 10
6232.487 12
6232.862 7
6233.237 8
6233.611 12
6233.986 8
6234.361 10
6234.736 16
6235.110 20
6235.485 22
6235.860 16
6236.235 19
6236.610 18
6236.984 12
6237.359 19
6237.734 8
6238.109 19
6238.484 22
6238.859 12
6239.234 11
6239.608 11
6239.983 8
6240.358 3
6240.733 4
6241.108 16
6241.483 19
6241.858 11
6242.233 6
6242.608 8
6242.983 24
6243.358 21
6243.733 23
6244.108 17
6244.483 12
6244.858 5
6245.233 4
6245.608 3
6245.983 8
6246.359 6
6246.734 8
6247.109 8
6247.484 7
6247.859 8
6248.234 7
6248.609 7
6248.985 15
6249.360 10
6249.735 5
6250.110 6
6250.485 6
6250.861 11
6251.236 4
6251.611 16
6251.986 15
6252.362 11
6252.737 8
6253.112 5
6253.488 6
6253.863 7
6254.238 7
6254.614 7
6254.989 4
6255.364 14
6255.740 19
6256.115 9
6256.491 5
6256.866 7
6257.241 24
6257.617 31
6257.992 19
6258.368 15
6258.743 13
6259.119 13
6259.494 13
6259.870 10
6260.245 17
6260.621 11
6260.996 13
6261.372 20
6261.748 15
6262.123 23
6262.499 21
6262.874 17
6263.250 27
6263.626 22
6264.001 26
6264.377 21
6264.752 9
6265.128 9
6265.504 10
6265.880 15
6266.255 13
6266.631 14
6267.007 6
6267.382 8
6267.758 13
6268.134 11
6268.510 12
6268.885 14
6269.261 11
6269.637 14
6270.013 12
6270.389 9
6270.765 16
6271.140 19
6271.516 11
6271.892 19
6272.268 18
6272.644 14
6273.020 16
6273.396 18
6273.772 18
6274.148 23
6274.524 14
6274.899 16
6275.275 20
6275.651 26
6276.027 16
6276.403 17
6276.779 22
6277.155 36
6277.532 26
6277.908 24
6278.284 18
6278.660 20
6279.036 18
6279.412 13
6279.788 13
6280.164 17
6280.540 14
6280.916 12
6281.293 8
6281.669 8
6282.045 27
6282.421 28
6282.797 22
6283.173 25
6283.550 31
6283.926 17
6284.302 21
6284.678 21
6285.055 23
6285.431 19
6285.807 16
6286.184 17
6286.560 29
6286.936 32
6287.313 27
6287.689 16
6288.065 27
6288.442 25
6288.818 20
6289.194 17
6289.571 16
6289.947 18
6290.324 13
6290.700 19
6291.076 26
6291.453 19
6291.829 9
6292.206 16
6292.582 21
6292.959 27
6293.335 19
6293.712 19
6294.088 19
6294.465 18
6294.842 26
6295.218 24
6295.595 21
6295.971 18
6296.348 11
6296.725 10
6297.101 13
6297.478 8
6297.854 8
6298.231 20
6298.608 22
6298.984 16
6299.361 13
6299.738 13
6300.115 10
6300.491 13
6300.868 7
6301.245 6
6301.622 7
6301.998 15
6302.375 9
6302.752 12
6303.129 11
6303.506 10
6303.882 8
6304.259 5
6304.636 10
6305.013 21
6305.390 15
6305.767 8
6306.144 4
6306.521 4
6306.897 12
6307.274 9
6307.651 4
6308.028 5
6308.405 15
6308.782 12
6309.159 11
6309.536 11
6309.913 11
6310.290 5
6310.667 6
6311.044 10
6311.421 11
6311.798 9
6312.176 9
6312.553 15
6312.930 22
6313.307 16
6313.684 14
6314.061 9
6314.438 9
6314.815 7
6315.193 9
6315.570 8
6315.947 4
6316.324 9
6316.701 6
6317.079 3
6317.456 10
6317.833 13
6318.210 12
6318.588 9
6318.965 6
6319.342 6
6319.719 4
6320.097 8
6320.474 8
6320.851 15
6321.229 9
6321.606 6
6321.984 13
6322.361 8
6322.738 7
6323.116 11
6323.493 11
6323.871 3
6324.248 7
6324.625 9
6325.003 8
6325.380 14
6325.758 13
6326.135 18
6326.513 26
6326.890 23
6327.268 16
6327.645 12
6328.023 13
6328.401 18
6328.778 12
6329.156 9
6329.533 5
6329.911 12
6330.289 9
6330.666 8
6331.044 18
6331.421 21
6331.799 15
6332.177 11
6332.555 12
6332.932 20
6333.310 12
6333.688 12
6334.065 9
6334.443 4
6334.821 19
6335.199 28
6335.576 35
6335.954 27
6336.332 29
6336.710 25
6337.088 17
6337.465 17
6337.843 16
6338.221 13
6338.599 19
6338.977 12
6339.355 6
6339.733 8
6340.111 7
6340.489 7
6340.867 11
6341.244 18
6341.622 17
6342.000 9
6342.378 6
6342.756 6
6343.134 9
6343.512 13
6343.890 15
6344.268 6
6344.646 9
6345.025 11
6345.403 12
6345.781 15
6346.159 17
6346.537 19
6346.915 20
6347.293 10
6347.671 6
6348.049 13
6348.428 6
6348.806 5
6349.184 17
6349.562 20
6349.940 9
6350.319 15
6350.697 12
6351.075 18
6351.453 13
6351.832 6
6352.210 8
6352.588 5
6352.966 14
6353.345 20
6353.723 19
6354.101 13
6354.480 14
6354.858 9
6355.236 8
6355.615 9
6355.993 11
6356.372 7
6356.750 14
6357.128 11
6357.507 14
6357.885 13
6358.264 9
6358.642 11
6359.021 6
6359.399 3
6359.778 11
6360.156 11
6360.535 3
6360.913 6
6361.292 8
6361.670 18
6362.049 24
6362.428 15
6362.806 28
6363.185 16
6363.563 8
6363.942 2
6364.321 4
6364.699 9
6365.078 16
6365.457 15
6365.835 17
6366.214 21
6366.593 11
6366.971 13
6367.350 9
6367.729 19
6368.108 18
6368.486 21
6368.865 19
6369.244 11
6369.623 10
6370.002 4
6370.380 8
6370.759 8
6371.138 5
6371.517 11
6371.896 8
6372.275 7
6372.653 12
6373.032 24
6373.411 16
6373.790 13
6374.169 13
6374.548 16
6374.927 17
6375.306 20
6375.685 21
6376.064 13
6376.443 16
6376.822 15
6377.201 16
6377.580 17
6377.959 25
6378.338 24
6378.717 18
6379.096 15
6379.475 13
6379.854 25
6380.234 24
6380.613 17
6380.992 10
6381.371 14
6381.750 19
6382.129 10
6382.508 11
6382.888 8
6383.267 4
6383.646 16
6384.025 21
6384.404 12
6384.784 12
6385.163 12
6385.542 13
6385.922 15
6386.301 12
6386.680 10
6387.059 6
6387.439 13
6387.818 11
6388.197 18
6388.577 31
6388.956 33
6389.336 32
6389.715 17
6390.094 18
6390.474 38
6390.853 27
6391.233 13
6391.612 17
6391.992 20
6392.371 20
6392.750 35
6393.130 30
6393.509 28
6393.889 26
6394.269 18
6394.648 17
6395.028 14
6395.407 13
6395.787 25
6396.166 19
6396.546 23
6396.926 12
6397.305 8
6397.685 15
6398.064 13
6398.444 15
6398.824 18
6399.203 20
6399.583 17
6399.963 17
6400.343 27
6400.722 40
6401.102 39
6401.482 41
6401.861 42
6402.241 43
6402.621 45
6403.001 34
6403.381 43
6403.760 42
6404.140 45
6404.520 46
6404.900 50
6405.280 43
6405.660 44
6406.039 25
6406.419 27
6406.799 26
6407.179 30
6407.559 21
6407.939 31
6408.319 26
6408.699 23
6409.079 25
6409.459 27
6409.839 28
6410.219 34
6410.599 37
6410.979 38
6411.359 28
6411.739 22
6412.119 25
6412.499 25
6412.879 26
6413.259 33
6413.639 43
6414.020 53
6414.400 57
6414.780 62
6415.160 65
6415.540 58
6415.920 43
6416.300 51
6416.681 65
6417.061 74
6417.441 60
6417.821 72
6418.202 70
6418.582 59
6418.962 55
6419.342 65
6419.723 66
6420.103 59
6420.483 71
6420.864 85
6421.244 69
6421.624 63
6422.005 60
6422.385 67
6422.765 65
6423.146 63
6423.526 59
6423.906 73
6424.287 91
6424.667 87
6425.048 94
6425.428 81
6425.809 92
6426.189 102
6426.570 108
6426.950 120
6427.331 128
6427.711 155
6428.092 223
6428.472 284
6428.853 303
6429.233 389
6429.614 498
6429.995 674
6430.375 918
6430.756 1129
6431.136 1331
6431.517 1619
6431.898 1961
6432.278 2305
6432.659 2636
6433.040 2915
6433.420 3117
6433.801 3319
6434.182 3461
6434.562 3527
6434.943 3500
6435.324 3487
6435.705 3529
6436.085 3331
6436.466 3042
6436.847 2787
6437.228 2506
6437.609 2265
6437.990 2012
6438.370 1766
6438.751 1511
6439.132 1306
6439.513 1036
6439.894 903
6440.275 750
6440.656 630
6441.037 533
6441.417 443
6441.798 323
6442.179 268
6442.560 226
6442.941 202
6443.322 196
6443.703 159
6444.084 135
6444.465 128
6444.846 123
6445.227 104
6445.608 84
6445.989 91
6446.371 68
6446.752 67
6447.133 67
6447.514 72
6447.895 67
6448.276 57
6448.657 50
6449.038 40
6449.420 47
6449.801 38
6450.182 31
6450.563 26
6450.944 29
6451.326 27
6451.707 18
6452.088 18
6452.469 14
6452.851 16
6453.232 23
6453.613 33
6453.994 30
6454.376 25
6454.757 30
6455.138 50
6455.520 43
6455.901 27
6456.282 22
6456.664 17
6457.045 19
6457.427 17
6457.808 18
6458.189 22
6458.571 28
6458.952 20
6459.334 21
6459.715 13
6460.097 14
6460.478 23
6460.860 27
6461.241 18
6461.623 20
6462.004 24
6462.386 26
6462.767 32
6463.149 33
6463.531 25
6463.912 22
6464.294 22
6464.675 20
6465.057 17
6465.439 16
6465.820 9
6466.202 11
6466.584 25
6466.965 18
6467.347 17
6467.729 18
6468.110 11
6468.492 11
6468.874 11
6469.256 16
6469.637 16
6470.019 15
6470.401 14
6470.783 23
6471.165 16
6471.546 16
6471.928 3
6472.310 12
6472.692 9
6473.074 20
6473.456 22
6473.838 16
6474.219 16
6474.601 16
6474.983 19
6475.365 13
6475.747 8
6476.129 12
6476.511 17
6476.893 18
6477.275 17
6477.657 18
6478.039 21
6478.421 26
6478.803 20
6479.185 26
6479.567 31
6479.949 25
6480.331 33
6480.713 20
6481.096 12
6481.478 7
6481.860 6
6482.242 12
6482.624 17
6483.006 26
6483.388 17
6483.771 12
6484.153 12
6484.535 7
6484.917 9
6485.299 15
6485.682 14
6486.064 25
6486.446 13
6486.828 10
6487.211 11
6487.593 15
6487.975 8
6488.358 7
6488.740 13
6489.122 10
6489.505 17
6489.887 17
6490.269 15
6490.652 15
6491.034 16
6491.417 19
6491.799 16
6492.181 15
6492.564 15
6492.946 14
6493.329 17
6493.711 12
6494.094 17
6494.476 14
6494.859 13
6495.241 25
6495.624 17
6496.006 20
6496.389 29
6496.771 20
6497.154 17
6497.537 9
6497.919 8
6498.302 13
6498.684 7
6499.067 18
6499.450 32
6499.832 27
6500.215 18
6500.598 21
6500.980 18
6501.363 15
6501.746 16
6502.128 10
6502.511 15
6502.894 11
6503.277 18
6503.659 29
6504.042 23
6504.425 10
6504.808 17
6505.191 18
6505.573 23
6505.956 18
6506.339 11
6506.722 9
6507.105 7
6507.488 8
6507.871 8
6508.254 7
6508.636 13
6509.019 20
6509.402 13
6509.785 8
6510.168 8
6510.551 18
6510.934 19
6511.317 15
6511.700 9
6512.083 8
6512.466 19
6512.849 10
6513.232 7
6513.615 10
6513.998 8
6514.382 13
6514.765 15
6515.148 24
6515.531 18
6515.914 23
6516.297 19
6516.680 34
6517.063 32
6517.447 33
6517.830 32
6518.213 32
6518.596 47
6518.979 39
6519.363 40
6519.746 26
6520.129 34
6520.512 29
6520.896 22
6521.279 20
6521.662 30
6522.046 19
6522.429 19
6522.812 20
6523.196 17
6523.579 18
6523.962 35
6524.346 33
6524.729 30
6525.112 24
6525.496 27
6525.879 24
6526.263 21
6526.646 29
6527.030 37
6527.413 22
6527.797 18
6528.180 21
6528.564 17
6528.947 31
6529.331 31
6529.714 20
6530.098 20
6530.481 23
6530.865 18
6531.248 22
6531.632 28
6532.016 25
6532.399 16
6532.783 18
6533.166 14
6533.550 7
6533.934 23
6534.317 22
6534.701 22
6535.085 29
6535.468 19
6535.852 16
6536.236 20
6536.620 37
6537.003 35
6537.387 30
6537.771 14
6538.155 5
6538.539 23
6538.922 24
6539.306 12
6539.690 6
6540.074 14
6540.458 8
6540.842 11
6541.225 12
6541.609 13
6541.993 15
6542.377 15
6542.761 19
6543.145 30
6543.529 13
6543.913 17
6544.297 26
6544.681 23
6545.065 23
6545.449 24
6545.833 16
6546.217 19
6546.601 24
6546.985 16
6547.369 14
6547.753 8
6548.137 20
6548.521 21
6548.905 15
6549.289 9
6549.673 17
6550.058 12
6550.442 8
6550.826 8
6551.210 11
6551.594 6
6551.978 3
6552.363 3
6552.747 12
6553.131 14
6553.515 12
6553.900 14
6554.284 21
6554.668 25
6555.052 20
6555.437 18
6555.821 15
6556.205 12
6556.590 13
6556.974 22
6557.358 19
6557.743 22
6558.127 27
6558.511 19
6558.896 20
6559.280 20
6559.665 24
6560.049 10
6560.433 13
6560.818 10
6561.202 8
6561.587 7
6561.971 9
6562.356 9
6562.740 9
6563.125 3
6563.509 2
6563.894 7
6564.278 14
6564.663 10
6565.048 15
6565.432 19
6565.817 17
6566.201 10
6566.586 15
6566.971 14
6567.355 11
6567.740 17
6568.125 20
6568.509 13
6568.894 23
6569.279 25
6569.663 20
6570.048 31
6570.433 19
6570.818 19
6571.202 12
6571.587 13
6571.972 14
6572.357 8
6572.741 7
6573.126 11
6573.511 14
6573.896 16
6574.281 13
6574.666 13
6575.050 11
6575.435 22
6575.820 29
6576.205 20
6576.590 15
6576.975 13
6577.360 20
6577.745 19
6578.130 19
6578.515 11
6578.900 14
6579.285 9
6579.670 9
6580.055 9
6580.440 5
6580.825 8
6581.210 20
6581.595 19
6581.980 17
6582.365 15
6582.750 17
6583.135 24
6583.520 24
6583.905 20
6584.291 21
6584.676 25
6585.061 24
6585.446 24
6585.831 26
6586.216 26
6586.602 44
6586.987 28
6587.372 25
6587.757 23
6588.143 22
6588.528 29
6588.913 26
6589.298 33
6589.684 42
6590.069 46
6590.454 50
6590.840 55
6591.225 39
6591.610 42
6591.996 41
6592.381 44
6592.766 39
6593.152 41
6593.537 37
6593.923 45
6594.308 32
6594.694 22
6595.079 23
6595.465 35
6595.850 32
6596.235 35
6596.621 32
6597.006 37
6597.392 55
6597.778 42
6598.163 45
6598.549 49
6598.934 50
6599.320 58
6599.705 45
6600.091 42
6600.477 52
6600.862 53
6601.248 52
6601.633 34
6602.019 31
6602.405 39
6602.790 49
6603.176 43
6603.562 43
6603.948 49
6604.333 35
6604.719 24
6605.105 31
6605.491 30
6605.876 25
6606.262 24
6606.648 24
6607.034 32
6607.420 27
6607.805 28
6608.191 33
6608.577 29
6608.963 25
6609.349 47
6609.735 49
6610.121 62
6610.506 80
6610.892 74
6611.278 63
6611.664 99
6612.050 97
6612.436 102
6612.822 133
6613.208 147
6613.594 171
6613.980 157
6614.366 159
6614.752 162
6615.138 173
6615.524 195
6615.910 204
6616.296 222
6616.682 200
6617.069 193
6617.455 217
6617.841 204
6618.227 209
6618.613 202
6618.999 170
6619.385 152
6619.772 180
6620.158 170
6620.544 167
6620.930 169
6621.316 169
6621.703 167
6622.089 178
6622.475 159
6622.861 188
6623.248 214
6623.634 203
6624.020 240
6624.407 229
6624.793 282
6625.179 333
6625.566 460
6625.952 567
6626.338 738
6626.725 870
6627.111 1151
6627.497 1486
6627.884 1945
6628.270 2397
6628.657 2941
6629.043 3673
6629.430 4482
6629.816 5198
6630.203 6123
6630.589 6993
6630.976 7718
6631.362 8404
6631.749 8941
6632.135 9389
6632.522 9604
6632.908 9757
6633.295 9577
6633.681 9373
6634.068 9022
6634.455 8513
6634.841 7878
6635.228 7268
6635.614 6612
6636.001 5889
6636.388 5284
6636.774 4662
6637.161 4205
6637.548 3651
6637.935 3170
6638.321 2708
6638.708 2334
6639.095 1983
6639.481 1738
6639.868 1526
6640.255 1347
6640.642 1199
6641.029 1085
6641.415 947
6641.802 825
6642.189 670
6642.576 583
6642.963 573
6643.350 502
6643.736 453
6644.123 413
6644.510 376
6644.897 369
6645.284 343
6645.671 301
6646.058 269
6646.445 236
6646.832 187
6647.219 156
6647.606 135
6647.993 152
6648.380 147
6648.767 129
6649.154 126
6649.541 109
6649.928 97
6650.315 88
6650.702 82
6651.089 91
6651.476 72
6651.863 67
6652.251 83
6652.638 79
6653.025 65
6653.412 55
6653.799 60
6654.186 51
6654.574 51
6654.961 64
6655.348 56
6655.735 55
6656.122 52
6656.510 63
6656.897 50
6657.284 35
6657.672 44
6658.059 38
6658.446 50
6658.833 51
6659.221 55
6659.608 43
6659.995 43
6660.383 25
6660.770 18
6661.158 20
6661.545 33
6661.932 33
6662.320 33
6662.707 33
6663.095 36
6663.482 30
6663.870 30
6664.257 47
6664.645 38
6665.032 36
6665.420 26
6665.807 25
6666.195 13
6666.582 22
6666.970 16
6667.357 18
6667.745 16
6668.132 17
6668.520 13
6668.908 14
6669.295 13
6669.683 9
6670.071 8
6670.458 13
6670.846 19
6671.234 24
6671.621 26
6672.009 27
6672.397 19
6672.784 21
6673.172 12
6673.560 18
6673.948 20
6674.335 19
6674.723 11
6675.111 19
6675.499 19
6675.887 22
6676.274 18
6676.662 14
6677.050 24
6677.438 16
6677.826 10
6678.214 11
6678.602 19
6678.989 19
6679.377 26
6679.765 23
6680.153 22
6680.541 17
6680.929 8
6681.317 9
6681.705 12
6682.093 16
6682.481 19
6682.869 16
6683.257 13
6683.645 11
6684.033 19
6684.421 17
6684.809 22
6685.197 17
6685.585 19
6685.974 13
6686.362 11
6686.750 13
6687.138 9
6687.526 9
6687.914 14
6688.302 19
6688.691 25
6689.079 17
6689.467 14
6689.855 14
6690.244 11
6690.632 6
6691.020 8
6691.408 10
6691.797 10
6692.185 22
6692.573 17
6692.961 31
6693.350 22
6693.738 8
6694.126 11
6694.515 10
6694.903 10
6695.292 8
6695.680 9
6696.068 12
6696.457 20
6696.845 20
6697.234 22
6697.622 20
6698.010 18
6698.399 21
6698.787 18
6699.176 13
6699.564 13
6699.953 14
6700.341 7
6700.730 13
6701.119 11
6701.507 6
6701.896 7
6702.284 6
6702.673 13
6703.061 8
6703.450 11
6703.839 12
6704.227 10
6704.616 15
6705.005 17
6705.393 12
6705.782 10
6706.171 10
6706.559 9
6706.948 6
6707.337 5
6707.726 4
6708.114 9
6708.503 9
6708.892 11
6709.281 7
6709.669 12
6710.058 12
6710.447 13
6710.836 7
6711.225 6
6711.614 9
6712.002 9
6712.391 16
6712.780 18
6713.169 15
6713.558 13
6713.947 13
6714.336 12
6714.725 8
6715.114 6
6715.503 21
6715.892 20
6716.281 12
6716.670 14
6717.059 9
6717.448 4
6717.837 4
6718.226 7
6718.615 16
6719.004 14
6719.393 11
6719.782 22
6720.171 19
6720.560 18
6720.949 18
6721.339 14
6721.728 5
6722.117 5
6722.506 9
6722.895 9
6723.284 10
6723.674 8
6724.063 5
6724.452 3
6724.841 9
6725.230 11
6725.620 10
6726.009 8
6726.398 8
6726.788 8
6727.177 4
6727.566 2
6727.955 10
6728.345 5
6728.734 4
6729.124 7
6729.513 7
6729.902 4
6730.292 8
6730.681 6
6731.071 6
6731.460 10
6731.849 3
6732.239 7
6732.628 8
6733.018 7
6733.407 8
6733.797 13
6734.186 11
6734.576 14
6734.965 13
6735.355 14
6735.744 10
6736.134 5
6736.524 10
6736.913 12
6737.303 19
6737.692 13
6738.082 9
6738.472 12
6738.861 12
6739.251 11
6739.641 13
6740.030 10
6740.420 14
6740.810 11
6741.199 11
6741.589 9
6741.979 4
6742.368 7
6742.758 12
6743.148 10
6743.538 13
6743.928 21
6744.317 12
6744.707 16
6745.097 10
6745.487 6
6745.877 6
6746.267 10
6746.656 11
6747.046 18
6747.436 10
6747.826 15
6748.216 13
6748.606 15
6748.996 16
6749.386 14
6749.776 7
6750.166 17
6750.556 8
6750.946 8
6751.336 16
6751.726 19
6752.116 19
6752.506 8
6752.896 14
6753.286 13
6753.676 10
6754.066 5
6754.456 7
6754.846 6
6755.236 4
6755.626 9
6756.017 11
6756.407 12
6756.797 7
6757.187 9
6757.577 18
6757.967 10
6758.358 13
6758.748 15
6759.138 7
6759.528 16
6759.919 23
6760.309 27
6760.699 23
6761.089 23
6761.480 12
6761.870 14
6762.260 29
6762.651 18
6763.041 7
6763.431 16
6763.822 17
6764.212 9
6764.602 10
6764.993 8
6765.383 11
6765.774 8
6766.164 6
6766.555 9
6766.945 12
6767.335 12
6767.726 7
6768.116 7
6768.507 5
6768.897 6
6769.288 8
6769.679 5
6770.069 5
6770.460 9
6770.850 14
6771.241 22
6771.631 22
6772.022 27
6772.413 23
6772.803 17
6773.194 10
6773.584 19
6773.975 17
6774.366 10
6774.756 12
6775.147 12
6775.538 6
6775.929 3
6776.319 10
6776.710 15
6777.101 11
6777.492 8
6777.882 9
6778.273 7
6778.664 6
6779.055 6
6779.446 6
6779.836 4
6780.227 4
6780.618 8
6781.009 5
6781.400 6
6781.791 5
6782.182 6
6782.572 6
6782.963 18
6783.354 16
6783.745 17
6784.136 8
6784.527 11
6784.918 14
6785.309 13
6785.700 14
6786.091 17
6786.482 18
6786.873 12
6787.264 7
6787.655 12
6788.046 14
6788.437 11
6788.828 12
6789.220 20
6789.611 29
6790.002 20
6790.393 22
6790.784 21
6791.175 20
6791.566 19
6791.958 27
6792.349 23
6792.740 23
6793.131 23
6793.522 32
6793.914 38
6794.305 43
6794.696 47
6795.087 26
6795.479 38
6795.870 41
6796.261 36
6796.653 34
6797.044 38
6797.435 37
6797.827 43
6798.218 37
6798.609 26
6799.001 25
6799.392 21
6799.783 17
6800.175 10
6800.566 11
6800.958 23
6801.349 22
6801.741 20
6802.132 32
6802.524 23
6802.915 12
6803.307 13
6803.698 20
6804.090 11
6804.481 9
6804.873 8
6805.264 19
6805.656 27
6806.047 18
6806.439 7
6806.831 7
6807.222 5
6807.614 8
6808.006 20
6808.397 17
6808.789 21
6809.180 18
6809.572 17
6809.964 22
6810.356 13
6810.747 10
6811.139 13
6811.531 20
6811.923 19
6812.314 23
6812.706 26
6813.098 23
6813.490 24
6813.881 28
6814.273 23
6814.665 16
6815.057 13
6815.449 12
6815.841 15
6816.233 15
6816.624 12
6817.016 7
6817.408 12
6817.800 14
6818.192 13
6818.584 12
6818.976 7
6819.368 15
6819.760 28
6820.152 26
6820.544 20
6820.936 10
6821.328 8
6821.720 8
6822.112 10
6822.504 9
6822.896 10
6823.288 12
6823.680 10
6824.072 15
6824.465 18
6824.857 21
6825.249 17
6825.641 18
6826.033 7
6826.425 10
6826.817 9
6827.210 15
6827.602 22
6827.994 17
6828.386 20
6828.779 17
6829.171 10
6829.563 10
6829.955 12
6830.348 16
6830.740 21
6831.132 26
6831.525 24
6831.917 17
6832.309 25
6832.702 25
6833.094 34
6833.486 46
6833.879 51
6834.271 60
6834.663 74
6835.056 80
6835.448 89
6835.841 109
6836.233 144
6836.626 162
6837.018 175
6837.411 182
6837.803 194
6838.196 218
6838.588 221
6838.981 222
6839.373 202
6839.766 182
6840.158 182
6840.551 140
6840.944 125
6841.336 102
6841.729 91
6842.121 93
6842.514 89
6842.907 69
6843.299 56
6843.692 56
6844.085 63
6844.477 70
6844.870 54
6845.263 53
6845.655 47
6846.048 41
6846.441 36
6846.834 32
6847.226 19
6847.619 18
6848.012 30
6848.405 37
6848.798 24
6849.190 31
6849.583 30
6849.976 34
6850.369 32
6850.762 21
6851.155 13
6851.548 35
6851.941 47
6852.333 35
6852.726 40
6853.119 33
6853.512 25
6853.905 32
6854.298 46
6854.691 57
6855.084 42
6855.477 32
6855.870 43
6856.263 48
6856.656 52
6857.049 42
6857.442 38
6857.835 53
6858.229 49
6858.622 51
6859.015 29
6859.408 34
6859.801 40
6860.194 41
6860.587 33
6860.980 51
6861.374 46
6861.767 36
6862.160 36
6862.553 24
6862.946 18
6863.340 18
6863.733 21
6864.126 16
6864.519 25
6864.913 15
6865.306 19
6865.699 21
6866.093 28
6866.486 16
6866.879 16
6867.273 12
6867.666 20
6868.059 46
6868.453 49
6868.846 35
6869.239 24
6869.633 19
6870.026 16
6870.420 21
6870.813 20
6871.207 31
6871.600 35
6871.994 29
6872.387 27
6872.781 35
6873.174 28
6873.568 20
6873.961 13
6874.355 20
6874.748 25
6875.142 17
6875.535 18
6875.929 18
6876.323 25
6876.716 25
6877.110 26
6877.503 22
6877.897 19
6878.291 25
6878.684 41
6879.078 40
6879.472 43
6879.866 47
6880.259 44
6880.653 47
6881.047 50
6881.440 57
6881.834 41
6882.228 22
6882.622 28
6883.016 48
6883.409 51
6883.803 40
6884.197 46
6884.591 36
6884.985 19
6885.379 15
6885.772 14
6886.166 17
6886.560 10
6886.954 20
6887.348 23
6887.742 20
6888.136 22
6888.530 27
6888.924 24
6889.318 13
6889.712 10
6890.106 8
6890.500 14
6890.894 10
6891.288 7
6891.682 7
6892.076 11
6892.470 12
6892.864 14
6893.258 11
6893.652 13
6894.046 18
6894.441 24
6894.835 21
6895.229 14
6895.623 9
6896.017 13
6896.411 7
6896.806 21
6897.200 25
6897.594 26
6897.988 18
6898.382 17
6898.777 31
6899.171 32
6899.565 25
6899.959 10
6900.354 13
6900.748 11
6901.142 12
6901.537 23
6901.931 29
6902.325 21
6902.720 15
6903.114 16
6903.509 12
6903.903 10
6904.297 11
6904.692 11
6905.086 16
6905.481 28
6905.875 25
6906.270 21
6906.664 16
6907.058 12
6907.453 6
6907.847 14
6908.242 17
6908.637 7
6909.031 10
6909.426 10
6909.820 12
6910.215 6
6910.609 7
6911.004 9
6911.399 13
6911.793 12
6912.188 11
6912.582 6
6912.977 6
6913.372 7
6913.766 9
6914.161 17
6914.556 18
6914.951 17
6915.345 12
6915.740 14
6916.135 21
6916.529 20
6916.924 16
6917.319 16
6917.714 13
6918.109 5
6918.503 4
6918.898 4
6919.293 10
6919.688 15
6920.083 18
6920.478 34
6920.873 38
6921.267 33
6921.662 45
6922.057 50
6922.452 36
6922.847 36
6923.242 30
6923.637 31
6924.032 28
6924.427 37
6924.822 26
6925.217 26
6925.612 20
6926.007 12
6926.402 10
6926.797 7
6927.192 12
6927.587 13
6927.982 10
6928.377 9
6928.772 19
6929.168 17
6929.563 27
6929.958 20
6930.353 16
6930.748 10
6931.143 13
6931.539 25
6931.934 21
6932.329 21
6932.724 13
6933.119 17
6933.515 31
6933.910 22
6934.305 16
6934.700 6
6935.096 10
6935.491 6
6935.886 8
6936.282 5
6936.677 4
6937.072 4
6937.468 10
6937.863 14
6938.258 20
6938.654 23
6939.049 26
6939.445 39
6939.840 34
6940.235 53
6940.631 55
6941.026 48
6941.422 36
6941.817 30
6942.213 18
6942.608 17
6943.004 27
6943.399 19
6943.795 19
6944.190 13
6944.586 14
6944.982 18
6945.377 13
6945.773 14
6946.168 15
6946.564 16
6946.960 14
6947.355 11
6947.751 7
6948.146 4
6948.542 8
6948.938 7
6949.333 5
6949.729 2
6950.125 4
6950.521 6
6950.916 9
6951.312 16
6951.708 13
6952.104 12
6952.499 5
6952.895 11
6953.291 7
6953.687 14
6954.083 16
6954.479 6
6954.874 3
6955.270 10
6955.666 10
6956.062 8
6956.458 9
6956.854 11
6957.250 13
6957.646 8
6958.042 10
6958.438 11
6958.833 6
6959.229 9
6959.625 9
6960.021 8
6960.417 8
6960.813 4
6961.210 7
6961.606 10
6962.002 6
6962.398 9
6962.794 13
6963.190 8
6963.586 4
6963.982 10
6964.378 6
6964.774 3
6965.170 8
6965.567 6
6965.963 5
6966.359 8
6966.755 13
6967.151 21
6967.548 23
6967.944 18
6968.340 13
6968.736 14
6969.132 18
6969.529 25
6969.925 19
6970.321 9
6970.718 13
6971.114 16
6971.510 26
6971.907 26
6972.303 18
6972.699 11
6973.096 13
6973.492 10
6973.888 8
6974.285 18
6974.681 12
6975.078 2
6975.474 5
6975.871 6
6976.267 6
6976.664 21
6977.060 20
6977.456 9
6977.853 13
6978.250 15
6978.646 7
6979.043 11
6979.439 14
6979.836 20
6980.232 11
6980.629 16
6981.025 10
6981.422 6
6981.819 6
6982.215 14
6982.612 6
6983.009 3
6983.405 2
6983.802 7
6984.199 3
6984.595 8
6984.992 10
6985.389 10
6985.785 9
6986.182 8
6986.579 11
6986.976 16
6987.372 19
6987.769 11
6988.166 5
6988.563 6
6988.960 13
6989.357 17
6989.753 8
6990.150 9
6990.547 10
6990.944 2
6991.341 1
6991.738 8
6992.135 9
6992.532 8
6992.929 7
6993.325 3
6993.722 10
6994.119 7
6994.516 10
6994.913 14
6995.310 6
6995.707 6
6996.104 12
6996.501 13
6996.899 12
6997.296 9
6997.693 12
6998.090 15
6998.487 16
6998.884 9
6999.281 7
6999.678 10
7000.075 13
7000.472 12
7000.870 25
7001.267 20
7001.664 21
7002.061 17
7002.458 11
7002.856 8
7003.253 5
7003.650 7
7004.047 14
7004.445 18
7004.842 16
7005.239 15
7005.636 15
7006.034 23
7006.431 16
7006.828 24
7007.226 36
7007.623 26
7008.020 26
7008.418 25
7008.815 34
7009.213 32
7009.610 23
7010.007 34
7010.405 27
7010.802 24
7011.200 27
7011.597 22
7011.995 13
7012.392 7
7012.790 11
7013.187 22
7013.585 30
7013.982 17
7014.380 12
7014.777 11
7015.175 9
7015.572 12
7015.970 12
7016.368 7
7016.765 14
7017.163 12
7017.560 8
7017.958 11
7018.356 13
7018.753 19
7019.151 23
7019.549 13
7019.947 8
7020.344 12
7020.742 11
7021.140 20
7021.537 22
7021.935 24
7022.333 11
7022.731 13
7023.129 17
7023.526 13
7023.924 13
7024.322 17
7024.720 18
7025.118 14
7025.516 17
7025.913 26
7026.311 28
7026.709 26
7027.107 28
7027.505 28
7027.903 26
7028.301 21
7028.699 32
7029.097 45
7029.495 57
7029.893 54
7030.291 59
7030.689 76
7031.087 85
7031.485 86
7031.883 77
7032.281 52
7032.679 35
7033.077 24
7033.475 33
7033.873 40
7034.271 28
7034.669 37
7035.068 46
7035.466 44
7035.864 39
7036.262 31
7036.660 23
7037.058 19
7037.457 27
7037.855 16
7038.253 15
7038.651 20
7039.049 13
7039.448 12
7039.846 10
7040.244 11
7040.643 6
7041.041 5
7041.439 14
7041.838 17
7042.236 12
7042.634 11
7043.033 14
7043.431 14
7043.829 20
7044.228 16
7044.626 10
7045.024 5
7045.423 3
7045.821 5
7046.220 7
7046.618 11
7047.017 14
7047.415 11
7047.814 18
7048.212 29
7048.611 18
7049.009 16
7049.408 10
7049.806 11
7050.205 7
7050.603 5
7051.002 5
7051.401 3
7051.799 4
7052.198 5
7052.596 8
7052.995 8
7053.394 7
7053.792 6
7054.191 3
7054.590 0
7054.988 13
7055.387 14
7055.786 9
7056.185 3
7056.583 7
7056.982 8
7057.381 10
7057.780 7
7058.178 16
7058.577 9
7058.976 18
7059.375 13
7059.774 6
7060.173 25
7060.571 21
7060.970 12
7061.369 12
7061.768 8
7062.167 11
7062.566 13
7062.965 16
7063.364 18
7063.763 20
7064.162 19
7064.561 6
7064.960 13
7065.359 23
7065.758 20
7066.157 14
7066.556 15
7066.955 8
7067.354 8
7067.753 19
7068.152 10
7068.551 7
7068.950 6
7069.349 5
7069.748 9
7070.147 18
7070.546 18
7070.946 8
7071.345 8
7071.744 8
7072.143 7
7072.542 9
7072.941 3
7073.341 7
7073.740 7
7074.139 3
7074.538 4
7074.938 10
7075.337 2
7075.736 6
7076.135 3
7076.535 7
7076.934 7
7077.333 16
7077.733 17
7078.132 19
7078.531 16
7078.931 9
7079.330 11
7079.730 11
7080.129 10
7080.528 21
7080.928 15
7081.327 6
7081.727 10
7082.126 16
7082.526 12
7082.925 4
7083.325 5
7083.724 13
7084.124 10
7084.523 18
7084.923 17
7085.322 9
7085.722 7
7086.121 13
7086.521 12
7086.921 20
7087.320 14
7087.720 10
7088.120 7
7088.519 11
7088.919 4
7089.318 8
7089.718 7
7090.118 6
7090.518 8
7090.917 9
7091.317 6
7091.717 6
7092.116 4
7092.516 3
7092.916 3
7093.316 5
7093.716 5
7094.115 12
7094.515 8
7094.915 4
7095.315 5
7095.715 6
7096.115 6
7096.514 6
7096.914 11
7097.314 15
7097.714 17
7098.114 8
7098.514 7
7098.914 4
7099.314 3
7099.714 2
7100.114 5
7100.514 6
7100.914 4
7101.314 17
7101.714 13
7102.114 8
7102.514 2
7102.914 12
7103.314 12
7103.714 12
7104.114 13
7104.514 8
7104.914 6
7105.314 12
7105.715 11
7106.115 14
7106.515 6
7106.915 6
7107.315 9
7107.715 10
7108.116 14
7108.516 16
7108.916 15
7109.316 20
7109.716 29
7110.117 23
7110.517 20
7110.917 21
7111.318 20
7111.718 8
7112.118 7
7112.518 13
7112.919 17
7113.319 15
7113.719 17
7114.120 11
7114.520 10
7114.921 6
7115.321 10
7115.721 9
7116.122 10
7116.522 9
7116.923 7
7117.323 18
7117.724 17
7118.124 15
7118.525 19
7118.925 12
7119.326 9
7119.726 7
7120.127 12
7120.527 16
7120.928 7
7121.328 5
7121.729 4
7122.130 13
7122.530 13
7122.931 9
7123.331 6
7123.732 12
7124.133 12
7124.533 6
7124.934 6
7125.335 12
7125.735 13
7126.136 21
7126.537 23
7126.938 18
7127.338 13
7127.739 12
7128.140 14
7128.541 20
7128.941 26
7129.342 15
7129.743 19
7130.144 13
7130.545 15
7130.945 24
7131.346 17
7131.747 9
7132.148 13
7132.549 18
7132.950 19
7133.351 14
7133.752 11
7134.153 15
7134.553 11
7134.954 6
7135.355 7
7135.756 4
7136.157 6
7136.558 9
7136.959 11
7137.360 9
7137.761 9
7138.162 7
7138.564 17
7138.965 16
7139.366 13
7139.767 11
7140.168 13
7140.569 15
7140.970 11
7141.371 10
7141.772 24
7142.174 20
7142.575 11
7142.976 9
7143.377 7
7143.778 14
7144.179 13
7144.581 11
7144.982 13
7145.383 14
7145.784 23
7146.186 13
7146.587 12
7146.988 16
7147.390 17
7147.791 15
7148.192 11
7148.594 10
7148.995 19
7149.396 14
7149.798 12
7150.199 12
7150.600 22
7151.002 29
7151.403 32
7151.805 18
7152.206 16
7152.608 18
7153.009 17
7153.410 19
7153.812 21
7154.213 16
7154.615 12
7155.016 21
7155.418 29
7155.820 22
7156.221 19
7156.623 28
7157.024 23
7157.426 12
7157.827 12
7158.229 12
7158.631 8
7159.032 9
7159.434 10
7159.836 5
7160.237 13
7160.639 8
7161.041 9
7161.442 8
7161.844 11
7162.246 12
7162.647 16
7163.049 14
7163.451 9
7163.853 14
7164.254 8
7164.656 13
7165.058 7
7165.460 12
7165.862 12
7166.264 14
7166.665 10
7167.067 10
7167.469 18
7167.871 17
7168.273 9
7168.675 3
7169.077 11
7169.479 14
7169.881 12
7170.283 7
7170.684 7
7171.086 11
7171.488 2
7171.890 11
7172.292 9
7172.694 16
7173.096 10
7173.498 14
7173.901 13
7174.303 10
7174.705 14
7175.107 10
7175.509 5
7175.911 9
7176.313 11
7176.715 6
7177.117 13
7177.519 14
7177.922 15
7178.324 7
7178.726 2
7179.128 11
7179.530 11
7179.933 11
7180.335 10
7180.737 5
7181.139 4
7181.542 4
7181.944 7
7182.346 7
7182.748 8
7183.151 7
7183.553 11
7183.955 8
7184.358 4
7184.760 4
7185.162 4
7185.565 5
7185.967 12
7186.370 20
7186.772 8
7187.174 16
7187.577 9
7187.979 3
7188.382 1
7188.784 5
7189.187 7
7189.589 8
7189.992 2
7190.394 5
7190.797 10
7191.199 10
7191.602 11
7192.004 16
7192.407 15
7192.810 12
7193.212 8
7193.615 7
7194.017 5
7194.420 12
7194.823 11
7195.225 16
7195.628 23
7196.031 21
7196.433 22
7196.836 15
7197.239 12
7197.641 12
7198.044 12
7198.447 11
7198.850 11
7199.252 5
7199.655 11
7200.058 9
7200.461 4
7200.863 5
7201.266 6
7201.669 8
7202.072 9
7202.475 5
7202.878 7
7203.281 12
7203.683 13
7204.086 16
7204.489 10
7204.892 10
7205.295 9
7205.698 18
7206.101 17
7206.504 11
7206.907 8
7207.310 8
7207.713 4
7208.116 8
7208.519 3
7208.922 6
7209.325 7
7209.728 12
7210.131 15
7210.534 20
7210.937 23
7211.340 15
7211.743 16
7212.147 7
7212.550 6
7212.953 8
7213.356 7
7213.759 7
7214.162 11
7214.566 7
7214.969 3
7215.372 13
7215.775 8
7216.178 10
7216.582 4
7216.985 7
7217.388 2
7217.791 5
7218.195 9
7218.598 8
7219.001 15
7219.405 19
7219.808 15
7220.211 13
7220.615 7
7221.018 7
7221.421 5
7221.825 7
7222.228 2
7222.632 11
7223.035 11
7223.439 5
7223.842 3
7224.245 7
7224.649 8
7225.052 9
7225.456 7
7225.859 3
7226.263 8
7226.666 10
7227.070 11
7227.474 17
7227.877 11
7228.281 9
7228.684 16
7229.088 17
7229.491 13
7229.895 11
7230.299 5
7230.702 9
7231.106 13
7231.510 13
7231.913 9
7232.317 9
7232.721 14
7233.124 14
7233.528 13
7233.932 12
7234.336 15
7234.739 8
7235.143 4
7235.547 7
7235.951 12
7236.355 7
7236.758 14
7237.162 9
7237.566 9
7237.970 8
7238.374 17
7238.778 15
7239.181 6
7239.585 7
7239.989 9
7240.393 12
7240.797 7
7241.201 7
7241.605 10
7242.009 12
7242.413 13
7242.817 19
7243.221 15
7243.625 13
7244.029 14
7244.433 7
7244.837 8
7245.241 7
7245.645 19
7246.049 15
7246.453 11
7246.857 8
7247.261 5
7247.665 3
7248.070 4
7248.474 5
7248.878 5
7249.282 13
7249.686 7
7250.090 13
7250.495 15
7250.899 7
7251.303 13
7251.707 15
7252.111 12
7252.516 11
7252.920 9
7253.324 4
7253.729 4
7254.133 4
7254.537 3
7254.941 4
7255.346 9
7255.750 6
7256.154 7
7256.559 9
7256.963 9
7257.368 13
7257.772 10
7258.176 10
7258.581 7
7258.985 7
7259.390 20
7259.794 13
7260.199 10
7260.603 9
7261.008 9
7261.412 7
7261.817 14
7262.221 14
7262.626 7
7263.030 5
7263.435 5
7263.839 6
7264.244 4
7264.648 6
7265.053 8
7265.458 5
7265.862 5
7266.267 7
7266.672 6
7267.076 3
7267.481 5
7267.886 8
7268.290 6
7268.695 7
7269.100 11
7269.504 8
7269.909 6
7270.314 9
7270.719 13
7271.123 11
7271.528 8
7271.933 0
7272.338 6
7272.743 6
7273.147 4
7273.552 12
7273.957 11
7274.362 13
7274.767 7
7275.172 8
7275.577 13
7275.982 11
7276.386 12
7276.791 10
7277.196 5
7277.601 3
7278.006 10
7278.411 22
7278.816 19
7279.221 13
7279.626 8
7280.031 11
7280.436 6
7280.841 16
7281.246 10
7281.651 10
7282.056 10
7282.462 11
7282.867 11
7283.272 9
7283.677 18
7284.082 10
7284.487 6
7284.892 8
7285.297 5
7285.703 8
7286.108 9
7286.513 10
7286.918 16
7287.323 5
7287.729 13
7288.134 17
7288.539 12
7288.944 9
7289.350 12
7289.755 6
7290.160 4
7290.566 10
7290.971 14
7291.376 13
7291.782 14
7292.187 5
7292.592 3
7292.998 6
7293.403 9
7293.809 14
7294.214 15
7294.619 13
7295.025 8
7295.430 12
7295.836 10
7296.241 7
7296.647 14
7297.052 18
7297.458 16
7297.863 18
7298.269 15
7298.674 10
7299.080 14
7299.485 18
7299.891 11
7300.296 18
7300.702 18
7301.108 18
7301.513 15
7301.919 13
7302.325 6
7302.730 8
7303.136 9
7303.542 9
7303.947 12
7304.353 14
7304.759 12
7305.164 11
7305.570 10
7305.976 20
7306.382 15
7306.787 14
7307.193 11
7307.599 10
7308.005 8
7308.410 4
7308.816 11
7309.222 13
7309.628 7
7310.034 5
7310.440 12
7310.846 12
7311.251 11
7311.657 13
7312.063 10
7312.469 8
7312.875 5
7313.281 6
7313.687 9
7314.093 7
7314.499 10
7314.905 9
7315.311 11
7315.717 13
7316.123 12
7316.529 7
7316.935 16
7317.341 14
7317.747 16
7318.153 12
7318.559 7
7318.965 14
7319.372 17
7319.778 7
7320.184 3
7320.590 2
7320.996 2
7321.402 6
7321.808 5
7322.215 5
7322.621 7
7323.027 9
7323.433 9
7323.840 1
7324.246 15
7324.652 13
7325.058 7
7325.465 6
7325.871 5
7326.277 2
7326.684 10
7327.090 12
7327.496 5
7327.903 7
7328.309 10
7328.715 12
7329.122 6
7329.528 8
7329.934 8
7330.341 6
7330.747 2
7331.154 3
7331.560 9
7331.967 7
7332.373 7
7332.780 8
7333.186 11
7333.593 12
7333.999 8
7334.406 6
7334.812 18
7335.219 13
7335.625 9
7336.032 8
7336.439 5
7336.845 7
7337.252 8
7337.658 8
7338.065 11
7338.472 11
7338.878 7
7339.285 5
7339.692 4
7340.098 15
7340.505 19
7340.912 17
7341.318 10
7341.725 21
7342.132 17
7342.539 17
7342.945 15
7343.352 13
7343.759 13
7344.166 17
7344.573 17
7344.979 8
7345.386 9
7345.793 9
7346.200 9
7346.607 4
7347.014 4
7347.421 7
7347.828 10
7348.234 3
7348.641 5
7349.048 10
7349.455 8
7349.862 10
7350.269 9
7350.676 5
7351.083 12
7351.490 12
7351.897 8
7352.304 15
7352.711 15
7353.118 9
7353.525 18
7353.932 17
7354.340 9
7354.747 21
7355.154 20
7355.561 21
7355.968 8
7356.375 14
7356.782 17
7357.189 16
7357.597 10
7358.004 13
7358.411 12
7358.818 6
7359.225 6
7359.633 6
7360.040 9
7360.447 8
7360.854 3
7361.262 5
7361.669 18
7362.076 12
7362.484 6
7362.891 14
7363.298 11
7363.706 15
7364.113 13
7364.520 8
7364.928 12
7365.335 11
7365.742 11
7366.150 10
7366.557 5
7366.965 6
7367.372 10
7367.780 11
7368.187 11
7368.595 19
7369.002 22
7369.410 16
7369.817 16
7370.225 12
7370.632 12
7371.040 11
7371.447 7
7371.855 12
7372.262 11
7372.670 12
7373.078 12
7373.485 12
7373.893 12
7374.300 12
7374.708 14
7375.116 14
7375.523 14
7375.931 11
7376.339 5
7376.747 7
7377.154 18
7377.562 20
7377.970 18
7378.377 19
7378.785 17
7379.193 17
7379.601 10
7380.009 13
7380.416 10
7380.824 13
7381.232 10
7381.640 12
7382.048 7
7382.456 8
7382.863 4
7383.271 8
7383.679 16
7384.087 15
7384.495 18
7384.903 12
7385.311 12
7385.719 12
7386.127 13
7386.535 15
7386.943 15
7387.351 15
7387.759 14
7388.167 8
7388.575 6
7388.983 6
7389.391 5
7389.799 6
7390.207 7
7390.615 6
7391.023 4
7391.431 8
7391.840 24
7392.248 24
7392.656 26
7393.064 10
7393.472 15
7393.880 11
7394.289 5
7394.697 5
7395.105 6
7395.513 21
7395.921 27
7396.330 19
7396.738 20
7397.146 21
7397.554 19
7397.963 25
7398.371 23
7398.779 14
7399.188 13
7399.596 5
7400.004 16
7400.413 11
7400.821 18
7401.229 14
7401.638 9
7402.046 4
7402.455 6
7402.863 5
7403.272 14
7403.680 10
7404.088 10
7404.497 7
7404.905 10
7405.314 15
7405.722 14
7406.131 10
7406.539 5
7406.948 5
7407.357 5
7407.765 5
7408.174 7
7408.582 9
7408.991 10
7409.400 5
7409.808 7
7410.217 12
7410.625 13
7411.034 13
7411.443 10
7411.851 10
7412.260 15
7412.669 8
7413.077 13
7413.486 22
7413.895 20
7414.304 14
7414.712 9
7415.121 19
7415.530 19
7415.939 13
7416.348 11
7416.756 3
7417.165 6
7417.574 12
7417.983 10
7418.392 15
7418.801 16
7419.209 16
7419.618 11
7420.027 15
7420.436 6
7420.845 9
7421.254 10
7421.663 6
7422.072 6
7422.481 5
7422.890 6
7423.299 10
7423.708 9
7424.117 7
7424.526 7
7424.935 13
7425.344 7
7425.753 9
7426.162 14
7426.571 12
7426.980 11
7427.389 10
7427.799 5
7428.208 3
7428.617 4
7429.026 6
7429.435 9
7429.844 11
7430.254 8
7430.663 10
7431.072 4
7431.481 5
7431.890 6
7432.300 10
7432.709 12
7433.118 14
7433.527 12
7433.937 15
7434.346 6
7434.755 6
7435.165 7
7435.574 8
7435.983 4
7436.393 6
7436.802 28
7437.211 37
7437.621 27
7438.030 19
7438.440 19
7438.849 7
7439.258 13
7439.668 12
7440.077 13
7440.487 10
7440.896 15
7441.306 13
7441.715 7
7442.125 8
7442.534 13
7442.944 15
7443.353 19
7443.763 11
7444.172 9
7444.582 4
7444.992 8
7445.401 12
7445.811 16
7446.221 5
7446.630 4
7447.040 4
7447.449 12
7447.859 7
7448.269 4
7448.678 6
7449.088 5
7449.498 10
7449.908 15
7450.317 15
7450.727 8
7451.137 5
7451.547 5
7451.956 5
7452.366 9
7452.776 8
7453.186 6
7453.596 5
7454.006 15
7454.415 11
7454.825 10
7455.235 8
7455.645 3
7456.055 6
7456.465 17
7456.875 16
7457.285 20
7457.695 14
7458.105 17
7458.514 18
7458.924 12
7459.334 13
7459.744 11
7460.154 5
7460.564 13
7460.975 20
7461.385 16
7461.795 10
7462.205 11
7462.615 13
7463.025 14
7463.435 20
7463.845 18
7464.255 10
7464.665 17
7465.075 19
7465.486 18
7465.896 24
7466.306 31
7466.716 36
7467.126 26
7467.537 31
7467.947 32
7468.357 35
7468.767 31
7469.178 37
7469.588 35
7469.998 30
7470.408 20
7470.819 18
7471.229 23
7471.639 25
7472.050 28
7472.460 19
7472.870 26
7473.281 19
7473.691 22
7474.101 19
7474.512 12
7474.922 18
7475.333 17
7475.743 17
7476.154 14
7476.564 7
7476.975 13
7477.385 9
7477.796 11
7478.206 11
7478.617 13
7479.027 11
7479.438 6
7479.848 8
7480.259 8
7480.669 4
7481.080 5
7481.490 7
7481.901 15
7482.312 9
7482.722 8
7483.133 12
7483.544 12
7483.954 6
7484.365 10
7484.776 13
7485.186 11
7485.597 8
7486.008 13
7486.418 15
7486.829 10
7487.240 11
7487.651 12
7488.062 11
7488.472 15
7488.883 12
7489.294 6
7489.705 6
7490.116 9
7490.526 12
7490.937 13
7491.348 11
7491.759 5
7492.170 3
7492.581 10
7492.992 10
7493.403 9
7493.814 3
7494.225 4
7494.635 7
7495.046 12
7495.457 9
7495.868 12
7496.279 13
7496.690 14
7497.101 11
7497.513 12
7497.924 9
7498.335 21
7498.746 14
7499.157 15
7499.568 12
7499.979 11
7500.390 14
7500.801 10
7501.212 4
7501.623 16
7502.035 14
7502.446 7
7502.857 7
7503.268 4
7503.679 9
7504.091 5
7504.502 12
7504.913 15
7505.324 17
7505.736 16
7506.147 9
7506.558 7
7506.969 4
7507.381 5
7507.792 4
7508.203 3
7508.615 7
7509.026 6
7509.437 13
7509.849 14
7510.260 10
7510.672 12
7511.083 13
7511.494 7
7511.906 17
7512.317 15
7512.729 7
7513.140 14
7513.552 14
7513.963 10
7514.375 5
7514.786 3
7515.198 3
7515.609 9
7516.021 9
7516.432 7
7516.844 5
7517.256 7
7517.667 11
7518.079 9
7518.490 19
7518.902 23
7519.314 13
7519.725 17
7520.137 11
7520.549 5
7520.960 6
7521.372 7
7521.784 14
7522.195 16
7522.607 13
7523.019 12
7523.431 8
7523.842 14
7524.254 13
7524.666 8
7525.078 12
7525.489 12
7525.901 10
7526.313 15
7526.725 13
7527.137 10
7527.549 11
7527.961 7
7528.372 7
7528.784 7
7529.196 7
7529.608 4
7530.020 5
7530.432 4
7530.844 7
7531.256 20
7531.668 14
7532.080 15
7532.492 8
7532.904 6
7533.316 5
7533.728 10
7534.140 17
7534.552 19
7534.964 7
7535.376 13
7535.788 15
7536.200 21
7536.612 26
7537.025 23
7537.437 26
7537.849 12
7538.261 13
7538.673 11
7539.085 18
7539.498 12
7539.910 11
7540.322 17
7540.734 16
7541.146 15
7541.559 21
7541.971 19
7542.383 12
7542.795 11
7543.208 15
7543.620 17
7544.032 21
7544.445 20
7544.857 25
7545.269 25
7545.682 20
7546.094 18
7546.506 22
7546.919 13
7547.331 18
7547.744 15
7548.156 18
7548.568 13
7548.981 17
7549.393 12
7549.806 17
7550.218 11
7550.631 15
7551.043 21
7551.456 45
7551.868 38
7552.281 30
7552.693 20
7553.106 16
7553.519 25
7553.931 19
7554.344 19
7554.756 17
7555.169 12
7555.582 14
7555.994 10
7556.407 8
7556.820 16
7557.232 23
7557.645 25
7558.058 15
7558.470 18
7558.883 24
7559.296 37
7559.709 40
7560.121 56
7560.534 71
7560.947 87
7561.360 105
7561.772 141
7562.185 189
7562.598 205
7563.011 233
7563.424 261
7563.837 266
7564.249 271
7564.662 267
7565.075 263
7565.488 259
7565.901 259
7566.314 216
7566.727 181
7567.140 153
7567.553 121
7567.966 98
7568.379 75
7568.792 69
7569.205 69
7569.618 71
7570.031 72
7570.444 74
7570.857 78
7571.270 58
7571.683 39
7572.096 49
7572.509 48
7572.922 40
7573.335 45
7573.748 41
7574.162 48
7574.575 58
7574.988 50
7575.401 49
7575.814 44
7576.227 52
7576.641 69
7577.054 92
7577.467 114
7577.880 104
7578.294 94
7578.707 90
7579.120 82
7579.533 75
7579.947 91
7580.360 79
7580.773 69
7581.187 53
7581.600 36
7582.013 28
7582.427 30
7582.840 27
7583.253 32
7583.667 40
7584.080 29
7584.494 18
7584.907 16
7585.321 18
7585.734 25
7586.147 21
7586.561 13
7586.974 10
7587.388 9
7587.801 19
7588.215 16
7588.628 7
7589.042 25
7589.456 18
7589.869 17
7590.283 17
7590.696 15
7591.110 13
7591.524 7
7591.937 7
7592.351 12
7592.764 10
7593.178 9
7593.592 10
7594.005 19
7594.419 20
7594.833 14
7595.247 11
7595.660 9
7596.074 13
7596.488 6
7596.901 16
7597.315 13
7597.729 11
7598.143 9
7598.557 12
7598.970 8
7599.384 17
7599.798 14
7600.212 12
7600.626 15
7601.040 22
7601.454 18
7601.867 17
7602.281 13
7602.695 7
7603.109 5
7603.523 0
7603.937 15
7604.351 14
7604.765 12
7605.179 13
7605.593 7
7606.007 11
7606.421 13
7606.835 16
7607.249 8
7607.663 11
7608.077 9
7608.491 13
7608.905 17
7609.319 18
7609.734 12
7610.148 27
7610.562 19
7610.976 11
7611.390 4
7611.804 3
7612.218 10
7612.633 12
7613.047 15
7613.461 7
7613.875 5
7614.290 10
7614.704 18
7615.118 15
7615.532 11
7615.947 12
7616.361 9
7616.775 4
7617.189 12
7617.604 11
7618.018 9
7618.432 9
7618.847 13
7619.261 16
7619.676 21
7620.090 14
7620.504 15
7620.919 14
7621.333 7
7621.748 17
7622.162 15
7622.577 6
7622.991 12
7623.405 8
7623.820 7
7624.234 7
7624.649 7
7625.063 9
7625.478 10
7625.893 10
7626.307 6
7626.722 7
7627.136 16
7627.551 7
7627.965 7
7628.380 7
7628.795 7
7629.209 4
7629.624 8
7630.039 6
7630.453 4
7630.868 3
7631.283 7
7631.697 8
7632.112 6
7632.527 2
7632.942 12
7633.356 15
7633.771 11
7634.186 14
7634.601 9
7635.015 7
7635.430 10
7635.845 9
7636.260 2
7636.675 4
7637.090 13
7637.505 6
7637.919 9
7638.334 19
7638.749 25
7639.164 26
7639.579 22
7639.994 16
7640.409 17
7640.824 8
7641.239 9
7641.654 11
7642.069 14
7642.484 20
7642.899 25
7643.314 23
7643.729 15
7644.144 12
7644.559 10
7644.974 12
7645.389 12
7645.804 7
7646.219 9
7646.634 17
7647.050 18
7647.465 18
7647.880 23
7648.295 24
7648.710 22
7649.125 22
7649.540 11
7649.956 16
7650.371 26
7650.786 22
7651.201 23
7651.617 15
7652.032 8
7652.447 19
7652.862 22
7653.278 17
7653.693 21
7654.108 21
7654.524 9
7654.939 17
7655.354 21
7655.770 21
7656.185 17
7656.600 23
7657.016 21
7657.431 12
7657.847 12
7658.262 18
7658.678 16
7659.093 17
7659.508 16
7659.924 15
7660.339 14
7660.755 26
7661.170 26
7661.586 22
7662.001 31
7662.417 29
7662.833 27
7663.248 23
7663.664 21
7664.079 32
7664.495 24
7664.911 31
7665.326 36
7665.742 64
7666.157 76
7666.573 69
7666.989 47
7667.404 49
7667.820 59
7668.236 56
7668.652 55
7669.067 58
7669.483 54
7669.899 54
7670.314 44
7670.730 49
7671.146 44
7671.562 44
7671.978 39
7672.393 26
7672.809 26
7673.225 31
7673.641 35
7674.057 25
7674.473 22
7674.889 30
7675.304 38
7675.720 44
7676.136 33
7676.552 19
7676.968 20
7677.384 17
7677.800 13
7678.216 21
7678.632 18
7679.048 21
7679.464 12
7679.880 13
7680.296 14
7680.712 8
7681.128 10
7681.544 19
7681.960 16
7682.376 24
7682.792 35
7683.209 33
7683.625 28
7684.041 37
7684.457 37
7684.873 22
7685.289 31
7685.705 41
7686.122 28
7686.538 29
7686.954 32
7687.370 20
7687.786 15
7688.203 14
7688.619 16
7689.035 20
7689.451 19
7689.868 23
7690.284 29
7690.700 17
7691.117 18
7691.533 12
7691.949 10
7692.366 14
7692.782 10
7693.198 10
7693.615 7
7694.031 11
7694.448 9
7694.864 3
7695.281 5
7695.697 7
7696.113 4
7696.530 11
7696.946 9
7697.363 11
7697.779 20
7698.196 19
7698.612 13
7699.029 13
7699.445 15
7699.862 11
7700.279 12
7700.695 8
7701.112 6
7701.528 12
7701.945 16
7702.362 11
7702.778 11
7703.195 18
7703.612 16
7704.028 24
7704.445 14
7704.862 12
7705.278 12
7705.695 9
7706.112 7
7706.529 12
7706.945 22
7707.362 14
7707.779 6
7708.196 11
7708.612 6
7709.029 7
7709.446 12
7709.863 23
7710.280 14
7710.697 17
7711.113 15
7711.530 13
7711.947 3
7712.364 5
7712.781 6
7713.198 4
7713.615 5
7714.032 11
7714.449 19
7714.866 15
7715.283 12
7715.700 7
7716.117 10
7716.534 6
7716.951 2
7717.368 11
7717.785 7
7718.202 5
7718.619 6
7719.036 4
7719.453 11
7719.870 16
7720.287 20
7720.704 14
7721.121 13
7721.539 8
7721.956 8
7722.373 9
7722.790 13
7723.207 14
7723.625 7
7724.042 5
7724.459 8
7724.876 5
7725.293 10
7725.711 8
7726.128 9
7726.545 7
7726.963 11
7727.380 9
7727.797 9
7728.214 11
7728.632 9
7729.049 8
7729.467 10
7729.884 5
7730.301 8
7730.719 17
7731.136 13
7731.554 9
7731.971 16
7732.388 15
7732.806 12
7733.223 15
7733.641 9
7734.058 9
7734.476 8
7734.893 10
7735.311 9
7735.728 12
7736.146 14
7736.563 17
7736.981 13
7737.399 8
7737.816 6
7738.234 18
7738.651 19
7739.069 14
7739.487 12
7739.904 8
7740.322 7
7740.740 10
7741.157 12
7741.575 5
7741.993 12
7742.410 12
7742.828 12
7743.246 5
7743.663 5
7744.081 6
7744.499 13
7744.917 22
7745.335 10
7745.752 9
7746.170 8
7746.588 9
7747.006 13
7747.424 18
7747.842 10
7748.259 9
7748.677 12
7749.095 5
7749.513 16
7749.931 22
7750.349 15
7750.767 13
7751.185 8
7751.603 7
7752.021 10
7752.439 12
7752.857 14
7753.275 10
7753.693 10
7754.111 11
7754.529 11
7754.947 7
7755.365 16
7755.783 16
7756.201 14
7756.619 6
7757.037 6
7757.455 4
7757.874 6
7758.292 7
7758.710 8
7759.128 15
7759.546 9
7759.964 7
7760.383 7
7760.801 6
7761.219 11
7761.637 6
7762.055 12
7762.474 17
7762.892 26
7763.310 23
7763.728 16
7764.147 13
7764.565 18
7764.983 16
7765.402 6
7765.820 7
7766.238 10
7766.657 4
7767.075 11
7767.494 6
7767.912 7
7768.330 18
7768.749 20
7769.167 13
7769.586 18
7770.004 27
7770.423 22
7770.841 23
7771.260 20
7771.678 22
7772.097 23
7772.515 12
7772.934 7
7773.352 7
7773.771 10
7774.189 11
7774.608 12
7775.026 12
7775.445 11
7775.864 8
7776.282 7
7776.701 7
7777.120 7
7777.538 10
7777.957 1
7778.376 14
7778.794 11
7779.213 7
7779.632 3
7780.050 10
7780.469 17
7780.888 27
7781.307 21
7781.725 22
7782.144 22
7782.563 25
7782.982 32
7783.401 33
7783.819 27
7784.238 16
7784.657 12
7785.076 13
7785.495 7
7785.914 11
7786.333 15
7786.752 14
7787.171 8
7787.589 14
7788.008 8
7788.427 13
7788.846 8
7789.265 7
7789.684 9
7790.103 11
7790.522 10
7790.941 8
7791.360 7
7791.779 11
7792.198 5
7792.617 4
7793.037 5
7793.456 6
7793.875 7
7794.294 8
7794.713 5
7795.132 13
7795.551 7
7795.970 7
7796.390 3
7796.809 7
7797.228 4
7797.647 8
7798.066 11
7798.486 8
7798.905 5
7799.324 5
7799.743 6
7800.163 3
7800.582 7
7801.001 2
7801.420 5
7801.840 4
7802.259 7
7802.678 11
7803.098 11
7803.517 16
7803.937 8
7804.356 15
7804.775 9
7805.195 11
7805.614 9
7806.034 1
7806.453 4
7806.872 11
7807.292 12
7807.711 11
7808.131 5
7808.550 4
7808.970 6
7809.389 8
7809.809 2
7810.228 12
7810.648 12
7811.068 12
7811.487 10
7811.907 9
7812.326 13
7812.746 11
7813.166 7
7813.585 3
7814.005 2
7814.424 11
7814.844 9
7815.264 10
7815.683 7
7816.103 6
7816.523 3
7816.943 5
7817.362 8
7817.782 11
7818.202 7
7818.622 6
7819.041 4
7819.461 2
7819.881 2
7820.301 9
7820.721 13
7821.140 6
7821.560 9
7821.980 6
7822.400 5
7822.820 5
7823.240 6
7823.660 9
7824.080 9
7824.500 13
7824.919 9
7825.339 15
7825.759 15
7826.179 8
7826.599 9
7827.019 9
7827.439 8
7827.859 9
7828.279 13
7828.699 16
7829.119 19
7829.539 14
7829.960 8
7830.380 9
7830.800 5
7831.220 5
7831.640 8
7832.060 8
7832.480 3
7832.900 7
7833.321 12
7833.741 10
7834.161 5
7834.581 4
7835.001 2
7835.421 10
7835.842 8
7836.262 6
7836.682 13
7837.102 10
7837.523 10
7837.943 13
7838.363 13
7838.784 16
7839.204 11
7839.624 6
7840.045 9
7840.465 4
7840.885 5
7841.306 3
7841.726 7
7842.146 5
7842.567 1
7842.987 7
7843.408 7
7843.828 13
7844.249 19
7844.669 14
7845.090 9
7845.510 6
7845.931 8
7846.351 7
7846.772 8
7847.192 10
7847.613 6
7848.033 3
7848.454 13
7848.874 16
7849.295 10
7849.716 6
7850.136 2
7850.557 3
7850.977 14
7851.398 15
7851.819 9
7852.239 11
7852.660 8
7853.081 8
7853.502 2
7853.922 10
7854.343 9
7854.764 7
7855.184 3
7855.605 4
7856.026 5
7856.447 3
7856.868 4
7857.288 2
7857.709 0
7858.130 9
7858.551 7
7858.972 5
7859.393 10
7859.813 6
7860.234 9
7860.655 10
7861.076 7
7861.497 12
7861.918 9
7862.339 3
7862.760 10
7863.181 10
7863.602 4
7864.023 3
7864.444 10
7864.865 11
7865.286 4
7865.707 5
7866.128 2
7866.549 1
7866.970 2
7867.391 9
7867.812 14
7868.233 11
7868.654 16
7869.075 11
7869.497 9
7869.918 3
7870.339 18
7870.760 18
7871.181 20
7871.602 12
7872.024 9
7872.445 9
7872.866 8
7873.287 17
7873.709 16
7874.130 14
7874.551 14
7874.972 15
7875.394 9
7875.815 15
7876.236 20
7876.658 21
7877.079 22
7877.500 24
7877.922 17
7878.343 14
7878.764 10
7879.186 19
7879.607 22
7880.029 17
7880.450 20
7880.871 16
7881.293 13
7881.714 6
7882.136 4
7882.557 2
7882.979 3
7883.400 8
7883.822 5
7884.243 4
7884.665 9
7885.086 13
7885.508 5
7885.930 5
7886.351 4
7886.773 7
7887.194 3
7887.616 4
7888.038 8
7888.459 11
7888.881 13
7889.303 6
7889.724 6
7890.146 7
7890.568 6
7890.989 5
7891.411 17
7891.833 17
7892.254 4
7892.676 9
7893.098 5
7893.520 3
7893.942 1
7894.363 6
7894.785 10
7895.207 13
7895.629 14
7896.051 10
7896.473 17
7896.894 24
7897.316 31
7897.738 27
7898.160 17
7898.582 14
7899.004 7
7899.426 16
7899.848 11
7900.270 7
7900.692 11
7901.114 8
7901.536 9
7901.958 6
7902.380 14
7902.802 13
7903.224 13
7903.646 14
7904.068 15
7904.490 14
7904.912 10
7905.334 10
7905.756 12
7906.178 14
7906.600 12
7907.023 8
7907.445 8
7907.867 15
7908.289 12
7908.711 9
7909.133 7
7909.556 7
7909.978 19
7910.400 22
7910.822 18
7911.245 17
7911.667 6
7912.089 3
7912.511 11
7912.934 17
7913.356 16
7913.778 13
7914.201 18
7914.623 20
7915.045 26
7915.468 16
7915.890 16
7916.312 11
7916.735 7
7917.157 9
7917.580 7
7918.002 9
7918.425 8
7918.847 8
7919.269 14
7919.692 12
7920.114 6
7920.537 7
7920.959 1
7921.382 6
7921.804 8
7922.227 1
7922.650 9
7923.072 32
7923.495 29
7923.917 29
7924.340 22
7924.763 20
7925.185 21
7925.608 13
7926.030 14
7926.453 29
7926.876 23
7927.298 17
7927.721 11
7928.144 7
7928.567 25
7928.989 23
7929.412 26
7929.835 20
7930.258 37
7930.680 67
7931.103 118
7931.526 162
7931.949 217
7932.371 242
7932.794 258
7933.217 279
7933.640 291
7934.063 302
7934.486 322
7934.909 332
7935.331 295
7935.754 268
7936.177 259
7936.600 215
7937.023 164
7937.446 146
7937.869 112
7938.292 89
7938.715 59
7939.138 43
7939.561 41
7939.984 40
7940.407 31
7940.830 32
7941.253 33
7941.676 43
7942.099 34
7942.522 30
7942.946 25
7943.369 27
7943.792 31
7944.215 29
7944.638 28
7945.061 33
7945.484 23
7945.908 19
7946.331 19
7946.754 8
7947.177 17
7947.600 18
7948.024 11
7948.447 8
7948.870 4
7949.293 15
7949.717 15
7950.140 10
7950.563 12
7950.987 15
7951.410 8
7951.833 18
7952.257 26
7952.680 18
7953.103 21
7953.527 21
7953.950 23
7954.373 30
7954.797 34
7955.220 25
7955.644 17
7956.067 23
7956.491 18
7956.914 12
7957.338 17
7957.761 16
7958.185 22
7958.608 23
7959.032 33
7959.455 20
7959.879 19
7960.302 16
7960.726 17
7961.149 30
7961.573 32
7961.997 17
7962.420 19
7962.844 25
7963.267 21
7963.691 22
7964.115 24
7964.538 20
7964.962 11
7965.386 19
7965.810 20
7966.233 26
7966.657 18
7967.081 13
7967.504 6
7967.928 6
7968.352 7
7968.776 11
7969.200 15
7969.623 14
7970.047 19
7970.471 19
7970.895 15
7971.319 21
7971.743 21
7972.166 9
7972.590 7
7973.014 10
7973.438 14
7973.862 11
7974.286 8
7974.710 9
7975.134 7
7975.558 7
7975.982 9
7976.406 14
7976.830 18
7977.254 15
7977.678 20
7978.102 9
7978.526 9
7978.950 11
7979.374 11
7979.798 20
7980.222 16
7980.646 7
7981.071 14
7981.495 11
7981.919 8
7982.343 8
7982.767 10
7983.191 14
7983.615 15
7984.040 6
7984.464 3
7984.888 12
7985.312 14
7985.737 9
7986.161 11
7986.585 19
7987.009 11
7987.434 12
7987.858 12
7988.282 14
7988.706 17
7989.131 18
7989.555 13
7989.980 4
7990.404 9
7990.828 15
7991.253 14
7991.677 21
7992.101 25
7992.526 23
7992.950 23
7993.375 21
7993.799 21
7994.224 22
7994.648 24
7995.073 28
7995.497 15
7995.922 12
7996.346 7
7996.771 11
7997.195 11
7997.620 3
7998.044 13
7998.469 12
7998.893 13
7999.318 13
7999.743 21
8000.167 20
8000.592 15
8001.017 15
8001.441 13
8001.866 13
8002.291 11
8002.715 9
8003.140 7
8003.565 14
8003.989 14
8004.414 8
8004.839 12
8005.264 6
8005.688 7
8006.113 16
8006.538 16
8006.963 23
8007.388 22
8007.812 34
8008.237 31
8008.662 18
8009.087 15
8009.512 8
8009.937 4
8010.362 8
8010.787 14
8011.211 15
8011.636 15
8012.061 17
8012.486 29
8012.911 27
8013.336 30
8013.761 41
8014.186 25
8014.611 10
8015.036 6
8015.461 10
8015.886 20
8016.311 27
8016.736 19
8017.161 7
8017.587 1
8018.012 4
8018.437 9
8018.862 9
8019.287 12
8019.712 16
8020.137 12
8020.562 20
8020.988 14
8021.413 18
8021.838 16
8022.263 19
8022.688 11
8023.114 6
8023.539 20
8023.964 17
8024.389 8
8024.815 12
8025.240 9
8025.665 8
8026.091 6
8026.516 4
8026.941 16
8027.367 15
8027.792 16
8028.217 10
8028.643 12
8029.068 13
8029.494 10
8029.919 5
8030.344 13
8030.770 7
8031.195 13
8031.621 13
8032.046 10
8032.472 15
8032.897 24
8033.323 18
8033.748 18
8034.174 20
8034.599 16
8035.025 16
8035.450 18
8035.876 25
8036.301 20
8036.727 27
8037.153 24
8037.578 23
8038.004 21
8038.430 20
8038.855 22
8039.281 15
8039.707 12
8040.132 22
8040.558 22
8040.984 17
8041.409 12
8041.835 11
8042.261 11
8042.687 10
8043.112 14
8043.538 12
8043.964 21
8044.390 22
8044.815 18
8045.241 15
8045.667 18
8046.093 19
8046.519 13
8046.945 24
8047.371 23
8047.796 15
8048.222 6
8048.648 2
8049.074 5
8049.500 11
8049.926 8
8050.352 9
8050.778 8
8051.204 10
8051.630 15
8052.056 17
8052.482 13
8052.908 5
8053.334 5
8053.760 3
8054.186 10
8054.612 12
8055.038 9
8055.464 12
8055.890 10
8056.317 7
8056.743 1
8057.169 3
8057.595 10
8058.021 11
8058.447 8
8058.873 9
8059.300 4
8059.726 11
8060.152 9
8060.578 8
8061.005 13
8061.431 7
8061.857 8
8062.283 5
8062.710 14
8063.136 13
8063.562 9
8063.989 3
8064.415 8
8064.841 6
8065.268 8
8065.694 7
8066.120 9
8066.547 4
8066.973 10
8067.399 8
8067.826 2
8068.252 6
8068.679 16
8069.105 10
8069.532 15
8069.958 14
8070.385 11
8070.811 7
8071.238 7
8071.664 11
8072.091 11
8072.517 20
8072.944 7
8073.370 6
8073.797 2
8074.223 7
8074.650 6
8075.077 10
8075.503 11
8075.930 9
8076.357 6
8076.783 4
8077.210 3
8077.637 6
8078.063 8
8078.490 10
8078.917 14
8079.343 11
8079.770 5
8080.197 6
8080.624 8
8081.050 5
8081.477 4
8081.904 4
8082.331 5
8082.758 4
8083.184 6
8083.611 9
8084.038 4
8084.465 2
8084.892 12
8085.319 11
8085.746 8
8086.173 11
8086.599 8
8087.026 16
8087.453 14
8087.880 9
8088.307 15
8088.734 6
8089.161 5
8089.588 8
8090.015 7
8090.442 3
8090.869 2
8091.296 6
8091.723 1
8092.150 5
8092.577 8
8093.005 6
8093.432 5
8093.859 4
8094.286 1
8094.713 11
8095.140 12
8095.567 9
8095.994 11
8096.422 5
8096.849 4
8097.276 9
8097.703 11
8098.130 3
8098.558 4
8098.985 6
8099.412 8
8099.839 5
8100.267 5
8100.694 9
8101.121 17
8101.549 13
8101.976 9
8102.403 3
8102.831 3
8103.258 3
8103.685 6
8104.113 4
8104.540 7
8104.967 7
8105.395 7
8105.822 4
8106.250 4
8106.677 13
8107.105 20
8107.532 11
8107.960 9
8108.387 13
8108.815 16
8109.242 9
8109.670 9
8110.097 11
8110.525 9
8110.952 6
8111.380 6
8111.807 10
8112.235 8
8112.663 5
8113.090 11
8113.518 12
8113.945 9
8114.373 7
8114.801 7
8115.228 3
8115.656 10
8116.084 14
8116.512 6
8116.939 16
8117.367 20
8117.795 13
8118.222 15
8118.650 8
8119.078 6
8119.506 5
8119.934 7
8120.361 5
8120.789 3
8121.217 10
8121.645 10
8122.073 6
8122.501 10
8122.928 22
8123.356 16
8123.784 5
8124.212 9
8124.640 9
8125.068 14
8125.496 17
8125.924 9
8126.352 14
8126.780 10
8127.208 2
8127.636 4
8128.064 3
8128.492 5
8128.920 9
8129.348 5
8129.776 3
8130.204 3
8130.632 3
8131.060 3
8131.488 2
8131.916 3
8132.345 2
8132.773 10
8133.201 8
8133.629 9
8134.057 7
8134.485 2
8134.914 2
8135.342 6
8135.770 13
8136.198 3
8136.626 7
8137.055 16
8137.483 13
8137.911 10
8138.339 11
8138.768 10
8139.196 8
8139.624 7
8140.053 6
8140.481 14
8140.909 10
8141.338 6
8141.766 8
8142.195 9
8142.623 6
8143.051 7
8143.480 12
8143.908 12
8144.337 12
8144.765 8
8145.194 9
8145.622 10
8146.050 9
8146.479 13
8146.907 10
8147.336 11
8147.765 16
8148.193 12
8148.622 13
8149.050 14
8149.479 15
8149.907 13
8150.336 11
8150.765 7
8151.193 9
8151.622 8
8152.050 5
8152.479 7
8152.908 8
8153.336 3
8153.765 2
8154.194 5
8154.623 6
8155.051 8
8155.480 9
8155.909 5
8156.338 3
8156.766 11
8157.195 10
8157.624 11
8158.053 7
8158.481 6
8158.910 9
8159.339 10
8159.768 8
8160.197 6
8160.626 4
8161.055 4
8161.483 6
8161.912 4
8162.341 4
8162.770 9
8163.199 10
8163.628 9
8164.057 5
8164.486 7
8164.915 17
8165.344 8
8165.773 13
8166.202 13
8166.631 5
8167.060 6
8167.489 3
8167.918 3
8168.347 9
8168.776 9
8169.205 8
8169.635 5
8170.064 7
8170.493 13
8170.922 6
8171.351 8
8171.780 7
8172.209 12
8172.639 9
8173.068 8
8173.497 7
8173.926 9
8174.355 16
8174.785 15
8175.214 20
8175.643 9
8176.073 11
8176.502 11
8176.931 7
8177.360 8
8177.790 6
8178.219 12
8178.648 23
8179.078 13
8179.507 5
8179.936 10
8180.366 18
8180.795 13
8181.225 8
8181.654 8
8182.084 13
8182.513 11
8182.942 9
8183.372 8
8183.801 8
8184.231 5
8184.660 2
8185.090 5
8185.519 11
8185.949 9
8186.379 16
8186.808 12
8187.238 9
8187.667 7
8188.097 4
8188.526 5
8188.956 7
8189.386 5
8189.815 8
8190.245 9
8190.675 15
8191.104 10
8191.534 3
8191.964 6
8192.393 5
8192.823 5
8193.253 6
8193.683 13
8194.112 10
8194.542 15
8194.972 3
8195.402 2
8195.831 4
8196.261 11
8196.691 8
8197.121 11
8197.551 10
8197.981 11
8198.410 14
8198.840 19
8199.270 17
8199.700 17
8200.130 19
8200.560 30
8200.990 45
8201.420 54
8201.850 47
8202.280 50
8202.710 66
8203.140 70
8203.570 75
8204.000 58
8204.430 63
8204.860 65
8205.290 54
8205.720 31
8206.150 24
8206.580 25
8207.010 30
8207.440 22
8207.870 25
8208.300 18
8208.730 18
8209.161 24
8209.591 21
8210.021 11
8210.451 8
8210.881 4
8211.312 0
8211.742 3
8212.172 13
8212.602 9
8213.032 10
8213.463 9
8213.893 10
8214.323 5
8214.754 6
8215.184 6
8215.614 6
8216.044 11
8216.475 4
8216.905 9
8217.336 12
8217.766 11
8218.196 9
8218.627 13
8219.057 11
8219.488 8
8219.918 7
8220.348 6
8220.779 4
8221.209 5
8221.640 5
8222.070 9
8222.501 15
8222.931 13
8223.362 6
8223.792 7
8224.223 5
8224.653 5
8225.084 5
8225.515 3
8225.945 1
8226.376 1
8226.806 7
8227.237 3
8227.668 2
8228.098 4
8228.529 2
8228.960 1
8229.390 3
8229.821 7
8230.252 2
8230.682 4
8231.113 3
8231.544 3
8231.974 4
8232.405 13
8232.836 18
8233.267 10
8233.698 5
8234.128 1
8234.559 4
8234.990 4
8235.421 2
8235.852 2
8236.283 2
8236.713 5
8237.144 8
8237.575 2
8238.006 4
8238.437 6
8238.868 8
8239.299 13
8239.730 8
8240.161 10
8240.592 14
8241.023 8
8241.454 1
8241.885 12
8242.316 15
8242.747 9
8243.178 12
8243.609 15
8244.040 13
8244.471 15
8244.902 14
8245.333 9
8245.764 10
8246.195 7
8246.627 3
8247.058 11
8247.489 12
8247.920 4
8248.351 2
8248.782 4
8249.214 6
8249.645 9
8250.076 10
8250.507 9
8250.938 10
8251.370 10
8251.801 6
8252.232 3
8252.663 8
8253.095 12
8253.526 12
8253.957 9
8254.389 6
8254.820 5
8255.251 4
8255.683 4
8256.114 6
8256.546 2
8256.977 5
8257.408 2
8257.840 7
8258.271 7
8258.703 5
8259.134 5
8259.566 11
8259.997 12
8260.429 6
8260.860 9
8261.292 7
8261.723 4
8262.155 3
8262.586 5
8263.018 11
8263.449 18
8263.881 11
8264.312 9
8264.744 8
8265.176 5
8265.607 11
8266.039 11
8266.471 9
8266.902 9
8267.334 21
8267.766 19
8268.197 13
8268.629 8
8269.061 5
8269.492 7
8269.924 10
8270.356 9
8270.788 13
8271.219 12
8271.651 12
8272.083 14
8272.515 11
8272.947 11
8273.379 13
8273.810 7
8274.242 7
8274.674 8
8275.106 9
8275.538 9
8275.970 6
8276.402 4
8276.834 4
8277.265 5
8277.697 8
8278.129 5
8278.561 6
8278.993 10
8279.425 16
8279.857 6
8280.289 9
8280.721 6
8281.153 6
8281.585 8
8282.017 9
8282.450 8
8282.882 5
8283.314 4
8283.746 5
8284.178 0
8284.610 1
8285.042 9
8285.474 10
8285.906 13
8286.339 4
8286.771 3
8287.203 4
8287.635 1
8288.067 1
8288.500 4
8288.932 2
8289.364 1
8289.796 2
8290.229 15
8290.661 14
8291.093 4
8291.525 1
8291.958 4
8292.390 6
8292.822 5
8293.255 2
8293.687 11
8294.120 10
8294.552 4
8294.984 5
8295.417 4
8295.849 7
8296.282 2
8296.714 4
8297.146 5
8297.579 7
8298.011 5
8298.444 4
8298.876 6
8299.309 8
8299.741 10
8300.174 8
8300.606 10
8301.039 11
8301.472 16
8301.904 18
8302.337 16
8302.769 8
8303.202 16
8303.635 18
8304.067 13
8304.500 10
8304.932 12
8305.365 11
8305.798 11
8306.231 3
8306.663 7
8307.096 13
8307.529 15
8307.961 12
8308.394 9
8308.827 9
8309.260 3
8309.692 7
8310.125 5
8310.558 3
8310.991 3
8311.424 2
8311.856 0
8312.289 2
8312.722 4
8313.155 5
8313.588 5
8314.021 8
8314.454 10
8314.887 8
8315.320 4
8315.752 7
8316.185 8
8316.618 8
8317.051 8
8317.484 9
8317.917 3
8318.350 5
8318.783 7
8319.216 8
8319.649 5
8320.082 1
8320.516 3
8320.949 5
8321.382 5
8321.815 5
8322.248 6
8322.681 6
8323.114 1
8323.547 6
8323.980 7
8324.414 8
8324.847 6
8325.280 7
8325.713 9
8326.146 4
8326.580 8
8327.013 4
8327.446 2
8327.879 1
8328.313 8
8328.746 7
8329.179 6
8329.612 12
8330.046 16
8330.479 17
8330.912 10
8331.346 5
8331.779 5
8332.212 2
8332.646 3
8333.079 0
8333.513 6
8333.946 8
8334.379 4
8334.813 7
8335.246 5
8335.680 8
8336.113 5
8336.547 10
8336.980 12
8337.414 11
8337.847 9
8338.281 11
8338.714 8
8339.148 8
8339.581 3
8340.015 1
8340.448 2
8340.882 3
8341.316 6
8341.749 9
8342.183 3
8342.617 7
8343.050 10
8343.484 8
8343.917 6
8344.351 3
8344.785 3
8345.219 2
8345.652 4
8346.086 4
8346.520 6
8346.953 4
8347.387 8
8347.821 8
8348.255 8
8348.689 15
8349.122 14
8349.556 16
8349.990 13
8350.424 7
8350.858 3
8351.292 2
8351.725 5
8352.159 4
8352.593 6
8353.027 9
8353.461 3
8353.895 3
8354.329 9
8354.763 18
8355.197 21
8355.631 9
8356.065 9
8356.499 7
8356.933 3
8357.367 1
8357.801 5
8358.235 7
8358.669 2
8359.103 3
8359.537 7
8359.971 12
8360.405 11
8360.839 10
8361.274 16
8361.708 16
8362.142 19
8362.576 13
8363.010 11
8363.444 15
8363.879 8
8364.313 2
8364.747 4
8365.181 10
8365.615 12
8366.050 6
8366.484 8
8366.918 9
8367.352 7
8367.787 6
8368.221 3
8368.655 3
8369.090 0
8369.524 2
8369.958 1
8370.393 2
8370.827 1
8371.261 1
8371.696 2
8372.130 3
8372.565 1
8372.999 1
8373.434 0
8373.868 0
8374.302 7
8374.737 9
8375.171 6
8375.606 5
8376.040 4
8376.475 4
8376.909 8
8377.344 9
8377.779 14
8378.213 8
8378.648 7
8379.082 3
8379.517 12
8379.951 8
8380.386 5
8380.821 1
8381.255 3
8381.690 3
8382.125 4
8382.559 3
8382.994 4
8383.429 0
8383.863 2
8384.298 4
8384.733 6
8385.168 7
8385.602 3
8386.037 6
8386.472 8
8386.907 4
8387.341 5
8387.776 6
8388.211 4
8388.646 5
8389.081 7
8389.516 2
8389.951 1
8390.385 6
8390.820 5
8391.255 8
8391.690 7
8392.125 7
8392.560 4
8392.995 2
8393.430 6
8393.865 3
8394.300 7
8394.735 10
8395.170 8
8395.605 3
8396.040 6
8396.475 12
8396.910 8
8397.345 14
8397.780 11
8398.215 13
8398.650 21
8399.085 24
8399.520 10
8399.956 9
8400.391 10
8400.826 7
8401.261 4
8401.696 3
8402.131 9
8402.567 9
8403.002 3
8403.437 8
8403.872 10
8404.307 11
8404.743 11
8405.178 10
8405.613 9
8406.049 13
8406.484 12
8406.919 9
8407.354 3
8407.790 3
8408.225 3
8408.660 2
8409.096 6
8409.531 12
8409.967 7
8410.402 11
8410.837 8
8411.273 7
8411.708 3
8412.144 6
8412.579 13
8413.015 10
8413.450 12
8413.886 6
8414.321 3
8414.757 4
8415.192 4
8415.628 9
8416.063 10
8416.499 7
8416.934 4
8417.370 5
8417.806 5
8418.241 2
8418.677 5
8419.112 7
8419.548 10
8419.984 9
8420.419 7
8420.855 2
8421.291 5
8421.726 14
8422.162 9
8422.598 11
8423.033 10
8423.469 8
8423.905 8
8424.341 9
8424.776 4
8425.212 3
8425.648 2
8426.084 11
8426.520 11
8426.956 4
8427.391 5
8427.827 8
8428.263 6
8428.699 11
8429.135 14
8429.571 4
8430.007 13
8430.443 9
8430.878 14
8431.314 10
8431.750 11
8432.186 8
8432.622 6
8433.058 4
8433.494 2
8433.930 6
8434.366 8
8434.802 11
8435.238 10
8435.674 7
8436.110 6
8436.547 3
8436.983 5
8437.419 2
8437.855 6
8438.291 5
8438.727 10
8439.163 13
8439.599 9
8440.036 11
8440.472 17
8440.908 9
8441.344 6
8441.780 1
8442.217 5
8442.653 9
8443.089 11
8443.525 12
8443.962 16
8444.398 16
8444.834 7
8445.270 5
8445.707 14
8446.143 17
8446.579 20
8447.016 17
8447.452 11
8447.888 14
8448.325 20
8448.761 24
8449.198 23
8449.634 17
8450.071 21
8450.507 19
8450.943 6
8451.380 6
8451.816 10
8452.253 19
8452.689 17
8453.126 26
8453.562 17
8453.999 15
8454.435 13
8454.872 8
8455.308 14
8455.745 7
8456.182 16
8456.618 21
8457.055 14
8457.491 12
8457.928 14
8458.365 12
8458.801 18
8459.238 12
8459.675 16
8460.111 11
8460.548 4
8460.985 8
8461.422 9
8461.858 19
8462.295 9
8462.732 15
8463.169 10
8463.605 10
8464.042 11
8464.479 14
8464.916 18
8465.353 18
8465.789 18
8466.226 21
8466.663 25
8467.100 28
8467.537 26
8467.974 28
8468.411 17
8468.848 25
8469.284 38
8469.721 45
8470.158 63
8470.595 53
8471.032 67
8471.469 84
8471.906 102
8472.343 136
8472.780 218
8473.217 330
8473.654 422
8474.091 554
8474.528 706
8474.965 935
8475.403 994
8475.840 1053
8476.277 1071
8476.714 1053
8477.151 966
8477.588 843
8478.025 703
8478.462 612
8478.900 496
8479.337 371
8479.774 268
8480.211 234
8480.648 181
8481.086 140
8481.523 107
8481.960 71
8482.397 72
8482.835 82
8483.272 83
8483.709 66
8484.147 56
8484.584 42
8485.021 42
8485.459 51
8485.896 47
8486.333 44
8486.771 48
8487.208 34
8487.645 36
8488.083 34
8488.520 30
8488.958 41
8489.395 41
8489.833 32
8490.270 28
8490.707 31
8491.145 36
8491.582 37
8492.020 45
8492.458 34
8492.895 28
8493.333 32
8493.770 25
8494.208 29
8494.645 34
8495.083 26
8495.520 38
8495.958 49
8496.396 45
8496.833 41
8497.271 35
8497.709 37
8498.146 32
8498.584 30
8499.022 29
8499.459 19
8499.897 18
8500.335 10
8500.773 12
8501.210 17
8501.648 22
8502.086 30
8502.524 32
8502.961 27
8503.399 19
8503.837 18
8504.275 13
8504.713 17
8505.151 20
8505.588 39
8506.026 24
8506.464 21
8506.902 21
8507.340 11
8507.778 9
8508.216 8
8508.654 6
8509.092 8
8509.530 18
8509.968 16
8510.406 13
8510.844 6
8511.282 10
8511.720 21
8512.158 18
8512.596 12
8513.034 13
8513.472 14
8513.910 11
8514.348 7
8514.786 11
8515.224 14
8515.662 10
8516.100 17
8516.539 14
8516.977 11
8517.415 18
8517.853 11
8518.291 13
8518.729 7
8519.168 9
8519.606 11
8520.044 8
8520.482 10
8520.921 12
8521.359 11
8521.797 7
8522.235 9
8522.674 9
8523.112 10
8523.550 19
8523.989 19
8524.427 14
8524.865 9
8525.304 5
8525.742 9
8526.181 17
8526.619 19
8527.057 16
8527.496 13
8527.934 16
8528.373 18
8528.811 13
8529.250 6
8529.688 10
8530.127 5
8530.565 8
8531.004 11
8531.442 16
8531.881 11
8532.319 11
8532.758 10
8533.196 8
8533.635 6
8534.074 12
8534.512 11
8534.951 10
8535.389 8
8535.828 4
8536.267 10
8536.705 10
8537.144 11
8537.583 17
8538.021 20
8538.460 14
8538.899 13
8539.338 7
8539.776 6
8540.215 17
8540.654 21
8541.093 13
8541.531 14
8541.970 14
8542.409 12
8542.848 11
8543.287 11
8543.726 8
8544.164 6
8544.603 6
8545.042 7
8545.481 10
8545.920 14
8546.359 7
8546.798 8
8547.237 10
8547.676 13
8548.115 10
8548.554 10
8548.993 3
8549.432 9
8549.871 9
8550.310 6
8550.749 4
8551.188 4
8551.627 15
8552.066 12
8552.505 5
8552.944 12
8553.383 7
8553.822 12
8554.261 10
8554.700 12
8555.139 12
8555.579 10
8556.018 7
8556.457 17
8556.896 22
8557.335 22
8557.774 15
8558.214 9
8558.653 18
8559.092 10
8559.531 14
8559.971 15
8560.410 17
8560.849 15
8561.289 16
8561.728 13
8562.167 13
8562.606 16
8563.046 14
8563.485 17
8563.925 25
8564.364 26
8564.803 24
8565.243 19
8565.682 22
8566.122 35
8566.561 33
8567.000 28
8567.440 25
8567.879 20
8568.319 12
8568.758 17
8569.198 16
8569.637 16
8570.077 16
8570.516 9
8570.956 14
8571.395 18
8571.835 13
8572.275 12
8572.714 6
8573.154 5
8573.593 11
8574.033 19
8574.473 16
8574.912 20
8575.352 14
8575.792 35
8576.231 39
8576.671 49
8577.111 71
8577.550 90
8577.990 71
8578.430 68
8578.870 87
8579.309 98
8579.749 105
8580.189 111
8580.629 95
8581.069 70
8581.508 62
8581.948 53
8582.388 44
8582.828 22
8583.268 29
8583.708 22
8584.147 28
8584.587 46
8585.027 37
8585.467 31
8585.907 45
8586.347 32
8586.787 17
8587.227 22
8587.667 34
8588.107 39
8588.547 39
8588.987 26
8589.427 26
8589.867 37
8590.307 35
8590.747 27
8591.187 17
8591.627 14
8592.067 11
8592.507 16
8592.947 15
8593.388 13
8593.828 14
8594.268 21
8594.708 15
8595.148 19
8595.588 14
8596.029 13
8596.469 17
8596.909 15
8597.349 20
8597.789 20
8598.230 27
8598.670 25
8599.110 10
8599.550 12
8599.991 13
8600.431 14
8600.871 14
8601.312 7
8601.752 9
8602.192 8
8602.633 9
8603.073 3
8603.513 12
8603.954 20
8604.394 8
8604.835 3
8605.275 8
8605.716 11
8606.156 6
8606.596 11
8607.037 10
8607.477 9
8607.918 15
8608.358 19
8608.799 11
8609.239 10
8609.680 6
8610.121 4
8610.561 4
8611.002 9
8611.442 9
8611.883 7
8612.323 6
8612.764 2
8613.205 4
8613.645 11
8614.086 16
8614.527 13
8614.967 10
8615.408 8
8615.849 7
8616.289 11
8616.730 8
8617.171 10
8617.612 9
8618.052 5
8618.493 6
8618.934 4
8619.375 10
8619.815 14
8620.256 10
8620.697 11
8621.138 16
8621.579 17
8622.020 7
8622.460 4
8622.901 7
8623.342 4
8623.783 4
8624.224 3
8624.665 0
8625.106 5
8625.547 8
8625.988 9
8626.429 14
8626.870 15
8627.311 5
8627.752 9
8628.193 10
8628.634 7
8629.075 13
8629.516 11
8629.957 12
8630.398 9
8630.839 12
8631.280 16
8631.721 13
8632.162 12
8632.604 9
8633.045 3
8633.486 2
8633.927 6
8634.368 8
8634.809 12
8635.251 5
8635.692 3
8636.133 9
8636.574 14
8637.015 15
8637.457 11
8637.898 12
8638.339 8
8638.780 3
8639.222 3
8639.663 1
8640.104 2
8640.546 5
8640.987 11
8641.428 12
8641.870 6
8642.311 13
8642.753 14
8643.194 12
8643.635 5
8644.077 9
8644.518 7
8644.960 7
8645.401 7
8645.843 2
8646.284 6
8646.725 7
8647.167 6
8647.608 14
8648.050 13
8648.492 14
8648.933 12
8649.375 14
8649.816 9
8650.258 7
8650.699 3
8651.141 3
8651.583 9
8652.024 6
8652.466 7
8652.907 11
8653.349 11
8653.791 3
8654.232 4
8654.674 9
8655.116 10
8655.558 12
8655.999 10
8656.441 11
8656.883 10
8657.325 18
8657.766 13
8658.208 10
8658.650 9
8659.092 2
8659.534 3
8659.975 4
8660.417 3
8660.859 4
8661.301 10
8661.743 14
8662.185 4
8662.627 6
8663.068 9
8663.510 5
8663.952 7
8664.394 9
8664.836 6
8665.278 9
8665.720 7
8666.162 3
8666.604 9
8667.046 15
8667.488 14
8667.930 6
8668.372 8
8668.814 1
8669.256 2
8669.698 8
8670.140 8
8670.583 15
8671.025 18
8671.467 11
8671.909 4
8672.351 6
8672.793 11
8673.235 7
8673.678 24
8674.120 16
8674.562 12
8675.004 18
8675.446 17
8675.889 9
8676.331 25
8676.773 24
8677.215 17
8677.658 32
8678.100 36
8678.542 37
8678.985 25
8679.427 21
8679.869 19
8680.312 17
8680.754 25
8681.196 23
8681.639 36
8682.081 41
8682.523 41
8682.966 30
8683.408 27
8683.851 25
8684.293 21
8684.736 13
8685.178 7
8685.621 14
8686.063 18
8686.506 23
8686.948 15
8687.391 17
8687.833 19
8688.276 26
8688.718 23
8689.161 22
8689.603 23
8690.046 33
8690.489 28
8690.931 29
8691.374 38
8691.817 46
8692.259 60
8692.702 56
8693.144 57
8693.587 61
8694.030 53
8694.473 61
8694.915 59
8695.358 37
8695.801 31
8696.244 40
8696.686 39
8697.129 38
8697.572 22
8698.015 11
8698.457 28
8698.900 37
8699.343 38
8699.786 32
8700.229 23
8700.672 17
8701.115 15
8701.557 12
8702.000 16
8702.443 13
8702.886 6
8703.329 1
8703.772 6
8704.215 3
8704.658 10
8705.101 14
8705.544 13
8705.987 13
8706.430 13
8706.873 10
8707.316 12
8707.759 25
8708.202 16
8708.645 8
8709.088 7
8709.531 15
8709.974 13
8710.418 17
8710.861 15
8711.304 10
8711.747 7
8712.190 9
8712.633 14
8713.076 12
8713.520 14
8713.963 7
8714.406 11
8714.849 12
8715.293 15
8715.736 16
8716.179 22
8716.622 19
8717.066 22
8717.509 16
8717.952 18
8718.396 15
8718.839 23
8719.282 14
8719.726 16
8720.169 16
8720.612 18
8721.056 24
8721.499 24
8721.942 22
8722.386 21
8722.829 25
8723.273 19
8723.716 19
8724.160 25
8724.603 26
8725.047 30
8725.490 28
8725.934 19
8726.377 14
8726.821 23
8727.264 20
8727.708 12
8728.151 10
8728.595 6
8729.039 10
8729.482 10
8729.926 7
8730.369 8
8730.813 9
8731.257 12
8731.700 9
8732.144 10
8732.588 10
8733.031 14
8733.475 21
8733.919 22
8734.362 22
8734.806 25
8735.250 27
8735.694 27
8736.137 28
8736.581 37
8737.025 24
8737.469 23
8737.913 25
8738.357 12
8738.800 21
8739.244 34
8739.688 34
8740.132 34
8740.576 27
8741.020 22
8741.464 20
8741.908 31
8742.351 36
8742.795 38
8743.239 46
8743.683 41
8744.127 56
8744.571 54
8745.015 50
8745.459 45
8745.903 43
8746.347 52
8746.791 59
8747.235 65
8747.679 87
8748.124 61
8748.568 60
8749.012 78
8749.456 76
8749.900 75
8750.344 65
8750.788 55
8751.232 70
8751.677 69
8752.121 75
8752.565 74
8753.009 76
8753.453 75
8753.898 76
8754.342 84
8754.786 93
8755.230 108
8755.675 99
8756.119 107
8756.563 109
8757.007 126
8757.452 159
8757.896 171
8758.340 193
8758.785 276
8759.229 345
8759.673 433
8760.118 582
8760.562 775
8761.007 1057
8761.451 1259
8761.895 1591
8762.340 1945
8762.784 2226
8763.229 2541
8763.673 2801
8764.118 3024
8764.562 3114
8765.007 3082
8765.451 2924
8765.896 2738
8766.340 2547
8766.785 2402
8767.229 2131
8767.674 1895
8768.119 1601
8768.563 1402
8769.008 1251
8769.452 1104
8769.897 973
8770.342 837
8770.786 647
8771.231 558
8771.676 490
8772.120 419
8772.565 334
8773.010 308
8773.454 242
8773.899 221
8774.344 201
8774.789 166
8775.233 160
8775.678 118
8776.123 87
8776.568 76
8777.013 56
8777.457 55
8777.902 51
8778.347 54
8778.792 54
8779.237 47
8779.682 51
8780.127 45
8780.571 48
8781.016 49
8781.461 34
8781.906 51
8782.351 54
8782.796 43
8783.241 35
8783.686 37
8784.131 39
8784.576 26
8785.021 19
8785.466 33
8785.911 32
8786.356 29
8786.801 29
8787.246 37
8787.691 30
8788.136 31
8788.582 28
8789.027 29
8789.472 34
8789.917 23
8790.362 20
8790.807 20
8791.252 25
8791.698 29
8792.143 42
8792.588 41
8793.033 32
8793.478 34
8793.924 36
8794.369 25
8794.814 29
8795.259 25
8795.705 31
8796.150 29
8796.595 22
8797.041 25
8797.486 20
8797.931 25
8798.377 10
8798.822 23
8799.267 24
8799.713 22
8800.158 30
8800.604 32
8801.049 21
8801.494 15
8801.940 22
8802.385 16
8802.831 20
8803.276 33
8803.722 24
8804.167 22
8804.613 18
8805.058 10
8805.504 14
8805.949 23
8806.395 19
8806.840 25
8807.286 32
8807.732 31
8808.177 21
8808.623 34
8809.068 34
8809.514 28
8809.960 24
8810.405 30
8810.851 32
8811.297 14
8811.742 17
8812.188 13
8812.634 6
8813.080 18
8813.525 27
8813.971 30
8814.417 24
8814.863 19
8815.308 16
8815.754 14
8816.200 9
8816.646 12
8817.092 8
8817.537 9
8817.983 17
8818.429 14
8818.875 9
8819.321 7
8819.767 6
8820.213 9
8820.659 5
8821.105 4
8821.550 8
8821.996 14
8822.442 11
8822.888 21
8823.334 16
8823.780 12
8824.226 18
8824.672 17
8825.118 11
8825.564 10
8826.011 13
8826.457 19
8826.903 17
8827.349 17
8827.795 16
8828.241 21
8828.687 16
8829.133 6
8829.579 5
8830.025 9
8830.472 6
8830.918 3
8831.364 14
8831.810 18
8832.256 9
8832.703 6
8833.149 4
8833.595 3
8834.041 2
8834.488 8
8834.934 11
8835.380 7
8835.826 8
8836.273 12
8836.719 13
8837.165 15
8837.612 11
8838.058 10
8838.505 8
8838.951 9
8839.397 21
8839.844 26
8840.290 14
8840.737 8
8841.183 11
8841.629 12
8842.076 9
8842.522 13
8842.969 11
8843.415 7
8843.862 10
8844.308 7
8844.755 7
8845.201 15
8845.648 14
8846.095 12
8846.541 15
8846.988 18
8847.434 17
8847.881 18
8848.327 10
8848.774 9
8849.221 3
8849.667 7
8850.114 10
8850.561 5
8851.007 4
8851.454 5
8851.901 11
8852.348 15
8852.794 5
8853.241 14
8853.688 11
8854.135 9
8854.581 8
8855.028 11
8855.475 16
8855.922 20
8856.369 12
8856.815 8
8857.262 10
8857.709 15
8858.156 12
8858.603 20
8859.050 12
8859.497 10
8859.943 6
8860.390 4
8860.837 7
8861.284 11
8861.731 19
8862.178 12
8862.625 14
8863.072 13
8863.519 14
8863.966 18
8864.413 32
8864.860 25
8865.307 17
8865.754 17
8866.201 13
8866.648 11
8867.096 13
8867.543 16
8867.990 23
8868.437 14
8868.884 24
8869.331 23
8869.778 20
8870.226 15
8870.673 16
8871.120 18
8871.567 22
8872.014 14
8872.462 16
8872.909 19
8873.356 12
8873.803 10
8874.251 17
8874.698 16
8875.145 14
8875.592 7
8876.040 3
8876.487 5
8876.934 16
8877.382 12
8877.829 6
8878.277 5
8878.724 16
8879.171 19
8879.619 18
8880.066 18
8880.514 13
8880.961 16
8881.408 19
8881.856 20
8882.303 9
8882.751 19
8883.198 21
8883.646 11
8884.093 5
8884.541 8
8884.988 12
8885.436 6
8885.884 10
8886.331 11
8886.779 14
8887.226 12
8887.674 13
8888.122 18
8888.569 18
8889.017 17
8889.465 11
8889.912 10
8890.360 15
8890.808 21
8891.255 17
8891.703 22
8892.151 24
8892.598 23
8893.046 11
8893.494 14
8893.942 13
8894.389 13
8894.837 16
8895.285 17
8895.733 22
8896.181 24
8896.629 22
8897.076 19
8897.524 34
8897.972 28
8898.420 29
8898.868 37
8899.316 26
8899.764 27
8900.212 23
8900.660 20
8901.108 15
8901.555 22
8902.003 20
8902.451 18
8902.899 17
8903.347 25
8903.795 19
8904.243 31
8904.692 48
8905.140 42
8905.588 50
8906.036 36
8906.484 43
8906.932 67
8907.380 80
8907.828 92
8908.276 104
8908.724 109
8909.173 136
8909.621 188
8910.069 268
8910.517 371
8910.965 522
8911.413 709
8911.862 915
8912.310 1175
8912.758 1453
8913.206 1621
8913.655 1842
8914.103 2024
8914.551 2098
8915.000 2125
8915.448 2073
8915.896 1950
8916.345 1802
8916.793 1641
8917.241 1397
8917.690 1216
8918.138 985
8918.586 806
8919.035 637
8919.483 499
8919.932 409
8920.380 357
8920.828 290
8921.277 250
8921.725 189
8922.174 148
8922.622 106
8923.071 90
8923.519 100
8923.968 82
8924.416 77
8924.865 70
8925.314 70
8925.762 66
8926.211 51
8926.659 58
8927.108 50
8927.557 62
8928.005 66
8928.454 61
8928.902 52
8929.351 49
8929.800 46
8930.248 43
8930.697 47
8931.146 45
8931.595 45
8932.043 31
8932.492 38
8932.941 41
8933.390 36
8933.838 28
8934.287 24
8934.736 29
8935.185 45
8935.634 34
8936.082 30
8936.531 28
8936.980 24
8937.429 23
8937.878 22
8938.327 25
8938.776 30
8939.225 28
8939.673 25
8940.122 15
8940.571 12
8941.020 8
8941.469 15
8941.918 13
8942.367 17
8942.816 19
8943.265 29
8943.714 26
8944.163 25
8944.612 28
8945.061 24
8945.510 14
8945.960 16
8946.409 21
8946.858 21
8947.307 16
8947.756 21
8948.205 37
8948.654 32
8949.103 32
8949.553 24
8950.002 24
8950.451 24
8950.900 20
8951.349 26
8951.799 15
8952.248 19
8952.697 16
8953.146 10
8953.596 15
8954.045 18
8954.494 14
8954.943 12
8955.393 12
8955.842 12
8956.291 11
8956.741 18
8957.190 32
8957.640 27
8958.089 15
8958.538 16
8958.988 13
8959.437 13
8959.887 20
8960.336 31
8960.785 32
8961.235 32
8961.684 27
8962.134 28
8962.583 30
8963.033 44
8963.482 41
8963.932 38
8964.382 34
8964.831 28
8965.281 14
8965.730 29
8966.180 37
8966.629 56
8967.079 50
8967.529 48
8967.978 37
8968.428 61
8968.878 71
8969.327 94
8969.777 90
8970.227 100
8970.676 93
8971.126 91
8971.576 105
8972.025 96
8972.475 94
8972.925 69
8973.375 65
8973.825 62
8974.274 47
8974.724 30
8975.174 31
8975.624 37
8976.074 41
8976.523 37
8976.973 37
8977.423 30
8977.873 35
8978.323 35
8978.773 20
8979.223 26
8979.673 27
8980.123 21
8980.573 20
8981.023 20
8981.473 17
8981.922 20
8982.372 30
8982.822 31
8983.273 29
8983.723 24
8984.173 30
8984.623 30
8985.073 29
8985.523 45
8985.973 53
8986.423 55
8986.873 45
8987.323 44
8987.773 33
8988.223 49
8988.674 60
8989.124 61
8989.574 61
8990.024 62
8990.474 61
8990.925 58
8991.375 62
8991.825 57
8992.275 44
8992.725 40
8993.176 43
8993.626 32
8994.076 19
8994.527 31
8994.977 44
8995.427 41
8995.878 33
8996.328 34
8996.778 40
8997.229 37
8997.679 30
8998.129 20
8998.580 16
8999.030 17
8999.481 16
8999.931 22
9000.382 20
9000.832 19
9001.282 20
9001.733 23
9002.183 17
9002.634 15
9003.084 24
9003.535 18
9003.986 17
9004.436 18
9004.887 18
9005.337 12
9005.788 16
9006.238 17
9006.689 7
9007.140 10
9007.590 8
9008.041 14
9008.492 15
9008.942 15
9009.393 15
9009.844 12
9010.294 6
9010.745 7
9011.196 13
9011.646 20
9012.097 15
9012.548 11
9012.999 15
9013.449 13
9013.900 16
9014.351 13
9014.802 15
9015.253 13
9015.703 14
9016.154 13
9016.605 12
9017.056 12
9017.507 10
9017.958 9
9018.409 14
9018.860 14
9019.310 14
9019.761 18
9020.212 15
9020.663 14
9021.114 12
9021.565 10
9022.016 10
9022.467 11
9022.918 11
9023.369 9
9023.820 12
9024.271 12
9024.722 16
9025.174 19
9025.625 21
9026.076 24
9026.527 34
9026.978 28
9027.429 27
9027.880 20
9028.331 15
9028.782 22
9029.234 25
9029.685 21
9030.136 23
9030.587 19
9031.038 19
9031.490 11
9031.941 14
9032.392 15
9032.843 14
9033.295 18
9033.746 23
9034.197 32
9034.649 22
9035.100 43
9035.551 26
9036.003 18
9036.454 18
9036.905 19
9037.357 20
9037.808 24
9038.259 29
9038.711 32
9039.162 34
9039.614 26
9040.065 31
9040.517 31
9040.968 35
9041.419 23
9041.871 22
9042.322 20
9042.774 26
9043.225 20
9043.677 15
9044.129 23
9044.580 24
9045.032 29
9045.483 23
9045.935 28
9046.386 26
9046.838 46
9047.290 42
9047.741 37
9048.193 35
9048.645 29
9049.096 33
9049.548 30
9050.000 31
9050.451 34
9050.903 34
9051.355 38
9051.807 37
9052.258 49
9052.710 47
9053.162 65
9053.614 61
9054.065 77
9054.517 69
9054.969 72
9055.421 75
9055.873 70
9056.324 72
9056.776 93
9057.228 99
9057.680 107
9058.132 104
9058.584 95
9059.036 110
9059.488 105
9059.940 91
9060.392 85
9060.844 90
9061.296 94
9061.748 89
9062.200 103
9062.652 111
9063.104 114
9063.556 105
9064.008 109
9064.460 123
9064.912 105
9065.364 112
9065.816 106
9066.268 85
9066.720 74
9067.172 67
9067.624 80
9068.076 87
9068.529 90
9068.981 76
9069.433 70
9069.885 87
9070.337 90
9070.790 82
9071.242 91
9071.694 81
9072.146 63
9072.599 83
9073.051 77
9073.503 68
9073.955 66
9074.408 62
9074.860 66
9075.312 80
9075.765 79
9076.217 76
9076.669 81
9077.122 63
9077.574 67
9078.026 69
9078.479 58
9078.931 55
9079.384 46
9079.836 36
9080.289 45
9080.741 70
9081.194 76
9081.646 85
9082.098 74
9082.551 77
9083.003 79
9083.456 99
9083.909 109
9084.361 108
9084.814 107
9085.266 93
9085.719 102
9086.171 103
9086.624 102
9087.077 98
9087.529 90
9087.982 95
9088.435 102
9088.887 109
9089.340 108
9089.793 111
9090.245 135
9090.698 148
9091.151 156
9091.603 145
9092.056 148
9092.509 143
9092.962 149
9093.414 146
9093.867 145
9094.320 161
9094.773 164
9095.226 153
9095.678 181
9096.131 153
9096.584 172
9097.037 187
9097.490 191
9097.943 192
9098.396 171
9098.849 152
9099.302 142
9099.754 163
9100.207 160
9100.660 171
9101.113 176
9101.566 188
9102.019 184
9102.472 196
9102.925 200
9103.378 217
9103.831 219
9104.284 230
9104.737 244
9105.191 245
9105.644 252
9106.097 258
9106.550 301
9107.003 289
9107.456 272
9107.909 274
9108.362 318
9108.815 379
9109.269 402
9109.722 382
9110.175 415
9110.628 458
9111.081 505
9111.535 484
9111.988 483
9112.441 517
9112.894 552
9113.348 548
9113.801 553
9114.254 570
9114.708 618
9115.161 642
9115.614 622
9116.068 675
9116.521 697
9116.974 722
9117.428 730
9117.881 800
9118.334 866
9118.788 866
9119.241 884
9119.695 893
9120.148 945
9120.602 1017
9121.055 1107
9121.509 1158
9121.962 1149
9122.416 1161
9122.869 1220
9123.323 1322
9123.776 1432
9124.230 1582
9124.683 1739
9125.137 1877
9125.590 2013
9126.044 2284
9126.497 2559
9126.951 2878
9127.405 3209
9127.858 3587
9128.312 3841
9128.766 4219
9129.219 4491
9129.673 4696
9130.127 4864
9130.580 4939
9131.034 5027
9131.488 5057
9131.942 5080
9132.395 4957
9132.849 4840
9133.303 4670
9133.757 4508
9134.210 4361
9134.664 4207
9135.118 4060
9135.572 3901
9136.026 3760
9136.480 3682
9136.933 3550
9137.387 3408
9137.841 3256
9138.295 3245
9138.749 3124
9139.203 3004
9139.657 2886
9140.111 2729
9140.565 2642
9141.019 2574
9141.473 2521
9141.927 2466
9142.381 2423
9142.835 2321
9143.289 2253
9143.743 2127
9144.197 2064
9144.651 2018
9145.105 1930
9145.559 1833
9146.013 1722
9146.467 1694
9146.921 1624
9147.375 1590
9147.829 1573
9148.284 1542
9148.738 1503
9149.192 1384
9149.646 1328
9150.100 1274
9150.554 1154
9151.009 1166
9151.463 1124
9151.917 1050
9152.371 960
9152.826 912
9153.280 882
9153.734 862
9154.188 847
9154.643 829
9155.097 777
9155.551 744
9156.006 674
9156.460 698
9156.914 670
9157.369 639
9157.823 638
9158.278 637
9158.732 655
9159.186 627
9159.641 626
9160.095 583
9160.550 530
9161.004 527
9161.459 480
9161.913 461
9162.368 433
9162.822 429
9163.277 428
9163.731 393
9164.186 417
9164.640 423
9165.095 421
9165.549 415
9166.004 403
9166.458 385
9166.913 392
9167.368 374
9167.822 364
9168.277 376
9168.732 338
9169.186 316
9169.641 292
9170.096 296
9170.550 296
9171.005 270
9171.460 273
9171.914 265
9172.369 273
9172.824 253
9173.279 244
9173.733 285
9174.188 297
9174.643 314
9175.098 286
9175.553 300
9176.008 271
9176.462 273
9176.917 280
9177.372 268
9177.827 272
9178.282 240
9178.737 246
9179.192 237
9179.647 212
9180.102 237
9180.556 253
9181.011 245
9181.466 245
9181.921 212
9182.376 221
9182.831 196
9183.286 187
9183.741 185
9184.196 210
9184.651 200
9185.107 200
9185.562 206
9186.017 206
9186.472 203
9186.927 195
9187.382 177
9187.837 179
9188.292 182
9188.747 181
9189.203 161
9189.658 139
9190.113 157
9190.568 157
9191.023 149
9191.479 162
9191.934 160
9192.389 149
9192.844 133
9193.299 137
9193.755 132
9194.210 128
9194.665 120
9195.121 127
9195.576 128
9196.031 120
9196.487 125
9196.942 103
9197.397 112
9197.853 121
9198.308 141
9198.763 162
9199.219 157
9199.674 153
9200.130 164
9200.585 161
9201.041 158
9201.496 142
9201.952 137
9202.407 137
9202.863 126
9203.318 129
9203.774 132
9204.229 131
9204.685 119
9205.140 130
9205.596 129
9206.051 112
9206.507 121
9206.963 121
9207.418 136
9207.874 101
9208.329 97
9208.785 114
9209.241 116
9209.696 121
9210.152 114
9210.608 122
9211.063 119
9211.519 111
9211.975 112
9212.431 102
9212.886 100
9213.342 98
9213.798 97
9214.254 107
9214.709 97
9215.165 107
9215.621 108
9216.077 119
9216.533 119
9216.989 112
9217.444 86
9217.900 90
9218.356 109
9218.812 110
9219.268 129
9219.724 132
9220.180 109
9220.636 98
9221.092 96
9221.548 115
9222.004 105
9222.460 96
9222.916 96
9223.372 114
9223.828 108
9224.284 110
9224.740 105
9225.196 107
9225.652 117
9226.108 112
9226.564 100
9227.020 89
9227.476 94
9227.932 92
9228.388 84
9228.845 85
9229.301 75
9229.757 79
9230.213 84
9230.669 79
9231.125 100
9231.582 104
9232.038 91
9232.494 90
9232.950 91
9233.407 92
9233.863 107
9234.319 100
9234.775 101
9235.232 88
9235.688 89
9236.144 99
9236.601 102
9237.057 93
9237.513 108
9237.970 94
9238.426 106
9238.883 97
9239.339 98
9239.795 108
9240.252 118
9240.708 125
9241.165 135
9241.621 114
9242.078 104
9242.534 116
9242.991 99
9243.447 92
9243.904 108
9244.360 93
9244.817 92
9245.273 99
9245.730 90
9246.186 95
9246.643 87
9247.100 82
9247.556 98
9248.013 87
9248.469 79
9248.926 76
9249.383 77
9249.839 88
9250.296 99
9250.753 108
9251.209 105
9251.666 97
9252.123 93
9252.580 122
9253.036 130
9253.493 108
9253.950 103
9254.407 98
9254.863 95
9255.320 104
9255.777 123
9256.234 121
9256.691 123
9257.147 142
9257.604 146
9258.061 158
9258.518 128
9258.975 114
9259.432 107
9259.889 111
9260.346 114
9260.803 98
9261.260 113
9261.716 119
9262.173 131
9262.630 134
9263.087 129
9263.544 151
9264.001 162
9264.458 152
9264.915 144
9265.373 145
9265.830 161
9266.287 160
9266.744 157
9267.201 187
9267.658 198
9268.115 181
9268.572 177
9269.029 196
9269.486 196
9269.944 208
9270.401 203
9270.858 209
9271.315 240
9271.772 245
9272.230 241
9272.687 244
9273.144 265
9273.601 294
9274.059 333
9274.516 350
9274.973 358
9275.430 390
9275.888 396
9276.345 400
9276.802 372
9277.260 367
9277.717 409
9278.174 410
9278.632 363
9279.089 359
9279.547 345
9280.004 363
9280.461 360
9280.919 358
9281.376 365
9281.834 344
9282.291 339
9282.749 357
9283.206 400
9283.664 405
9284.121 412
9284.579 471
9285.036 497
9285.494 542
9285.951 539
9286.409 559
9286.866 589
9287.324 581
9287.782 534
9288.239 540
9288.697 575
9289.154 605
9289.612 552
9290.070 527
9290.527 530
9290.985 515
9291.443 534
9291.901 517
9292.358 483
9292.816 488
9293.274 485
9293.731 478
9294.189 467
9294.647 483
9295.105 477
9295.563 486
9296.020 481
9296.478 455
9296.936 462
9297.394 451
9297.852 420
9298.310 418
9298.767 474
9299.225 475
9299.683 447
9300.141 411
9300.599 408
9301.057 401
9301.515 365
9301.973 385
9302.431 380
9302.889 385
9303.347 387
9303.805 375
9304.263 381
9304.721 383
9305.179 373
9305.637 408
9306.095 436
9306.553 436
9307.011 399
9307.469 370
9307.927 379
9308.385 406
9308.843 417
9309.302 407
9309.760 394
9310.218 381
9310.676 382
9311.134 368
9311.592 392
9312.051 358
9312.509 356
9312.967 372
9313.425 361
9313.883 386
9314.342 361
9314.800 333
9315.258 325
9315.717 305
9316.175 334
9316.633 359
9317.091 337
9317.550 357
9318.008 321
9318.467 339
9318.925 356
9319.383 332
9319.842 313
9320.300 362
9320.758 372
9321.217 368
9321.675 359
9322.134 329
9322.592 318
9323.051 316
9323.509 322
9323.968 352
9324.426 337
9324.885 339
9325.343 351
9325.802 364
9326.260 342
9326.719 308
9327.177 326
9327.636 389
9328.095 385
9328.553 392
9329.012 431
9329.470 419
9329.929 439
9330.388 448
9330.846 483
9331.305 474
9331.764 506
9332.222 546
9332.681 590
9333.140 607
9333.599 590
9334.057 634
9334.516 601
9334.975 644
9335.434 688
9335.892 689
9336.351 676
9336.810 696
9337.269 693
9337.728 734
9338.187 765
9338.645 764
9339.104 761
9339.563 771
9340.022 762
9340.481 750
9340.940 733
9341.399 739
9341.858 742
9342.317 796
9342.776 826
9343.235 855
9343.694 822
9344.153 887
9344.612 955
9345.071 927
9345.530 1030
9345.989 1089
9346.448 1166
9346.907 1247
9347.366 1266
9347.825 1348
9348.284 1463
9348.743 1504
9349.202 1576
9349.661 1619
9350.120 1594
9350.580 1614
9351.039 1660
9351.498 1719
9351.957 1750
9352.416 1631
9352.875 1551
9353.335 1467
9353.794 1496
9354.253 1478
9354.712 1438
9355.172 1374
9355.631 1374
9356.090 1315
9356.550 1277
9357.009 1272
9357.468 1266
9357.927 1196
9358.387 1165
9358.846 1148
9359.306 1133
9359.765 1128
9360.224 1067
9360.684 1036
9361.143 1003
9361.602 966
9362.062 968
9362.521 990
9362.981 946
9363.440 926
9363.900 917
9364.359 862
9364.819 886
9365.278 894
9365.738 912
9366.197 887
9366.657 870
9367.116 874
9367.576 881
9368.036 913
9368.495 914
9368.955 914
9369.414 894
9369.874 874
9370.334 879
9370.793 865
9371.253 973
9371.713 1019
9372.172 988
9372.632 1020
9373.092 1117
9373.551 1201
9374.011 1256
9374.471 1309
9374.931 1330
9375.390 1381
9375.850 1354
9376.310 1406
9376.770 1458
9377.229 1461
9377.689 1448
9378.149 1449
9378.609 1460
9379.069 1427
9379.529 1369
9379.989 1319
9380.448 1332
9380.908 1313
9381.368 1278
9381.828 1271
9382.288 1246
9382.748 1185
9383.208 1153
9383.668 1156
9384.128 1144
9384.588 1129
9385.048 1079
9385.508 1087
9385.968 1068
9386.428 1009
9386.888 965
9387.348 964
9387.808 993
9388.268 994
9388.728 970
9389.188 957
9389.648 908
9390.109 873
9390.569 908
9391.029 942
9391.489 950
9391.949 915
9392.409 938
9392.869 904
9393.330 917
9393.790 989
9394.250 962
9394.710 970
9395.171 1044
9395.631 1046
9396.091 1031
9396.551 1024
9397.012 1065
9397.472 1100
9397.932 1140
9398.393 1190
9398.853 1276
9399.313 1348
9399.774 1402
9400.234 1535
9400.694 1630
9401.155 1690
9401.615 1742
9402.076 1800
9402.536 1933
9402.996 1962
9403.457 2036
9403.917 2089
9404.378 2131
9404.838 2141
9405.299 2179
9405.759 2154
9406.220 2128
9406.680 2229
9407.141 2318
9407.601 2425
9408.062 2478
9408.523 2526
9408.983 2663
9409.444 2800
9409.904 3006
9410.365 3192
9410.826 3418
9411.286 3676
9411.747 4081
9412.208 4429
9412.668 4874
9413.129 5392
9413.590 6007
9414.050 6589
9414.511 7286
9414.972 8228
9415.432 9230
9415.893 10247
9416.354 11379
9416.815 12692
9417.276 13799
9417.736 15152
9418.197 16435
9418.658 17827
9419.119 19098
9419.580 20210
9420.041 21159
9420.501 21571
9420.962 22078
9421.423 22307
9421.884 22449
9422.345 22336
9422.806 22032
9423.267 21564
9423.728 20867
9424.189 20017
9424.650 18923
9425.111 17814
9425.572 16899
9426.033 15965
9426.494 15006
9426.955 13948
9427.416 12991
9427.877 12016
9428.338 10987
9428.799 10109
9429.260 9262
9429.721 8500
9430.182 7778
9430.643 7192
9431.104 6648
9431.566 6104
9432.027 5584
9432.488 5120
9432.949 4666
9433.410 4235
9433.871 3872
9434.333 3566
9434.794 3280
9435.255 3178
9435.716 2953
9436.178 2705
9436.639 2564
9437.100 2406
9437.561 2262
9438.023 2113
9438.484 1973
9438.945 1895
9439.407 1769
9439.868 1617
9440.329 1557
9440.791 1468
9441.252 1413
9441.713 1352
9442.175 1232
9442.636 1149
9443.098 1042
9443.559 993
9444.021 973
9444.482 925
9444.943 834
9445.405 802
9445.866 744
9446.328 720
9446.789 729
9447.251 712
9447.712 648
9448.174 597
9448.636 593
9449.097 569
9449.559 597
9450.020 596
9450.482 605
9450.943 584
9451.405 539
9451.867 494
9452.328 460
9452.790 445
9453.252 396
9453.713 384
9454.175 409
9454.637 422
9455.098 396
9455.560 363
9456.022 332
9456.484 372
9456.945 369
9457.407 372
9457.869 317
9458.331 315
9458.793 317
9459.254 318
9459.716 316
9460.178 307
9460.640 295
9461.102 284
9461.564 272
9462.026 273
9462.487 273
9462.949 274
9463.411 266
9463.873 249
9464.335 246
9464.797 280
9465.259 274
9465.721 259
9466.183 258
9466.645 275
9467.107 263
9467.569 244
9468.031 222
9468.493 224
9468.955 237
9469.417 202
9469.879 193
9470.341 214
9470.803 185
9471.266 155
9471.728 178
9472.190 211
9472.652 221
9473.114 207
9473.576 203
9474.038 178
9474.501 195
9474.963 195
9475.425 175
9475.887 179
9476.350 163
9476.812 134
9477.274 143
9477.736 147
9478.199 166
9478.661 170
9479.123 169
9479.585 176
9480.048 159
9480.510 155
9480.972 154
9481.435 123
9481.897 116
9482.360 115
9482.822 120
9483.284 144
9483.747 142
9484.209 141
9484.672 154
9485.134 147
9485.597 136
9486.059 132
9486.521 152
9486.984 152
9487.446 128
9487.909 135
9488.372 151
9488.834 153
9489.297 148
9489.759 138
9490.222 132
9490.684 113
9491.147 134
9491.610 125
9492.072 130
9492.535 129
9492.997 134
9493.460 142
9493.923 153
9494.385 130
9494.848 124
9495.311 139
9495.773 156
9496.236 129
9496.699 133
9497.162 151
9497.624 176
9498.087 190
9498.550 200
9499.013 188
9499.476 181
9499.938 176
9500.401 178
9500.864 165
9501.327 152
9501.790 147
9502.253 125
9502.715 138
9503.178 148
9503.641 147
9504.104 143
9504.567 140
9505.030 155
9505.493 146
9505.956 142
9506.419 156
9506.882 162
9507.345 151
9507.808 115
9508.271 120
9508.734 115
9509.197 144
9509.660 144
9510.123 150
9510.586 126
9511.049 146
9511.512 130
9511.975 129
9512.438 157
9512.902 188
9513.365 202
9513.828 169
9514.291 169
9514.754 171
9515.217 152
9515.681 125
9516.144 149
9516.607 159
9517.070 137
9517.533 145
9517.997 135
9518.460 147
9518.923 144
9519.387 139
9519.850 148
9520.313 154
9520.776 174
9521.240 178
9521.703 187
9522.166 191
9522.630 145
9523.093 149
9523.557 137
9524.020 135
9524.483 133
9524.947 139
9525.410 139
9525.874 137
9526.337 151
9526.801 136
9527.264 118
9527.728 110
9528.191 128
9528.655 120
9529.118 115
9529.582 140
9530.045 136
9530.509 148
9530.972 133
9531.436 143
9531.899 146
9532.363 146
9532.827 136
9533.290 136
9533.754 134
9534.218 113
9534.681 127
9535.145 157
9535.609 151
9536.072 124
9536.536 128
9537.000 139
9537.463 161
9537.927 165
9538.391 160
9538.855 151
9539.318 165
9539.782 163
9540.246 143
9540.710 153
9541.174 139
9541.637 122
9542.101 117
9542.565 146
9543.029 156
9543.493 154
9543.957 143
9544.421 136
9544.885 120
9545.348 126
9545.812 122
9546.276 141
9546.740 169
9547.204 170
9547.668 162
9548.132 156
9548.596 156
9549.060 155
9549.524 133
9549.988 150
9550.452 162
9550.916 175
9551.380 180
9551.844 180
9552.309 163
9552.773 137
9553.237 160
9553.701 160
9554.165 189
9554.629 193
9555.093 202
9555.558 174
9556.022 206
9556.486 228
9556.950 223
9557.414 245
9557.878 250
9558.343 224
9558.807 208
9559.271 195
9559.735 183
9560.200 208
9560.664 227
9561.128 251
9561.593 289
9562.057 296
9562.521 331
9562.986 351
9563.450 348
9563.914 348
9564.379 316
9564.843 322
9565.308 336
9565.772 381
9566.236 382
9566.701 389
9567.165 439
9567.630 458
9568.094 437
9568.559 417
9569.023 459
9569.488 452
9569.952 458
9570.417 437
9570.881 438
9571.346 438
9571.810 423
9572.275 400
9572.740 382
9573.204 376
9573.669 402
9574.133 419
9574.598 389
9575.063 382
9575.527 361
9575.992 367
9576.457 364
9576.921 376
9577.386 300
9577.851 318
9578.315 335
9578.780 353
9579.245 344
9579.710 362
9580.174 336
9580.639 389
9581.104 396
9581.569 399
9582.034 436
9582.498 425
9582.963 417
9583.428 372
9583.893 383
9584.358 383
9584.823 381
9585.288 392
9585.752 364
9586.217 351
9586.682 345
9587.147 349
9587.612 342
9588.077 351
9588.542 357
9589.007 294
9589.472 316
9589.937 318
9590.402 328
9590.867 315
9591.332 321
9591.797 325
9592.262 334
9592.727 294
9593.192 296
9593.658 302
9594.123 290
9594.588 298
9595.053 288
9595.518 318
9595.983 345
9596.448 364
9596.913 347
9597.379 340
9597.844 328
9598.309 314
9598.774 344
9599.240 370
9599.705 361
9600.170 366
9600.635 364
9601.101 325
9601.566 324
9602.031 318
9602.496 348
9602.962 340
9603.427 311
9603.892 309
9604.358 324
9604.823 308
9605.288 318
9605.754 300
9606.219 308
9606.685 291
9607.150 291
9607.616 310
9608.081 335
9608.546 352
9609.012 337
9609.477 330
9609.943 333
9610.408 321
9610.874 344
9611.339 321
9611.805 316
9612.270 322
9612.736 328
9613.202 311
9613.667 316
9614.133 319
9614.598 319
9615.064 324
9615.530 316
9615.995 350
9616.461 339
9616.927 339
9617.392 356
9617.858 423
9618.324 401
9618.789 455
9619.255 519
9619.721 543
9620.186 508
9620.652 522
9621.118 549
9621.584 578
9622.050 627
9622.515 685
9622.981 729
9623.447 820
9623.913 874
9624.379 944
9624.844 947
9625.310 967
9625.776 962
9626.242 1010
9626.708 1026
9627.174 1055
9627.640 1109
9628.106 1140
9628.572 1181
9629.038 1162
9629.504 1170
9629.970 1135
9630.436 1130
9630.901 1086
9631.368 1055
9631.834 1022
9632.300 989
9632.766 944
9633.232 962
9633.698 887
9634.164 847
9634.630 787
9635.096 760
9635.562 817
9636.028 819
9636.494 838
9636.960 814
9637.427 799
9637.893 751
9638.359 798
9638.825 852
9639.291 835
9639.758 832
9640.224 886
9640.690 954
9641.156 982
9641.623 1023
9642.089 1011
9642.555 1045
9643.021 1034
9643.488 1054
9643.954 1173
9644.420 1181
9644.887 1126
9645.353 1114
9645.819 1116
9646.286 1121
9646.752 1135
9647.218 1100
9647.685 1047
9648.151 990
9648.618 963
9649.084 874
9649.551 806
9650.017 749
9650.484 690
9650.950 643
9651.417 601
9651.883 594
9652.350 536
9652.816 482
9653.283 440
9653.749 407
9654.216 393
9654.682 342
9655.149 324
9655.615 334
9656.082 314
9656.549 294
9657.015 284
9657.482 290
9657.949 295
9658.415 280
9658.882 277
9659.349 279
9659.815 299
9660.282 311
9660.749 285
9661.215 297
9661.682 294
9662.149 282
9662.616 266
9663.083 266
9663.549 264
9664.016 277
9664.483 309
9664.950 282
9665.417 272
9665.883 286
9666.350 297
9666.817 312
9667.284 321
9667.751 324
9668.218 319
9668.685 305
9669.152 276
9669.619 256
9670.086 276
9670.552 298
9671.019 320
9671.486 292
9671.953 294
9672.420 308
9672.887 290
9673.354 235
9673.821 244
9674.289 255
9674.756 246
9675.223 224
9675.690 229
9676.157 227
9676.624 193
9677.091 226
9677.558 228
9678.025 217
9678.492 220
9678.960 217
9679.427 177
9679.894 186
9680.361 199
9680.828 207
9681.296 205
9681.763 215
9682.230 197
9682.697 168
9683.165 162
9683.632 161
9684.099 174
9684.566 197
9685.034 178
9685.501 159
9685.968 163
9686.436 177
9686.903 189
9687.370 200
9687.838 204
9688.305 188
9688.773 194
9689.240 195
9689.707 207
9690.175 201
9690.642 201
9691.110 227
9691.577 255
9692.045 268
9692.512 264
9692.980 283
9693.447 275
9693.915 289
9694.382 323
9694.850 325
9695.317 339
9695.785 304
9696.253 304
9696.720 327
9697.188 298
9697.655 339
9698.123 377
9698.591 395
9699.058 465
9699.526 492
9699.994 537
9700.461 590
9700.929 640
9701.397 654
9701.864 717
9702.332 815
9702.800 863
9703.268 1011
9703.735 1083
9704.203 1140
9704.671 1273
9705.139 1344
9705.606 1502
9706.074 1726
9706.542 1934
9707.010 2143
9707.478 2381
9707.946 2725
9708.414 2925
9708.881 3116
9709.349 3298
9709.817 3485
9710.285 3773
9710.753 3895
9711.221 3997
9711.689 4053
9712.157 4167
9712.625 4360
9713.093 4439
9713.561 4410
9714.029 4356
9714.497 4291
9714.965 4185
9715.433 4019
9715.901 3838
9716.369 3650
9716.837 3413
9717.305 3184
9717.773 3028
9718.241 2783
9718.710 2561
9719.178 2391
9719.646 2190
9720.114 1997
9720.582 1833
9721.050 1699
9721.519 1547
9721.987 1392
9722.455 1246
9722.923 1083
9723.391 939
9723.860 816
9724.328 740
9724.796 669
9725.264 604
9725.733 535
9726.201 457
9726.669 424
9727.138 367
9727.606 319
9728.074 272
9728.543 252
9729.011 216
9729.479 189
9729.948 158
9730.416 144
9730.885 141
9731.353 141
9731.822 151
9732.290 165
9732.758 141
9733.227 113
9733.695 109
9734.164 103
9734.632 98
9735.101 88
9735.569 93
9736.038 78
9736.507 87
9736.975 86
9737.444 101
9737.912 88
9738.381 87
9738.849 74
9739.318 54
9739.787 67
9740.255 63
9740.724 43
9741.193 72
9741.661 89
9742.130 88
9742.599 71
9743.067 63
9743.536 56
9744.005 67
9744.474 69
9744.942 68
9745.411 60
9745.880 57
9746.349 49
9746.818 55
9747.286 50
9747.755 71
9748.224 73
9748.693 70
9749.162 53
9749.631 50
9750.099 59
9750.568 68
9751.037 64
9751.506 58
9751.975 47
9752.444 41
9752.913 32
9753.382 42
9753.851 38
9754.320 33
9754.789 61
9755.258 70
9755.727 64
9756.196 54
9756.665 44
9757.134 61
9757.603 49
9758.072 68
9758.541 61
9759.010 63
9759.479 54
9759.948 42
9760.418 33
9760.887 27
9761.356 31
9761.825 35
9762.294 32
9762.763 31
9763.233 36
9763.702 44
9764.171 44
9764.640 34
9765.110 54
9765.579 65
9766.048 54
9766.517 48
9766.987 49
9767.456 51
9767.925 51
9768.394 48
9768.864 54
9769.333 60
9769.803 56
9770.272 54
9770.741 50
9771.211 52
9771.680 44
9772.149 40
9772.619 47
9773.088 66
9773.558 60
9774.027 33
9774.497 30
9774.966 40
9775.436 47
9775.905 57
9776.375 45
9776.844 43
9777.314 56
9777.783 53
9778.253 53
9778.722 60
9779.192 54
9779.662 60
9780.131 61
9780.601 62
9781.070 77
9781.540 94
9782.010 110
9782.479 107
9782.949 114
9783.419 140
9783.888 146
9784.358 145
9784.828 147
9785.298 145
9785.767 151
9786.237 154
9786.707 143
9787.177 148
9787.646 148
9788.116 143
9788.586 133
9789.056 134
9789.526 141
9789.995 139
9790.465 137
9790.935 140
9791.405 133
9791.875 129
9792.345 112
9792.815 124
9793.285 116
9793.755 93
9794.224 79
9794.694 66
9795.164 65
9795.634 66
9796.104 68
9796.574 54
9797.044 53
9797.514 62
9797.984 70
9798.454 76
9798.924 64
9799.395 60
9799.865 59
9800.335 69
9800.805 66
9801.275 67
9801.745 56
9802.215 49
9802.685 43
9803.155 53
9803.626 51
9804.096 56
9804.566 71
9805.036 72
9805.506 83
9805.977 60
9806.447 56
9806.917 64
9807.387 66
9807.858 68
9808.328 55
9808.798 43
9809.269 56
9809.739 76
9810.209 58
9810.679 45
9811.150 43
9811.620 49
9812.091 49
9812.561 60
9813.031 50
9813.502 41
9813.972 49
9814.443 51
9814.913 57
9815.383 45
9815.854 46
9816.324 57
9816.795 49
9817.265 39
9817.736 52
9818.206 47
9818.677 51
9819.147 61
9819.618 58
9820.089 51
9820.559 56
9821.030 53
9821.500 48
9821.971 44
9822.442 54
9822.912 54
9823.383 45
9823.854 40
9824.324 40
9824.795 36
9825.266 48
9825.736 52
9826.207 49
9826.678 44
9827.148 41
9827.619 56
9828.090 61
9828.561 65
9829.031 69
9829.502 72
9829.973 74
9830.444 75
9830.915 67
9831.385 64
9831.856 58
9832.327 61
9832.798 65
9833.269 73
9833.740 69
9834.211 68
9834.682 61
9835.153 51
9835.623 49
9836.094 51
9836.565 39
9837.036 40
9837.507 43
9837.978 57
9838.449 60
9838.920 55
9839.391 55
9839.862 64
9840.333 61
9840.805 57
9841.276 58
9841.747 46
9842.218 69
9842.689 66
9843.160 66
9843.631 65
9844.102 63
9844.573 64
9845.045 66
9845.516 73
9845.987 70
9846.458 61
9846.929 70
9847.401 73
9847.872 70
9848.343 87
9848.814 92
9849.286 94
9849.757 96
9850.228 93
9850.699 91
9851.171 80
9851.642 89
9852.113 92
9852.585 84
9853.056 82
9853.527 78
9853.999 85
9854.470 63
9854.942 65
9855.413 69
9855.884 79
9856.356 65
9856.827 63
9857.299 57
9857.770 57
9858.242 64
9858.713 78
9859.185 75
9859.656 75
9860.128 81
9860.599 100
9861.071 95
9861.542 91
9862.014 75
9862.485 87
9862.957 92
9863.429 85
9863.900 93
9864.372 108
9864.844 95
9865.315 87
9865.787 83
9866.259 78
9866.730 87
9867.202 79
9867.674 88
9868.145 90
9868.617 75
9869.089 75
9869.561 59
9870.032 67
9870.504 84
9870.976 81
9871.448 73
9871.919 64
9872.391 62
9872.863 70
9873.335 58
9873.807 64
9874.279 53
9874.751 57
9875.222 75
9875.694 73
9876.166 87
9876.638 79
9877.110 70
9877.582 74
9878.054 63
9878.526 80
9878.998 59
9879.470 49
9879.942 54
9880.414 53
9880.886 63
9881.358 70
9881.830 63
9882.302 48
9882.774 36
9883.246 43
9883.718 48
9884.190 51
9884.662 44
9885.135 61
9885.607 49
9886.079 64
9886.551 61
9887.023 62
9887.495 58
9887.968 42
9888.440 69
9888.912 65
9889.384 58
9889.856 63
9890.329 67
9890.801 53
9891.273 62
9891.746 59
9892.218 43
9892.690 58
9893.162 60
9893.635 69
9894.107 73
9894.579 87
9895.052 81
9895.524 83
9895.997 71
9896.469 58
9896.941 74
9897.414 64
9897.886 86
9898.359 94
9898.831 76
9899.304 84
9899.776 88
9900.248 79
9900.721 80
9901.193 85
9901.666 72
9902.139 70
9902.611 69
9903.084 78
9903.556 94
9904.029 87
9904.501 82
9904.974 81
9905.447 76
9905.919 83
9906.392 95
9906.864 93
9907.337 84
9907.810 102
9908.282 105
9908.755 96
9909.228 120
9909.701 132
9910.173 149
9910.646 167
9911.119 227
9911.591 197
9912.064 188
9912.537 205
9913.010 194
9913.483 215
9913.955 253
9914.428 281
9914.901 279
9915.374 295
9915.847 321
9916.320 326
9916.793 342
9917.265 349
9917.738 367
9918.211 331
9918.684 363
9919.157 404
9919.630 368
9920.103 363
9920.576 367
9921.049 367
9921.522 339
9921.995 369
9922.468 375
9922.941 372
9923.414 375
9923.887 378
9924.360 371
9924.833 378
9925.306 401
9925.779 386
9926.253 412
9926.726 433
9927.199 465
9927.672 562
9928.145 642
9928.618 747
9929.091 906
9929.565 1083
9930.038 1295
9930.511 1500
9930.984 1774
9931.457 2010
9931.931 2209
9932.404 2381
9932.877 2588
9933.350 2672
9933.824 2687
9934.297 2680
9934.770 2607
9935.244 2498
9935.717 2380
9936.190 2219
9936.664 2030
9937.137 1854
9937.610 1623
9938.084 1408
9938.557 1257
9939.031 1113
9939.504 978
9939.977 884
9940.451 792
9940.924 701
9941.398 629
9941.871 559
9942.345 502
9942.818 447
9943.292 411
9943.765 373
9944.239 301
9944.712 246
9945.186 220
9945.660 223
9946.133 208
9946.607 187
9947.080 169
9947.554 171
9948.028 172
9948.501 158
9948.975 148
9949.449 128
9949.922 121
9950.396 101
9950.870 99
9951.343 105
9951.817 109
9952.291 98
9952.764 90
9953.238 77
9953.712 75
9954.186 64
9954.660 77
9955.133 86
9955.607 71
9956.081 67
9956.555 85
9957.029 81
9957.502 75
9957.976 71
9958.450 55
9958.924 50
9959.398 62
9959.872 45
9960.346 42
9960.820 55
9961.294 65
9961.768 60
9962.242 39
9962.716 39
9963.190 49
9963.664 57
9964.138 45
9964.612 42
9965.086 38
9965.560 34
9966.034 50
9966.508 50
9966.982 49
9967.456 28
9967.930 24
9968.404 25
9968.878 34
9969.352 44
9969.827 43
9970.301 57
9970.775 47
9971.249 34
9971.723 27
9972.197 26
9972.672 33
9973.146 50
9973.620 45
9974.094 43
9974.569 34
9975.043 28
9975.517 31
9975.991 28
9976.466 22
9976.940 17
9977.414 18
9977.889 14
9978.363 23
9978.837 32
9979.312 32
9979.786 46
9980.261 38
9980.735 37
9981.209 31
9981.684 37
9982.158 30
9982.633 27
9983.107 23
9983.582 24
9984.056 30
9984.531 20
9985.005 22
9985.480 28
9985.954 31
9986.429 29
9986.903 30
9987.378 36
9987.852 31
9988.327 34
9988.802 26
9989.276 21
9989.751 30
9990.226 31
9990.700 33
9991.175 31
9991.649 26
9992.124 30
9992.599 21
9993.074 15
9993.548 15
9994.023 22
9994.498 30
9994.972 32
9995.447 33
9995.922 24
9996.397 23
9996.872 22
9997.346 29
9997.821 20
9998.296 19
9998.771 18
9999.246 15
9999.721 16
10000.195 29
10000.670 35
10001.145 28
10001.620 20
10002.095 25
10002.570 16
10003.045 12
10003.520 22
10003.995 20
10004.470 11
10004.945 12
10005.420 15
10005.895 19
10006.370 23
10006.845 22
10007.320 28
10007.795 29
10008.270 30
10008.745 23
10009.220 23
10009.695 30
10010.170 38
10010.645 37
10011.120 35
10011.596 33
10012.071 25
10012.546 22
10013.021 27
10013.496 32
10013.972 36
10014.447 43
10014.922 33
10015.397 22
10015.872 30
10016.348 42
10016.823 48
10017.298 42
10017.773 35
10018.249 36
10018.724 31
10019.199 27
10019.675 38
10020.150 28
10020.625 13
10021.101 24
10021.576 36
10022.052 29
10022.527 28
10023.002 17
10023.478 18
10023.953 25
10024.429 14
10024.904 11
10025.380 19
10025.855 21
10026.331 21
10026.806 14
10027.282 10
10027.757 14
10028.233 19
10028.708 21
10029.184 36
10029.659 51
10030.135 42
10030.611 26
10031.086 23
10031.562 24
10032.037 25
10032.513 33
10032.989 31
10033.464 40
10033.940 29
10034.416 31
10034.891 26
10035.367 27
10035.843 28
10036.319 30
10036.794 30
10037.270 39
10037.746 30
10038.222 20
10038.697 26
10039.173 24
10039.649 28
10040.125 27
10040.601 26
10041.076 16
10041.552 22
10042.028 31
10042.504 24
10042.980 18
10043.456 18
10043.932 16
10044.408 17
10044.884 25
10045.359 31
10045.835 29
10046.311 29
10046.787 23
10047.263 21
10047.739 28
10048.215 18
10048.691 17
10049.167 17
10049.643 26
10050.120 25
10050.596 24
10051.072 28
10051.548 22
10052.024 26
10052.500 25
10052.976 22
10053.452 20
10053.928 8
10054.405 14
10054.881 18
10055.357 20
10055.833 23
10056.309 23
10056.785 22
10057.262 26
10057.738 21
10058.214 17
10058.690 15
10059.167 19
10059.643 25
10060.119 22
10060.596 13
10061.072 18
10061.548 23
10062.025 28
10062.501 28
10062.977 15
10063.454 16
10063.930 27
10064.406 29
10064.883 41
10065.359 34
10065.836 32
10066.312 26
10066.789 36
10067.265 26
10067.742 30
10068.218 21
10068.695 16
10069.171 22
10069.648 30
10070.124 36
10070.601 44
10071.077 44
10071.554 41
10072.030 42
10072.507 39
10072.983 36
10073.460 38
10073.937 43
10074.413 62
10074.890 59
10075.367 49
10075.843 34
10076.320 41
10076.797 36
10077.273 39
10077.750 41
10078.227 37
10078.704 41
10079.180 44
10079.657 40
10080.134 42
10080.611 35
10081.087 35
10081.564 42
10082.041 46
10082.518 50
10082.995 55
10083.472 44
10083.948 36
10084.425 35
10084.902 38
10085.379 29
10085.856 38
10086.333 45
10086.810 53
10087.287 48
10087.764 42
10088.241 29
10088.718 25
10089.195 22
10089.672 19
10090.149 18
10090.626 23
10091.103 41
10091.580 50
10092.057 45
10092.534 29
10093.011 35
10093.488 32
10093.965 30
10094.442 26
10094.919 27
10095.396 30
10095.874 21
10096.351 13
10096.828 29
10097.305 20
10097.782 26
10098.259 18
10098.737 21
10099.214 37
10099.691 25
10100.168 31
10100.646 28
10101.123 26
10101.600 36
10102.077 35
10102.555 32
10103.032 24
10103.509 20
10103.987 20
10104.464 42
10104.941 29
10105.419 24
10105.896 28
10106.373 22
10106.851 24
10107.328 26
10107.806 30
10108.283 25
10108.761 33
10109.238 28
10109.716 25
10110.193 32
10110.670 25
10111.148 29
10111.626 19
10112.103 31
10112.581 38
10113.058 32
10113.536 20
10114.013 27
10114.491 31
10114.968 36
10115.446 29
10115.924 25
10116.401 29
10116.879 30
10117.357 25
10117.834 29
10118.312 30
10118.790 24
10119.267 30
10119.745 40
10120.223 40
10120.700 26
10121.178 30
10121.656 26
10122.134 17
10122.611 18
10123.089 26
10123.567 31
10124.045 22
10124.523 20
10125.000 22
10125.478 28
10125.956 17
10126.434 26
10126.912 22
10127.390 20
10127.868 26
10128.346 27
10128.824 19
10129.301 33
10129.779 26
10130.257 20
10130.735 30
10131.213 34
10131.691 30
10132.169 36
10132.647 30
10133.125 23
10133.603 19
10134.081 30
10134.559 49
10135.038 65
10135.516 58
10135.994 49
10136.472 53
10136.950 62
10137.428 73
10137.906 60
10138.384 63
10138.862 62
10139.341 61
10139.819 58
10140.297 59
10140.775 62
10141.253 60
10141.732 64
10142.210 62
10142.688 70
10143.166 54
10143.645 60
10144.123 58
10144.601 54
10145.080 48
10145.558 47
10146.036 56
10146.515 54
10146.993 33
10147.471 28
10147.950 37
10148.428 48
10148.906 47
10149.385 37
10149.863 26
10150.342 25
10150.820 34
10151.299 38
10151.777 35
10152.256 49
10152.734 46
10153.212 49
10153.691 59
10154.170 68
10154.648 62
10155.127 56
10155.605 54
10156.084 58
10156.562 65
10157.041 55
10157.519 56
10157.998 49
10158.477 54
10158.955 69
10159.434 61
10159.913 55
10160.391 54
10160.870 39
10161.349 30
10161.827 35
10162.306 41
10162.785 41
10163.264 31
10163.742 30
10164.221 34
10164.700 30
10165.179 40
10165.657 34
10166.136 32
10166.615 29
10167.094 28
10167.573 28
10168.052 20
10168.530 23
10169.009 34
10169.488 23
10169.967 14
10170.446 21
10170.925 23
10171.404 22
10171.883 21
10172.362 17
10172.841 15
10173.320 15
10173.799 16
10174.278 16
10174.757 23
10175.236 23
10175.715 12
10176.194 25
10176.673 23
10177.152 20
10177.631 25
10178.110 22
10178.589 19
10179.068 12
10179.547 30
10180.026 37
10180.506 27
10180.985 35
10181.464 30
10181.943 22
10182.422 30
10182.901 24
10183.381 29
10183.860 20
10184.339 19
10184.818 15
10185.298 15
10185.777 19
10186.256 15
10186.735 22
10187.215 20
10187.694 11
10188.173 10
10188.653 12
10189.132 10
10189.611 14
10190.091 19
10190.570 29
10191.050 27
10191.529 26
10192.008 19
10192.488 29
10192.967 22
10193.447 19
10193.926 13
10194.406 15
10194.885 16
10195.365 16
10195.844 20
10196.324 15
10196.803 16
10197.283 22
10197.762 21
10198.242 24
10198.721 21
10199.201 16
10199.680 13
10200.160 14
10200.640 25
10201.119 19
10201.599 25
10202.079 17
10202.558 19
10203.038 20
10203.518 18
10203.997 17
10204.477 14
10204.957 13
10205.436 22
10205.916 11
10206.396 16
10206.876 21
10207.356 23
10207.835 15
10208.315 15
10208.795 20
10209.275 19
10209.755 17
10210.234 17
10210.714 16
10211.194 12
10211.674 19
10212.154 21
10212.634 22
10213.114 20
10213.594 16
10214.074 22
10214.553 15
10215.033 15
10215.513 25
10215.993 22
10216.473 18
10216.953 14
10217.433 14
10217.913 15
10218.393 17
10218.874 21
10219.354 15
10219.834 19
10220.314 14
10220.794 15
10221.274 25
10221.754 21
10222.234 17
10222.714 18
10223.194 21
10223.675 32
10224.155 20
10224.635 9
10225.115 22
10225.595 24
10226.076 24
10226.556 16
10227.036 17
10227.516 21
10227.997 34
10228.477 19
10228.957 26
10229.437 13
10229.918 15
10230.398 15
10230.878 19
10231.359 13
10231.839 14
10232.319 10
10232.800 21
10233.280 21
10233.761 17
10234.241 26
10234.721 27
10235.202 18
10235.682 16
10236.163 18
10236.643 17
10237.124 20
10237.604 19
10238.085 15
10238.565 12
10239.046 13
10239.526 16
10240.007 23
10240.487 21
10240.968 16
10241.448 12
10241.929 15
10242.410 10
10242.890 10
10243.371 26
10243.851 22
10244.332 15
10244.813 13
10245.293 6
10245.774 9
10246.255 10
10246.736 18
10247.216 15
10247.697 21
10248.178 17
10248.658 17
10249.139 29
10249.620 22
10250.101 11
10250.582 14
10251.062 16
10251.543 15
10252.024 14
10252.505 17
10252.986 16
10253.467 16
10253.947 10
10254.428 16
10254.909 11
10255.390 7
10255.871 8
10256.352 8
10256.833 27
10257.314 22
10257.795 15
10258.276 15
10258.757 15
10259.238 13
10259.719 6
10260.200 5
10260.681 7
10261.162 16
10261.643 17
10262.124 12
10262.605 19
10263.086 20
10263.567 13
10264.048 14
10264.529 17
10265.011 24
10265.492 19
10265.973 16
10266.454 23
10266.935 28
10267.416 20
10267.898 14
10268.379 22
10268.860 22
10269.341 33
10269.823 29
10270.304 25
10270.785 8
10271.266 6
10271.748 15
10272.229 13
10272.710 8
10273.192 8
10273.673 7
10274.154 12
10274.636 7
10275.117 11
10275.598 12
10276.080 13
10276.561 18
10277.043 19
10277.524 25
10278.005 17
10278.487 18
10278.968 16
10279.450 12
10279.931 18
10280.413 20
10280.894 19
10281.376 19
10281.857 20
10282.339 19
10282.820 19
10283.302 22
10283.784 30
10284.265 29
10284.747 15
10285.228 14
10285.710 15
10286.192 13
10286.673 17
10287.155 9
10287.636 12
10288.118 9
10288.600 14
10289.082 15
10289.563 10
10290.045 10
10290.527 9
10291.008 14
10291.490 6
10291.972 9
10292.454 13
10292.936 13
10293.417 16
10293.899 16
10294.381 17
10294.863 13
10295.345 13
10295.826 10
10296.308 12
10296.790 12
10297.272 20
10297.754 23
10298.236 24
10298.718 20
10299.200 20
10299.682 16
10300.164 17
10300.646 14
10301.128 13
10301.610 15
10302.092 16
10302.574 14
10303.056 26
10303.538 20
10304.020 16
10304.502 19
10304.984 22
10305.466 15
10305.948 21
10306.430 12
10306.912 22
10307.394 23
10307.877 15
10308.359 18
10308.841 10
10309.323 16
10309.805 13
10310.287 14
10310.770 10
10311.252 17
10311.734 23
10312.216 10
10312.699 17
10313.181 25
10313.663 23
10314.145 24
10314.628 18
10315.110 12
10315.592 14
10316.075 23
10316.557 9
10317.039 15
10317.522 5
10318.004 5
10318.486 8
10318.969 6
10319.451 5
10319.934 5
10320.416 11
10320.899 15
10321.381 17
10321.863 25
10322.346 22
10322.828 21
10323.311 26
10323.793 19
10324.276 17
10324.758 14
10325.241 9
10325.724 8
10326.206 12
10326.689 7
10327.171 14
10327.654 10
10328.137 6
10328.619 18
10329.102 15
10329.584 16
10330.067 14
10330.550 14
10331.032 17
10331.515 13
10331.998 11
10332.481 12
10332.963 18
10333.446 8
10333.929 11
10334.412 9
10334.894 6
10335.377 9
10335.860 14
10336.343 15
10336.825 10
10337.308 16
10337.791 20
10338.274 14
10338.757 9
10339.240 9
10339.723 17
10340.205 12
10340.688 8
10341.171 10
10341.654 19
10342.137 18
10342.620 12
10343.103 14
10343.586 10
10344.069 12
10344.552 17
10345.035 22
10345.518 32
10346.001 22
10346.484 17
10346.967 16
10347.450 16
10347.933 11
10348.416 17
10348.900 12
10349.383 20
10349.866 16
10350.349 11
10350.832 13
10351.315 13
10351.798 9
10352.282 14
10352.765 13
10353.248 13
10353.731 18
10354.214 10
10354.698 13
10355.181 11
10355.664 15
10356.147 21
10356.631 24
10357.114 20
10357.597 16
10358.081 19
10358.564 14
10359.047 14
10359.531 10
10360.014 15
10360.497 16
10360.981 18
10361.464 20
10361.947 23
10362.431 15
10362.914 20
10363.398 17
10363.881 14
10364.365 10
10364.848 8
10365.332 12
10365.815 18
10366.299 19
10366.782 13
10367.266 5
10367.749 15
10368.233 9
10368.716 11
10369.200 7
10369.683 11
10370.167 14
10370.651 12
10371.134 16
10371.618 13
10372.102 11
10372.585 17
10373.069 19
10373.553 13
10374.036 22
10374.520 20
10375.004 24
10375.487 14
10375.971 11
10376.455 9
10376.939 12
10377.422 18
10377.906 17
10378.390 18
10378.874 22
10379.358 18
10379.841 14
10380.325 20
10380.809 15
10381.293 14
10381.777 19
10382.261 9
10382.745 13
10383.228 13
10383.712 19
10384.196 15
10384.680 12
10385.164 9
10385.648 20
10386.132 11
10386.616 10
10387.100 12
10387.584 8
10388.068 12
10388.552 10
10389.036 17
10389.520 11
10390.004 11
10390.488 6
10390.972 6
10391.456 5
10391.941 11
10392.425 7
10392.909 13
10393.393 11
10393.877 7
10394.361 9
10394.845 8
10395.330 8
10395.814 11
10396.298 12
10396.782 12
10397.266 18
10397.751 17
10398.235 16
10398.719 12
10399.204 18
10399.688 15
10400.172 15
10400.656 18
10401.141 14
10401.625 13
10402.109 16
10402.594 28
10403.078 20
10403.562 17
10404.047 8
10404.531 14
10405.016 13
10405.500 3
10405.985 5
10406.469 4
10406.953 4
10407.438 6
10407.922 6
10408.407 6
10408.891 22
10409.376 15
10409.860 12
10410.345 12
10410.829 9
10411.314 15
10411.799 12
10412.283 8
10412.768 7
10413.252 10
10413.737 19
10414.222 15
10414.706 13
10415.191 15
10415.676 17
10416.160 10
10416.645 4
10417.130 9
10417.614 9
10418.099 11
10418.584 12
10419.068 17
10419.553 14
10420.038 13
10420.523 14
10421.008 10
10421.492 16
10421.977 12
10422.462 5
10422.947 10
10423.432 13
10423.916 8
10424.401 15
10424.886 18
10425.371 12
10425.856 9
10426.341 16
10426.826 13
10427.311 10
10427.796 20
10428.281 13
10428.766 13
10429.251 26
10429.736 25
10430.221 26
10430.706 26
10431.191 24
10431.676 32
10432.161 32
10432.646 20
10433.131 17
10433.616 24
10434.101 28
10434.586 23
10435.071 26
10435.556 16
10436.041 19
10436.527 24
10437.012 41
10437.497 42
10437.982 55
10438.467 58
10438.952 73
10439.438 85
10439.923 94
10440.408 103
10440.893 115
10441.379 131
10441.864 147
10442.349 185
10442.834 234
10443.320 237
10443.805 297
10444.290 323
10444.776 276
10445.261 284
10445.746 272
10446.232 266
10446.717 273
10447.203 259
10447.688 229
10448.173 206
10448.659 166
10449.144 145
10449.630 113
10450.115 88
10450.601 72
10451.086 74
10451.572 80
10452.057 79
10452.543 59
10453.028 44
10453.514 38
10453.999 34
10454.485 29
10454.970 28
10455.456 35
10455.942 30
10456.427 31
10456.913 26
10457.398 22
10457.884 31
10458.370 30
10458.855 33
10459.341 34
10459.827 14
10460.313 13
10460.798 20
10461.284 21
10461.770 21
10462.255 24
10462.741 17
10463.227 14
10463.713 15
10464.199 5
10464.684 8
10465.170 13
10465.656 9
10466.142 11
10466.628 9
10467.113 7
10467.599 4
10468.085 13
10468.571 22
10469.057 11
10469.543 7
10470.029 3
10470.515 18
10471.001 16
10471.487 19
10471.973 18
10472.459 12
10472.945 12
10473.431 13
10473.917 8
10474.403 15
10474.889 8
10475.375 6
10475.861 7
10476.347 6
10476.833 13
10477.319 15
10477.805 18
10478.291 15
10478.777 8
10479.264 13
10479.750 26
10480.236 20
10480.722 12
10481.208 11
10481.694 20
10482.181 22
10482.667 21
10483.153 18
10483.639 19
10484.126 14
10484.612 3
10485.098 12
10485.584 8
10486.071 5
10486.557 11
10487.043 6
10487.530 9
10488.016 9
10488.502 14
10488.989 11
10489.475 6
10489.962 8
10490.448 10
10490.934 15
10491.421 15
10491.907 11
10492.394 11
10492.880 10
10493.367 8
10493.853 5
10494.340 5
10494.826 5
10495.313 4
10495.799 12
10496.286 9
10496.772 12
10497.259 13
10497.745 13
10498.232 16
10498.718 20
10499.205 20
10499.692 15
10500.178 11
10500.665 7
10501.152 7
10501.638 10
10502.125 13
10502.612 9
10503.098 4
10503.585 7
10504.072 6
10504.558 13
10505.045 9
10505.532 6
10506.019 7
10506.505 6
10506.992 8
10507.479 6
10507.966 10
10508.453 11
10508.939 2
10509.426 5
10509.913 10
10510.400 6
10510.887 7
10511.374 5
10511.861 7
10512.348 15
10512.835 8
10513.321 7
10513.808 8
10514.295 9
10514.782 8
10515.269 4
10515.756 5
10516.243 7
10516.730 6
10517.217 4
10517.704 3
10518.191 4
10518.678 5
10519.165 8
10519.653 5
10520.140 6
10520.627 14
10521.114 18
10521.601 14
10522.088 7
10522.575 8
10523.062 12
10523.550 15
10524.037 10
10524.524 4
10525.011 11
10525.498 10
10525.986 8
10526.473 6
10526.960 12
10527.447 22
10527.935 12
10528.422 7
10528.909 15
10529.396 6
10529.884 7
10530.371 12
10530.858 15
10531.346 11
10531.833 7
10532.321 9
10532.808 10
10533.295 6
10533.783 10
10534.270 11
10534.758 11
10535.245 15
10535.732 12
10536.220 15
10536.707 15
10537.195 17
10537.682 22
10538.170 19
10538.657 10
10539.145 7
10539.632 12
10540.120 10
10540.608 6
10541.095 4
10541.583 10
10542.070 5
10542.558 5
10543.046 10
10543.533 7
10544.021 2
10544.509 8
10544.996 12
10545.484 12
10545.972 17
10546.459 13
10546.947 9
10547.435 5
10547.922 3
10548.410 3
10548.898 5
10549.386 6
10549.873 7
10550.361 14
10550.849 11
10551.337 15
10551.825 7
10552.313 11
10552.800 11
10553.288 5
10553.776 4
10554.264 10
10554.752 12
10555.240 8
10555.728 9
10556.216 12
10556.704 6
10557.192 5
10557.679 5
10558.167 12
10558.655 15
10559.143 14
10559.631 22
10560.119 18
10560.607 6
10561.096 7
10561.584 7
10562.072 7
10562.560 8
10563.048 11
10563.536 6
10564.024 3
10564.512 2
10565.000 2
10565.488 8
10565.977 10
10566.465 11
10566.953 11
10567.441 8
10567.929 10
10568.417 17
10568.906 12
10569.394 8
10569.882 7
10570.370 5
10570.859 1
10571.347 9
10571.835 14
10572.324 7
10572.812 5
10573.300 9
10573.788 12
10574.277 8
10574.765 13
10575.254 15
10575.742 14
10576.230 9
10576.719 7
10577.207 4
10577.696 6
10578.184 6
10578.672 12
10579.161 7
10579.649 7
10580.138 5
10580.626 5
10581.115 7
10581.603 5
10582.092 6
10582.580 8
10583.069 9
10583.558 12
10584.046 10
10584.535 7
10585.023 8
10585.512 9
10586.000 13
10586.489 12
10586.978 18
10587.466 12
10587.955 6
10588.444 11
10588.932 9
10589.421 3
10589.910 6
10590.399 10
10590.887 21
10591.376 24
10591.865 15
10592.354 13
10592.842 20
10593.331 13
10593.820 9
10594.309 10
10594.798 12
10595.286 10
10595.775 15
10596.264 6
10596.753 5
10597.242 8
10597.731 11
10598.220 7
10598.708 6
10599.197 10
10599.686 11
10600.175 4
10600.664 7
10601.153 9
10601.642 12
10602.131 6
10602.620 10
10603.109 9
10603.598 4
10604.087 6
10604.576 6
10605.065 7
10605.554 4
10606.043 9
10606.533 4
10607.022 4
10607.511 1
10608.000 4
10608.489 3
10608.978 2
10609.467 2
10609.957 6
10610.446 4
10610.935 6
10611.424 10
10611.913 11
10612.403 7
10612.892 8
10613.381 7
10613.870 12
10614.360 8
10614.849 2
10615.338 5
10615.827 11
10616.317 11
10616.806 4
10617.295 8
10617.785 5
10618.274 7
10618.763 5
10619.253 6
10619.742 6
10620.232 8
10620.721 12
10621.211 8
10621.700 3
10622.189 5
10622.679 8
10623.168 6
10623.658 14
10624.147 10
10624.637 7
10625.126 7
10625.616 8
10626.105 12
10626.595 17
10627.085 15
10627.574 10
10628.064 12
10628.553 8
10629.043 11
10629.533 8
10630.022 6
10630.512 16
10631.001 17
10631.491 11
10631.981 7
10632.471 4
10632.960 2
10633.450 3
10633.940 4
10634.429 11
10634.919 15
10635.409 15
10635.899 8
10636.388 5
10636.878 4
10637.368 7
10637.858 11
10638.348 11
10638.838 9
10639.327 8
10639.817 3
10640.307 5
10640.797 1
10641.287 10
10641.777 7
10642.267 7
10642.757 3
10643.247 13
10643.737 11
10644.226 9
10644.716 8
10645.206 6
10645.696 9
10646.186 9
10646.676 6
10647.166 15
10647.657 10
10648.147 9
10648.637 10
10649.127 12
10649.617 16
10650.107 13
10650.597 23
10651.087 22
10651.577 14
10652.067 13
10652.558 14
10653.048 12
10653.538 12
10654.028 9
10654.518 8
10655.008 6
10655.499 8
10655.989 9
10656.479 9
10656.969 9
10657.460 10
10657.950 9
10658.440 12
10658.931 9
10659.421 13
10659.911 9
10660.402 5
10660.892 6
10661.382 5
10661.873 6
10662.363 12
10662.853 10
10663.344 13
10663.834 8
10664.325 9
10664.815 10
10665.305 12
10665.796 18
10666.286 12
10666.777 14
10667.267 9
10667.758 15
10668.248 14
10668.739 14
10669.229 17
10669.720 9
10670.211 6
10670.701 6
10671.192 4
10671.682 13
10672.173 8
10672.664 9
10673.154 7
10673.645 8
10674.135 9
10674.626 13
10675.117 20
10675.607 15
10676.098 6
10676.589 1
10677.080 5
10677.570 13
10678.061 8
10678.552 9
10679.043 9
10679.533 5
10680.024 4
10680.515 4
10681.006 3
10681.497 3
10681.987 6
10682.478 7
10682.969 6
10683.460 11
10683.951 9
10684.442 6
10684.933 4
10685.424 11
10685.914 13
10686.405 7
10686.896 7
10687.387 5
10687.878 4
10688.369 7
10688.860 4
10689.351 4
10689.842 14
10690.333 9
10690.824 6
10691.315 2
10691.806 3
10692.297 6
10692.789 10
10693.280 6
10693.771 9
10694.262 12
10694.753 13
10695.244 7
10695.735 7
10696.226 10
10696.718 6
10697.209 5
10697.700 5
10698.191 8
10698.682 4
10699.174 8
10699.665 10
10700.156 8
10700.647 6
10701.139 5
10701.630 8
10702.121 8
10702.613 4
10703.104 9
10703.595 11
10704.087 13
10704.578 4
10705.069 6
10705.561 9
10706.052 10
10706.543 7
10707.035 14
10707.526 9
10708.018 5
10708.509 2
10709.001 10
10709.492 9
10709.984 6
10710.475 6
10710.966 5
10711.458 1
10711.950 11
10712.441 6
10712.933 5
10713.424 5
10713.916 5
10714.407 7
10714.899 7
10715.390 9
10715.882 3
10716.374 5
10716.865 6
10717.357 9
10717.849 10
10718.340 7
10718.832 4
10719.324 4
10719.815 7
10720.307 6
10720.799 7
10721.291 4
10721.782 10
10722.274 14
10722.766 6
10723.258 8
10723.749 8
10724.241 7
10724.733 4
10725.225 6
10725.717 2
10726.209 2
10726.700 8
10727.192 13
10727.684 8
10728.176 4
10728.668 6
10729.160 6
10729.652 7
10730.144 2
10730.636 5
10731.128 7
10731.620 8
10732.112 13
10732.604 13
10733.096 11
10733.588 5
10734.080 12
10734.572 5
10735.064 5
10735.556 9
10736.048 8
10736.540 5
10737.032 3
10737.524 4
10738.016 11
10738.508 6
10739.001 6
10739.493 7
10739.985 6
10740.477 5
10740.969 6
10741.461 11
10741.954 7
10742.446 3
10742.938 2
10743.430 6
10743.923 6
10744.415 8
10744.907 3
10745.399 1
10745.892 4
10746.384 4
10746.876 15
10747.369 11
10747.861 5
10748.353 9
10748.846 6
10749.338 3
10749.831 3
10750.323 11
10750.815 8
10751.308 3
10751.800 3
10752.293 3
10752.785 4
10753.278 4
10753.770 10
10754.263 5
10754.755 4
10755.248 4
10755.740 2
10756.233 3
10756.725 2
10757.218 9
10757.710 6
10758.203 6
10758.696 6
10759.188 3
10759.681 6
10760.173 6
10760.666 7
10761.159 8
10761.651 2
10762.144 3
10762.637 7
10763.129 5
10763.622 6
10764.115 5
10764.608 2
10765.100 2
10765.593 7
10766.086 4
10766.579 4
10767.071 11
10767.564 4
10768.057 3
10768.550 3
10769.043 2
10769.536 5
10770.028 7
10770.521 4
10771.014 2
10771.507 2
10772.000 2
10772.493 2
10772.986 0
10773.479 5
10773.972 5
10774.465 4
10774.958 1
10775.451 2
10775.944 4
10776.437 5
10776.930 5
10777.423 7
10777.916 4
10778.409 7
10778.902 3
10779.395 1
10779.888 2
10780.381 8
10780.874 7
10781.367 5
10781.860 6
10782.353 9
10782.847 12
10783.340 7
10783.833 2
10784.326 3
10784.819 7
10785.313 5
10785.806 5
10786.299 8
10786.792 6
10787.285 2
10787.779 1
10788.272 3
10788.765 5
10789.259 4
10789.752 3
10790.245 3
10790.739 1
10791.232 4
10791.725 7
10792.219 5
10792.712 7
10793.205 9
10793.699 18
10794.192 12
10794.686 9
10795.179 9
10795.672 2
10796.166 7
10796.659 7
10797.153 8
10797.646 10
10798.140 8
10798.633 4
10799.127 8
10799.620 1
10800.114 3
10800.608 9
10801.101 4
10801.595 4
10802.088 2
10802.582 2
10803.075 4
10803.569 3
10804.063 3
10804.556 4
10805.050 6
10805.544 2
10806.037 2
10806.531 6
10807.025 8
10807.519 9
10808.012 14
10808.506 9
10809.000 3
10809.493 6
10809.987 3
10810.481 13
10810.975 7
10811.469 4
10811.962 2
10812.456 6
10812.950 2
10813.444 0
10813.938 7
10814.432 14
10814.926 11
10815.419 10
10815.913 5
10816.407 6
10816.901 1
10817.395 5
10817.889 6
10818.383 1
10818.877 1
10819.371 2
10819.865 4
10820.359 3
10820.853 3
10821.347 5
10821.841 3
10822.335 6
10822.829 7
10823.323 13
10823.817 11
10824.312 11
10824.806 11
10825.300 12
10825.794 9
10826.288 6
10826.782 4
10827.276 6
10827.771 3
10828.265 7
10828.759 9
10829.253 6
10829.747 9
10830.242 5
10830.736 6
10831.230 2
10831.724 1
10832.219 0
10832.713 0
10833.207 6
10833.702 13
10834.196 8
10834.690 12
10835.185 7
10835.679 11
10836.173 8
10836.668 3
10837.162 6
10837.657 2
10838.151 7
10838.645 7
10839.140 4
10839.634 8
10840.129 8
10840.623 12
10841.118 12
10841.612 10
10842.107 8
10842.601 5
10843.096 7
10843.590 7
10844.085 8
10844.579 9
10845.074 9
10845.569 5
10846.063 5
10846.558 5
10847.052 1
10847.547 5
10848.042 8
10848.536 4
10849.031 1
10849.526 1
10850.020 2
10850.515 3
10851.010 2
10851.504 3
10851.999 4
10852.494 5
10852.989 6
10853.483 5
10853.978 3
10854.473 8
10854.968 3
10855.463 6
10855.957 8
10856.452 6
10856.947 13
10857.442 19
10857.937 15
10858.432 10
10858.927 9
10859.421 12
10859.916 13
10860.411 5
10860.906 3
10861.401 2
10861.896 3
10862.391 2
10862.886 0
10863.381 2
10863.876 9
10864.371 14
10864.866 8
10865.361 8
10865.856 3
10866.351 2
10866.846 2
10867.341 2
10867.837 1
10868.332 3
10868.827 2
10869.322 5
10869.817 4
10870.312 2
10870.807 1
10871.303 3
10871.798 3
10872.293 4
10872.788 6
10873.283 9
10873.779 7
10874.274 2
10874.769 3
10875.264 8
10875.760 7
10876.255 12
10876.750 11
10877.245 8
10877.741 2
10878.236 3
10878.731 3
10879.227 8
10879.722 7
10880.218 4
10880.713 4
10881.208 2
10881.704 3
10882.199 4
10882.695 7
10883.190 6
10883.686 4
10884.181 2
10884.676 3
10885.172 3
10885.667 6
10886.163 5
10886.659 4
10887.154 8
10887.650 4
10888.145 5
10888.641 1
10889.136 0
10889.632 9
10890.128 8
10890.623 5
10891.119 8
10891.614 8
10892.110 6
10892.606 2
10893.101 2
10893.597 5
10894.093 5
10894.588 3
10895.084 4
10895.580 1
10896.076 5
10896.571 7
10897.067 1
10897.563 2
10898.059 0
10898.554 0
10899.050 1
10899.546 2
10900.042 0
10900.538 1
10901.034 4
10901.529 5
10902.025 0
10902.521 8
10903.017 13
10903.513 5
10904.009 4
10904.505 4
10905.001 3
10905.497 6
10905.993 3
10906.489 3
10906.985 1
10907.481 1
10907.977 5
10908.473 7
10908.969 9
10909.465 6
10909.961 3
10910.457 7
10910.953 5
10911.449 5
10911.945 3
10912.441 3
10912.937 1
10913.434 6
10913.930 4
10914.426 2
10914.922 1
10915.418 2
10915.914 2
10916.411 2
10916.907 3
10917.403 6
10917.899 9
10918.396 9
10918.892 4
10919.388 3
10919.884 2
10920.381 3
10920.877 7
10921.373 10
10921.870 10
10922.366 4
10922.862 2
10923.359 3
10923.855 3
10924.351 2
10924.848 6
10925.344 8
10925.841 5
10926.337 4
10926.834 6
10927.330 10
10927.826 4
10928.323 8
10928.819 7
10929.316 11
10929.812 7
10930.309 4
10930.805 4
10931.302 5
10931.799 4
10932.295 8
10932.792 5
10933.288 8
10933.785 5
10934.281 2
10934.778 5
10935.275 3
10935.771 4
10936.268 2
10936.765 3
10937.261 7
10937.758 4
10938.255 7
10938.751 5
10939.248 2
10939.745 6
10940.242 13
10940.738 12
10941.235 8
10941.732 8
10942.229 12
10942.726 7
10943.222 7
10943.719 2
10944.216 7
10944.713 4
10945.210 2
10945.707 5
10946.203 3
10946.700 1
10947.197 3
10947.694 8
10948.191 11
10948.688 7
10949.185 3
10949.682 2
10950.179 4
10950.676 3
10951.173 5
10951.670 5
10952.167 5
10952.664 4
10953.161 12
10953.658 12
10954.155 8
10954.652 7
10955.149 18
10955.646 12
10956.143 9
10956.641 8
10957.138 14
10957.635 10
10958.132 6
10958.629 4
10959.126 4
10959.624 8
10960.121 9
10960.618 6
10961.115 3
10961.612 1
10962.110 14
10962.607 10
10963.104 4
10963.601 4
10964.099 7
10964.596 4
10965.093 2
10965.591 5
10966.088 9
10966.585 10
10967.083 7
10967.580 4
10968.077 3
10968.575 8
10969.072 4
10969.570 4
10970.067 6
10970.564 9
10971.062 6
10971.559 8
10972.057 8
10972.554 3
10973.052 4
10973.549 6
10974.047 8
10974.544 3
10975.042 2
10975.539 2
10976.037 6
10976.535 9
10977.032 7
10977.530 2
10978.027 1
10978.525 2
10979.023 4
10979.520 3
10980.018 8
10980.516 6
10981.013 4
10981.511 4
10982.009 2
10982.506 1
10983.004 0
10983.502 0
10984.000 5
10984.497 4
10984.995 9
10985.493 10
10985.991 8
10986.488 5
10986.986 5
10987.484 2
10987.982 3
10988.480 4
10988.978 6
10989.475 10
10989.973 12
10990.471 7
10990.969 5
10991.467 5
10991.965 4
10992.463 6
10992.961 2
10993.459 8
10993.957 3
10994.455 8
10994.953 9
10995.451 11
10995.949 5
10996.447 1
10996.945 4
10997.443 5
10997.941 3
10998.439 7
10998.937 6
10999.435 3
10999.933 5
11000.431 4
11000.929 7
11001.428 6
11001.926 4
11002.424 9
11002.922 9
11003.420 6
11003.918 14
11004.417 14
11004.915 11
11005.413 5
11005.911 4
11006.410 1
11006.908 6
11007.406 8
11007.904 4
11008.403 3
11008.901 2
11009.399 0
11009.898 3
11010.396 2
11010.894 5
11011.393 5
11011.891 3
11012.389 2
11012.888 7
11013.386 7
11013.885 5
11014.383 9
11014.881 5
11015.380 2
11015.878 2
11016.377 4
11016.875 1
11017.374 1
11017.872 4
11018.371 0
11018.869 1
11019.368 3
11019.867 3
11020.365 2
11020.864 6
11021.362 6
11021.861 2
11022.359 1
11022.858 3
11023.357 6
11023.855 5
11024.354 4
11024.853 2
11025.351 3
11025.850 2
11026.349 9
11026.847 6
11027.346 8
11027.845 3
11028.344 4
11028.842 6
11029.341 6
11029.840 3
11030.339 7
11030.838 6
11031.336 7
11031.835 8
11032.334 4
11032.833 2
11033.332 0
11033.831 6
11034.330 5
11034.828 14
11035.327 9
11035.826 5
11036.325 4
11036.824 1
11037.323 8
11037.822 9
11038.321 6
11038.820 3
11039.319 1
11039.818 6
11040.317 3
11040.816 6
11041.315 8
11041.814 2
11042.313 2
11042.812 2
11043.311 2
11043.810 2
11044.310 1
11044.809 3
11045.308 2
11045.807 2
11046.306 1
11046.805 2
11047.304 6
11047.804 2
11048.303 2
11048.802 3
11049.301 3
11049.800 2
11050.300 4
11050.799 3
11051.298 6
11051.798 7
11052.297 6
11052.796 12
11053.295 9
11053.795 5
11054.294 3
11054.793 1
11055.293 1
11055.792 5
11056.292 8
11056.791 3
11057.290 2
11057.790 5
11058.289 2
11058.789 0
11059.288 1
11059.788 3
11060.287 6
11060.786 4
11061.286 8
11061.785 7
11062.285 5
11062.785 7
11063.284 4
11063.784 5
11064.283 4
11064.783 4
11065.282 4
11065.782 4
11066.282 6
11066.781 5
11067.281 7
11067.780 4
11068.280 2
11068.780 5
11069.279 3
11069.779 7
11070.279 3
11070.778 4
11071.278 6
11071.778 4
11072.278 8
11072.777 6
11073.277 4
11073.777 3
11074.277 1
11074.777 2
11075.276 0
11075.776 4
11076.276 5
11076.776 0
11077.276 1
11077.776 5
11078.275 5
11078.775 4
11079.275 2
11079.775 5
11080.275 6
11080.775 4
11081.275 8
11081.775 6
11082.275 3
11082.775 6
11083.275 6
11083.775 6
11084.275 3
11084.775 7
11085.275 8
11085.775 9
11086.275 5
11086.775 3
11087.275 2
11087.775 3
11088.275 1
11088.775 3
11089.276 0
11089.776 2
11090.276 2
11090.776 0
11091.276 1
11091.776 3
11092.277 2
11092.777 3
11093.277 3
11093.777 3
11094.277 3
11094.778 5
11095.278 2
11095.778 3
11096.279 4
11096.779 6
11097.279 4
11097.779 5
11098.280 7
11098.780 4
11099.281 3
11099.781 4
11100.281 3
11100.782 0
11101.282 8
11101.782 9
11102.283 7
11102.783 17
11103.284 26
11103.784 13
11104.285 8
11104.785 7
11105.286 7
11105.786 7
11106.287 7
11106.787 5
11107.288 5
11107.788 6
11108.289 4
11108.789 1
11109.290 3
11109.791 5
11110.291 2
11110.792 3
11111.292 4
11111.793 4
11112.294 5
11112.794 2
11113.295 2
11113.796 2
11114.296 8
11114.797 6
11115.298 3
11115.798 3
11116.299 3
11116.800 3
11117.301 9
11117.801 8
11118.302 6
11118.803 2
11119.304 0
11119.805 4
11120.306 4
11120.806 3
11121.307 1
11121.808 3
11122.309 2
11122.810 1
11123.311 1
11123.812 0
11124.313 4
11124.813 0
11125.314 1
11125.815 2
11126.316 4
11126.817 4
11127.318 1
11127.819 8
11128.320 4
11128.821 5
11129.322 3
11129.823 1
11130.324 1
11130.825 0
11131.327 1
11131.828 1
11132.329 3
11132.830 1
11133.331 0
11133.832 5
11134.333 6
11134.834 1
11135.336 0
11135.837 1
11136.338 10
11136.839 7
11137.340 3
11137.842 1
11138.343 2
11138.844 2
11139.345 5
11139.847 5
11140.348 7
11140.849 8
11141.350 5
11141.852 6
11142.353 6
11142.854 7
11143.356 4
11143.857 1
11144.359 5
11144.860 6
11145.361 2
11145.863 1
11146.364 6
11146.866 2
11147.367 2
11147.868 4
11148.370 4
11148.871 3
11149.373 4
11149.874 8
11150.376 6
11150.877 5
11151.379 4
11151.880 4
11152.382 1
11152.884 2
11153.385 1
11153.887 1
11154.388 3
11154.890 1
11155.392 1
11155.893 1
11156.395 2
11156.896 4
11157.398 2
11157.900 5
11158.401 9
11158.903 3
11159.405 0
11159.907 2
11160.408 2
11160.910 6
11161.412 6
11161.914 1
11162.415 3
11162.917 3
11163.419 2
11163.921 4
11164.423 2
11164.924 1
11165.426 0
11165.928 3
11166.430 5
11166.932 2
11167.434 0
11167.936 3
11168.438 4
11168.940 3
11169.441 1
11169.943 1
11170.445 0
11170.947 3
11171.449 3
11171.951 4
11172.453 3
11172.955 3
11173.457 0
11173.959 4
11174.461 2
11174.963 2
11175.466 4
11175.968 5
11176.470 5
11176.972 4
11177.474 4
11177.976 4
11178.478 9
11178.980 12
11179.483 9
11179.985 6
11180.487 4
11180.989 7
11181.491 2
11181.994 1
11182.496 2
11182.998 1
11183.500 2
11184.002 2
11184.505 2
11185.007 0
11185.509 1
11186.012 2
11186.514 0
11187.016 3
11187.519 4
11188.021 2
11188.523 3
11189.026 2
11189.528 3
11190.031 4
11190.533 3
11191.035 2
11191.538 2
11192.040 1
11192.543 0
11193.045 2
11193.548 1
11194.050 1
11194.553 2
11195.055 1
11195.558 2
11196.060 3
11196.563 2
11197.065 4
11197.568 4
11198.070 1
11198.573 2
11199.076 4
11199.578 2
11200.081 6
11200.584 3
11201.086 3
11201.589 4
11202.092 2
11202.594 3
11203.097 1
11203.600 1
11204.102 1
11204.605 4
11205.108 1
11205.611 4
11206.113 0
11206.616 5
11207.119 5
11207.622 2
11208.124 1
11208.627 0
11209.130 0
11209.633 3
11210.136 3
11210.639 0
11211.142 3
11211.644 2
11212.147 2
11212.650 1
11213.153 4
11213.656 8
11214.159 4
11214.662 10
11215.165 11
11215.668 6
11216.171 8
11216.674 2
11217.177 4
11217.680 4
11218.183 4
11218.686 3
11219.189 1
11219.692 5
11220.195 4
11220.698 4
11221.201 4
11221.704 5
11222.208 1
11222.711 3
11223.214 3
11223.717 5
11224.220 4
11224.723 8
11225.227 7
11225.730 7
11226.233 5
11226.736 0
11227.239 1
11227.743 2
11228.246 5
11228.749 7
11229.253 5
11229.756 4
11230.259 2
11230.762 2
11231.266 3
11231.769 3
11232.272 3
11232.776 4
11233.279 4
11233.783 5
11234.286 1
11234.789 1
11235.293 2
11235.796 0
11236.300 4
11236.803 3
11237.307 1
11237.810 10
11238.314 5
11238.817 0
11239.321 2
11239.824 3
11240.328 2
11240.831 1
11241.335 3
11241.838 1
11242.342 6
11242.845 3
11243.349 3
11243.853 2
11244.356 2
11244.860 1
11245.363 1
11245.867 2
11246.371 2
11246.874 0
11247.378 2
11247.882 9
11248.386 10
11248.889 7
11249.393 8
11249.897 7
11250.401 4
11250.904 2
11251.408 4
11251.912 1
11252.416 7
11252.919 6
11253.423 2
11253.927 0
11254.431 3
11254.935 3
11255.439 2
11255.943 6
11256.446 1
11256.950 3
11257.454 4
11257.958 5
11258.462 2
11258.966 0
11259.470 1
11259.974 2
11260.478 7
11260.982 5
11261.486 3
11261.990 0
11262.494 1
11262.998 3
11263.502 5
11264.006 6
11264.510 3
11265.014 1
11265.518 3
11266.023 3
11266.527 2
11267.031 3
11267.535 2
11268.039 4
11268.543 3
11269.047 1
11269.552 1
11270.056 6
11270.560 4
11271.064 1
11271.569 6
11272.073 5
11272.577 9
11273.081 9
11273.586 2
11274.090 11
11274.594 8
11275.098 7
11275.603 4
11276.107 2
11276.611 0
11277.116 1
11277.620 3
11278.125 3
11278.629 5
11279.133 4
11279.638 3
11280.142 4
11280.647 1
11281.151 2
11281.656 10
11282.160 19
11282.664 11
11283.169 11
11283.673 7
11284.178 6
11284.682 5
11285.187 4
11285.692 7
11286.196 6
11286.701 4
11287.205 4
11287.710 6
11288.214 3
11288.719 8
11289.224 6
11289.728 1
11290.233 2
11290.738 1
11291.242 5
11291.747 5
11292.252 6
11292.756 5
11293.261 3
11293.766 4
11294.271 11
11294.775 8
11295.280 9
11295.785 1
11296.290 2
11296.794 1
11297.299 1
11297.804 5
11298.309 2
11298.814 2
11299.319 5
11299.824 3
11300.328 1
11300.833 1
11301.338 0
11301.843 1
11302.348 3
11302.853 1
11303.358 2
11303.863 2
11304.368 2
11304.873 6
11305.378 3
11305.883 5
11306.388 5
11306.893 3
11307.398 2
11307.903 2
11308.408 5
11308.913 5
11309.418 3
11309.923 1
11310.428 3
11310.933 3
11311.439 0
11311.944 2
11312.449 3
11312.954 1
11313.459 0
11313.964 4
11314.469 4
11314.975 4
11315.480 2
11315.985 0
11316.490 2
11316.996 2
11317.501 5
11318.006 4
11318.511 4
11319.017 4
11319.522 1
11320.027 1
11320.533 5
11321.038 6
11321.543 2
11322.049 4
11322.554 4
11323.059 4
11323.565 5
11324.070 3
11324.576 4
11325.081 2
11325.587 2
11326.092 0
11326.598 1
11327.103 1
11327.608 5
11328.114 3
11328.619 3
11329.125 3
11329.631 1
11330.136 0
11330.642 0
11331.147 8
11331.653 10
11332.158 11
11332.664 4
11333.170 1
11333.675 6
11334.181 2
11334.686 5
11335.192 2
11335.698 0
11336.203 4
11336.709 3
11337.215 3
11337.721 0
11338.226 4
11338.732 1
11339.238 3
11339.744 3
11340.249 4
11340.755 2
11341.261 0
11341.767 1
11342.272 2
11342.778 2
11343.284 1
11343.790 0
11344.296 1
11344.802 3
11345.308 4
11345.814 0
11346.319 5
11346.825 2
11347.331 7
11347.837 5
11348.343 5
11348.849 3
11349.355 2
11349.861 0
11350.367 2
11350.873 1
11351.379 0
11351.885 4
11352.391 9
11352.897 5
11353.403 7
11353.909 6
11354.415 2
11354.922 4
11355.428 6
11355.934 6
11356.440 2
11356.946 1
11357.452 1
11357.958 1
11358.465 2
11358.971 2
11359.477 6
11359.983 1
11360.489 0
11360.996 1
11361.502 0
11362.008 3
11362.514 2
11363.021 1
11363.527 1
11364.033 6
11364.540 2
11365.046 0
11365.552 0
11366.059 0
11366.565 3
11367.071 3
11367.578 1
11368.084 3
11368.590 5
11369.097 4
11369.603 3
11370.110 4
11370.616 1
11371.123 2
11371.629 7
11372.136 5
11372.642 4
11373.149 2
11373.655 4
11374.162 8
11374.668 3
11375.175 2
11375.681 0
11376.188 2
11376.694 2
11377.201 3
11377.708 2
11378.214 0
11378.721 6
11379.227 1
11379.734 2
11380.241 6
11380.747 3
11381.254 4
11381.761 0
11382.268 1
11382.774 2
11383.281 0
11383.788 0
11384.295 0
11384.801 1
11385.308 0
11385.815 0
11386.322 4
11386.828 7
11387.335 8
11387.842 8
11388.349 5
11388.856 1
11389.363 1
11389.870 2
11390.376 5
11390.883 1
11391.390 3
11391.897 0
11392.404 1
11392.911 3
11393.418 3
11393.925 6
11394.432 4
11394.939 4
11395.446 3
11395.953 0
11396.460 1
11396.967 1
11397.474 3
11397.981 2
11398.488 3
11398.995 1
11399.502 5
11400.009 4
11400.517 3
11401.024 3
11401.531 2
11402.038 3
11402.545 3
11403.052 3
11403.560 2
11404.067 3
11404.574 2
11405.081 1
11405.588 8
11406.096 4
11406.603 1
11407.110 1
11407.617 1
11408.125 0
11408.632 9
11409.139 5
11409.647 2
11410.154 5
11410.661 2
11411.169 5
11411.676 3
11412.183 1
11412.691 4
11413.198 1
11413.706 3
11414.213 7
11414.720 2
11415.228 3
11415.735 7
11416.243 5
11416.750 1
11417.258 5
11417.765 1
11418.273 2
11418.780 1
11419.288 2
11419.795 2
11420.303 4
11420.810 3
11421.318 5
11421.826 6
11422.333 1
11422.841 1
11423.348 0
11423.856 1
11424.364 10
11424.871 7
11425.379 5
11425.887 3
11426.394 3
11426.902 0
11427.410 2
11427.918 6
11428.425 5
11428.933 3
11429.441 4
11429.949 0
11430.456 3
11430.964 6
11431.472 5
11431.980 4
11432.488 8
11432.995 9
11433.503 8
11434.011 9
11434.519 3
11435.027 1
11435.535 1
11436.043 2
11436.551 2
11437.059 4
11437.567 8
11438.074 11
11438.582 4
11439.090 6
11439.598 1
11440.106 6
11440.614 4
11441.122 3
11441.630 4
11442.138 6
11442.647 5
11443.155 3
11443.663 4
11444.171 4
11444.679 6
11445.187 9
11445.695 9
11446.203 4
11446.711 3
11447.220 2
11447.728 6
11448.236 5
11448.744 3
11449.252 7
11449.760 13
11450.269 5
11450.777 7
11451.285 10
11451.793 6
11452.302 4
11452.810 2
11453.318 0
11453.827 3
11454.335 3
11454.843 3
11455.352 3
11455.860 5
11456.368 5
11456.877 10
11457.385 4
11457.893 1
11458.402 4
11458.910 3
11459.419 3
11459.927 5
11460.436 1
11460.944 1
11461.452 5
11461.961 3
11462.469 0
11462.978 2
11463.486 0
11463.995 1
11464.504 4
11465.012 4
11465.521 4
11466.029 2
11466.538 4
11467.046 4
11467.555 2
11468.064 2
11468.572 3
11469.081 2
11469.590 6
11470.098 6
11470.607 6
11471.116 6
11471.624 3
11472.133 9
11472.642 12
11473.150 8
11473.659 6
11474.168 4
11474.677 2
11475.186 6
11475.694 4
11476.203 4
11476.712 2
11477.221 4
11477.730 4
11478.238 3
11478.747 5
11479.256 6
11479.765 6
11480.274 2
11480.783 8
11481.292 7
11481.801 2
11482.310 6
11482.819 5
11483.327 5
11483.836 6
11484.345 5
11484.854 3
11485.363 4
11485.872 1
11486.381 0
11486.891 3
11487.400 3
11487.909 1
11488.418 1
11488.927 2
11489.436 1
11489.945 1
11490.454 3
11490.963 6
11491.472 4
11491.982 2
11492.491 2
11493.000 3
11493.509 7
11494.018 8
11494.527 3
11495.037 0
11495.546 2
11496.055 3
11496.564 3
11497.074 3
11497.583 5
11498.092 2
11498.602 0
11499.111 0
11499.620 0
11500.129 3
11500.639 1
11501.148 2
11501.658 3
11502.167 2
11502.676 2
11503.186 1
11503.695 1
11504.205 7
11504.714 8
11505.223 5
11505.733 10
11506.242 6
11506.752 2
11507.261 5
11507.771 7
11508.280 5
11508.790 10
11509.299 5
11509.809 1
11510.318 1
11510.828 0
11511.338 5
11511.847 10
11512.357 2
11512.866 10
11513.376 7
11513.886 2
11514.395 1
11514.905 1
11515.415 4
11515.924 4
11516.434 13
11516.944 12
11517.453 9
11517.963 11
11518.473 4
11518.983 10
11519.492 14
11520.002 11
11520.512 10
11521.022 8
11521.532 11
11522.041 14
11522.551 21
11523.061 23
11523.571 30
11524.081 26
11524.591 30
11525.101 23
11525.610 26
11526.120 21
11526.630 30
11527.140 32
11527.650 29
11528.160 28
11528.670 26
11529.180 23
11529.690 22
11530.200 18
11530.710 27
11531.220 38
11531.730 37
11532.240 25
11532.750 17
11533.260 17
11533.770 18
11534.280 13
11534.791 11
11535.301 8
11535.811 8
11536.321 5
11536.831 4
11537.341 2
11537.851 1
11538.362 2
11538.872 5
11539.382 3
11539.892 1
11540.402 3
11540.913 2
11541.423 4
11541.933 1
11542.443 1
11542.954 1
11543.464 4
11543.974 0
11544.485 1
11544.995 2
11545.505 2
11546.016 3
11546.526 6
11547.036 3
11547.547 2
11548.057 3
11548.568 5
11549.078 5
11549.588 0
11550.099 0
11550.609 0
11551.120 1
11551.630 0
11552.141 0
11552.651 4
11553.162 6
11553.672 4
11554.183 1
11554.693 6
11555.204 7
11555.714 2
11556.225 2
11556.736 7
11557.246 4
11557.757 2
11558.267 2
11558.778 1
11559.289 0
11559.799 2
11560.310 7
11560.821 12
11561.331 5
11561.842 2
11562.353 3
11562.864 2
11563.374 1
11563.885 1
11564.396 2
11564.907 7
11565.417 2
11565.928 6
11566.439 5
11566.950 1
11567.461 7
11567.971 5
11568.482 4
11568.993 0
11569.504 5
11570.015 5
11570.526 4
11571.037 0
11571.548 4
11572.058 2
11572.569 0
11573.080 6
11573.591 7
11574.102 5
11574.613 4
11575.124 5
11575.635 6
11576.146 8
11576.657 1
11577.168 3
11577.679 4
11578.190 3
11578.702 2
11579.213 3
11579.724 1
11580.235 0
11580.746 0
11581.257 1
11581.768 3
11582.279 3
11582.791 3
11583.302 2
11583.813 4
11584.324 4
11584.835 4
11585.347 2
11585.858 5
11586.369 2
11586.880 6
11587.392 2
11587.903 4
11588.414 2
11588.925 0
11589.437 5
11589.948 3
11590.459 3
11590.971 3
11591.482 0
11591.993 0
11592.505 3
11593.016 0
11593.528 1
11594.039 3
11594.550 2
11595.062 4
11595.573 4
11596.085 4
11596.596 3
11597.108 7
11597.619 5
11598.131 2
11598.642 4
11599.154 3
11599.665 8
11600.177 3
11600.688 2
11601.200 1
11601.712 1
11602.223 1
11602.735 5
11603.246 6
11603.758 3
11604.270 2
11604.781 5
11605.293 6
11605.805 4
11606.316 3
11606.828 5
11607.340 3
11607.851 2
11608.363 5
11608.875 4
11609.387 3
11609.898 2
11610.410 4
11610.922 11
11611.434 13
11611.946 15
11612.457 10
11612.969 5
11613.481 1
11613.993 4
11614.505 2
11615.017 3
11615.529 2
11616.040 1
11616.552 2
11617.064 5
11617.576 3
11618.088 1
11618.600 1
11619.112 2
11619.624 1
11620.136 3
11620.648 0
11621.160 2
11621.672 2
11622.184 3
11622.696 2
11623.208 2
11623.720 2
11624.232 3
11624.744 10
11625.257 11
11625.769 5
11626.281 8
11626.793 6
11627.305 2
11627.817 0
11628.329 1
11628.842 5
11629.354 9
11629.866 2
11630.378 2
11630.890 1
11631.403 1
11631.915 1
11632.427 3
11632.939 2
11633.452 1
11633.964 1
11634.476 0
11634.989 2
11635.501 1
11636.013 0
11636.526 1
11637.038 4
11637.550 4
11638.063 3
11638.575 0
11639.088 4
11639.600 4
11640.112 6
11640.625 6
11641.137 9
11641.650 5
11642.162 5
11642.675 8
11643.187 2
11643.700 1
11644.212 1
11644.725 2
11645.237 2
11645.750 3
11646.262 5
11646.775 0
11647.288 3
11647.800 4
11648.313 3
11648.825 2
11649.338 0
11649.851 3
11650.363 5
11650.876 4
11651.389 0
11651.901 2
11652.414 3
11652.927 7
11653.440 5
11653.952 10
11654.465 8
11654.978 9
11655.491 11
11656.003 6
11656.516 3
11657.029 0
11657.542 5
11658.055 5
11658.567 5
11659.080 11
11659.593 10
11660.106 4
11660.619 2
11661.132 2
11661.645 5
11662.158 5
11662.671 5
11663.184 2
11663.696 9
11664.209 5
11664.722 2
11665.235 0
11665.748 0
11666.261 4
11666.774 7
11667.287 7
11667.800 10
11668.314 16
11668.827 12
11669.340 8
11669.853 7
11670.366 4
11670.879 12
11671.392 14
11671.905 12
11672.418 12
11672.932 4
11673.445 12
11673.958 14
11674.471 12
11674.984 13
11675.497 15
11676.011 17
11676.524 23
11677.037 29
11677.550 32
11678.064 31
11678.577 39
11679.090 40
11679.604 34
11680.117 31
11680.630 28
11681.144 27
11681.657 28
11682.170 36
11682.684 35
11683.197 45
11683.710 58
11684.224 56
11684.737 49
11685.251 48
11685.764 45
11686.278 29
11686.791 29
11687.304 25
11687.818 16
11688.331 7
11688.845 13
11689.358 13
11689.872 12
11690.386 12
11690.899 13
11691.413 10
11691.926 8
11692.440 5
11692.953 4
11693.467 1
11693.981 1
11694.494 4
11695.008 2
11695.522 3
11696.035 2
11696.549 5
11697.063 5
11697.576 11
11698.090 9
11698.604 11
11699.117 7
11699.631 7
11700.145 4
11700.659 8
11701.172 2
11701.686 1
11702.200 3
11702.714 2
11703.228 1
11703.742 3
11704.255 1
11704.769 5
11705.283 2
11705.797 5
11706.311 4
11706.825 5
11707.339 3
11707.853 1
11708.367 1
11708.880 5
11709.394 6
11709.908 6
11710.422 5
11710.936 6
11711.450 3
11711.964 3
11712.478 9
11712.992 8
11713.506 7
11714.021 6
11714.535 5
11715.049 2
11715.563 1
11716.077 3
11716.591 5
11717.105 3
11717.619 2
11718.133 4
11718.648 4
11719.162 4
11719.676 2
11720.190 0
11720.704 1
11721.219 3
11721.733 5
11722.247 3
11722.761 2
11723.276 1
11723.790 1
11724.304 5
11724.818 6
11725.333 4
11725.847 4
11726.361 1
11726.876 3
11727.390 1
11727.904 2
11728.419 1
11728.933 1
11729.448 6
11729.962 3
11730.476 9
11730.991 7
11731.505 9
11732.020 5
11732.534 1
11733.049 1
11733.563 4
11734.078 6
11734.592 3
11735.107 1
11735.621 3
11736.136 4
11736.650 2
11737.165 1
11737.679 0
11738.194 3
11738.709 2
11739.223 1
11739.738 1
11740.253 0
11740.767 3
11741.282 2
11741.797 1
11742.311 3
11742.826 1
11743.341 2
11743.855 8
11744.370 9
11744.885 3
11745.400 2
11745.914 2
11746.429 1
11746.944 2
11747.459 1
11747.973 4
11748.488 7
11749.003 4
11749.518 3
11750.033 3
11750.548 2
11751.063 2
11751.577 0
11752.092 1
11752.607 0
11753.122 4
11753.637 2
11754.152 1
11754.667 3
11755.182 2
11755.697 5
11756.212 1
11756.727 4
11757.242 2
11757.757 1
11758.272 2
11758.787 3
11759.302 4
11759.817 2
11760.332 0
11760.847 2
11761.362 1
11761.877 2
11762.393 9
11762.908 6
11763.423 3
11763.938 4
11764.453 1
11764.968 1
11765.484 1
11765.999 0
11766.514 2
11767.029 7
11767.544 5
11768.060 4
11768.575 3
11769.090 1
11769.606 6
11770.121 6
11770.636 2
11771.151 2
11771.667 3
11772.182 1
11772.697 2
11773.213 1
11773.728 0
11774.244 2
11774.759 3
11775.274 2
11775.790 1
11776.305 3
11776.821 4
11777.336 2
11777.852 2
11778.367 0
11778.883 9
11779.398 6
11779.914 5
11780.429 5
11780.945 0
11781.460 2
11781.976 3
11782.491 3
11783.007 4
11783.522 1
11784.038 1
11784.554 2
11785.069 6
11785.585 6
11786.100 10
11786.616 7
11787.132 3
11787.647 1
11788.163 1
11788.679 4
11789.195 6
11789.710 8
11790.226 2
11790.742 0
11791.258 1
11791.773 0
11792.289 2
11792.805 5
11793.321 14
11793.836 12
11794.352 9
11794.868 5
11795.384 9
11795.900 4
11796.416 2
11796.932 5
11797.447 4
11797.963 0
11798.479 2
11798.995 4
11799.511 7
11800.027 9
11800.543 7
11801.059 3
11801.575 1
11802.091 3
11802.607 2
11803.123 1
11803.639 0
11804.155 1
11804.671 7
11805.187 5
11805.703 3
11806.219 0
11806.735 2
11807.252 3
11807.768 2
11808.284 1
11808.800 0
11809.316 0
11809.832 0
11810.348 2
11810.865 3
11811.381 2
11811.897 3
11812.413 0
11812.929 3
11813.446 2
11813.962 1
11814.478 1
11814.995 1
11815.511 5
11816.027 1
11816.543 1
11817.060 2
11817.576 1
11818.092 2
11818.609 2
11819.125 2
11819.642 3
11820.158 1
11820.674 1
11821.191 0
11821.707 0
11822.224 2
11822.740 3
11823.256 1
11823.773 3
11824.289 1
11824.806 2
11825.322 0
11825.839 2
11826.355 0
11826.872 1
11827.389 2
11827.905 7
11828.422 8
11828.938 4
11829.455 3
11829.971 6
11830.488 2
11831.005 1
11831.521 5
11832.038 7
11832.555 5
11833.071 6
11833.588 4
11834.105 5
11834.621 4
11835.138 1
11835.655 2
11836.172 2
11836.688 0
11837.205 0
11837.722 3
11838.239 2
11838.755 5
11839.272 6
11839.789 2
11840.306 2
11840.823 0
11841.340 2
11841.856 1
11842.373 4
11842.890 7
11843.407 4
11843.924 5
11844.441 1
11844.958 1
11845.475 4
11845.992 1
11846.509 3
11847.026 1
11847.543 3
11848.060 4
11848.577 8
11849.094 5
11849.611 3
11850.128 2
11850.645 4
11851.162 3
11851.679 6
11852.196 8
11852.713 9
11853.230 5
11853.747 1
11854.265 0
11854.782 3
11855.299 8
11855.816 4
11856.333 2
11856.850 2
11857.368 1
11857.885 3
11858.402 3
11858.919 4
11859.437 2
11859.954 1
11860.471 3
11860.988 5
11861.506 1
11862.023 0
11862.540 5
11863.058 3
11863.575 0
11864.092 0
11864.610 1
11865.127 3
11865.644 4
11866.162 1
11866.679 4
11867.197 0
11867.714 2
11868.232 1
11868.749 2
11869.266 0
11869.784 4
11870.301 1
11870.819 1
11871.336 3
11871.854 7
11872.372 6
11872.889 6
11873.407 4
11873.924 2
11874.442 1
11874.959 3
11875.477 1
11875.995 0
11876.512 0
11877.030 0
11877.547 1
11878.065 4
11878.583 2
11879.100 1
11879.618 2
11880.136 2
11880.654 1
11881.171 2
11881.689 4
11882.207 5
11882.725 3
11883.242 2
11883.760 1
11884.278 1
11884.796 1
11885.313 6
11885.831 4
11886.349 2
11886.867 1
11887.385 2
11887.903 1
11888.421 2
11888.939 3
11889.456 9
11889.974 8
11890.492 4
11891.010 5
11891.528 3
11892.046 2
11892.564 4
11893.082 4
11893.600 5
11894.118 2
11894.636 3
11895.154 6
11895.672 1
11896.190 0
11896.708 4
11897.226 4
11897.744 0
11898.263 7
11898.781 6
11899.299 4
11899.817 3
11900.335 4
11900.853 1
11901.371 2
11901.890 1
11902.408 0
11902.926 2
11903.444 3
11903.962 4
11904.481 1
11904.999 0
11905.517 2
11906.035 1
11906.554 1
11907.072 3
11907.590 7
11908.109 4
11908.627 2
11909.145 4
11909.664 3
11910.182 2
11910.700 3
11911.219 6
11911.737 1
11912.255 2
11912.774 2
11913.292 0
11913.811 0
11914.329 1
11914.848 5
11915.366 3
11915.885 2
11916.403 1
11916.922 2
11917.440 2
11917.959 2
11918.477 7
11918.996 6
11919.514 8
11920.033 6
11920.551 4
11921.070 0
11921.589 0
11922.107 7
11922.626 7
11923.145 6
11923.663 4
11924.182 1
11924.700 1
11925.219 0
11925.738 2
11926.257 7
11926.775 2
11927.294 4
11927.813 3
11928.332 0
11928.850 0
11929.369 1
11929.888 2
11930.407 2
11930.925 3
11931.444 4
11931.963 0
11932.482 1
11933.001 4
11933.520 7
11934.039 4
11934.557 5
11935.076 4
11935.595 1
11936.114 1
11936.633 2
11937.152 2
11937.671 8
11938.190 6
11938.709 1
11939.228 2
11939.747 2
11940.266 3
11940.785 1
11941.304 3
11941.823 1
11942.342 1
11942.861 3
11943.380 1
11943.899 7
11944.418 4
11944.938 2
11945.457 0
11945.976 2
11946.495 1
11947.014 4
11947.533 4
11948.053 1
11948.572 0
11949.091 0
11949.610 0
11950.129 6
11950.649 7
11951.168 5
11951.687 5
11952.206 3
11952.726 3
11953.245 1
11953.764 3
11954.284 2
11954.803 2
11955.322 2
11955.842 1
11956.361 0
11956.880 2
11957.400 2
11957.919 2
11958.439 5
11958.958 2
11959.477 0
11959.997 4
11960.516 3
11961.036 1
11961.555 1
11962.075 3
11962.594 0
11963.114 1
11963.633 4
11964.153 3
11964.672 3
11965.192 0
11965.712 0
11966.231 1
11966.751 0
11967.270 0
11967.790 1
11968.310 1
11968.829 0
11969.349 7
11969.868 4
11970.388 2
11970.908 0
11971.427 3
11971.947 1
11972.467 3
11972.987 7
11973.506 4
11974.026 5
11974.546 0
11975.066 0
11975.585 0
11976.105 2
11976.625 0
11977.145 1
11977.665 0
11978.185 0
11978.704 0
11979.224 1
11979.744 4
11980.264 2
11980.784 3
11981.304 4
11981.824 1
11982.344 0
11982.864 4
11983.384 2
11983.904 1
11984.423 1
11984.943 2
11985.463 0
11985.983 0
11986.503 0
11987.024 1
11987.544 2
11988.064 2
11988.584 1
11989.104 0
11989.624 0
11990.144 4
11990.664 3
11991.184 2
11991.704 1
11992.224 3
11992.745 2
11993.265 2
11993.785 1
11994.305 3
11994.825 1
11995.346 3
11995.866 1
11996.386 3
11996.906 5
11997.427 3
11997.947 3
11998.467 1
11998.987 5
11999.508 8
12000.028 5
12000.548 4
12001.069 3
12001.589 3
12002.109 3
12002.630 8
12003.150 6
12003.671 5
12004.191 3
12004.711 0
12005.232 3
12005.752 1
12006.273 6
12006.793 4
12007.314 0
12007.834 1
12008.355 0
12008.875 3
12009.396 3
12009.916 3
12010.437 2
12010.957 5
12011.478 6
12011.998 2
12012.519 2
12013.040 1
12013.560 1
12014.081 1
12014.601 3
12015.122 2
12015.643 2
12016.163 4
12016.684 2
12017.205 2
12017.725 2
12018.246 2
12018.767 0
12019.288 1
12019.808 1
12020.329 1
12020.850 0
12021.371 1
12021.891 1
12022.412 1
12022.933 0
12023.454 1
12023.975 0
12024.496 5
12025.016 4
12025.537 1
12026.058 1
12026.579 1
12027.100 2
12027.621 5
12028.142 2
12028.663 0
12029.184 2
12029.705 0
12030.226 0
12030.747 2
12031.268 0
12031.789 1
12032.310 3
12032.831 3
12033.352 1
12033.873 1
12034.394 3
12034.915 2
12035.436 0
12035.957 3
12036.478 2
12036.999 2
12037.520 2
12038.042 2
12038.563 0
12039.084 8
12039.605 7
12040.126 7
12040.647 4
12041.169 1
12041.690 1
12042.211 0
12042.732 0
12043.254 1
12043.775 3
12044.296 4
12044.817 0
12045.339 1
12045.860 2
12046.381 5
12046.903 3
12047.424 3
12047.945 8
12048.467 3
12048.988 3
12049.509 0
12050.031 0
12050.552 1
12051.074 0
12051.595 3
12052.117 2
12052.638 1
12053.159 1
12053.681 2
12054.202 1
12054.724 3
12055.245 4
12055.767 4
12056.289 1
12056.810 0
12057.332 2
12057.853 3
12058.375 2
12058.896 2
12059.418 2
12059.940 4
12060.461 3
12060.983 2
12061.505 4
12062.026 5
12062.548 3
12063.070 6
12063.591 8
12064.113 5
12064.635 1
12065.156 0
12065.678 1
12066.200 0
12066.722 0
12067.243 2
12067.765 0
12068.287 0
12068.809 0
12069.331 1
12069.852 1
12070.374 2
12070.896 2
12071.418 6
12071.940 2
12072.462 0
12072.984 0
12073.506 2
12074.027 2
12074.549 1
12075.071 1
12075.593 0
12076.115 1
12076.637 3
12077.159 2
12077.681 0
12078.203 1
12078.725 3
12079.247 5
12079.769 4
12080.291 1
12080.813 0
12081.336 1
12081.858 0
12082.380 0
12082.902 0
12083.424 1
12083.946 2
12084.468 2
12084.990 2
12085.513 0
12086.035 1
12086.557 0
12087.079 3
12087.601 1
12088.124 2
12088.646 0
12089.168 1
12089.690 0
12090.213 0
12090.735 1
12091.257 3
12091.780 1
12092.302 0
12092.824 1
12093.347 3
12093.869 4
12094.391 0
12094.914 5
12095.436 1
12095.958 0
12096.481 3
12097.003 0
12097.526 1
12098.048 0
12098.571 0
12099.093 2
12099.615 1
12100.138 4
12100.660 3
12101.183 0
12101.705 1
12102.228 5
12102.751 7
12103.273 4
12103.796 1
12104.318 0
12104.841 2
12105.363 1
12105.886 2
12106.409 2
12106.931 2
12107.454 4
12107.977 6
12108.499 7
12109.022 4
12109.545 3
12110.067 1
12110.590 2
12111.113 3
12111.636 1
12112.158 0
12112.681 1
12113.204 0
12113.727 0
12114.249 0
12114.772 1
12115.295 1
12115.818 1
12116.341 1
12116.863 7
12117.386 10
12117.909 5
12118.432 3
12118.955 7
12119.478 3
12120.001 1
12120.524 2
12121.047 3
12121.570 0
12122.093 1
12122.616 0
12123.139 0
12123.662 0
12124.185 0
12124.708 0
12125.231 1
12125.754 2
12126.277 3
12126.800 1
12127.323 5
12127.846 3
12128.369 3
12128.892 3
12129.415 3
12129.938 5
12130.462 4
12130.985 4
12131.508 9
12132.031 4
12132.554 2
12133.077 9
12133.601 4
12134.124 5
12134.647 4
12135.170 4
12135.694 2
12136.217 0
12136.740 1
12137.263 1
12137.787 3
12138.310 2
12138.833 1
12139.357 1
12139.880 0
12140.403 0
12140.927 1
12141.450 2
12141.974 1
12142.497 0
12143.020 0
12143.544 1
12144.067 2
12144.591 5
12145.114 2
12145.638 2
12146.161 2
12146.685 2
12147.208 2
12147.732 3
12148.255 2
12148.779 0
12149.302 0
12149.826 2
12150.349 1
12150.873 0
12151.396 5
12151.920 4
12152.444 3
12152.967 3
12153.491 4
12154.015 6
12154.538 4
12155.062 1
12155.586 4
12156.109 4
12156.633 0
12157.157 3
12157.681 0
12158.204 3
12158.728 1
12159.252 3
12159.776 3
12160.299 1
12160.823 1
12161.347 3
12161.871 3
12162.395 1
12162.918 1
12163.442 3
12163.966 4
12164.490 2
12165.014 0
12165.538 2
12166.062 3
12166.586 4
12167.110 7
12167.634 7
12168.158 7
12168.681 5
12169.205 2
12169.729 1
12170.253 1
12170.777 0
12171.301 0
12171.826 0
12172.350 1
12172.874 3
12173.398 3
12173.922 1
12174.446 2
12174.970 1
12175.494 1
12176.018 0
12176.542 3
12177.067 7
12177.591 1
12178.115 1
12178.639 4
12179.163 3
12179.687 1
12180.212 2
12180.736 3
12181.260 4
12181.784 4
12182.309 2
12182.833 3
12183.357 0
12183.881 2
12184.406 3
12184.930 2
12185.454 3
12185.979 3
12186.503 1
12187.027 2
12187.552 0
12188.076 1
12188.601 3
12189.125 3
12189.649 3
12190.174 2
12190.698 1
12191.223 4
12191.747 2
12192.272 0
12192.796 5
12193.321 4
12193.845 3
12194.370 1
12194.894 2
12195.419 1
12195.943 2
12196.468 5
12196.993 2
12197.517 1
12198.042 0
12198.566 1
12199.091 3
12199.616 3
12200.140 4
12200.665 1
12201.190 0
12201.714 2
12202.239 5
12202.764 6
12203.288 5
12203.813 6
12204.338 3
12204.863 4
12205.387 6
12205.912 3
12206.437 0
12206.962 0
12207.487 1
12208.011 2
12208.536 1
12209.061 0
12209.586 5
12210.111 3
12210.636 1
12211.160 2
12211.685 3
12212.210 5
12212.735 5
12213.260 4
12213.785 6
12214.310 2
12214.835 0
12215.360 1
12215.885 2
12216.410 0
12216.935 5
12217.460 2
12217.985 2
12218.510 1
12219.035 0
12219.560 5
12220.085 5
12220.610 5
12221.135 3
12221.661 3
12222.186 1
12222.711 2
12223.236 0
12223.761 4
12224.286 6
12224.811 9
12225.337 8
12225.862 5
12226.387 4
12226.912 0
12227.438 0
12227.963 1
12228.488 2
12229.013 3
12229.539 3
12230.064 2
12230.589 3
12231.114 0
12231.640 2
12232.165 2
12232.690 5
12233.216 2
12233.741 1
12234.267 2
12234.792 1
12235.317 1
12235.843 0
12236.368 1
12236.894 1
12237.419 0
12237.945 0
12238.470 0
12238.996 1
12239.521 2
12240.047 6
12240.572 5
12241.098 3
12241.623 4
12242.149 1
12242.674 1
12243.200 7
12243.725 3
12244.251 1
12244.777 1
12245.302 2
12245.828 3
12246.354 4
12246.879 7
12247.405 4
12247.931 3
12248.456 4
12248.982 1
12249.508 1
12250.033 1
12250.559 1
12251.085 2
12251.611 2
12252.136 0
12252.662 0
12253.188 3
12253.714 3
12254.240 7
12254.765 6
12255.291 5
12255.817 2
12256.343 9
12256.869 8
12257.395 6
12257.921 7
12258.446 2
12258.972 2
12259.498 1
12260.024 1
12260.550 0
12261.076 0
12261.602 0
12262.128 3
12262.654 3
12263.180 3
12263.706 0
12264.232 2
12264.758 0
12265.284 1
12265.810 3
12266.336 0
12266.862 1
12267.388 2
12267.915 0
12268.441 0
12268.967 3
12269.493 3
12270.019 2
12270.545 3
12271.071 2
12271.598 0
12272.124 4
12272.650 3
12273.176 0
12273.703 1
12274.229 6
12274.755 3
12275.281 5
12275.808 12
12276.334 6
12276.860 2
12277.386 3
12277.913 3
12278.439 4
12278.965 6
12279.492 5
12280.018 5
12280.545 3
12281.071 0
12281.597 2
12282.124 3
12282.650 7
12283.177 6
12283.703 5
12284.229 8
12284.756 3
12285.282 4
12285.809 4
12286.335 1
12286.862 3
12287.388 2
12287.915 1
12288.442 3
12288.968 5
12289.495 0
12290.021 2
12290.548 2
12291.074 6
12291.601 6
12292.128 8
12292.654 7
12293.181 6
12293.708 3
12294.234 4
12294.761 2
12295.288 2
12295.814 5
12296.341 1
12296.868 1
12297.395 3
12297.921 4
12298.448 2
12298.975 3
12299.502 1
12300.028 7
12300.555 3
12301.082 3
12301.609 2
12302.136 1
12302.663 0
12303.189 2
12303.716 0
12304.243 3
12304.770 3
12305.297 2
12305.824 1
12306.351 2
12306.878 5
12307.405 8
12307.932 5
12308.459 4
12308.986 4
12309.513 3
12310.040 5
12310.567 3
12311.094 1
12311.621 1
12312.148 2
12312.675 3
12313.202 1
12313.729 3
12314.256 4
12314.783 3
12315.310 2
12315.838 2
12316.365 0
12316.892 2
12317.419 10
12317.946 8
12318.473 3
12319.001 1
12319.528 2
12320.055 1
12320.582 0
12321.110 1
12321.637 0
12322.164 0
12322.691 1
12323.219 0
12323.746 8
12324.273 8
12324.801 5
12325.328 1
12325.855 0
12326.383 2
12326.910 3
12327.437 5
12327.965 6
12328.492 5
12329.020 4
12329.547 3
12330.075 2
12330.602 1
12331.129 3
12331.657 4
12332.184 4
12332.712 1
12333.239 3
12333.767 1
12334.295 2
12334.822 2
12335.350 4
12335.877 5
12336.405 4
12336.932 4
12337.460 4
12337.988 7
12338.515 2
12339.043 2
12339.570 1
12340.098 2
12340.626 0
12341.153 5
12341.681 3
12342.209 3
12342.737 0
12343.264 2
12343.792 1
12344.320 1
12344.848 1
12345.375 1
12345.903 0
12346.431 1
12346.959 1
12347.486 2
12348.014 1
12348.542 1
12349.070 3
12349.598 3
12350.126 4
12350.654 3
12351.181 2
12351.709 2
12352.237 5
12352.765 2
12353.293 4
12353.821 5
12354.349 4
12354.877 1
12355.405 3
12355.933 5
12356.461 3
12356.989 1
12357.517 3
12358.045 3
12358.573 2
12359.101 6
12359.629 3
12360.157 3
12360.686 3
12361.214 0
12361.742 1
12362.270 2
12362.798 1
12363.326 2
12363.854 0
12364.383 1
12364.911 3
12365.439 2
12365.967 2
12366.495 6
12367.024 6
12367.552 5
12368.080 1
12368.608 0
12369.137 0
12369.665 4
12370.193 3
12370.722 2
12371.250 0
12371.778 5
12372.307 7
12372.835 4
12373.363 0
12373.892 3
12374.420 5
12374.948 9
12375.477 7
12376.005 6
12376.534 4
12377.062 0
12377.591 1
12378.119 0
12378.648 2
12379.176 5
12379.705 2
12380.233 1
12380.762 1
12381.290 1
12381.819 0
12382.347 1
12382.876 4
12383.404 3
12383.933 1
12384.462 1
12384.990 6
12385.519 4
12386.047 1
12386.576 10
12387.105 9
12387.633 1
12388.162 1
12388.691 2
12389.220 1
12389.748 1
12390.277 0
12390.806 0
12391.335 1
12391.863 2
12392.392 1
12392.921 4
12393.450 6
12393.978 3
12394.507 2
12395.036 4
12395.565 1
12396.094 2
12396.623 4
12397.152 3
12397.680 4
12398.209 1
12398.738 0
12399.267 0
12399.796 3
12400.325 1
12400.854 0
12401.383 0
12401.912 1
12402.441 2
12402.970 2
12403.499 0
12404.028 3
12404.557 3
12405.086 1
12405.615 0
12406.144 0
12406.673 0
12407.202 2
12407.731 0
12408.261 2
12408.790 2
12409.319 4
12409.848 6
12410.377 3
12410.906 3
12411.436 2
12411.965 0
12412.494 4
12413.023 2
12413.552 1
12414.082 2
12414.611 4
12415.140 2
12415.669 0
12416.199 0
12416.728 0
12417.257 4
12417.787 2
12418.316 2
12418.845 5
12419.375 7
12419.904 3
12420.433 2
12420.963 1
12421.492 1
12422.022 0
12422.551 1
12423.080 1
12423.610 4
12424.139 4
12424.669 3
12425.198 4
12425.728 2
12426.257 1
12426.787 1
12427.316 2
12427.846 7
12428.375 5
12428.905 1
12429.435 3
12429.964 3
12430.494 4
12431.023 4
12431.553 2
12432.083 0
12432.612 0
12433.142 1
12433.671 0
12434.201 1
12434.731 0
12435.261 3
12435.790 0
12436.320 3
12436.850 5
12437.379 1
12437.909 2
12438.439 1
12438.969 0
12439.498 2
12440.028 1
12440.558 1
12441.088 2
12441.618 0
12442.148 1
12442.677 2
12443.207 1
12443.737 2
12444.267 1
12444.797 1
12445.327 5
12445.857 3
12446.387 1
12446.917 1
12447.447 3
12447.977 2
12448.507 1
12449.036 0
12449.566 2
12450.096 6
12450.627 2
12451.157 0
12451.687 1
12452.217 2
12452.747 2
12453.277 2
12453.807 1
12454.337 2
12454.867 2
12455.397 1
12455.927 3
12456.457 0
12456.988 3
12457.518 2
12458.048 2
12458.578 2
12459.108 2
12459.639 0
12460.169 5
12460.699 6
12461.229 3
12461.760 0
12462.290 0
12462.820 4
12463.350 2
12463.881 1
12464.411 0
12464.941 0
12465.472 4
12466.002 4
12466.532 2
12467.063 1
12467.593 0
12468.124 2
12468.654 2
12469.184 2
12469.715 1
12470.245 4
12470.776 1
12471.306 0
12471.837 1
12472.367 0
12472.898 2
12473.428 5
12473.959 11
12474.489 6
12475.020 1
12475.550 2
12476.081 2
12476.611 8
12477.142 5
12477.673 4
12478.203 9
12478.734 10
12479.264 5
12479.795 0
12480.326 0
12480.856 3
12481.387 6
12481.918 4
12482.448 2
12482.979 2
12483.510 0
12484.041 0
12484.571 0
12485.102 0
12485.633 3
12486.164 4
12486.694 2
12487.225 2
12487.756 3
12488.287 3
12488.818 6
12489.349 7
12489.879 3
12490.410 2
12490.941 1
12491.472 5
12492.003 0
12492.534 0
12493.065 2
12493.596 4
12494.127 2
12494.658 3
12495.189 2
12495.720 1
12496.251 3
12496.782 2
12497.313 4
12497.844 4
12498.375 1
12498.906 1
12499.437 0
12499.968 1
12500.499 7
12501.030 9
12501.561 6
12502.092 2
12502.623 2
12503.155 4
12503.686 3
12504.217 1
12504.748 2
12505.279 0
12505.810 0
12506.342 1
12506.873 0
12507.404 1
12507.935 1
12508.467 1
12508.998 4
12509.529 0
12510.060 1
12510.592 3
12511.123 2
12511.654 4
12512.186 3
12512.717 2
12513.248 7
12513.780 4
12514.311 5
12514.843 5
12515.374 5
12515.905 1
12516.437 2
12516.968 4
12517.500 0
12518.031 2
12518.563 3
12519.094 1
12519.626 3
12520.157 6
12520.689 5
12521.220 3
12521.752 2
12522.283 0
12522.815 4
12523.346 2
12523.878 1
12524.409 0
12524.941 1
12525.473 1
12526.004 1
12526.536 4
12527.068 3
12527.599 2
12528.131 0
12528.663 0
12529.194 4
12529.726 1
12530.258 1
12530.789 4
12531.321 1
12531.853 4
12532.385 2
12532.917 2
12533.448 4
12533.980 2
12534.512 3
12535.044 3
12535.576 7
12536.107 7
12536.639 10
12537.171 9
12537.703 3
12538.235 3
12538.767 1
12539.299 0
12539.831 0
12540.363 2
12540.894 7
12541.426 4
12541.958 3
12542.490 10
12543.022 3
12543.554 3
12544.086 1
12544.618 11
12545.150 11
12545.682 8
12546.215 6
12546.747 9
12547.279 4
12547.811 5
12548.343 3
12548.875 2
12549.407 8
12549.939 7
12550.471 3
12551.004 7
12551.536 7
12552.068 7
12552.600 9
12553.132 8
12553.665 13
12554.197 10
12554.729 10
12555.261 8
12555.794 14
12556.326 6
12556.858 5
12557.390 4
12557.923 4
12558.455 4
12558.987 8
12559.520 4
12560.052 8
12560.584 7
12561.117 12
12561.649 4
12562.182 9
12562.714 9
12563.246 9
12563.779 11
12564.311 15
12564.844 14
12565.376 9
12565.909 13
12566.441 13
12566.974 19
12567.506 20
12568.039 19
12568.571 32
12569.104 27
12569.636 20
12570.169 32
12570.701 26
12571.234 22
12571.767 26
12572.299 24
12572.832 28
12573.364 22
12573.897 22
12574.430 21
12574.962 22
12575.495 20
12576.028 12
12576.561 8
12577.093 9
12577.626 13
12578.159 11
12578.691 16
12579.224 16
12579.757 10
12580.290 8
12580.823 12
12581.355 13
12581.888 10
12582.421 5
12582.954 4
12583.487 8
12584.020 7
12584.552 7
12585.085 4
12585.618 10
12586.151 7
12586.684 1
12587.217 2
12587.750 4
12588.283 4
12588.816 2
12589.349 0
12589.882 4
12590.415 3
12590.948 2
12591.481 6
12592.014 8
12592.547 7
12593.080 12
12593.613 11
12594.146 6
12594.679 5
12595.212 6
12595.745 10
12596.278 9
12596.812 4
12597.345 3
12597.878 3
12598.411 2
12598.944 3
12599.477 1
12600.011 1
12600.544 0
12601.077 2
12601.610 8
12602.144 3
12602.677 2
12603.210 2
12603.743 2
12604.277 2
12604.810 1
12605.343 3
12605.877 1
12606.410 4
12606.943 5
12607.477 1
12608.010 0
12608.543 1
12609.077 2
12609.610 2
12610.144 7
12610.677 12
12611.210 6
12611.744 5
12612.277 5
12612.811 4
12613.344 3
12613.878 3
12614.411 1
12614.945 4
12615.478 3
12616.012 1
12616.545 2
12617.079 1
12617.613 1
12618.146 0
12618.680 0
12619.213 0
12619.747 2
12620.281 4
12620.814 3
12621.348 1
12621.882 1
12622.415 3
12622.949 4
12623.483 2
12624.016 4
12624.550 3
12625.084 2
12625.617 2
12626.151 3
12626.685 1
12627.219 6
12627.753 3
12628.286 6
12628.820 7
12629.354 6
12629.888 3
12630.422 4
12630.956 3
12631.489 4
12632.023 2
12632.557 4
12633.091 3
12633.625 1
12634.159 6
12634.693 4
12635.227 3
12635.761 4
12636.295 4
12636.829 2
12637.363 1
12637.897 3
12638.431 1
12638.965 0
12639.499 1
12640.033 0
12640.567 0
12641.101 1
12641.635 2
12642.169 2
12642.703 1
12643.237 2
12643.771 3
12644.306 1
12644.840 7
12645.374 3
12645.908 4
12646.442 5
12646.976 4
12647.511 3
12648.045 2
12648.579 2
12649.113 3
12649.648 1
12650.182 1
12650.716 3
12651.250 5
12651.785 3
12652.319 4
12652.853 2
12653.388 6
12653.922 5
12654.456 3
12654.991 6
12655.525 3
12656.060 2
12656.594 2
12657.128 1
12657.663 1
12658.197 2
12658.732 1
12659.266 0
12659.801 3
12660.335 2
12660.870 3
12661.404 4
12661.939 3
12662.473 5
12663.008 2
12663.542 1
12664.077 1
12664.611 2
12665.146 2
12665.680 1
12666.215 0
12666.750 1
12667.284 1
12667.819 1
12668.354 1
12668.888 9
12669.423 8
12669.958 2
12670.492 3
12671.027 0
12671.562 0
12672.096 0
12672.631 0
12673.166 1
12673.701 2
12674.235 0
12674.770 4
12675.305 2
12675.840 1
12676.375 0
12676.910 3
12677.444 0
12677.979 2
12678.514 1
12679.049 2
12679.584 4
12680.119 0
12680.654 2
12681.189 0
12681.723 0
12682.258 1
12682.793 0
12683.328 3
12683.863 0
12684.398 1
12684.933 0
12685.468 2
12686.003 3
12686.538 5
12687.073 1
12687.608 1
12688.144 0
12688.679 0
12689.214 0
12689.749 3
12690.284 0
12690.819 6
12691.354 4
12691.889 2
12692.424 1
12692.960 0
12693.495 1
12694.030 5
12694.565 3
12695.100 1
12695.636 0
12696.171 0
12696.706 2
12697.241 2
12697.777 2
12698.312 0
12698.847 0
12699.383 3
12699.918 4
12700.453 1
12700.989 0
12701.524 1
12702.059 2
12702.595 2
12703.130 1
12703.665 2
12704.201 4
12704.736 3
12705.272 1
12705.807 1
12706.343 1
12706.878 1
12707.413 0
12707.949 1
12708.484 0
12709.020 2
12709.555 4
12710.091 1
12710.627 2
12711.162 1
12711.698 0
12712.233 0
12712.769 2
12713.304 0
12713.840 0
12714.376 0
12714.911 0
12715.447 1
12715.983 1
12716.518 1
12717.054 0
12717.590 1
12718.125 3
12718.661 7
12719.197 3
12719.732 2
12720.268 1
12720.804 3
12721.340 3
12721.876 2
12722.411 3
12722.947 11
12723.483 4
12724.019 1
12724.555 1
12725.090 4
12725.626 0
12726.162 0
12726.698 0
12727.234 0
12727.770 2
12728.306 5
12728.842 2
12729.378 1
12729.914 0
12730.450 0
12730.986 1
12731.522 4
12732.058 1
12732.594 2
12733.130 1
12733.666 7
12734.202 8
12734.738 6
12735.274 6
12735.810 5
12736.346 2
12736.882 2
12737.418 1
12737.954 2
12738.490 1
12739.026 2
12739.563 0
12740.099 0
12740.635 3
12741.171 2
12741.707 3
12742.244 1
12742.780 3
12743.316 0
12743.852 2
12744.389 4
12744.925 3
12745.461 3
12745.997 4
12746.534 6
12747.070 6
12747.606 2
12748.143 2
12748.679 2
12749.215 0
12749.752 2
12750.288 2
12750.824 5
12751.361 6
12751.897 4
12752.434 6
12752.970 4
12753.507 5
12754.043 0
12754.579 1
12755.116 2
12755.652 3
12756.189 1
12756.725 3
12757.262 1
12757.799 0
12758.335 4
12758.872 4
12759.408 3
12759.945 6
12760.481 3
12761.018 5
12761.555 7
12762.091 5
12762.628 3
12763.165 1
12763.701 2
12764.238 4
12764.775 3
12765.311 2
12765.848 6
12766.385 3
12766.921 2
12767.458 3
12767.995 2
12768.532 2
12769.068 3
12769.605 3
12770.142 7
12770.679 6
12771.216 4
12771.752 4
12772.289 1
12772.826 0
12773.363 1
12773.900 10
12774.437 8
12774.974 6
12775.511 13
12776.048 5
12776.584 4
12777.121 3
12777.658 3
12778.195 3
12778.732 2
12779.269 1
12779.806 12
12780.343 10
12780.880 5
12781.417 10
12781.954 6
12782.492 10
12783.029 6
12783.566 5
12784.103 5
12784.640 2
12785.177 1
12785.714 2
12786.251 2
12786.788 0
12787.326 6
12787.863 7
12788.400 4
12788.937 3
12789.474 2
12790.012 0
12790.549 2
12791.086 6
12791.623 5
12792.160 7
12792.698 7
12793.235 5
12793.772 1
12794.310 1
12794.847 0
12795.384 2
12795.922 5
12796.459 10
12796.996 9
12797.534 7
12798.071 11
12798.609 10
12799.146 6
12799.683 4
12800.221 2
12800.758 4
12801.296 5
12801.833 8
12802.371 15
12802.908 8
12803.446 6
12803.983 6
12804.521 5
12805.058 7
12805.596 10
12806.133 6
12806.671 5
12807.208 2
12807.746 2
12808.284 0
12808.821 1
12809.359 0
12809.896 3
12810.434 2
12810.972 2
12811.509 7
12812.047 11
12812.585 12
12813.123 7
12813.660 7
12814.198 7
12814.736 3
12815.273 4
12815.811 5
12816.349 7
12816.887 5
12817.425 5
12817.962 5
12818.500 2
12819.038 4
12819.576 5
12820.114 3
12820.652 4
12821.189 6
12821.727 5
12822.265 5
12822.803 8
12823.341 9
12823.879 11
12824.417 11
12824.955 12
12825.493 6
12826.031 5
12826.569 4
12827.107 4
12827.645 4
12828.183 5
12828.721 3
12829.259 1
12829.797 5
12830.335 4
12830.873 5
12831.411 5
12831.949 7
12832.487 11
12833.025 14
12833.564 11
12834.102 7
12834.640 16
12835.178 18
12835.716 15
12836.254 23
12836.793 17
12837.331 21
12837.869 17
12838.407 12
12838.946 15
12839.484 15
12840.022 13
12840.560 13
12841.099 15
12841.637 8
12842.175 28
12842.714 34
12843.252 29
12843.790 21
12844.329 18
12844.867 31
12845.405 28
12845.944 21
12846.482 21
12847.021 14
12847.559 29
12848.097 39
12848.636 36
12849.174 31
12849.713 25
12850.251 33
12850.790 43
12851.328 33
12851.867 35
12852.405 46
12852.944 46
12853.483 39
12854.021 42
12854.560 51
12855.098 62
12855.637 48
12856.175 46
12856.714 50
12857.253 64
12857.791 70
12858.330 85
12858.869 95
12859.407 90
12859.946 113
12860.485 148
12861.023 169
12861.562 184
12862.101 198
12862.640 184
12863.178 170
12863.717 176
12864.256 166
12864.795 170
12865.334 170
12865.872 173
12866.411 147
12866.950 155
12867.489 143
12868.028 124
12868.567 103
12869.105 107
12869.644 113
12870.183 106
12870.722 73
12871.261 61
12871.800 51
12872.339 62
12872.878 62
12873.417 49
12873.956 42
12874.495 25
12875.034 27
12875.573 18
12876.112 15
12876.651 19
12877.190 29
12877.729 22
12878.268 18
12878.807 20
12879.346 15
12879.885 15
12880.425 8
12880.964 3
12881.503 2
12882.042 4
12882.581 8
12883.120 5
12883.659 5
12884.199 12
12884.738 8
12885.277 6
12885.816 8
12886.356 7
12886.895 5
12887.434 5
12887.973 4
12888.513 4
12889.052 9
12889.591 7
12890.131 4
12890.670 2
12891.209 2
12891.749 2
12892.288 3
12892.827 4
12893.367 5
12893.906 6
12894.446 3
12894.985 3
12895.524 1
12896.064 4
12896.603 4
12897.143 5
12897.682 8
12898.222 8
12898.761 6
12899.301 6
12899.840 5
12900.380 5
12900.919 7
12901.459 3
12901.998 3
12902.538 3
12903.078 6
12903.617 4
12904.157 1
12904.697 1
12905.236 1
12905.776 1
12906.315 1
12906.855 6
12907.395 11
12907.935 5
12908.474 3
12909.014 2
12909.554 2
12910.093 3
12910.633 2
12911.173 2
12911.713 1
12912.252 3
12912.792 4
12913.332 2
12913.872 1
12914.412 3
12914.952 2
12915.491 1
12916.031 1
12916.571 1
12917.111 3
12917.651 1
12918.191 2
12918.731 1
12919.271 0
12919.811 1
12920.351 2
12920.891 12
12921.431 7
12921.971 6
12922.511 3
12923.051 3
12923.591 1
12924.131 1
12924.671 1
12925.211 2
12925.751 1
12926.291 2
12926.831 1
12927.371 2
12927.911 3
12928.451 1
12928.991 2
12929.532 4
12930.072 2
12930.612 5
12931.152 3
12931.692 3
12932.232 7
12932.773 9
12933.313 8
12933.853 3
12934.393 3
12934.934 2
12935.474 3
12936.014 1
12936.555 3
12937.095 2
12937.635 0
12938.175 2
12938.716 3
12939.256 7
12939.797 3
12940.337 1
12940.877 0
12941.418 1
12941.958 3
12942.498 2
12943.039 4
12943.579 1
12944.120 0
12944.660 1
12945.201 3
12945.741 2
12946.282 1
12946.822 1
12947.363 7
12947.903 4
12948.444 1
12948.984 1
12949.525 5
12950.066 6
12950.606 5
12951.147 5
12951.687 4
12952.228 2
12952.769 5
12953.309 2
12953.850 2
12954.391 6
12954.931 7
12955.472 6
12956.013 6
12956.553 5
12957.094 7
12957.635 3
12958.176 3
12958.716 3
12959.257 2
12959.798 3
12960.339 2
12960.879 5
12961.420 3
12961.961 2
12962.502 0
12963.043 0
12963.584 2
12964.125 2
12964.665 1
12965.206 0
12965.747 2
12966.288 2
12966.829 8
12967.370 6
12967.911 1
12968.452 2
12968.993 0
12969.534 3
12970.075 7
12970.616 4
12971.157 2
12971.698 0
12972.239 0
12972.780 0
12973.321 1
12973.862 0
12974.403 2
12974.944 3
12975.485 0
12976.027 2
12976.568 0
12977.109 0
12977.650 3
12978.191 4
12978.732 2
12979.274 1
12979.815 1
12980.356 2
12980.897 2
12981.438 1
12981.980 0
12982.521 0
12983.062 0
12983.603 5
12984.145 1
12984.686 1
12985.227 2
12985.769 2
12986.310 3
12986.851 0
12987.393 1
12987.934 2
12988.475 3
12989.017 0
12989.558 0
12990.100 1
12990.641 2
12991.183 1
12991.724 2
12992.265 2
12992.807 3
12993.348 3
12993.890 1
12994.431 0
12994.973 0
12995.514 1
12996.056 2
12996.598 0
12997.139 2
12997.681 7
12998.222 6
12998.764 2
12999.305 3
12999.847 3
13000.389 0
13000.930 1
13001.472 4
13002.014 4
13002.555 2
13003.097 3
13003.639 2
13004.180 2
13004.722 4
13005.264 4
13005.806 5
13006.347 4
13006.889 4
13007.431 1
13007.973 4
13008.514 9
13009.056 5
13009.598 6
13010.140 0
13010.682 0
13011.224 1
13011.766 1
13012.307 3
13012.849 3
13013.391 2
13013.933 1
13014.475 2
13015.017 5
13015.559 2
13016.101 1
13016.643 1
13017.185 8
13017.727 4
13018.269 8
13018.811 2
13019.353 5
13019.895 3
13020.437 3
13020.979 4
13021.521 4
13022.063 3
13022.605 2
13023.147 0
13023.689 0
13024.232 3
13024.774 4
13025.316 1
13025.858 1
13026.400 2
13026.942 1
13027.485 4
13028.027 3
13028.569 1
13029.111 2
13029.653 3
13030.196 3
13030.738 1
13031.280 1
13031.823 3
13032.365 3
13032.907 3
13033.449 2
13033.992 5
13034.534 6
13035.076 5
13035.619 1
13036.161 2
13036.704 1
13037.246 1
13037.788 0
13038.331 1
13038.873 0
13039.416 0
13039.958 3
13040.501 2
13041.043 0
13041.586 0
13042.128 2
13042.671 2
13043.213 1
13043.756 2
13044.298 0
13044.841 3
13045.383 5
13045.926 4
13046.469 5
13047.011 6
13047.554 6
13048.096 3
13048.639 0
13049.182 0
13049.724 1
13050.267 4
13050.810 8
13051.352 6
13051.895 5
13052.438 3
13052.981 1
13053.523 2
13054.066 0
13054.609 1
13055.152 1
13055.694 0
13056.237 3
13056.780 3
13057.323 6
13057.866 2
13058.408 4
13058.951 7
13059.494 6
13060.037 6
13060.580 6
13061.123 6
13061.666 3
13062.209 1
13062.752 4
13063.294 8
13063.837 7
13064.380 3
13064.923 5
13065.466 5
13066.009 8
13066.552 6
13067.095 6
13067.638 2
13068.181 2
13068.725 1
13069.268 1
13069.811 5
13070.354 10
13070.897 4
13071.440 3
13071.983 5
13072.526 10
13073.069 10
13073.613 16
13074.156 22
13074.699 12
13075.242 10
13075.785 8
13076.328 3
13076.872 4
13077.415 3
13077.958 2
13078.501 1
13079.045 2
13079.588 7
13080.131 6
13080.675 3
13081.218 5
13081.761 5
13082.305 2
13082.848 6
13083.391 8
13083.935 11
13084.478 7
13085.021 6
13085.565 4
13086.108 2
13086.652 2
13087.195 8
13087.739 5
13088.282 2
13088.826 5
13089.369 4
13089.913 5
13090.456 4
13091.000 4
13091.543 6
13092.087 7
13092.630 5
13093.174 5
13093.717 8
13094.261 5
13094.804 0
13095.348 2
13095.892 2
13096.435 5
13096.979 3
13097.523 1
13098.066 1
13098.610 6
13099.154 3
13099.697 2
13100.241 4
13100.785 2
13101.329 2
13101.872 6
13102.416 2
13102.960 0
13103.504 0
13104.047 0
13104.591 0
13105.135 3
13105.679 4
13106.223 1
13106.767 1
13107.310 1
13107.854 0
13108.398 2
13108.942 2
13109.486 1
13110.030 5
13110.574 3
13111.118 4
13111.662 1
13112.206 1
13112.750 1
13113.294 1
13113.838 1
13114.382 5
13114.926 1
13115.470 3
13116.014 1
13116.558 3
13117.102 2
13117.646 0
13118.190 1
13118.734 1
13119.278 0
13119.822 1
13120.366 5
13120.911 3
13121.455 2
13121.999 1
13122.543 0
13123.087 1
13123.631 4
13124.176 0
13124.720 2
13125.264 7
13125.808 2
13126.353 0
13126.897 2
13127.441 2
13127.985 1
13128.530 0
13129.074 2
13129.618 1
13130.163 1
13130.707 1
13131.251 0
13131.796 0
13132.340 0
13132.884 1
13133.429 3
13133.973 5
13134.518 7
13135.062 7
13135.607 6
13136.151 2
13136.696 1
13137.240 2
13137.785 0
13138.329 4
13138.874 7
13139.418 3
13139.963 0
13140.507 3
13141.052 2
13141.596 3
13142.141 2
13142.685 3
13143.230 3
13143.775 1
13144.319 0
13144.864 7
13145.409 6
13145.953 3
13146.498 3
13147.043 1
13147.587 1
13148.132 9
13148.677 5
13149.221 2
13149.766 3
13150.311 9
13150.856 5
13151.401 5
13151.945 3
13152.490 1
13153.035 2
13153.580 2
13154.125 0
13154.669 3
13155.214 3
13155.759 1
13156.304 1
13156.849 6
13157.394 5
13157.939 5
13158.484 10
13159.029 10
13159.573 1
13160.118 2
13160.663 1
13161.208 2
13161.753 4
13162.298 3
13162.843 1
13163.388 1
13163.933 4
13164.479 2
13165.024 8
13165.569 4
13166.114 3
13166.659 2
13167.204 3
13167.749 4
13168.294 4
13168.839 1
13169.384 1
13169.930 0
13170.475 3
13171.020 4
13171.565 1
13172.110 5
13172.656 6
13173.201 2
13173.746 0
13174.291 0
13174.837 0
13175.382 0
13175.927 0
13176.472 0
13177.018 2
13177.563 3
13178.108 2
13178.654 0
13179.199 0
13179.744 1
13180.290 4
13180.835 3
13181.381 2
13181.926 5
13182.471 4
13183.017 2
13183.562 6
13184.108 5
13184.653 2
13185.199 3
13185.744 4
13186.290 4
13186.835 4
13187.381 6
13187.926 9
13188.472 6
13189.017 2
13189.563 2
13190.108 2
13190.654 6
13191.200 4
13191.745 4
13192.291 6
13192.837 2
13193.382 0
13193.928 2
13194.474 3
13195.019 0
13195.565 1
13196.111 2
13196.656 0
13197.202 4
13197.748 3
13198.294 4
13198.839 2
13199.385 3
13199.931 1
13200.477 2
13201.022 1
13201.568 1
13202.114 2
13202.660 2
13203.206 2
13203.752 5
13204.297 6
13204.843 3
13205.389 10
13205.935 10
13206.481 5
13207.027 2
13207.573 1
13208.119 2
13208.665 1
13209.211 0
13209.757 2
13210.303 0
13210.849 1
13211.395 6
13211.941 2
13212.487 2
13213.033 2
13213.579 2
13214.125 4
13214.671 2
13215.217 4
13215.763 3
13216.310 7
13216.856 4
13217.402 6
13217.948 5
13218.494 4
13219.040 4
13219.587 2
13220.133 1
13220.679 3
13221.225 6
13221.771 1
13222.318 3
13222.864 5
13223.410 3
13223.956 2
13224.503 1
13225.049 0
13225.595 0
13226.142 0
13226.688 2
13227.234 2
13227.781 0
13228.327 1
13228.873 5
13229.420 6
13229.966 3
13230.513 2
13231.059 0
13231.606 0
13232.152 0
13232.698 3
13233.245 1
13233.791 2
13234.338 5
13234.884 8
13235.431 6
13235.977 1
13236.524 2
13237.071 3
13237.617 3
13238.164 3
13238.710 5
13239.257 5
13239.804 5
13240.350 3
13240.897 0
13241.443 1
13241.990 1
13242.537 2
13243.083 1
13243.630 0
13244.177 2
13244.723 2
13245.270 2
13245.817 1
13246.364 0
13246.910 2
13247.457 2
13248.004 1
13248.551 1
13249.098 1
13249.644 1
13250.191 1
13250.738 1
13251.285 1
13251.832 1
13252.379 2
13252.926 1
13253.472 0
13254.019 1
13254.566 1
13255.113 1
13255.660 1
13256.207 6
13256.754 15
13257.301 9
13257.848 4
13258.395 3
13258.942 0
13259.489 0
13260.036 5
13260.583 5
13261.130 1
13261.677 0
13262.224 1
13262.771 1
13263.318 1
13263.865 4
13264.413 1
13264.960 2
13265.507 2
13266.054 0
13266.601 1
13267.148 2
13267.696 0
13268.243 2
13268.790 1
13269.337 0
13269.884 1
13270.432 1
13270.979 1
13271.526 4
13272.073 3
13272.621 1
13273.168 3
13273.715 6
13274.263 2
13274.810 1
13275.357 1
13275.905 3
13276.452 0
13276.999 4
13277.547 3
13278.094 2
13278.642 1
13279.189 3
13279.736 3
13280.284 4
13280.831 3
13281.379 1
13281.926 7
13282.474 4
13283.021 3
13283.569 1
13284.116 2
13284.664 2
13285.211 4
13285.759 10
13286.307 7
13286.854 3
13287.402 7
13287.949 8
13288.497 2
13289.045 3
13289.592 3
13290.140 5
13290.688 7
13291.235 3
13291.783 1
13292.331 1
13292.878 0
13293.426 4
13293.974 5
13294.522 3
13295.069 2
13295.617 0
13296.165 2
13296.713 2
13297.260 0
13297.808 0
13298.356 2
13298.904 1
13299.452 1
13300.000 2
13300.547 5
13301.095 2
13301.643 0
13302.191 5
13302.739 6
13303.287 3
13303.835 1
13304.383 1
13304.931 1
13305.479 1
13306.027 1
13306.575 0
13307.123 0
13307.671 4
13308.219 1
13308.767 1
13309.315 1
13309.863 1
13310.411 1
13310.959 1
13311.507 2
13312.055 2
13312.603 0
13313.151 0
13313.700 0
13314.248 5
13314.796 5
13315.344 6
13315.892 3
13316.440 2
13316.989 2
13317.537 0
13318.085 1
13318.633 1
13319.182 0
13319.730 2
13320.278 2
13320.826 2
13321.375 4
13321.923 1
13322.471 6
13323.020 4
13323.568 2
13324.116 0
13324.665 2
13325.213 2
13325.761 1
13326.310 1
13326.858 4
13327.407 3
13327.955 1
13328.504 2
13329.052 1
13329.600 0
13330.149 0
13330.697 1
13331.246 0
13331.794 1
13332.343 4
13332.891 5
13333.440 8
13333.989 6
13334.537 8
13335.086 1
13335.634 1
13336.183 3
13336.731 1
13337.280 3
13337.829 3
13338.377 1
13338.926 5
13339.475 3
13340.023 3
13340.572 3
13341.121 6
13341.669 8
13342.218 13
13342.767 10
13343.316 10
13343.864 4
13344.413 4
13344.962 4
13345.511 6
13346.060 4
13346.608 0
13347.157 0
13347.706 1
13348.255 5
13348.804 1
13349.353 0
13349.902 1
13350.450 1
13350.999 0
13351.548 0
13352.097 0
13352.646 2
13353.195 1
13353.744 1
13354.293 3
13354.842 3
13355.391 1
13355.940 2
13356.489 5
13357.038 4
13357.587 1
13358.136 1
13358.685 1
13359.234 3
13359.783 1
13360.332 2
13360.882 1
13361.431 2
13361.980 8
13362.529 9
13363.078 6
13363.627 3
13364.176 2
13364.726 0
13365.275 1
13365.824 4
13366.373 7
13366.923 4
13367.472 2
13368.021 5
13368.570 2
13369.120 3
13369.669 3
13370.218 1
13370.768 1
13371.317 1
13371.866 2
13372.416 4
13372.965 3
13373.514 1
13374.064 5
13374.613 3
13375.162 6
13375.712 1
13376.261 1
13376.811 0
13377.360 0
13377.910 1
13378.459 1
13379.009 1
13379.558 0
13380.108 1
13380.657 4
13381.207 0
13381.756 0
13382.306 1
13382.855 1
13383.405 6
13383.954 3
13384.504 2
13385.054 2
13385.603 3
13386.153 3
13386.703 5
13387.252 6
13387.802 3
13388.352 3
13388.901 4
13389.451 4
13390.001 2
13390.550 0
13391.100 2
13391.650 7
13392.200 4
13392.749 2
13393.299 3
13393.849 3
13394.399 7
13394.948 5
13395.498 3
13396.048 6
13396.598 2
13397.148 1
13397.698 6
13398.248 2
13398.797 4
13399.347 3
13399.897 5
13400.447 5
13400.997 2
13401.547 0
13402.097 3
13402.647 2
13403.197 2
13403.747 1
13404.297 3
13404.847 2
13405.397 0
13405.947 10
13406.497 8
13407.047 3
13407.597 5
13408.147 1
13408.697 2
13409.248 1
13409.798 0
13410.348 1
13410.898 0
13411.448 1
13411.998 7
13412.548 8
13413.099 5
13413.649 0
13414.199 1
13414.749 4
13415.299 3
13415.850 3
13416.400 0
13416.950 3
13417.500 4
13418.051 2
13418.601 1
13419.151 0
13419.702 0
13420.252 0
13420.802 0
13421.353 2
13421.903 2
13422.453 1
13423.004 1
13423.554 0
13424.105 1
13424.655 0
13425.206 2
13425.756 5
13426.306 4
13426.857 5
13427.407 3
13427.958 1
13428.508 0
13429.059 0
13429.609 1
13430.160 1
13430.710 2
13431.261 3
13431.812 1
13432.362 0
13432.913 1
13433.463 0
13434.014 3
13434.565 2
13435.115 1
13435.666 2
13436.217 2
13436.767 1
13437.318 0
13437.869 3
13438.419 3
13438.970 1
13439.521 0
13440.072 3
13440.622 4
13441.173 4
13441.724 3
13442.275 1
13442.825 6
13443.376 7
13443.927 4
13444.478 3
13445.029 7
13445.580 6
13446.130 2
13446.681 1
13447.232 0
13447.783 2
13448.334 3
13448.885 1
13449.436 4
13449.987 1
13450.538 3
13451.089 6
13451.640 5
13452.191 5
13452.742 4
13453.293 4
13453.844 2
13454.395 0
13454.946 1
13455.497 1
13456.048 0
13456.599 0
13457.150 0
13457.701 2
13458.252 1
13458.803 0
13459.355 0
13459.906 2
13460.457 4
13461.008 5
13461.559 1
13462.110 1
13462.662 4
13463.213 3
13463.764 1
13464.315 2
13464.866 2
13465.418 3
13465.969 2
13466.520 1
13467.072 1
13467.623 0
13468.174 5
13468.726 5
13469.277 6
13469.828 2
13470.380 4
13470.931 9
13471.482 2
13472.034 2
13472.585 10
13473.137 8
13473.688 9
13474.239 6
13474.791 4
13475.342 5
13475.894 0
13476.445 1
13476.997 2
13477.548 0
13478.100 1
13478.651 1
13479.203 0
13479.754 5
13480.306 4
13480.858 1
13481.409 4
13481.961 3
13482.512 0
13483.064 2
13483.616 1
13484.167 4
13484.719 1
13485.271 1
13485.822 0
13486.374 1
13486.926 1
13487.477 1
13488.029 1
13488.581 2
13489.133 3
13489.684 2
13490.236 3
13490.788 2
13491.340 1
13491.892 2
13492.443 0
13492.995 2
13493.547 1
13494.099 2
13494.651 3
13495.203 3
13495.754 3
13496.306 1
13496.858 0
13497.410 0
13497.962 0
13498.514 0
13499.066 0
13499.618 0
13500.170 1
13500.722 3
13501.274 3
13501.826 6
13502.378 1
13502.930 0
13503.482 0
13504.034 8
13504.586 8
13505.138 4
13505.690 2
13506.242 3
13506.794 4
13507.347 4
13507.899 2
13508.451 0
13509.003 1
13509.555 2
13510.107 1
13510.660 5
13511.212 4
13511.764 0
13512.316 7
13512.868 3
13513.421 0
13513.973 0
13514.525 0
13515.077 0
13515.630 1
13516.182 1
13516.734 1
13517.287 2
13517.839 4
13518.391 1
13518.944 1
13519.496 2
13520.048 1
13520.601 0
13521.153 0
13521.706 2
13522.258 0
13522.811 0
13523.363 1
13523.915 3
13524.468 2
13525.020 1
13525.573 0
13526.125 0
13526.678 1
13527.230 0
13527.783 0
13528.336 0
13528.888 0
13529.441 2
13529.993 1
13530.546 2
13531.098 0
13531.651 1
13532.204 1
13532.756 2
13533.309 1
13533.862 1
13534.414 2
13534.967 1
13535.520 0
13536.072 1
13536.625 1
13537.178 2
13537.731 1
13538.283 4
13538.836 2
13539.389 0
13539.942 1
13540.495 6
13541.047 3
13541.600 6
13542.153 4
13542.706 0
13543.259 0
13543.812 1
13544.364 2
13544.917 3
13545.470 2
13546.023 1
13546.576 5
13547.129 8
13547.682 9
13548.235 7
13548.788 10
13549.341 8
13549.894 3
13550.447 2
13551.000 0
13551.553 1
13552.106 1
13552.659 0
13553.212 0
13553.765 2
13554.318 1
13554.871 3
13555.424 2
13555.977 1
13556.531 1
13557.084 2
13557.637 1
13558.190 0
13558.743 1
13559.296 0
13559.850 1
13560.403 2
13560.956 2
13561.509 2
13562.063 1
13562.616 1
13563.169 0
13563.722 0
13564.276 3
13564.829 6
13565.382 3
13565.936 5
13566.489 5
13567.042 1
13567.596 2
13568.149 3
13568.702 0
13569.256 2
13569.809 3
13570.362 2
13570.916 1
13571.469 3
13572.023 0
13572.576 7
13573.130 6
13573.683 3
13574.237 3
13574.790 0
13575.344 0
13575.897 2
13576.451 5
13577.004 4
13577.558 2
13578.111 0
13578.665 0
13579.219 0
13579.772 7
13580.326 2
13580.879 5
13581.433 3
13581.987 3
13582.540 4
13583.094 4
13583.648 4
13584.201 1
13584.755 0
13585.309 0
13585.863 0
13586.416 4
13586.970 6
13587.524 1
13588.078 1
13588.631 1
13589.185 0
13589.739 1
13590.293 4
13590.847 1
13591.400 3
13591.954 2
13592.508 0
13593.062 0
13593.616 1
13594.170 1
13594.724 1
13595.278 3
13595.832 1
13596.386 0
13596.939 0
13597.493 1
13598.047 1
13598.601 1
13599.155 1
13599.709 0
13600.263 1
13600.817 1
13601.372 2
13601.926 1
13602.480 3
13603.034 1
13603.588 0
13604.142 1
13604.696 5
13605.250 1
13605.804 2
13606.358 3
13606.913 2
13607.467 4
13608.021 6
13608.575 4
13609.129 4
13609.684 5
13610.238 4
13610.792 0
13611.346 2
13611.900 2
13612.455 1
13613.009 3
13613.563 2
13614.118 3
13614.672 1
13615.226 1
13615.781 3
13616.335 1
13616.889 1
13617.444 4
13617.998 1
13618.552 0
13619.107 0
13619.661 0
13620.216 1
13620.770 0
13621.325 1
13621.879 0
13622.434 2
13622.988 3
13623.543 3
13624.097 0
13624.652 1
13625.206 4
13625.761 2
13626.315 1
13626.870 0
13627.424 1
13627.979 0
13628.534 2
13629.088 5
13629.643 2
13630.197 3
13630.752 3
13631.307 1
13631.861 2
13632.416 1
13632.971 1
13633.525 0
13634.080 0
13634.635 0
13635.190 3
13635.744 3
13636.299 0
13636.854 0
13637.409 3
13637.963 2
13638.518 1
13639.073 5
13639.628 2
13640.183 1
13640.738 4
13641.292 3
13641.847 0
13642.402 0
13642.957 0
13643.512 4
13644.067 2
13644.622 1
13645.177 6
13645.732 6
13646.287 3
13646.842 4
13647.397 4
13647.952 4
13648.507 5
13649.062 1
13649.617 2
13650.172 0
13650.727 0
13651.282 0
13651.837 1
13652.392 2
13652.947 5
13653.502 3
13654.057 2
13654.612 1
13655.168 2
13655.723 0
13656.278 2
13656.833 2
13657.388 0
13657.943 8
13658.499 9
13659.054 4
13659.609 5
13660.164 5
13660.720 6
13661.275 4
13661.830 4
13662.385 5
13662.941 1
13663.496 3
13664.051 2
13664.607 3
13665.162 4
13665.717 2
13666.273 2
13666.828 0
13667.384 0
13667.939 0
13668.494 6
13669.050 5
13669.605 3
13670.161 3
13670.716 3
13671.272 5
13671.827 8
13672.383 5
13672.938 2
13673.494 2
13674.049 3
13674.605 2
13675.160 3
13675.716 1
13676.271 0
13676.827 0
13677.383 0
13677.938 2
13678.494 1
13679.049 0
13679.605 2
13680.161 0
13680.716 2
13681.272 1
13681.828 2
13682.383 2
13682.939 2
13683.495 1
13684.051 5
13684.606 4
13685.162 4
13685.718 13
13686.274 8
13686.829 6
13687.385 3
13687.941 2
13688.497 0
13689.053 4
13689.608 5
13690.164 4
13690.720 1
13691.276 8
13691.832 8
13692.388 1
13692.944 1
13693.500 2
13694.056 3
13694.612 2
13695.168 2
13695.723 5
13696.279 7
13696.835 10
13697.391 12
13697.947 12
13698.503 5
13699.060 4
13699.616 6
13700.172 8
13700.728 10
13701.284 7
13701.840 6
13702.396 6
13702.952 7
13703.508 7
13704.064 8
13704.621 8
13705.177 4
13705.733 2
13706.289 3
13706.845 5
13707.401 4
13707.958 4
13708.514 5
13709.070 9
13709.626 14
13710.183 9
13710.739 7
13711.295 9
13711.851 3
13712.408 4
13712.964 6
13713.520 7
13714.077 5
13714.633 6
13715.189 7
13715.746 6
13716.302 10
13716.859 11
13717.415 10
13717.971 3
13718.528 13
13719.084 11
13719.641 1
13720.197 6
13720.754 4
13721.310 3
13721.867 12
13722.423 13
13722.980 7
13723.536 7
13724.093 6
13724.649 5
13725.206 2
13725.763 0
13726.319 3
13726.876 5
13727.432 3
13727.989 2
13728.546 9
13729.102 7
13729.659 6
13730.216 4
13730.772 3
13731.329 4
13731.886 7
13732.442 6
13732.999 11
13733.556 12
13734.113 9
13734.669 10
13735.226 14
13735.783 17
13736.340 13
13736.897 13
13737.453 18
13738.010 11
13738.567 9
13739.124 23
13739.681 19
13740.238 10
13740.794 14
13741.351 20
13741.908 20
13742.465 18
13743.022 17
13743.579 15
13744.136 13
13744.693 18
13745.250 15
13745.807 18
13746.364 13
13746.921 15
13747.478 8
13748.035 13
13748.592 9
13749.149 10
13749.706 10
13750.263 13
13750.820 11
13751.377 16
13751.935 18
13752.492 12
13753.049 27
13753.606 25
13754.163 16
13754.720 22
13755.277 22
13755.835 31
13756.392 37
13756.949 30
13757.506 25
13758.064 36
13758.621 48
13759.178 37
13759.735 32
13760.293 33
13760.850 48
13761.407 54
13761.964 48
13762.522 36
13763.079 28
13763.636 17
13764.194 33
13764.751 36
13765.309 30
13765.866 22
13766.423 33
13766.981 22
13767.538 26
13768.096 25
13768.653 23
13769.211 15
13769.768 12
13770.326 11
13770.883 7
13771.441 9
13771.998 12
13772.556 8
13773.113 14
13773.671 5
13774.228 8
13774.786 5
13775.343 3
13775.901 7
13776.459 8
13777.016 13
13777.574 9
13778.132 6
13778.689 9
13779.247 6
13779.805 9
13780.362 11
13780.920 6
13781.478 6
13782.035 9
13782.593 7
13783.151 5
13783.709 8
13784.266 7
13784.824 12
13785.382 7
13785.940 2
13786.498 7
13787.055 11
13787.613 10
13788.171 6
13788.729 3
13789.287 3
13789.845 3
13790.403 3
13790.960 10
13791.518 13
13792.076 16
13792.634 9
13793.192 4
13793.750 7
13794.308 8
13794.866 1
13795.424 2
13795.982 1
13796.540 2
13797.098 7
13797.656 5
13798.214 5
13798.772 8
13799.330 7
13799.888 7
13800.447 7
13801.005 5
13801.563 3
13802.121 3
13802.679 5
13803.237 5
13803.795 2
13804.354 2
13804.912 8
13805.470 4
13806.028 6
13806.586 5
13807.145 4
13807.703 6
13808.261 6
13808.819 12
13809.378 8
13809.936 5
13810.494 16
13811.053 11
13811.611 6
13812.169 6
13812.728 7
13813.286 6
13813.844 7
13814.403 7
13814.961 7
13815.519 6
13816.078 5
13816.636 8
13817.195 10
13817.753 6
13818.312 4
13818.870 5
13819.429 9
13819.987 3
13820.546 5
13821.104 2
13821.663 4
13822.221 6
13822.780 10
13823.338 6
13823.897 5
13824.455 8
13825.014 7
13825.573 7
13826.131 5
13826.690 7
13827.248 8
13827.807 8
13828.366 7
13828.924 7
13829.483 7
13830.042 7
13830.601 5
13831.159 15
13831.718 15
13832.277 15
13832.835 19
13833.394 13
13833.953 13
13834.512 4
13835.071 16
13835.629 21
13836.188 19
13836.747 14
13837.306 11
13837.865 27
13838.424 34
13838.982 45
13839.541 43
13840.100 27
13840.659 26
13841.218 33
13841.777 36
13842.336 37
13842.895 40
13843.454 37
13844.013 30
13844.572 41
13845.131 28
13845.690 13
13846.249 15
13846.808 23
13847.367 29
13847.926 25
13848.485 19
13849.044 23
13849.603 14
13850.162 10
13850.722 4
13851.281 7
13851.840 6
13852.399 4
13852.958 4
13853.517 2
13854.076 3
13854.636 5
13855.195 3
13855.754 0
13856.313 8
13856.873 11
13857.432 6
13857.991 5
13858.550 12
13859.110 13
13859.669 12
13860.228 11
13860.788 10
13861.347 5
13861.906 6
13862.466 7
13863.025 7
13863.584 9
13864.144 14
13864.703 11
13865.262 8
13865.822 11
13866.381 4
13866.941 4
13867.500 5
13868.060 9
13868.619 7
13869.179 6
13869.738 5
13870.298 6
13870.857 4
13871.417 11
13871.976 16
13872.536 12
13873.095 11
13873.655 13
13874.215 12
13874.774 13
13875.334 11
13875.893 17
13876.453 13
13877.013 10
13877.572 5
13878.132 6
13878.692 13
13879.251 11
13879.811 14
13880.371 12
13880.931 19
13881.490 20
13882.050 14
13882.610 14
13883.170 12
13883.729 6
13884.289 7
13884.849 13
13885.409 12
13885.969 16
13886.528 13
13887.088 7
13887.648 4
13888.208 3
13888.768 4
13889.328 9
13889.888 5
13890.448 7
13891.008 10
13891.567 4
13892.127 4
13892.687 4
13893.247 8
13893.807 15
13894.367 10
13894.927 9
13895.487 5
13896.047 5
13896.607 2
13897.167 2
13897.728 3
13898.288 4
13898.848 3
13899.408 3
13899.968 4
13900.528 3
13901.088 1
13901.648 2
13902.208 2
13902.769 5
13903.329 9
13903.889 10
13904.449 9
13905.009 8
13905.570 3
13906.130 9
13906.690 4
13907.250 3
13907.811 8
13908.371 10
13908.931 9
13909.492 3
13910.052 6
13910.612 9
13911.173 9
13911.733 5
13912.293 8
13912.854 4
13913.414 4
13913.974 6
13914.535 9
13915.095 5
13915.656 3
13916.216 5
13916.776 8
13917.337 8
13917.897 7
13918.458 1
13919.018 5
13919.579 6
13920.139 4
13920.700 1
13921.261 6
13921.821 6
13922.382 3
13922.942 3
13923.503 7
13924.063 11
13924.624 9
13925.185 3
13925.745 3
13926.306 5
13926.867 3
13927.427 4
13927.988 9
13928.549 13
13929.109 13
13929.670 9
13930.231 6
13930.791 6
13931.352 5
13931.913 3
13932.474 1
13933.034 3
13933.595 4
13934.156 7
13934.717 6
13935.278 13
13935.839 22
13936.399 14
13936.960 12
13937.521 10
13938.082 6
13938.643 3
13939.204 5
13939.765 1
13940.326 0
13940.887 3
13941.448 2
13942.008 5
13942.569 4
13943.130 8
13943.691 3
13944.252 2
13944.813 3
13945.374 6
13945.936 7
13946.497 7
13947.058 4
13947.619 3
13948.180 4
13948.741 1
13949.302 0
13949.863 0
13950.424 0
13950.985 1
13951.547 5
13952.108 6
13952.669 5
13953.230 8
13953.791 5
13954.352 4
13954.914 4
13955.475 5
13956.036 2
13956.597 6
13957.159 4
13957.720 5
13958.281 6
13958.843 3
13959.404 3
13959.965 2
13960.526 2
13961.088 3
13961.649 8
13962.211 5
13962.772 6
13963.333 3
13963.895 2
13964.456 4
13965.018 2
13965.579 3
13966.140 5
13966.702 6
13967.263 7
13967.825 8
13968.386 11
13968.948 7
13969.509 9
13970.071 9
13970.632 5
13971.194 4
13971.756 9
13972.317 9
13972.879 5
13973.440 4
13974.002 1
13974.563 2
13975.125 3
13975.687 4
13976.248 7
13976.810 5
13977.372 6
13977.933 4
13978.495 3
13979.057 2
13979.619 5
13980.180 2
13980.742 1
13981.304 1
13981.866 6
13982.427 2
13982.989 8
13983.551 4
13984.113 4
13984.675 6
13985.236 5
13985.798 5
13986.360 16
13986.922 13
13987.484 11
13988.046 5
13988.608 3
13989.169 4
13989.731 11
13990.293 8
13990.855 5
13991.417 14
13991.979 15
13992.541 13
13993.103 11
13993.665 10
13994.227 2
13994.789 2
13995.351 2
13995.913 2
13996.475 3
13997.037 6
13997.599 3
13998.162 2
13998.724 1
13999.286 2
13999.848 3
14000.410 3
14000.972 5
14001.534 4
14002.097 0
14002.659 1
14003.221 3
14003.783 1
14004.345 2
14004.908 1
14005.470 3
14006.032 5
14006.594 10
14007.157 9
14007.719 6
14008.281 1
14008.843 2
14009.406 0
14009.968 1
14010.530 2
14011.093 6
14011.655 7
14012.218 9
14012.780 0
14013.342 3
14013.905 7
14014.467 3
14015.030 3
14015.592 5
14016.154 4
14016.717 3
14017.279 4
14017.842 5
14018.404 1
14018.967 3
14019.529 1
14020.092 1
14020.655 3
14021.217 3
14021.780 1
14022.342 3
14022.905 6
14023.467 11
14024.030 8
14024.593 4
14025.155 3
14025.718 8
14026.281 10
14026.843 7
14027.406 6
14027.969 3
14028.531 4
14029.094 1
14029.657 1
14030.220 3
14030.782 2
14031.345 2
14031.908 6
14032.471 2
14033.033 5
14033.596 3
14034.159 1
14034.722 2
14035.285 2
14035.847 1
14036.410 4
14036.973 7
14037.536 8
14038.099 6
14038.662 5
14039.225 8
14039.788 13
14040.351 12
14040.914 9
14041.477 4
14042.040 6
14042.603 3
14043.166 4
14043.729 5
14044.292 7
14044.855 1
14045.418 4
14045.981 4
14046.544 4
14047.107 4
14047.670 3
14048.233 3
14048.796 2
14049.359 2
14049.922 9
14050.486 5
14051.049 2
14051.612 2
14052.175 3
14052.738 4
14053.301 4
14053.865 7
14054.428 10
14054.991 11
14055.554 13
14056.118 11
14056.681 7
14057.244 2
14057.807 5
14058.371 1
14058.934 2
14059.497 3
14060.061 7
14060.624 7
14061.187 9
14061.751 12
14062.314 3
14062.878 3
14063.441 2
14064.004 7
14064.568 9
14065.131 9
14065.695 8
14066.258 8
14066.822 3
14067.385 3
14067.949 8
14068.512 9
14069.076 9
14069.639 8
14070.203 4
14070.766 4
14071.330 4
14071.893 2
14072.457 2
14073.021 2
14073.584 2
14074.148 7
14074.711 2
14075.275 2
14075.839 2
14076.402 3
14076.966 2
14077.530 1
14078.093 1
14078.657 0
14079.221 2
14079.785 4
14080.348 4
14080.912 4
14081.476 1
14082.040 2
14082.603 3
14083.167 4
14083.731 4
14084.295 1
14084.859 2
14085.423 2
14085.986 2
14086.550 2
14087.114 1
14087.678 3
14088.242 1
14088.806 1
14089.370 12
14089.934 7
14090.498 3
14091.062 4
14091.626 4
14092.190 2
14092.754 0
14093.318 2
14093.882 2
14094.446 1
14095.010 3
14095.574 4
14096.138 6
14096.702 2
14097.266 3
14097.830 3
14098.394 2
14098.958 4
14099.522 4
14100.087 7
14100.651 7
14101.215 6
14101.779 6
14102.343 1
14102.907 3
14103.472 3
14104.036 5
14104.600 3
14105.164 7
14105.729 5
14106.293 2
14106.857 3
14107.421 3
14107.986 1
14108.550 4
14109.114 8
14109.679 7
14110.243 3
14110.807 5
14111.372 10
14111.936 14
14112.501 8
14113.065 7
14113.629 12
14114.194 11
14114.758 4
14115.323 4
14115.887 2
14116.452 1
14117.016 2
14117.581 3
14118.145 2
14118.710 1
14119.274 4
14119.839 1
14120.403 3
14120.968 2
14121.532 2
14122.097 6
14122.661 7
14123.226 6
14123.791 4
14124.355 2
14124.920 1
14125.485 3
14126.049 7
14126.614 3
14127.179 1
14127.743 2
14128.308 2
14128.873 2
14129.437 0
14130.002 2
14130.567 5
14131.132 7
14131.696 9
14132.261 7
14132.826 5
14133.391 5
14133.956 8
14134.521 4
14135.085 4
14135.650 3
14136.215 2
14136.780 6
14137.345 3
14137.910 0
14138.475 3
14139.040 2
14139.605 1
14140.169 0
14140.734 1
14141.299 1
14141.864 0
14142.429 9
14142.994 4
14143.559 0
14144.124 2
14144.689 1
14145.254 0
14145.820 4
14146.385 3
14146.950 3
14147.515 4
14148.080 1
14148.645 1
14149.210 1
14149.775 1
14150.340 3
14150.906 1
14151.471 1
14152.036 2
14152.601 2
14153.166 2
14153.732 2
14154.297 2
14154.862 1
14155.427 0
14155.992 1
14156.558 4
14157.123 4
14157.688 3
14158.254 5
14158.819 5
14159.384 2
14159.950 2
14160.515 1
14161.080 3
14161.646 3
14162.211 4
14162.777 3
14163.342 3
14163.907 3
14164.473 2
14165.038 0
14165.604 1
14166.169 3
14166.735 4
14167.300 1
14167.866 3
14168.431 1
14168.997 4
14169.562 14
14170.128 4
14170.693 1
14171.259 1
14171.824 1
14172.390 13
14172.956 8
14173.521 5
14174.087 5
14174.652 6
14175.218 6
14175.784 5
14176.349 3
14176.915 1
14177.481 0
14178.046 0
14178.612 2
14179.178 2
14179.744 0
14180.309 0
14180.875 0
14181.441 0
14182.007 4
14182.573 1
14183.138 3
14183.704 4
14184.270 1
14184.836 1
14185.402 2
14185.968 4
14186.533 2
14187.099 0
14187.665 0
14188.231 0
14188.797 0
14189.363 1
14189.929 1
14190.495 1
14191.061 0
14191.627 1
14192.193 1
14192.759 3
14193.325 1
14193.891 1
14194.457 1
14195.023 7
14195.589 4
14196.155 0
14196.721 0
14197.287 1
14197.853 0
14198.419 2
14198.985 2
14199.552 1
14200.118 0
14200.684 6
14201.250 6
14201.816 2
14202.382 3
14202.949 2
14203.515 6
14204.081 4
14204.647 3
14205.214 11
14205.780 8
14206.346 5
14206.912 5
14207.479 4
14208.045 2
14208.611 8
14209.178 8
14209.744 3
14210.310 7
14210.877 6
14211.443 4
14212.009 2
14212.576 0
14213.142 1
14213.709 5
14214.275 2
14214.841 1
14215.408 2
14215.974 2
14216.541 1
14217.107 1
14217.674 2
14218.240 3
14218.807 2
14219.373 3
14219.940 3
14220.506 6
14221.073 4
14221.640 0
14222.206 1
14222.773 8
14223.339 5
14223.906 3
14224.473 1
14225.039 0
14225.606 2
14226.173 1
14226.739 3
14227.306 3
14227.873 4
14228.439 6
14229.006 2
14229.573 0
14230.140 1
14230.706 0
14231.273 6
14231.840 5
14232.407 8
14232.973 4
14233.540 2
14234.107 1
14234.674 1
14235.241 2
14235.808 1
14236.374 2
14236.941 0
14237.508 3
14238.075 5
14238.642 3
14239.209 4
14239.776 3
14240.343 3
14240.910 7
14241.477 7
14242.044 1
14242.611 2
14243.178 4
14243.745 4
14244.312 5
14244.879 4
14245.446 3
14246.013 4
14246.580 2
14247.147 2
14247.714 1
14248.281 3
14248.848 4
14249.416 3
14249.983 5
14250.550 10
14251.117 8
14251.684 6
14252.251 4
14252.819 2
14253.386 2
14253.953 3
14254.520 2
14255.087 1
14255.655 5
14256.222 5
14256.789 2
14257.357 0
14257.924 3
14258.491 4
14259.058 3
14259.626 2
14260.193 1
14260.761 1
14261.328 3
14261.895 2
14262.463 3
14263.030 0
14263.597 0
14264.165 0
14264.732 1
14265.300 2
14265.867 2
14266.435 3
14267.002 1
14267.570 3
14268.137 4
14268.705 2
14269.272 0
14269.840 3
14270.407 2
14270.975 0
14271.542 2
14272.110 1
14272.678 0
14273.245 3
14273.813 2
14274.380 6
14274.948 4
14275.516 3
14276.083 1
14276.651 2
14277.219 3
14277.786 4
14278.354 1
14278.922 1
14279.490 1
14280.057 2
14280.625 4
14281.193 2
14281.761 2
14282.328 3
14282.896 4
14283.464 2
14284.032 6
14284.600 2
14285.168 1
14285.735 9
14286.303 8
14286.871 7
14287.439 2
14288.007 6
14288.575 3
14289.143 4
14289.711 6
14290.279 5
14290.847 7
14291.415 2
14291.982 2
14292.550 1
14293.118 5
14293.686 4
14294.255 4
14294.823 1
14295.391 6
14295.959 9
14296.527 8
14297.095 7
14297.663 5
14298.231 4
14298.799 4
14299.367 3
14299.935 2
14300.504 4
14301.072 4
14301.640 3
14302.208 6
14302.776 6
14303.344 3
14303.913 4
14304.481 5
14305.049 4
14305.617 1
14306.186 0
14306.754 0
14307.322 4
14307.890 3
14308.459 4
14309.027 2
14309.595 5
14310.164 5
14310.732 5
14311.300 4
14311.869 1
14312.437 1
14313.006 1
14313.574 2
14314.142 1
14314.711 3
14315.279 5
14315.848 3
14316.416 1
14316.985 4
14317.553 4
14318.122 3
14318.690 0
14319.259 0
14319.827 3
14320.396 4
14320.964 1
14321.533 1
14322.102 3
14322.670 1
14323.239 0
14323.807 3
14324.376 10
14324.945 5
14325.513 1
14326.082 1
14326.651 3
14327.219 0
14327.788 1
14328.357 2
14328.925 2
14329.494 2
14330.063 2
14330.632 4
14331.200 3
14331.769 2
14332.338 1
14332.907 1
14333.475 2
14334.044 1
14334.613 0
14335.182 5
14335.751 10
14336.320 5
14336.889 3
14337.457 8
14338.026 3
14338.595 3
14339.164 6
14339.733 4
14340.302 2
14340.871 3
14341.440 1
14342.009 1
14342.578 0
14343.147 0
14343.716 0
14344.285 2
14344.854 2
14345.423 3
14345.992 3
14346.561 3
14347.130 3
14347.699 8
14348.268 9
14348.837 5
14349.407 4
14349.976 1
14350.545 3
14351.114 2
14351.683 3
14352.252 1
14352.822 1
14353.391 3
14353.960 3
14354.529 3
14355.098 4
14355.668 0
14356.237 1
14356.806 3
14357.375 4
14357.945 2
14358.514 3
14359.083 4
14359.653 4
14360.222 5
14360.791 3
14361.361 2
14361.930 5
14362.499 1
14363.069 3
14363.638 0
14364.208 1
14364.777 1
14365.347 3
14365.916 3
14366.485 0
14367.055 1
14367.624 1
14368.194 2
14368.763 2
14369.333 2
14369.902 3
14370.472 3
14371.042 4
14371.611 1
14372.181 2
14372.750 2
14373.320 2
14373.889 7
14374.459 6
14375.029 1
14375.598 1
14376.168 2
14376.738 4
14377.307 3
14377.877 3
14378.447 4
14379.016 2
14379.586 1
14380.156 2
14380.726 2
14381.295 1
14381.865 2
14382.435 1
14383.005 1
14383.575 4
14384.144 1
14384.714 3
14385.284 4
14385.854 3
14386.424 1
14386.994 3
14387.563 2
14388.133 1
14388.703 3
14389.273 0
14389.843 2
14390.413 3
14390.983 3
14391.553 0
14392.123 2
14392.693 5
14393.263 3
14393.833 4
14394.403 5
14394.973 2
14395.543 2
14396.113 0
14396.683 3
14397.253 5
14397.823 2
14398.393 6
14398.963 8
14399.534 5
14400.104 6
14400.674 4
14401.244 1
14401.814 1
14402.384 2
14402.954 1
14403.525 3
14404.095 1
14404.665 4
14405.235 3
14405.806 1
14406.376 2
14406.946 3
14407.516 2
14408.087 6
14408.657 5
14409.227 0
14409.798 2
14410.368 2
14410.938 0
14411.509 2
14412.079 3
14412.649 2
14413.220 4
14413.790 4
14414.361 4
14414.931 5
14415.501 3
14416.072 1
14416.642 0
14417.213 3
14417.783 5
14418.354 5
14418.924 4
14419.495 3
14420.065 3
14420.636 2
14421.206 1
14421.777 0
14422.348 1
14422.918 0
14423.489 0
14424.059 1
14424.630 4
14425.201 5
14425.771 6
14426.342 4
14426.912 1
14427.483 1
14428.054 0
14428.625 0
14429.195 0
14429.766 4
14430.337 4
14430.907 3
14431.478 2
14432.049 2
14432.620 1
14433.191 0
14433.761 2
14434.332 3
14434.903 5
14435.474 5
14436.045 2
14436.615 1
14437.186 4
14437.757 0
14438.328 1
14438.899 7
14439.470 5
14440.041 3
14440.612 3
14441.183 7
14441.754 6
14442.325 3
14442.896 4
14443.467 2
14444.038 5
14444.609 3
14445.180 5
14445.751 1
14446.322 0
14446.893 6
14447.464 7
14448.035 5
14448.606 9
14449.177 11
14449.748 3
14450.319 1
14450.890 3
14451.462 6
14452.033 3
14452.604 0
14453.175 3
14453.746 5
14454.318 1
14454.889 1
14455.460 0
14456.031 1
14456.602 0
14457.174 1
14457.745 3
14458.316 0
14458.888 0
14459.459 1
14460.030 1
14460.602 3
14461.173 3
14461.744 3
14462.316 10
14462.887 6
14463.458 3
14464.030 0
14464.601 4
14465.173 2
14465.744 2
14466.315 0
14466.887 1
14467.458 0
14468.030 0
14468.601 1
14469.173 0
14469.744 5
14470.316 4
14470.887 5
14471.459 3
14472.030 2
14472.602 7
14473.174 7
14473.745 4
14474.317 7
14474.888 8
14475.460 3
14476.032 1
14476.603 1
14477.175 2
14477.747 2
14478.318 0
14478.890 2
14479.462 1
14480.033 1
14480.605 6
14481.177 4
14481.749 4
14482.320 2
14482.892 4
14483.464 2
14484.036 5
14484.608 5
14485.179 4
14485.751 6
14486.323 14
14486.895 10
14487.467 5
14488.039 4
14488.610 5
14489.182 6
14489.754 3
14490.326 2
14490.898 3
14491.470 0
14492.042 0
14492.614 1
14493.186 1
14493.758 4
14494.330 3
14494.902 1
14495.474 3
14496.046 2
14496.618 7
14497.190 4
14497.762 3
14498.334 5
14498.906 5
14499.478 8
14500.051 3
14500.623 2
14501.195 4
14501.767 6
14502.339 4
14502.911 7
14503.483 11
14504.056 5
14504.628 8
14505.200 10
14505.772 9
14506.344 7
14506.917 5
14507.489 1
14508.061 1
14508.634 1
14509.206 3
14509.778 1
14510.350 0
14510.923 2
14511.495 4
14512.067 6
14512.640 3
14513.212 3
14513.785 3
14514.357 4
14514.929 3
14515.502 2
14516.074 6
14516.647 7
14517.219 3
14517.792 1
14518.364 2
14518.937 2
14519.509 3
14520.082 2
14520.654 3
14521.227 5
14521.799 3
14522.372 0
14522.944 1
14523.517 7
14524.089 12
14524.662 6
14525.235 6
14525.807 2
14526.380 1
14526.952 2
14527.525 5
14528.098 4
14528.670 1
14529.243 1
14529.816 1
14530.389 2
14530.961 1
14531.534 1
14532.107 0
14532.680 1
14533.252 3
14533.825 3
14534.398 4
14534.971 1
14535.543 3
14536.116 3
14536.689 2
14537.262 0
14537.835 2
14538.408 5
14538.981 1
14539.553 4
14540.126 4
14540.699 0
14541.272 2
14541.845 2
14542.418 3
14542.991 3
14543.564 3
14544.137 1
14544.710 0
14545.283 0
14545.856 1
14546.429 1
14547.002 3
14547.575 2
14548.148 3
14548.721 2
14549.294 2
14549.867 1
14550.441 3
14551.014 1
14551.587 0
14552.160 2
14552.733 0
14553.306 0
14553.879 0
14554.453 1
14555.026 1
14555.599 0
14556.172 2
14556.745 6
14557.319 2
14557.892 0
14558.465 2
14559.038 3
14559.612 3
14560.185 3
14560.758 8
14561.332 4
14561.905 3
14562.478 1
14563.052 1
14563.625 1
14564.198 0
14564.772 1
14565.345 0
14565.919 1
14566.492 5
14567.066 5
14567.639 2
14568.212 0
14568.786 5
14569.359 5
14569.933 1
14570.506 0
14571.080 0
14571.653 2
14572.227 3
14572.800 6
14573.374 1
14573.948 1
14574.521 4
14575.095 3
14575.668 0
14576.242 6
14576.816 5
14577.389 6
14577.963 2
14578.537 2
14579.110 2
14579.684 3
14580.258 3
14580.831 6
14581.405 3
14581.979 2
14582.553 1
14583.126 3
14583.700 0
14584.274 0
14584.848 4
14585.421 0
14585.995 0
14586.569 0
14587.143 3
14587.717 10
14588.291 7
14588.864 4
14589.438 5
14590.012 5
14590.586 3
14591.160 4
14591.734 4
14592.308 2
14592.882 4
14593.456 2
14594.030 1
14594.604 0
14595.178 1
14595.752 5
14596.326 5
14596.900 1
14597.474 1
14598.048 1
14598.622 2
14599.196 3
14599.770 0
14600.344 0
14600.918 2
14601.492 4
14602.066 5
14602.641 4
14603.215 1
14603.789 3
14604.363 5
14604.937 3
14605.511 2
14606.086 1
14606.660 1
14607.234 0
14607.808 3
14608.383 0
14608.957 0
14609.531 0
14610.105 3
14610.680 3
14611.254 4
14611.828 0
14612.403 1
14612.977 6
14613.551 3
14614.126 2
14614.700 4
14615.274 4
14615.849 4
14616.423 6
14616.998 3
14617.572 7
14618.147 4
14618.721 3
14619.295 6
14619.870 6
14620.444 5
14621.019 3
14621.593 4
14622.168 5
14622.742 5
14623.317 2
14623.892 3
14624.466 2
14625.041 1
14625.615 2
14626.190 3
14626.765 2
14627.339 3
14627.914 3
14628.488 3
14629.063 0
14629.638 2
14630.212 3
14630.787 2
14631.362 1
14631.937 3
14632.511 0
14633.086 0
14633.661 1
14634.236 2
14634.810 4
14635.385 4
14635.960 0
14636.535 0
14637.109 3
14637.684 4
14638.259 4
14638.834 2
14639.409 0
14639.984 2
14640.559 1
14641.133 1
14641.708 0
14642.283 1
14642.858 3
14643.433 0
14644.008 0
14644.583 3
14645.158 2
14645.733 2
14646.308 3
14646.883 1
14647.458 1
14648.033 1
14648.608 4
14649.183 8
14649.758 7
14650.333 1
14650.908 1
14651.484 4
14652.059 3
14652.634 2
14653.209 1
14653.784 1
14654.359 5
14654.934 4
14655.510 1
14656.085 1
14656.660 0
14657.235 3
14657.810 5
14658.386 6
14658.961 1
14659.536 3
14660.111 3
14660.687 7
14661.262 7
14661.837 2
14662.413 3
14662.988 1
14663.563 5
14664.139 2
14664.714 1
14665.289 1
14665.865 0
14666.440 3
14667.015 7
14667.591 4
14668.166 3
14668.742 2
14669.317 4
14669.893 5
14670.468 3
14671.044 1
14671.619 3
14672.195 2
14672.770 3
14673.346 2
14673.921 0
14674.497 1
14675.072 1
14675.648 1
14676.223 1
14676.799 0
14677.375 1
14677.950 2
14678.526 4
14679.102 2
14679.677 1
14680.253 3
14680.829 4
14681.404 3
14681.980 4
14682.556 5
14683.131 4
14683.707 7
14684.283 8
14684.859 6
14685.434 2
14686.010 2
14686.586 1
14687.162 1
14687.738 0
14688.313 2
14688.889 2
14689.465 2
14690.041 2
14690.617 1
14691.193 3
14691.769 4
14692.344 3
14692.920 3
14693.496 3
14694.072 2
14694.648 4
14695.224 3
14695.800 2
14696.376 4
14696.952 5
14697.528 3
14698.104 5
14698.680 5
14699.256 5
14699.832 4
14700.408 3
14700.984 0
14701.560 0
14702.137 3
14702.713 7
14703.289 4
14703.865 3
14704.441 1
14705.017 3
14705.593 4
14706.170 1
14706.746 3
14707.322 3
14707.898 5
14708.474 4
14709.051 5
14709.627 2
14710.203 0
14710.779 1
14711.356 1
14711.932 0
14712.508 1
14713.085 10
14713.661 11
14714.237 12
14714.814 9
14715.390 5
14715.966 3
14716.543 1
14717.119 0
14717.695 1
14718.272 1
14718.848 3
14719.425 3
14720.001 2
14720.578 0
14721.154 1
14721.731 2
14722.307 3
14722.884 2
14723.460 3
14724.037 1
14724.613 2
14725.190 2
14725.766 2
14726.343 1
14726.919 0
14727.496 1
14728.073 4
14728.649 2
14729.226 1
14729.802 3
14730.379 2
14730.956 0
14731.532 2
14732.109 2
14732.686 3
14733.262 0
14733.839 1
14734.416 1
14734.993 4
14735.569 1
14736.146 1
14736.723 2
14737.300 4
14737.877 7
14738.453 3
14739.030 0
14739.607 1
14740.184 0
14740.761 0
14741.338 0
14741.914 0
14742.491 0
14743.068 1
14743.645 3
14744.222 6
14744.799 1
14745.376 0
14745.953 0
14746.530 3
14747.107 2
14747.684 1
14748.261 1
14748.838 0
14749.415 0
14749.992 2
14750.569 3
14751.146 2
14751.723 4
14752.300 0
14752.877 3
14753.454 2
14754.031 6
14754.609 1
14755.186 2
14755.763 0
14756.340 1
14756.917 1
14757.494 3
14758.072 0
14758.649 2
14759.226 3
14759.803 1
14760.380 1
14760.958 3
14761.535 8
14762.112 8
14762.690 2
14763.267 1
14763.844 1
14764.421 4
14764.999 1
14765.576 1
14766.153 2
14766.731 3
14767.308 3
14767.886 6
14768.463 8
14769.040 5
14769.618 3
14770.195 4
14770.773 6
14771.350 5
14771.928 6
14772.505 14
14773.083 13
14773.660 15
14774.238 18
14774.815 7
14775.393 4
14775.970 4
14776.548 9
14777.125 6
14777.703 2
14778.280 4
14778.858 6
14779.436 9
14780.013 5
14780.591 5
14781.169 6
14781.746 2
14782.324 3
14782.902 2
14783.479 1
14784.057 2
14784.635 2
14785.212 7
14785.790 4
14786.368 4
14786.946 2
14787.523 1
14788.101 2
14788.679 2
14789.257 5
14789.835 6
14790.412 3
14790.990 1
14791.568 1
14792.146 2
14792.724 1
14793.302 1
14793.880 0
14794.458 1
14795.035 2
14795.613 2
14796.191 6
14796.769 9
14797.347 11
14797.925 7
14798.503 8
14799.081 4
14799.659 6
14800.237 4
14800.815 1
14801.393 4
14801.971 5
14802.549 4
14803.128 1
14803.706 4
14804.284 1
14804.862 3
14805.440 1
14806.018 2
14806.596 1
14807.174 1
14807.753 2
14808.331 3
14808.909 3
14809.487 0
14810.065 0
14810.644 0
14811.222 2
14811.800 4
14812.378 5
14812.957 2
14813.535 2
14814.113 1
14814.691 4
14815.270 6
14815.848 5
14816.426 5
14817.005 5
14817.583 2
14818.161 2
14818.740 2
14819.318 3
14819.897 2
14820.475 6
14821.054 11
14821.632 8
14822.210 6
14822.789 1
14823.367 2
14823.946 1
14824.524 1
14825.103 1
14825.681 3
14826.260 2
14826.838 1
14827.417 4
14827.996 5
14828.574 3
14829.153 3
14829.731 2
14830.310 3
14830.889 2
14831.467 4
14832.046 3
14832.624 4
14833.203 4
14833.782 4
14834.360 5
14834.939 2
14835.518 0
14836.097 3
14836.675 0
14837.254 3
14837.833 7
14838.412 11
14838.990 6
14839.569 3
14840.148 3
14840.727 2
14841.306 4
14841.884 5
14842.463 4
14843.042 6
14843.621 3
14844.200 3
14844.779 7
14845.358 2
14845.937 2
14846.516 1
14847.094 1
14847.673 2
14848.252 1
14848.831 1
14849.410 3
14849.989 2
14850.568 1
14851.147 5
14851.726 5
14852.305 5
14852.884 4
14853.464 0
14854.043 2
14854.622 3
14855.201 3
14855.780 4
14856.359 2
14856.938 0
14857.517 1
14858.096 0
14858.676 1
14859.255 0
14859.834 1
14860.413 1
14860.992 2
14861.572 0
14862.151 3
14862.730 6
14863.309 2
14863.889 0
14864.468 0
14865.047 0
14865.626 1
14866.206 4
14866.785 3
14867.364 2
14867.944 4
14868.523 1
14869.102 2
14869.682 4
14870.261 0
14870.841 0
14871.420 0
14871.999 3
14872.579 1
14873.158 2
14873.738 3
14874.317 4
14874.897 3
14875.476 1
14876.056 2
14876.635 0
14877.215 2
14877.794 3
14878.374 3
14878.953 2
14879.533 1
14880.113 3
14880.692 2
14881.272 1
14881.851 1
14882.431 2
14883.011 1
14883.590 0
14884.170 2
14884.750 1
14885.329 1
14885.909 2
14886.489 0
14887.068 0
14887.648 1
14888.228 5
14888.808 5
14889.387 1
14889.967 4
14890.547 1
14891.127 0
14891.707 1
14892.286 0
14892.866 0
14893.446 1
14894.026 2
14894.606 1
14895.186 0
14895.766 3
14896.345 4
14896.925 5
14897.505 3
14898.085 0
14898.665 0
14899.245 0
14899.825 1
14900.405 2
14900.985 0
14901.565 3
14902.145 4
14902.725 2
14903.305 0
14903.885 2
14904.465 1
14905.045 1
14905.625 1
14906.206 1
14906.786 3
14907.366 4
14907.946 3
14908.526 2
14909.106 0
14909.686 2
14910.266 3
14910.847 0
14911.427 0
14912.007 2
14912.587 1
14913.167 0
14913.748 0
14914.328 0
14914.908 2
14915.489 0
14916.069 3
14916.649 3
14917.229 2
14917.810 3
14918.390 1
14918.970 0
14919.551 0
14920.131 0
14920.711 0
14921.292 3
14921.872 2
14922.453 0
14923.033 0
14923.614 2
14924.194 1
14924.774 2
14925.355 6
14925.935 3
14926.516 2
14927.096 0
14927.677 0
14928.257 1
14928.838 0
14929.418 2
14929.999 2
14930.580 3
14931.160 2
14931.741 1
14932.321 1
14932.902 4
14933.483 3
14934.063 5
14934.644 6
14935.225 2
14935.805 4
14936.386 1
14936.967 2
14937.547 5
14938.128 4
14938.709 2
14939.289 1
14939.870 1
14940.451 2
14941.032 4
14941.613 6
14942.193 1
14942.774 2
14943.355 1
14943.936 1
14944.517 0
14945.097 1
14945.678 1
14946.259 1
14946.840 2
14947.421 1
14948.002 2
14948.583 2
14949.164 5
14949.745 4
14950.326 6
14950.907 4
14951.488 1
14952.069 5
14952.650 2
14953.231 3
14953.812 5
14954.393 7
14954.974 5
14955.555 7
14956.136 6
14956.717 3
14957.298 1
14957.879 5
14958.460 6
14959.041 2
14959.622 4
14960.204 5
14960.785 5
14961.366 2
14961.947 1
14962.528 0
14963.109 0
14963.691 1
14964.272 4
14964.853 8
14965.434 5
14966.016 3
14966.597 5
14967.178 1
14967.759 5
14968.341 4
14968.922 2
14969.503 3
14970.085 5
14970.666 10
14971.247 9
14971.829 10
14972.410 6
14972.992 12
14973.573 8
14974.154 3
14974.736 5
14975.317 5
14975.899 9
14976.480 7
14977.062 8
14977.643 3
14978.225 2
14978.806 3
14979.388 3
14979.969 1
14980.551 7
14981.132 4
14981.714 3
14982.295 4
14982.877 1
14983.459 6
14984.040 1
14984.622 4
14985.203 2
14985.785 11
14986.367 21
14986.948 15
14987.530 14
14988.112 10
14988.693 6
14989.275 0
14989.857 3
14990.439 1
14991.020 2
14991.602 2
14992.184 4
14992.766 3
14993.347 3
14993.929 1
14994.511 5
14995.093 4
14995.675 2
14996.257 5
14996.838 3
14997.420 3
14998.002 6
14998.584 6
14999.166 9
14999.748 2
15000.330 2
15000.912 5
15001.494 4
15002.076 4
15002.658 5
15003.240 4
15003.822 2
15004.404 2
15004.986 2
15005.568 6
15006.150 3
15006.732 1
15007.314 7
15007.896 11
15008.478 10
15009.060 11
15009.642 3
15010.224 2
15010.806 1
15011.389 4
15011.971 5
15012.553 3
15013.135 1
15013.717 3
15014.299 0
15014.882 3
15015.464 2
15016.046 0
15016.628 1
15017.211 0
15017.793 3
15018.375 2
15018.957 5
15019.540 3
15020.122 4
15020.704 1
15021.287 4
15021.869 1
15022.451 6
15023.034 4
15023.616 3
15024.199 4
15024.781 4
15025.363 2
15025.946 2
15026.528 6
15027.111 10
15027.693 5
15028.276 3
15028.858 7
15029.441 3
15030.023 3
15030.606 3
15031.188 2
15031.771 4
15032.353 2
15032.936 3
15033.518 0
15034.101 0
15034.684 0
15035.266 2
15035.849 1
15036.431 0
15037.014 2
15037.597 4
15038.179 1
15038.762 5
15039.345 2
15039.927 2
15040.510 6
15041.093 18
15041.676 20
15042.258 14
15042.841 11
15043.424 5
15044.007 5
15044.589 3
15045.172 6
15045.755 5
15046.338 5
15046.921 10
15047.503 7
15048.086 2
15048.669 5
15049.252 2
15049.835 5
15050.418 11
15051.001 8
15051.584 2
15052.167 3
15052.750 4
15053.333 10
15053.915 11
15054.498 11
15055.081 8
15055.664 3
15056.247 4
15056.830 12
15057.414 6
15057.997 8
15058.580 1
15059.163 2
15059.746 4
15060.329 7
15060.912 7
15061.495 2
15062.078 5
15062.661 4
15063.245 3
15063.828 5
15064.411 4
15064.994 3
15065.577 10
15066.160 11
15066.744 13
15067.327 8
15067.910 4
15068.493 4
15069.077 10
15069.660 10
15070.243 8
15070.826 9
15071.410 6
15071.993 13
15072.576 22
15073.160 14
15073.743 9
15074.326 12
15074.910 21
15075.493 12
15076.077 16
15076.660 13
15077.243 12
15077.827 8
15078.410 11
15078.994 12
15079.577 19
15080.161 20
15080.744 23
15081.328 28
15081.911 18
15082.495 18
15083.078 18
15083.662 18
15084.245 28
15084.829 13
15085.413 19
15085.996 22
15086.580 20
15087.163 14
15087.747 15
15088.331 17
15088.914 20
15089.498 16
15090.082 20
15090.665 15
15091.249 14
15091.833 30
15092.416 33
15093.000 26
15093.584 25
15094.168 19
15094.751 21
15095.335 31
15095.919 34
15096.503 28
15097.087 31
15097.670 49
15098.254 53
15098.838 45
15099.422 41
15100.006 52
15100.590 53
15101.173 56
15101.757 64
15102.341 63
15102.925 60
15103.509 51
15104.093 43
15104.677 58
15105.261 71
15105.845 72
15106.429 80
15107.013 90
15107.597 93
15108.181 95
15108.765 112
15109.349 138
15109.933 136
15110.517 154
15111.101 179
15111.685 220
15112.269 224
15112.854 227
15113.438 277
15114.022 271
15114.606 266
15115.190 265
15115.774 319
15116.358 363
15116.943 367
15117.527 391
15118.111 453
15118.695 475
15119.280 502
15119.864 559
15120.448 619
15121.032 699
15121.617 708
15122.201 763
15122.785 823
15123.369 881
15123.954 921
15124.538 924
15125.122 1021
15125.707 1052
15126.291 1069
15126.876 1130
15127.460 1121
15128.044 1070
15128.629 1071
15129.213 1056
15129.798 1009
15130.382 986
15130.967 912
15131.551 871
15132.136 775
15132.720 683
15133.305 615
15133.889 564
15134.474 530
15135.058 476
15135.643 445
15136.227 363
15136.812 299
15137.396 234
15137.981 223
15138.566 188
15139.150 179
15139.735 169
15140.320 165
15140.904 150
15141.489 140
15142.074 136
15142.658 136
15143.243 106
15143.828 104
15144.412 95
15144.997 109
15145.582 93
15146.167 91
15146.751 124
15147.336 101
15147.921 108
15148.506 115
15149.091 128
15149.675 139
15150.260 132
15150.845 134
15151.430 163
15152.015 159
15152.600 142
15153.185 144
15153.769 117
15154.354 121
15154.939 113
15155.524 160
15156.109 135
15156.694 129
15157.279 126
15157.864 141
15158.449 139
15159.034 167
15159.619 181
15160.204 162
15160.789 137
15161.374 118
15161.959 109
15162.544 100
15163.129 84
15163.715 84
15164.300 76
15164.885 70
15165.470 59
15166.055 53
15166.640 49
15167.225 38
15167.811 29
15168.396 40
15168.981 34
15169.566 31
15170.151 31
15170.737 23
15171.322 25
15171.907 19
15172.492 16
15173.078 15
15173.663 18
15174.248 24
15174.834 29
15175.419 26
15176.004 20
15176.590 22
15177.175 17
15177.760 21
15178.346 14
15178.931 9
15179.516 13
15180.102 15
15180.687 11
15181.273 5
15181.858 7
15182.444 9
15183.029 7
15183.615 11
15184.200 14
15184.786 8
15185.371 4
15185.957 14
15186.542 25
15187.128 33
15187.713 18
15188.299 18
15188.884 16
15189.470 11
15190.056 7
15190.641 5
15191.227 8
15191.813 9
15192.398 4
15192.984 3
15193.570 4
15194.155 4
15194.741 1
15195.327 3
15195.912 8
15196.498 10
15197.084 3
15197.670 7
15198.255 8
15198.841 4
15199.427 3
15200.013 4
15200.598 10
15201.184 6
15201.770 6
15202.356 8
15202.942 8
15203.528 10
15204.114 6
15204.699 7
15205.285 4
15205.871 4
15206.457 4
15207.043 6
15207.629 5
15208.215 3
15208.801 7
15209.387 10
15209.973 7
15210.559 7
15211.145 7
15211.731 15
15212.317 8
15212.903 11
15213.489 7
15214.075 4
15214.661 1
15215.247 2
15215.834 3
15216.420 5
15217.006 3
15217.592 8
15218.178 3
15218.764 0
15219.350 1
15219.937 2
15220.523 2
15221.109 2
15221.695 5
15222.281 4
15222.868 5
15223.454 5
15224.040 2
15224.626 2
15225.213 1
15225.799 2
15226.385 2
15226.972 3
15227.558 1
15228.144 5
15228.731 4
15229.317 5
15229.903 2
15230.490 3
15231.076 3
15231.663 5
15232.249 3
15232.835 0
15233.422 9
15234.008 11
15234.595 18
15235.181 11
15235.768 8
15236.354 7
15236.941 4
15237.527 5
15238.114 2
15238.700 6
15239.287 6
15239.874 3
15240.460 8
15241.047 17
15241.633 11
15242.220 7
15242.807 5
15243.393 3
15243.980 1
15244.566 3
15245.153 3
15245.740 5
15246.327 3
15246.913 9
15247.500 5
15248.087 3
15248.673 6
15249.260 7
15249.847 8
15250.434 4
15251.020 2
15251.607 4
15252.194 4
15252.781 1
15253.368 3
15253.955 3
15254.541 5
15255.128 8
15255.715 4
15256.302 8
15256.889 11
15257.476 9
15258.063 10
15258.650 9
15259.237 2
15259.824 5
15260.411 6
15260.998 3
15261.585 7
15262.172 6
15262.759 2
15263.346 1
15263.933 0
15264.520 3
15265.107 8
15265.694 8
15266.281 6
15266.868 5
15267.455 14
15268.042 14
15268.629 8
15269.216 6
15269.804 7
15270.391 7
15270.978 5
15271.565 1
15272.152 4
15272.739 2
15273.327 2
15273.914 8
15274.501 10
15275.088 11
15275.676 9
15276.263 19
15276.850 13
15277.437 7
15278.025 4
15278.612 5
15279.199 10
15279.787 4
15280.374 1
15280.961 4
15281.549 4
15282.136 3
15282.724 3
15283.311 1
15283.898 6
15284.486 2
15285.073 11
15285.661 12
15286.248 11
15286.836 14
15287.423 8
15288.011 7
15288.598 12
15289.186 15
15289.773 10
15290.361 6
15290.948 5
15291.536 8
15292.123 7
15292.711 6
15293.299 8
15293.886 10
15294.474 9
15295.062 8
15295.649 5
15296.237 8
15296.825 1
15297.412 6
15298.000 7
15298.588 6
15299.175 4
15299.763 6
15300.351 4
15300.938 6
15301.526 9
15302.114 8
15302.702 10
15303.290 8
15303.877 8
15304.465 10
15305.053 13
15305.641 6
15306.229 9
15306.817 6
15307.404 7
15307.992 7
15308.580 6
15309.168 5
15309.756 18
15310.344 16
15310.932 8
15311.520 11
15312.108 10
15312.696 15
15313.284 14
15313.872 9
15314.460 15
15315.048 15
15315.636 8
15316.224 5
15316.812 14
15317.400 7
15317.988 10
15318.576 13
15319.164 12
15319.752 10
15320.340 4
15320.929 7
15321.517 9
15322.105 11
15322.693 19
15323.281 18
15323.869 7
15324.458 13
15325.046 11
15325.634 15
15326.222 16
15326.811 16
15327.399 9
15327.987 16
15328.575 8
15329.164 11
15329.752 15
15330.340 26
15330.929 18
15331.517 19
15332.105 10
15332.694 13
15333.282 24
15333.870 18
15334.459 20
15335.047 25
15335.636 25
15336.224 28
15336.812 22
15337.401 19
15337.989 13
15338.578 19
15339.166 25
15339.755 20
15340.343 18
15340.932 12
15341.520 7
15342.109 10
15342.697 14
15343.286 22
15343.875 16
15344.463 15
15345.052 11
15345.640 12
15346.229 14
15346.818 19
15347.406 14
15347.995 16
15348.584 11
15349.172 15
15349.761 20
15350.350 19
15350.938 21
15351.527 14
15352.116 14
15352.705 13
15353.293 20
15353.882 11
15354.471 24
15355.060 21
15355.648 16
15356.237 14
15356.826 9
15357.415 8
15358.004 6
15358.593 9
15359.181 13
15359.770 10
15360.359 5
15360.948 5
15361.537 11
15362.126 10
15362.715 9
15363.304 14
15363.893 8
15364.482 8
15365.071 9
15365.660 13
15366.249 17
15366.838 10
15367.427 6
15368.016 3
15368.605 4
15369.194 7
15369.783 7
15370.372 8
15370.961 10
15371.550 3
15372.139 2
15372.729 5
15373.318 6
15373.907 5
15374.496 9
15375.085 22
15375.674 15
15376.264 8
15376.853 9
15377.442 9
15378.031 7
15378.620 5
15379.210 4
15379.799 3
15380.388 9
15380.977 9
15381.567 3
15382.156 3
15382.745 7
15383.335 3
15383.924 3
15384.513 4
15385.103 7
15385.692 5
15386.282 7
15386.871 3
15387.460 9
15388.050 7
15388.639 3
15389.229 2
15389.818 1
15390.408 3
15390.997 1
15391.587 5
15392.176 2
15392.766 3
15393.355 3
15393.945 4
15394.534 1
15395.124 3
15395.713 8
15396.303 12
15396.892 4
15397.482 2
15398.072 4
15398.661 1
15399.251 1
15399.841 1
15400.430 1
15401.020 0
15401.610 0
15402.199 1
15402.789 1
15403.379 0
15403.968 2
15404.558 3
15405.148 6
15405.738 3
15406.328 1
15406.917 2
15407.507 1
15408.097 3
15408.687 0
15409.277 2
15409.866 1
15410.456 3
15411.046 4
15411.636 5
15412.226 4
15412.816 1
15413.406 3
15413.996 3
15414.586 3
15415.175 3
15415.765 3
15416.355 2
15416.945 2
15417.535 2
15418.125 2
15418.715 6
15419.305 6
15419.895 4
15420.485 4
15421.076 1
15421.666 2
15422.256 1
15422.846 0
15423.436 0
15424.026 0
15424.616 0
15425.206 0
15425.796 0
15426.387 3
15426.977 6
15427.567 3
15428.157 1
15428.747 4
15429.337 5
15429.928 3
15430.518 0
15431.108 2
15431.698 1
15432.289 4
15432.879 5
15433.469 2
15434.060 4
15434.650 3
15435.240 1
15435.831 3
15436.421 9
15437.011 5
15437.602 3
15438.192 1
15438.782 2
15439.373 5
15439.963 6
15440.554 6
15441.144 1
15441.735 1
15442.325 2
15442.916 2
15443.506 1
15444.097 2
15444.687 2
15445.278 1
15445.868 7
15446.459 5
15447.049 2
15447.640 2
15448.230 2
15448.821 2
15449.412 2
15450.002 5
15450.593 3
15451.183 0
15451.774 2
15452.365 1
15452.955 1
15453.546 2
15454.137 10
15454.727 3
15455.318 6
15455.909 3
15456.500 8
15457.090 8
15457.681 6
15458.272 3
15458.863 2
15459.453 4
15460.044 3
15460.635 6
15461.226 4
15461.817 2
15462.408 6
15462.998 4
15463.589 1
15464.180 2
15464.771 4
15465.362 4
15465.953 1
15466.544 0
15467.135 0
15467.726 0
15468.317 3
15468.908 3
15469.499 5
15470.090 6
15470.681 11
15471.272 8
15471.863 5
15472.454 6
15473.045 2
15473.636 1
15474.227 2
15474.818 4
15475.409 5
15476.000 3
15476.591 0
15477.183 0
15477.774 3
15478.365 6
15478.956 5
15479.547 1
15480.138 1
15480.730 4
15481.321 4
15481.912 3
15482.503 4
15483.094 5
15483.686 2
15484.277 2
15484.868 2
15485.460 2
15486.051 5
15486.642 6
15487.233 2
15487.825 2
15488.416 5
15489.008 8
15489.599 8
15490.190 6
15490.782 4
15491.373 2
15491.964 5
15492.556 2
15493.147 2
15493.739 0
15494.330 1
15494.922 2
15495.513 1
15496.105 0
15496.696 1
15497.288 1
15497.879 1
15498.471 2
15499.062 4
15499.654 6
15500.245 2
15500.837 5
15501.429 3
15502.020 3
15502.612 4
15503.204 2
15503.795 1
15504.387 1
15504.978 2
15505.570 1
15506.162 8
15506.754 3
15507.345 1
15507.937 4
15508.529 3
15509.120 3
15509.712 2
15510.304 5
15510.896 6
15511.488 4
15512.079 4
15512.671 5
15513.263 3
15513.855 1
15514.447 4
15515.039 4
15515.630 4
15516.222 3
15516.814 1
15517.406 1
15517.998 0
15518.590 1
15519.182 2
15519.774 3
15520.366 5
15520.958 5
15521.550 4
15522.142 2
15522.734 2
15523.326 2
15523.918 6
15524.510 2
15525.102 3
15525.694 4
15526.286 4
15526.878 2
15527.470 5
15528.062 7
15528.654 3
15529.246 2
15529.839 1
15530.431 5
15531.023 2
15531.615 5
15532.207 3
15532.799 5
15533.392 0
15533.984 3
15534.576 1
15535.168 4
15535.761 2
15536.353 1
15536.945 1
15537.537 2
15538.130 1
15538.722 4
15539.314 3
15539.907 0
15540.499 4
15541.091 2
15541.684 1
15542.276 6
15542.869 2
15543.461 1
15544.053 3
15544.646 7
15545.238 8
15545.831 10
15546.423 5
15547.016 2
15547.608 2
15548.201 7
15548.793 4
15549.386 2
15549.978 7
15550.571 6
15551.163 2
15551.756 2
15552.348 6
15552.941 10
15553.534 6
15554.126 3
15554.719 3
15555.311 1
15555.904 1
15556.497 4
15557.089 9
15557.682 5
15558.275 2
15558.867 0
15559.460 2
15560.053 4
15560.646 0
15561.238 4
15561.831 8
15562.424 8
15563.017 3
15563.609 4
15564.202 8
15564.795 3
15565.388 4
15565.981 3
15566.573 4
15567.166 2
15567.759 3
15568.352 2
15568.945 1
15569.538 2
15570.131 1
15570.724 5
15571.317 6
15571.910 6
15572.502 7
15573.095 6
15573.688 5
15574.281 2
15574.874 0
15575.467 6
15576.060 5
15576.653 2
15577.247 3
15577.840 1
15578.433 1
15579.026 0
15579.619 1
15580.212 1
15580.805 2
15581.398 3
15581.991 0
15582.584 3
15583.178 5
15583.771 5
15584.364 6
15584.957 4
15585.550 0
15586.144 0
15586.737 0
15587.330 2
15587.923 7
15588.517 6
15589.110 4
15589.703 5
15590.296 4
15590.890 6
15591.483 5
15592.076 2
15592.670 3
15593.263 2
15593.856 1
15594.450 1
15595.043 0
15595.637 6
15596.230 4
15596.823 5
15597.417 1
15598.010 3
15598.604 4
15599.197 7
15599.791 3
15600.384 4
15600.978 6
15601.571 6
15602.165 4
15602.758 3
15603.352 1
15603.945 1
15604.539 4
15605.132 3
15605.726 2
15606.320 2
15606.913 2
15607.507 0
15608.101 2
15608.694 1
15609.288 1
15609.881 6
15610.475 8
15611.069 7
15611.663 8
15612.256 4
15612.850 7
15613.444 6
15614.037 1
15614.631 1
15615.225 1
15615.819 2
15616.413 1
15617.006 1
15617.600 1
15618.194 0
15618.788 0
15619.382 2
15619.976 5
15620.569 5
15621.163 7
15621.757 3
15622.351 1
15622.945 1
15623.539 1
15624.133 1
15624.727 3
15625.321 1
15625.915 2
15626.509 3
15627.103 3
15627.697 2
15628.291 5
15628.885 10
15629.479 2
15630.073 6
15630.667 2
15631.261 1
15631.855 5
15632.449 4
15633.043 3
15633.638 4
15634.232 5
15634.826 0
15635.420 1
15636.014 0
15636.608 0
15637.203 3
15637.797 1
15638.391 2
15638.985 3
15639.579 2
15640.174 3
15640.768 4
15641.362 6
15641.956 5
15642.551 6
15643.145 3
15643.739 5
15644.334 4
15644.928 5
15645.522 1
15646.117 2
15646.711 2
15647.305 0
15647.900 3
15648.494 0
15649.089 1
15649.683 3
15650.278 4
15650.872 3
15651.466 6
15652.061 11
15652.655 6
15653.250 3
15653.844 0
15654.439 1
15655.033 3
15655.628 0
15656.223 1
15656.817 6
15657.412 0
15658.006 2
15658.601 7
15659.195 5
15659.790 3
15660.385 1
15660.979 2
15661.574 0
15662.169 5
15662.763 5
15663.358 2
15663.953 3
15664.547 4
15665.142 1
15665.737 1
15666.332 1
15666.926 7
15667.521 6
15668.116 5
15668.711 2
15669.306 6
15669.900 1
15670.495 3
15671.090 1
15671.685 3
15672.280 1
15672.875 4
15673.470 11
15674.064 11
15674.659 5
15675.254 2
15675.849 1
15676.444 2
15677.039 4
15677.634 6
15678.229 5
15678.824 11
15679.419 7
15680.014 2
15680.609 3
15681.204 2
15681.799 1
15682.394 2
15682.989 1
15683.584 2
15684.179 1
15684.774 1
15685.370 1
15685.965 2
15686.560 3
15687.155 1
15687.750 1
15688.345 7
15688.940 5
15689.536 3
15690.131 2
15690.726 2
15691.321 3
15691.916 2
15692.512 3
15693.107 2
15693.702 1
15694.297 3
15694.893 6
15695.488 1
15696.083 2
15696.679 0
15697.274 0
15697.869 1
15698.465 3
15699.060 3
15699.655 4
15700.251 2
15700.846 3
15701.442 2
15702.037 4
15702.633 3
15703.228 1
15703.823 0
15704.419 2
15705.014 2
15705.610 1
15706.205 4
15706.801 4
15707.396 7
15707.992 8
15708.588 5
15709.183 3
15709.779 1
15710.374 1
15710.970 4
15711.565 6
15712.161 5
15712.757 6
15713.352 4
15713.948 7
15714.544 5
15715.139 4
15715.735 2
15716.331 0
15716.926 2
15717.522 2
15718.118 4
15718.714 8
15719.309 10
15719.905 4
15720.501 3
15721.097 4
15721.692 3
15722.288 4
15722.884 8
15723.480 7
15724.076 8
15724.672 6
15725.267 2
15725.863 3
15726.459 5
15727.055 4
15727.651 3
15728.247 6
15728.843 10
15729.439 9
15730.035 2
15730.631 6
15731.227 11
15731.823 5
15732.419 6
15733.015 2
15733.611 2
15734.207 2
15734.803 1
15735.399 3
15735.995 6
15736.591 4
15737.187 7
15737.783 9
15738.379 6
15738.976 7
15739.572 7
15740.168 5
15740.764 7
15741.360 6
15741.956 5
15742.553 5
15743.149 6
15743.745 5
15744.341 3
15744.937 2
15745.534 3
15746.130 2
15746.726 1
15747.322 10
15747.919 13
15748.515 18
15749.111 13
15749.708 7
15750.304 2
15750.900 3
15751.497 3
15752.093 2
15752.690 1
15753.286 4
15753.882 8
15754.479 9
15755.075 7
15755.672 9
15756.268 6
15756.865 7
15757.461 6
15758.058 5
15758.654 8
15759.251 7
15759.847 8
15760.444 13
15761.040 9
15761.637 6
15762.233 5
15762.830 8
15763.426 11
15764.023 11
15764.620 12
15765.216 7
15765.813 4
15766.410 7
15767.006 8
15767.603 6
15768.200 2
15768.796 4
15769.393 6
15769.990 9
15770.586 6
15771.183 3
15771.780 4
15772.377 6
15772.973 9
15773.570 11
15774.167 9
15774.764 9
15775.361 6
15775.957 5
15776.554 5
15777.151 11
15777.748 8
15778.345 5
15778.942 8
15779.539 3
15780.136 8
15780.733 9
15781.329 7
15781.926 6
15782.523 4
15783.120 7
15783.717 6
15784.314 6
15784.911 3
15785.508 11
15786.105 7
15786.702 11
15787.299 8
15787.896 7
15788.494 11
15789.091 8
15789.688 6
15790.285 7
15790.882 5
15791.479 11
15792.076 6
15792.673 4
15793.270 7
15793.868 10
15794.465 6
15795.062 11
15795.659 6
15796.256 8
15796.854 8
15797.451 12
15798.048 18
15798.645 13
15799.243 7
15799.840 8
15800.437 8
15801.035 18
15801.632 24
15802.229 17
15802.827 13
15803.424 14
15804.021 12
15804.619 20
15805.216 20
15805.813 17
15806.411 12
15807.008 13
15807.606 11
15808.203 5
15808.801 3
15809.398 10
15809.995 13
15810.593 14
15811.190 16
15811.788 16
15812.385 14
15812.983 14
15813.581 11
15814.178 11
15814.776 6
15815.373 6
15815.971 17
15816.568 20
15817.166 16
15817.764 14
15818.361 23
15818.959 36
15819.557 32
15820.154 33
15820.752 31
15821.350 32
15821.947 28
15822.545 29
15823.143 30
15823.740 28
15824.338 31
15824.936 38
15825.534 32
15826.132 27
15826.729 30
15827.327 32
15827.925 31
15828.523 34
15829.121 32
15829.718 44
15830.316 48
15830.914 35
15831.512 33
15832.110 51
15832.708 48
15833.306 49
15833.904 53
15834.502 54
15835.100 64
15835.698 63
15836.296 71
15836.894 70
15837.492 74
15838.090 84
15838.688 88
15839.286 99
15839.884 97
15840.482 119
15841.080 136
15841.678 145
15842.276 133
15842.874 133
15843.472 134
15844.070 127
15844.668 136
15845.266 139
15845.865 138
15846.463 156
15847.061 152
15847.659 172
15848.257 187
15848.856 187
15849.454 185
15850.052 197
15850.650 216
15851.249 220
15851.847 212
15852.445 239
15853.043 267
15853.642 248
15854.240 278
15854.838 305
15855.437 322
15856.035 339
15856.633 331
15857.232 386
15857.830 392
15858.428 416
15859.027 445
15859.625 486
15860.224 494
15860.822 546
15861.421 607
15862.019 674
15862.618 703
15863.216 761
15863.815 802
15864.413 822
15865.012 808
15865.610 817
15866.209 839
15866.807 847
15867.406 865
15868.004 893
15868.603 904
15869.201 888
15869.800 847
15870.399 871
15870.997 885
15871.596 850
15872.195 790
15872.793 766
15873.392 743
15873.991 667
15874.589 613
15875.188 575
15875.787 522
15876.385 484
15876.984 422
15877.583 389
15878.182 346
15878.781 299
15879.379 285
15879.978 246
15880.577 197
15881.176 188
15881.775 182
15882.373 184
15882.972 181
15883.571 157
15884.170 139
15884.769 117
15885.368 112
15885.967 122
15886.566 100
15887.165 83
15887.764 67
15888.362 73
15888.961 70
15889.560 65
15890.159 57
15890.758 43
15891.357 53
15891.956 60
15892.556 47
15893.155 40
15893.754 35
15894.353 38
15894.952 38
15895.551 24
15896.150 27
15896.749 28
15897.348 27
15897.947 36
15898.547 40
15899.146 38
15899.745 35
15900.344 32
15900.943 36
15901.542 36
15902.142 39
15902.741 32
15903.340 34
15903.939 28
15904.539 31
15905.138 23
15905.737 28
15906.336 19
15906.936 21
15907.535 18
15908.134 19
15908.734 26
15909.333 35
15909.933 23
15910.532 21
15911.131 21
15911.731 14
15912.330 20
15912.930 13
15913.529 19
15914.128 13
15914.728 8
15915.327 13
15915.927 11
15916.526 10
15917.126 11
15917.725 12
15918.325 15
15918.924 19
15919.524 16
15920.123 20
15920.723 9
15921.323 16
15921.922 17
15922.522 17
15923.121 20
15923.721 23
15924.321 22
15924.920 20
15925.520 16
15926.120 11
15926.719 13
15927.319 9
15927.919 10
15928.518 12
15929.118 5
15929.718 7
15930.318 4
15930.917 9
15931.517 10
15932.117 19
15932.717 19
15933.317 13
15933.916 7
15934.516 5
15935.116 9
15935.716 7
15936.316 5
15936.916 8
15937.516 3
15938.115 3
15938.715 8
15939.315 8
15939.915 2
15940.515 5
15941.115 9
15941.715 14
15942.315 15
15942.915 9
15943.515 8
15944.115 12
15944.715 7
15945.315 8
15945.915 13
15946.515 12
15947.115 12
15947.715 7
15948.315 10
15948.916 15
15949.516 18
15950.116 13
15950.716 11
15951.316 7
15951.916 8
15952.516 9
15953.117 11
15953.717 7
15954.317 10
15954.917 6
15955.517 7
15956.118 10
15956.718 13
15957.318 13
15957.918 8
15958.519 3
15959.119 2
15959.719 4
15960.320 6
15960.920 3
15961.520 10
15962.121 6
15962.721 9
15963.321 12
15963.922 8
15964.522 12
15965.123 18
15965.723 14
15966.323 8
15966.924 6
15967.524 8
15968.125 6
15968.725 12
15969.326 20
15969.926 22
15970.527 26
15971.127 27
15971.728 22
15972.328 14
15972.929 15
15973.530 16
15974.130 16
15974.731 15
15975.331 9
15975.932 20
15976.533 13
15977.133 10
15977.734 12
15978.334 14
15978.935 22
15979.536 17
15980.136 19
15980.737 26
15981.338 23
15981.939 25
15982.539 17
15983.140 16
15983.741 23
15984.342 18
15984.942 13
15985.543 19
15986.144 21
15986.745 18
15987.346 14
15987.946 15
15988.547 14
15989.148 13
15989.749 10
15990.350 17
15990.951 16
15991.552 15
15992.153 7
15992.754 17
15993.355 16
15993.956 13
15994.556 15
15995.157 26
15995.758 20
15996.359 14
15996.960 25
15997.561 26
15998.162 24
15998.764 20
15999.365 20
15999.966 14
16000.567 13
16001.168 22
16001.769 27
16002.370 20
16002.971 15
16003.572 14
16004.173 23
16004.775 29
16005.376 21
16005.977 15
16006.578 11
16007.179 16
16007.781 11
16008.382 4
16008.983 13
16009.584 12
16010.185 9
16010.787 8
16011.388 16
16011.989 15
16012.591 19
16013.192 14
16013.793 9
16014.395 18
16014.996 13
16015.597 10
16016.199 8
16016.800 7
16017.401 8
16018.003 12
16018.604 12
16019.206 17
16019.807 13
16020.409 11
16021.010 14
16021.612 10
16022.213 8
16022.814 16
16023.416 22
16024.018 15
16024.619 17
16025.221 14
16025.822 16
16026.424 12
16027.025 8
16027.627 9
16028.228 19
16028.830 25
16029.432 23
16030.033 15
16030.635 25
16031.237 29
16031.838 26
16032.440 26
16033.042 25
16033.643 18
16034.245 21
16034.847 24
16035.448 24
16036.050 20
16036.652 13
16037.254 12
16037.856 21
16038.457 22
16039.059 21
16039.661 21
16040.263 27
16040.865 21
16041.466 36
16042.068 33
16042.670 27
16043.272 26
16043.874 13
16044.476 13
16045.078 27
16045.680 30
16046.282 28
16046.884 31
16047.486 25
16048.088 19
16048.689 23
16049.291 15
16049.893 13
16050.495 21
16051.098 22
16051.700 16
16052.302 14
16052.904 15
16053.506 19
16054.108 25
16054.710 24
16055.312 19
16055.914 18
16056.516 29
16057.118 27
16057.721 25
16058.323 19
16058.925 16
16059.527 23
16060.129 23
16060.732 26
16061.334 35
16061.936 36
16062.538 30
16063.140 23
16063.743 20
16064.345 32
16064.947 30
16065.550 37
16066.152 35
16066.754 33
16067.357 33
16067.959 27
16068.561 35
16069.164 34
16069.766 20
16070.368 16
16070.971 32
16071.573 36
16072.176 48
16072.778 45
16073.381 35
16073.983 30
16074.585 27
16075.188 41
16075.790 39
16076.393 43
16076.995 36
16077.598 29
16078.200 22
16078.803 26
16079.406 28
16080.008 34
16080.611 42
16081.213 42
16081.816 30
16082.419 22
16083.021 30
16083.624 33
16084.226 22
16084.829 22
16085.432 29
16086.034 23
16086.637 21
16087.240 22
16087.843 20
16088.445 29
16089.048 22
16089.651 21
16090.254 24
16090.856 15
16091.459 11
16092.062 17
16092.665 20
16093.268 15
16093.870 18
16094.473 16
16095.076 17
16095.679 20
16096.282 17
16096.885 15
16097.488 9
16098.091 19
16098.693 15
16099.296 13
16099.899 8
16100.502 10
16101.105 17
16101.708 16
16102.311 15
16102.914 6
16103.517 2
16104.120 1
16104.723 1
16105.326 6
16105.929 6
16106.532 2
16107.136 2
16107.739 7
16108.342 6
16108.945 5
16109.548 7
16110.151 6
16110.754 4
16111.357 2
16111.961 9
16112.564 7
16113.167 12
16113.770 11
16114.373 15
16114.977 21
16115.580 14
16116.183 7
16116.786 9
16117.390 7
16117.993 10
16118.596 7
16119.200 5
16119.803 8
16120.406 5
16121.010 10
16121.613 8
16122.216 7
16122.820 6
16123.423 7
16124.026 10
16124.630 9
16125.233 6
16125.837 13
16126.440 11
16127.044 7
16127.647 1
16128.251 1
16128.854 4
16129.458 6
16130.061 5
16130.665 5
16131.268 11
16131.872 7
16132.475 8
16133.079 4
16133.682 8
16134.286 5
16134.890 5
16135.493 10
16136.097 2
16136.700 3
16137.304 2
16137.908 3
16138.511 4
16139.115 3
16139.719 4
16140.322 5
16140.926 7
16141.530 4
16142.134 2
16142.737 9
16143.341 9
16143.945 4
16144.549 6
16145.152 6
16145.756 7
16146.360 8
16146.964 12
16147.568 13
16148.172 6
16148.776 1
16149.379 3
16149.983 2
16150.587 7
16151.191 7
16151.795 5
16152.399 2
16153.003 12
16153.607 9
16154.211 6
16154.815 7
16155.419 7
16156.023 13
16156.627 14
16157.231 12
16157.835 8
16158.439 8
16159.043 5
16159.647 6
16160.251 6
16160.855 2
16161.459 2
16162.063 2
16162.667 3
16163.272 5
16163.876 7
16164.480 5
16165.084 11
16165.688 5
16166.292 4
16166.897 3
16167.501 8
16168.105 3
16168.709 3
16169.314 9
16169.918 5
16170.522 3
16171.126 4
16171.731 5
16172.335 4
16172.939 10
16173.544 8
16174.148 6
16174.752 8
16175.357 3
16175.961 4
16176.565 1
16177.170 3
16177.774 3
16178.379 3
16178.983 7
16179.587 17
16180.192 8
16180.796 8
16181.401 13
16182.005 16
16182.610 13
16183.214 5
16183.819 6
16184.423 3
16185.028 9
16185.633 6
16186.237 7
16186.842 9
16187.446 8
16188.051 8
16188.655 8
16189.260 4
16189.865 9
16190.469 8
16191.074 12
16191.679 6
16192.283 8
16192.888 7
16193.493 4
16194.097 2
16194.702 0
16195.307 0
16195.912 4
16196.516 4
16197.121 3
16197.726 4
16198.331 9
16198.936 9
16199.540 2
16200.145 3
16200.750 3
16201.355 3
16201.960 4
16202.565 2
16203.169 0
16203.774 2
16204.379 5
16204.984 4
16205.589 6
16206.194 9
16206.799 6
16207.404 4
16208.009 6
16208.614 3
16209.219 4
16209.824 2
16210.429 3
16211.034 4
16211.639 4
16212.244 3
16212.849 4
16213.454 3
16214.059 1
16214.664 3
16215.269 4
16215.875 3
16216.480 5
16217.085 5
16217.690 2
16218.295 2
16218.900 3
16219.506 4
16220.111 7
16220.716 9
16221.321 10
16221.926 9
16222.532 4
16223.137 4
16223.742 1
16224.347 3
16224.953 3
16225.558 3
16226.163 2
16226.769 1
16227.374 1
16227.979 6
16228.585 12
16229.190 6
16229.795 5
16230.401 5
16231.006 1
16231.612 5
16232.217 2
16232.823 3
16233.428 2
16234.033 2
16234.639 6
16235.244 7
16235.850 4
16236.455 2
16237.061 5
16237.666 3
16238.272 3
16238.878 6
16239.483 10
16240.089 9
16240.694 9
16241.300 12
16241.905 9
16242.511 8
16243.117 5
16243.722 3
16244.328 2
16244.934 3
16245.539 5
16246.145 2
16246.751 5
16247.356 6
16247.962 6
16248.568 2
16249.174 10
16249.779 8
16250.385 7
16250.991 3
16251.597 0
16252.203 2
16252.808 6
16253.414 7
16254.020 4
16254.626 3
16255.232 7
16255.838 7
16256.443 3
16257.049 2
16257.655 2
16258.261 4
16258.867 5
16259.473 4
16260.079 2
16260.685 4
16261.291 2
16261.897 8
16262.503 10
16263.109 8
16263.715 7
16264.321 4
16264.927 8
16265.533 7
16266.139 1
16266.745 2
16267.351 0
16267.957 1
16268.563 7
16269.169 4
16269.776 4
16270.382 3
16270.988 4
16271.594 5
16272.200 6
16272.806 0
16273.413 2
16274.019 4
16274.625 7
16275.231 3
16275.838 5
16276.444 5
16277.050 3
16277.656 1
16278.263 3
16278.869 4
16279.475 6
16280.082 7
16280.688 5
16281.294 5
16281.901 5
16282.507 1
16283.113 1
16283.720 12
16284.326 6
16284.932 4
16285.539 3
16286.145 4
16286.752 6
16287.358 7
16287.965 6
16288.571 1
16289.178 0
16289.784 12
16290.391 10
16290.997 9
16291.604 3
16292.210 3
16292.817 2
16293.423 2
16294.030 5
16294.637 1
16295.243 5
16295.850 4
16296.456 6
16297.063 4
16297.670 1
16298.276 5
16298.883 4
16299.490 1
16300.096 7
16300.703 3
16301.310 8
16301.917 6
16302.523 6
16303.130 3
16303.737 3
16304.344 3
16304.950 7
16305.557 8
16306.164 7
16306.771 7
16307.378 7
16307.985 6
16308.591 4
16309.198 6
16309.805 1
16310.412 1
16311.019 9
16311.626 5
16312.233 3
16312.840 3
16313.447 3
16314.054 3
16314.661 2
16315.267 3
16315.874 2
16316.481 4
16317.088 3
16317.696 4
16318.303 5
16318.910 5
16319.517 4
16320.124 5
16320.731 5
16321.338 1
16321.945 6
16322.552 3
16323.159 2
16323.766 6
16324.373 6
16324.981 2
16325.588 1
16326.195 2
16326.802 4
16327.409 4
16328.017 5
16328.624 4
16329.231 2
16329.838 2
16330.446 3
16331.053 2
16331.660 2
16332.267 7
16332.875 7
16333.482 7
16334.089 4
16334.697 1
16335.304 2
16335.911 2
16336.519 1
16337.126 1
16337.734 5
16338.341 4
16338.948 6
16339.556 5
16340.163 1
16340.771 1
16341.378 5
16341.986 11
16342.593 9
16343.201 7
16343.808 2
16344.416 3
16345.023 2
16345.631 3
16346.238 1
16346.846 3
16347.453 2
16348.061 3
16348.669 2
16349.276 1
16349.884 2
16350.492 4
16351.099 7
16351.707 5
16352.315 7
16352.922 8
16353.530 3
16354.138 3
16354.745 3
16355.353 1
16355.961 2
16356.569 9
16357.176 6
16357.784 4
16358.392 5
16359.000 1
16359.607 3
16360.215 4
16360.823 5
16361.431 3
16362.039 3
16362.647 3
16363.254 2
16363.862 6
16364.470 4
16365.078 4
16365.686 7
16366.294 4
16366.902 2
16367.510 1
16368.118 4
16368.726 5
16369.334 2
16369.942 5
16370.550 6
16371.158 3
16371.766 2
16372.374 7
16372.982 11
16373.590 7
16374.198 6
16374.806 5
16375.414 0
16376.022 4
16376.631 8
16377.239 4
16377.847 2
16378.455 1
16379.063 5
16379.671 1
16380.279 3
16380.888 1
16381.496 2
16382.104 3
16382.712 5
16383.321 4
16383.929 4
16384.537 4
16385.145 4
16385.754 9
16386.362 8
16386.970 4
16387.579 1
16388.187 8
16388.795 1
16389.404 1
16390.012 5
16390.620 2
16391.229 0
16391.837 3
16392.446 6
16393.054 3
16393.663 9
16394.271 8
16394.879 5
16395.488 6
16396.096 5
16396.705 5
16397.313 10
16397.922 3
16398.530 6
16399.139 8
16399.748 6
16400.356 4
16400.965 5
16401.573 3
16402.182 5
16402.790 7
16403.399 4
16404.008 2
16404.616 2
16405.225 1
16405.834 0
16406.442 3
16407.051 6
16407.660 2
16408.268 4
16408.877 5
16409.486 3
16410.095 6
16410.703 11
16411.312 8
16411.921 0
16412.530 2
16413.139 3
16413.747 2
16414.356 1
16414.965 4
16415.574 8
16416.183 2
16416.792 1
16417.400 0
16418.009 1
16418.618 2
16419.227 0
16419.836 0
16420.445 0
16421.054 0
16421.663 4
16422.272 4
16422.881 0
16423.490 2
16424.099 4
16424.708 3
16425.317 1
16425.926 6
16426.535 13
16427.144 7
16427.753 8
16428.362 7
16428.971 6
16429.580 6
16430.190 0
16430.799 4
16431.408 3
16432.017 2
16432.626 3
16433.235 6
16433.845 10
16434.454 6
16435.063 6
16435.672 5
16436.281 8
16436.891 6
16437.500 3
16438.109 5
16438.718 2
16439.328 3
16439.937 1
16440.546 7
16441.156 5
16441.765 3
16442.374 3
16442.984 2
16443.593 5
16444.202 3
16444.812 4
16445.421 2
16446.031 2
16446.640 6
16447.249 8
16447.859 2
16448.468 3
16449.078 2
16449.687 2
16450.297 5
16450.906 0
16451.516 2
16452.125 0
16452.735 1
16453.344 2
16453.954 4
16454.564 5
16455.173 3
16455.783 2
16456.392 5
16457.002 0
16457.612 0
16458.221 1
16458.831 3
16459.441 5
16460.050 5
16460.660 5
16461.270 5
16461.879 1
16462.489 2
16463.099 2
16463.709 1
16464.318 3
16464.928 3
16465.538 0
16466.148 3
16466.757 2
16467.367 2
16467.977 7
16468.587 5
16469.197 2
16469.807 4
16470.416 3
16471.026 6
16471.636 1
16472.246 5
16472.856 4
16473.466 6
16474.076 3
16474.686 2
16475.296 2
16475.906 8
16476.516 8
16477.126 4
16477.736 4
16478.346 4
16478.956 5
16479.566 2
16480.176 3
16480.786 1
16481.396 2
16482.006 2
16482.616 3
16483.226 2
16483.836 3
16484.446 2
16485.057 0
16485.667 0
16486.277 0
16486.887 3
16487.497 4
16488.107 0
16488.718 1
16489.328 4
16489.938 3
16490.548 1
16491.159 3
16491.769 3
16492.379 2
16492.989 2
16493.600 3
16494.210 4
16494.820 1
16495.431 1
16496.041 0
16496.651 7
16497.262 3
16497.872 2
16498.482 0
16499.093 1
16499.703 4
16500.314 0
16500.924 3
16501.535 7
16502.145 4
16502.755 1
16503.366 8
16503.976 7
16504.587 5
16505.197 6
16505.808 3
16506.419 5
16507.029 5
16507.640 5
16508.250 1
16508.861 5
16509.471 7
16510.082 6
16510.693 4
16511.303 2
16511.914 1
16512.524 6
16513.135 5
16513.746 6
16514.357 7
16514.967 3
16515.578 2
16516.189 7
16516.799 3
16517.410 2
16518.021 6
16518.632 16
16519.242 10
16519.853 10
16520.464 5
16521.075 1
16521.686 3
16522.296 0
16522.907 0
16523.518 4
16524.129 6
16524.740 5
16525.351 6
16525.962 7
16526.573 4
16527.183 0
16527.794 0
16528.405 2
16529.016 4
16529.627 5
16530.238 5
16530.849 3
16531.460 0
16532.071 1
16532.682 1
16533.293 3
16533.904 0
16534.515 3
16535.126 2
16535.737 0
16536.349 1
16536.960 1
16537.571 1
16538.182 2
16538.793 7
16539.404 8
16540.015 5
16540.627 1
16541.238 2
16541.849 3
16542.460 5
16543.071 4
16543.683 3
16544.294 5
16544.905 3
16545.516 3
16546.128 1
16546.739 1
16547.350 0
16547.961 0
16548.573 3
16549.184 5
16549.795 3
16550.407 1
16551.018 7
16551.629 12
16552.241 7
16552.852 7
16553.464 6
16554.075 2
16554.687 5
16555.298 4
16555.909 4
16556.521 1
16557.132 1
16557.744 2
16558.355 0
16558.967 0
16559.578 3
16560.190 5
16560.801 4
16561.413 4
16562.025 5
16562.636 6
16563.248 1
16563.859 2
16564.471 8
16565.083 9
16565.694 4
16566.306 3
16566.917 3
16567.529 3
16568.141 3
16568.753 2
16569.364 10
16569.976 5
16570.588 2
16571.199 2
16571.811 12
16572.423 11
16573.035 8
16573.646 2
16574.258 2
16574.870 1
16575.482 7
16576.094 2
16576.706 2
16577.317 6
16577.929 8
16578.541 6
16579.153 4
16579.765 0
16580.377 1
16580.989 5
16581.601 6
16582.213 6
16582.825 2
16583.436 4
16584.048 1
16584.660 0
16585.272 4
16585.884 4
16586.496 6
16587.108 2
16587.721 0
16588.333 2
16588.945 5
16589.557 5
16590.169 6
16590.781 3
16591.393 1
16592.005 5
16592.617 1
16593.229 5
16593.842 4
16594.454 3
16595.066 1
16595.678 5
16596.290 4
16596.902 1
16597.515 2
16598.127 9
16598.739 5
16599.351 2
16599.964 2
16600.576 4
16601.188 3
16601.801 0
16602.413 0
16603.025 1
16603.638 6
16604.250 7
16604.862 8
16605.475 7
16606.087 5
16606.699 3
16607.312 5
16607.924 8
16608.537 6
16609.149 2
16609.762 3
16610.374 3
16610.986 4
16611.599 3
16612.211 0
16612.824 6
16613.436 4
16614.049 1
16614.662 2
16615.274 4
16615.887 2
16616.499 1
16617.112 2
16617.724 2
16618.337 3
16618.950 2
16619.562 1
16620.175 1
16620.788 0
16621.400 2
16622.013 1
16622.626 2
16623.238 4
16623.851 4
16624.464 7
16625.076 3
16625.689 5
16626.302 4
16626.915 2
16627.527 3
16628.140 2
16628.753 4
16629.366 1
16629.979 3
16630.592 2
16631.204 4
16631.817 3
16632.430 7
16633.043 4
16633.656 4
16634.269 1
16634.882 0
16635.495 4
16636.108 4
16636.720 5
16637.333 6
16637.946 6
16638.559 5
16639.172 4
16639.785 2
16640.398 1
16641.011 2
16641.624 1
16642.238 4
16642.851 2
16643.464 3
16644.077 2
16644.690 0
16645.303 3
16645.916 3
16646.529 2
16647.142 0
16647.755 5
16648.369 2
16648.982 1
16649.595 1
16650.208 2
16650.821 2
16651.435 1
16652.048 0
16652.661 4
16653.274 1
16653.888 0
16654.501 2
16655.114 2
16655.727 1
16656.341 1
16656.954 1
16657.567 2
16658.181 5
16658.794 8
16659.407 8
16660.021 0
16660.634 2
16661.248 1
16661.861 4
16662.474 2
16663.088 1
16663.701 1
16664.315 2
16664.928 3
16665.542 5
16666.155 5
16666.769 5
16667.382 3
16667.996 2
16668.609 0
16669.223 4
16669.836 2
16670.450 1
16671.064 0
16671.677 0
16672.291 2
16672.904 1
16673.518 0
16674.132 2
16674.745 1
16675.359 4
16675.973 5
16676.586 8
16677.200 8
16677.814 5
16678.427 3
16679.041 4
16679.655 6
16680.269 3
16680.882 1
16681.496 2
16682.110 2
16682.724 3
16683.338 3
16683.951 3
16684.565 2
16685.179 4
16685.793 1
16686.407 0
16687.021 0
16687.635 2
16688.248 2
16688.862 1
16689.476 4
16690.090 8
16690.704 4
16691.318 3
16691.932 6
16692.546 2
16693.160 0
16693.774 0
16694.388 0
16695.002 3
16695.616 1
16696.230 1
16696.844 1
16697.458 4
16698.072 1
16698.686 5
16699.301 3
16699.915 2
16700.529 0
16701.143 4
16701.757 5
16702.371 2
16702.985 6
16703.600 2
16704.214 2
16704.828 1
16705.442 2
16706.056 5
16706.671 7
16707.285 5
16707.899 9
16708.513 6
16709.128 4
16709.742 3
16710.356 2
16710.971 2
16711.585 2
16712.199 3
16712.814 2
16713.428 1
16714.042 1
16714.657 0
16715.271 1
16715.886 3
16716.500 6
16717.114 3
16717.729 2
16718.343 8
16718.958 6
16719.572 6
16720.187 5
16720.801 6
16721.416 3
16722.030 3
16722.645 5
16723.259 5
16723.874 8
16724.489 1
16725.103 5
16725.718 5
16726.332 5
16726.947 4
16727.562 2
16728.176 3
16728.791 3
16729.405 0
16730.020 0
16730.635 1
16731.250 3
16731.864 3
16732.479 0
16733.094 2
16733.708 3
16734.323 5
16734.938 6
16735.553 4
16736.167 6
16736.782 4
16737.397 2
16738.012 0
16738.627 6
16739.242 3
16739.856 3
16740.471 7
16741.086 3
16741.701 4
16742.316 3
16742.931 3
16743.546 3
16744.161 3
16744.776 0
16745.391 0
16746.006 1
16746.621 9
16747.235 7
16747.850 4
16748.465 4
16749.081 3
16749.696 2
16750.311 2
16750.926 5
16751.541 3
16752.156 8
16752.771 4
16753.386 6
16754.001 9
16754.616 4
16755.231 4
16755.846 3
16756.462 3
16757.077 5
16757.692 2
16758.307 1
16758.922 1
16759.538 0
16760.153 4
16760.768 4
16761.383 2
16761.999 4
16762.614 0
16763.229 6
16763.844 7
16764.460 1
16765.075 9
16765.690 7
16766.306 5
16766.921 5
16767.536 5
16768.152 4
16768.767 1
16769.383 1
16769.998 0
16770.613 3
16771.229 10
16771.844 6
16772.460 2
16773.075 2
16773.691 1
16774.306 1
16774.922 2
16775.537 3
16776.153 2
16776.768 1
16777.384 5
16777.999 3
16778.615 1
16779.230 0
16779.846 2
16780.462 3
16781.077 2
16781.693 2
16782.308 1
16782.924 1
16783.540 1
16784.155 2
16784.771 0
16785.387 1
16786.002 6
16786.618 8
16787.234 4
16787.850 5
16788.465 2
16789.081 3
16789.697 4
16790.313 4
16790.928 4
16791.544 2
16792.160 10
16792.776 11
16793.392 10
16794.008 5
16794.623 6
16795.239 5
16795.855 8
16796.471 8
16797.087 5
16797.703 4
16798.319 5
16798.935 3
16799.551 3
16800.167 6
16800.783 4
16801.399 2
16802.015 5
16802.631 4
16803.247 7
16803.863 4
16804.479 2
16805.095 2
16805.711 2
16806.327 4
16806.943 9
16807.559 12
16808.175 8
16808.791 2
16809.407 4
16810.024 7
16810.640 7
16811.256 7
16811.872 8
16812.488 6
16813.104 8
16813.721 7
16814.337 7
16814.953 7
16815.569 8
16816.186 10
16816.802 9
16817.418 4
16818.034 7
16818.651 5
16819.267 0
16819.883 6
16820.500 3
16821.116 5
16821.732 2
16822.349 1
16822.965 4
16823.582 7
16824.198 8
16824.814 6
16825.431 5
16826.047 8
16826.664 4
16827.280 4
16827.897 5
16828.513 10
16829.130 6
16829.746 5
16830.363 9
16830.979 11
16831.596 8
16832.212 16
16832.829 10
16833.445 5
16834.062 10
16834.679 12
16835.295 5
16835.912 6
16836.528 13
16837.145 14
16837.762 11
16838.378 9
16838.995 6
16839.612 3
16840.228 7
16840.845 11
16841.462 13
16842.079 13
16842.695 11
16843.312 5
16843.929 8
16844.546 4
16845.162 8
16845.779 10
16846.396 5
16847.013 8
16847.630 4
16848.247 3
16848.863 4
16849.480 10
16850.097 13
16850.714 8
16851.331 5
16851.948 3
16852.565 0
16853.182 6
16853.799 12
16854.416 12
16855.033 10
16855.650 8
16856.267 8
16856.884 9
16857.501 7
16858.118 1
16858.735 8
16859.352 4
16859.969 5
16860.586 13
16861.203 15
16861.820 12
16862.437 11
16863.054 13
16863.671 16
16864.288 27
16864.906 17
16865.523 21
16866.140 18
16866.757 22
16867.374 22
16867.992 22
16868.609 24
16869.226 22
16869.843 19
16870.460 11
16871.078 22
16871.695 27
16872.312 17
16872.930 25
16873.547 26
16874.164 22
16874.782 26
16875.399 34
16876.016 37
16876.634 40
16877.251 29
16877.868 20
16878.486 28
16879.103 18
16879.721 18
16880.338 16
16880.955 18
16881.573 31
16882.190 26
16882.808 22
16883.425 34
16884.043 31
16884.660 27
16885.278 29
16885.895 38
16886.513 39
16887.131 37
16887.748 28
16888.366 44
16888.983 49
16889.601 52
16890.218 56
16890.836 65
16891.454 50
16892.071 63
16892.689 65
16893.307 58
16893.924 54
16894.542 48
16895.160 52
16895.778 46
16896.395 49
16897.013 54
16897.631 52
16898.249 60
16898.866 61
16899.484 52
16900.102 63
16900.720 71
16901.337 65
16901.955 73
16902.573 73
16903.191 77
16903.809 72
16904.427 84
16905.045 88
16905.663 82
16906.280 87
16906.898 96
16907.516 101
16908.134 92
16908.752 90
16909.370 100
16909.988 102
16910.606 124
16911.224 121
16911.842 108
16912.460 117
16913.078 116
16913.696 118
16914.314 123
16914.932 104
16915.550 128
16916.169 141
16916.787 140
16917.405 163
16918.023 164
16918.641 164
16919.259 217
16919.877 228
16920.495 251
16921.114 253
16921.732 282
16922.350 281
16922.968 297
16923.587 330
16924.205 354
16924.823 362
16925.441 366
16926.060 404
16926.678 438
16927.296 468
16927.914 483
16928.533 523
16929.151 512
16929.769 545
16930.388 579
16931.006 611
16931.624 670
16932.243 731
16932.861 726
16933.480 725
16934.098 785
16934.717 803
16935.335 854
16935.953 888
16936.572 942
16937.190 1000
16937.809 1023
16938.427 1083
16939.046 1108
16939.664 1177
16940.283 1284
16940.901 1321
16941.520 1448
16942.139 1506
16942.757 1540
16943.376 1618
16943.994 1807
16944.613 1882
16945.232 1902
16945.850 2026
16946.469 2184
16947.087 2331
16947.706 2383
16948.325 2430
16948.944 2499
16949.562 2478
16950.181 2532
16950.800 2549
16951.418 2558
16952.037 2557
16952.656 2536
16953.275 2529
16953.893 2542
16954.512 2532
16955.131 2513
16955.750 2456
16956.369 2358
16956.988 2261
16957.606 2148
16958.225 2048
16958.844 1948
16959.463 1872
16960.082 1749
16960.701 1558
16961.320 1470
16961.939 1371
16962.558 1206
16963.177 1062
16963.796 967
16964.414 887
16965.033 825
16965.652 767
16966.271 705
16966.890 603
16967.510 555
16968.129 512
16968.748 454
16969.367 420
16969.986 383
16970.605 337
16971.224 309
16971.843 284
16972.462 263
16973.081 236
16973.700 261
16974.320 256
16974.939 233
16975.558 223
16976.177 202
16976.796 183
16977.416 179
16978.035 177
16978.654 168
16979.273 141
16979.893 144
16980.512 139
16981.131 122
16981.750 109
16982.370 124
16982.989 141
16983.608 148
16984.228 150
16984.847 138
16985.466 117
16986.086 109
16986.705 116
16987.324 99
16987.944 92
16988.563 89
16989.183 94
16989.802 85
16990.422 88
16991.041 105
16991.661 99
16992.280 92
16992.900 91
16993.519 91
16994.139 93
16994.758 86
16995.378 82
16995.997 77
16996.617 75
16997.236 79
16997.856 57
16998.476 51
16999.095 46
16999.715 47
17000.334 59
17000.954 56
17001.574 49
17002.193 68
17002.813 72
17003.433 63
17004.052 60
17004.672 56
17005.292 55
17005.912 49
17006.531 55
17007.151 50
17007.771 40
17008.391 49
17009.010 42
17009.630 57
17010.250 58
17010.870 47
17011.490 51
17012.110 42
17012.729 43
17013.349 44
17013.969 48
17014.589 36
17015.209 31
17015.829 39
17016.449 32
17017.069 30
17017.689 33
17018.309 29
17018.929 36
17019.549 43
17020.169 37
17020.789 36
17021.409 28
17022.029 27
17022.649 20
17023.269 22
17023.889 21
17024.509 18
17025.129 23
17025.749 27
17026.369 22
17026.989 17
17027.609 28
17028.230 27
17028.850 21
17029.470 24
17030.090 20
17030.710 12
17031.330 17
17031.951 14
17032.571 13
17033.191 16
17033.811 18
17034.432 13
17035.052 17
17035.672 17
17036.292 13
17036.913 11
17037.533 15
17038.153 13
17038.774 11
17039.394 5
17040.014 14
17040.635 19
17041.255 19
17041.875 25
17042.496 15
17043.116 11
17043.737 13
17044.357 17
17044.978 20
17045.598 16
17046.219 17
17046.839 19
17047.459 12
17048.080 14
17048.701 16
17049.321 18
17049.942 9
17050.562 8
17051.183 17
17051.803 18
17052.424 14
17053.044 12
17053.665 14
17054.286 22
17054.906 30
17055.527 23
17056.148 23
17056.768 22
17057.389 22
17058.010 14
17058.630 11
17059.251 14
17059.872 21
17060.492 21
17061.113 17
17061.734 17
17062.355 14
17062.975 10
17063.596 4
17064.217 7
17064.838 9
17065.459 11
17066.080 16
17066.700 10
17067.321 3
17067.942 7
17068.563 14
17069.184 18
17069.805 23
17070.426 15
17071.047 19
17071.668 16
17072.288 9
17072.909 27
17073.530 26
17074.151 18
17074.772 9
17075.393 9
17076.014 17
17076.635 15
17077.256 20
17077.877 14
17078.499 10
17079.120 11
17079.741 13
17080.362 15
17080.983 12
17081.604 25
17082.225 29
17082.846 21
17083.467 21
17084.089 15
17084.710 15
17085.331 13
17085.952 9
17086.573 5
17087.195 15
17087.816 19
17088.437 18
17089.058 22
17089.680 17
17090.301 18
17090.922 24
17091.543 19
17092.165 23
17092.786 20
17093.407 20
17094.029 24
17094.650 26
17095.271 25
17095.893 26
17096.514 22
17097.136 18
17097.757 22
17098.378 23
17099.000 26
17099.621 25
17100.243 31
17100.864 17
17101.486 21
17102.107 19
17102.729 16
17103.350 18
17103.972 20
17104.593 24
17105.215 26
17105.836 24
17106.458 26
17107.080 22
17107.701 25
17108.323 18
17108.944 15
17109.566 24
17110.188 40
17110.809 37
17111.431 20
17112.053 33
17112.674 41
17113.296 47
17113.918 29
17114.539 38
17115.161 47
17115.783 43
17116.405 47
17117.026 46
17117.648 31
17118.270 26
17118.892 21
17119.513 23
17120.135 25
17120.757 24
17121.379 30
17122.001 29
17122.623 25
17123.245 26
17123.866 32
17124.488 41
17125.110 49
17125.732 51
17126.354 45
17126.976 51
17127.598 39
17128.220 50
17128.842 43
17129.464 35
17130.086 38
17130.708 48
17131.330 51
17131.952 45
17132.574 54
17133.196 50
17133.818 66
17134.440 71
17135.062 60
17135.684 73
17136.307 63
17136.929 60
17137.551 73
17138.173 65
17138.795 55
17139.417 56
17140.039 62
17140.662 64
17141.284 61
17141.906 61
17142.528 55
17143.151 62
17143.773 64
17144.395 71
17145.017 74
17145.640 81
17146.262 91
17146.884 92
17147.507 95
17148.129 88
17148.751 75
17149.374 74
17149.996 90
17150.618 82
17151.241 96
17151.863 77
17152.485 98
17153.108 105
17153.730 118
17154.353 114
17154.975 121
17155.598 126
17156.220 128
17156.843 117
17157.465 116
17158.088 113
17158.710 122
17159.333 117
17159.955 128
17160.578 104
17161.200 100
17161.823 103
17162.445 106
17163.068 85
17163.691 87
17164.313 101
17164.936 86
17165.559 79
17166.181 84
17166.804 97
17167.427 96
17168.049 68
17168.672 66
17169.295 79
17169.917 66
17170.540 66
17171.163 85
17171.786 63
17172.408 65
17173.031 59
17173.654 49
17174.277 43
17174.900 42
17175.522 61
17176.145 50
17176.768 40
17177.391 39
17178.014 46
17178.637 48
17179.260 44
17179.883 38
17180.505 41
17181.128 42
17181.751 39
17182.374 31
17182.997 26
17183.620 26
17184.243 26
17184.866 39
17185.489 48
17186.112 41
17186.735 40
17187.358 37
17187.981 30
17188.604 38
17189.228 20
17189.851 22
17190.474 16
17191.097 17
17191.720 14
17192.343 13
17192.966 15
17193.589 11
17194.213 14
17194.836 14
17195.459 18
17196.082 20
17196.705 10
17197.329 11
17197.952 19
17198.575 11
17199.198 10
17199.822 10
17200.445 9
17201.068 5
17201.691 5
17202.315 8
17202.938 13
17203.561 10
17204.185 11
17204.808 13
17205.431 11
17206.055 10
17206.678 8
17207.302 4
17207.925 8
17208.548 11
17209.172 7
17209.795 8
17210.419 7
17211.042 5
17211.666 5
17212.289 2
17212.913 6
17213.536 6
17214.160 9
17214.783 8
17215.407 5
17216.030 9
17216.654 12
17217.278 10
17217.901 14
17218.525 9
17219.148 6
17219.772 5
17220.396 4
17221.019 5
17221.643 9
17222.267 4
17222.890 3
17223.514 5
17224.138 11
17224.762 14
17225.385 11
17226.009 15
17226.633 9
17227.257 6
17227.880 10
17228.504 4
17229.128 4
17229.752 4
17230.376 5
17230.999 7
17231.623 10
17232.247 21
17232.871 13
17233.495 5
17234.119 5
17234.743 5
17235.367 9
17235.990 5
17236.614 8
17237.238 6
17237.862 1
17238.486 3
17239.110 3
17239.734 2
17240.358 3
17240.982 7
17241.606 5
17242.230 3
17242.854 12
17243.478 11
17244.103 8
17244.727 9
17245.351 8
17245.975 14
17246.599 18
17247.223 6
17247.847 4
17248.471 4
17249.096 7
17249.720 4
17250.344 4
17250.968 3
17251.592 2
17252.216 3
17252.841 2
17253.465 0
17254.089 8
17254.713 7
17255.338 4
17255.962 6
17256.586 3
17257.211 5
17257.835 9
17258.459 4
17259.084 8
17259.708 3
17260.332 3
17260.957 10
17261.581 7
17262.206 7
17262.830 7
17263.454 7
17264.079 4
17264.703 5
17265.328 11
17265.952 11
17266.577 9
17267.201 6
17267.826 6
17268.450 10
17269.075 11
17269.699 7
17270.324 8
17270.948 5
17271.573 2
17272.198 3
17272.822 4
17273.447 2
17274.071 4
17274.696 5
17275.321 5
17275.945 2
17276.570 7
17277.195 5
17277.819 11
17278.444 10
17279.069 12
17279.693 12
17280.318 8
17280.943 7
17281.568 14
17282.192 12
17282.817 5
17283.442 7
17284.067 10
17284.692 13
17285.316 9
17285.941 6
17286.566 2
17287.191 1
17287.816 2
17288.441 3
17289.066 0
17289.690 16
17290.315 14
17290.940 12
17291.565 7
17292.190 3
17292.815 3
17293.440 2
17294.065 2
17294.690 10
17295.315 10
17295.940 7
17296.565 4
17297.190 8
17297.815 4
17298.440 2
17299.065 3
17299.690 2
17300.315 7
17300.941 12
17301.566 12
17302.191 7
17302.816 7
17303.441 4
17304.066 5
17304.691 6
17305.317 7
17305.942 5
17306.567 5
17307.192 6
17307.817 3
17308.443 2
17309.068 3
17309.693 4
17310.318 7
17310.944 4
17311.569 8
17312.194 15
17312.820 14
17313.445 15
17314.070 7
17314.696 4
17315.321 3
17315.946 3
17316.572 4
17317.197 5
17317.823 5
17318.448 2
17319.073 6
17319.699 4
17320.324 10
17320.950 7
17321.575 8
17322.201 3
17322.826 10
17323.452 9
17324.077 8
17324.703 4
17325.328 3
17325.954 4
17326.580 3
17327.205 3
17327.831 4
17328.456 2
17329.082 3
17329.708 4
17330.333 5
17330.959 3
17331.585 2
17332.210 10
17332.836 11
17333.462 17
17334.087 10
17334.713 11
17335.339 11
17335.964 14
17336.590 3
17337.216 14
17337.842 12
17338.468 11
17339.093 10
17339.719 5
17340.345 8
17340.971 6
17341.597 5
17342.222 8
17342.848 5
17343.474 3
17344.100 9
17344.726 8
17345.352 9
17345.978 10
17346.604 4
17347.230 3
17347.856 6
17348.482 3
17349.108 4
17349.734 9
17350.360 10
17350.986 13
17351.612 16
17352.238 14
17352.864 19
17353.490 10
17354.116 8
17354.742 18
17355.368 18
17355.994 11
17356.620 10
17357.246 6
17357.872 5
17358.499 2
17359.125 2
17359.751 3
17360.377 2
17361.003 7
17361.629 4
17362.256 8
17362.882 6
17363.508 5
17364.134 4
17364.761 3
17365.387 2
17366.013 6
17366.640 5
17367.266 5
17367.892 9
17368.518 7
17369.145 9
17369.771 8
17370.398 8
17371.024 8
17371.650 13
17372.277 16
17372.903 7
17373.529 2
17374.156 2
17374.782 3
17375.409 5
17376.035 4
17376.662 5
17377.288 3
17377.915 3
17378.541 7
17379.168 7
17379.794 7
17380.421 7
17381.047 5
17381.674 3
17382.301 4
17382.927 14
17383.554 7
17384.180 3
17384.807 3
17385.434 6
17386.060 9
17386.687 5
17387.314 4
17387.940 2
17388.567 1
17389.194 2
17389.820 8
17390.447 11
17391.074 11
17391.701 5
17392.327 4
17392.954 8
17393.581 10
17394.208 6
17394.834 8
17395.461 11
17396.088 4
17396.715 4
17397.342 5
17397.969 9
17398.595 4
17399.222 5
17399.849 3
17400.476 7
17401.103 3
17401.730 2
17402.357 7
17402.984 8
17403.611 6
17404.238 7
17404.865 6
17405.492 8
17406.119 7
17406.746 6
17407.373 3
17408.000 6
17408.627 7
17409.254 4
17409.881 3
17410.508 3
17411.135 11
17411.762 12
17412.390 14
17413.017 8
17413.644 4
17414.271 4
17414.898 5
17415.525 6
17416.152 12
17416.780 9
17417.407 7
17418.034 7
17418.661 4
17419.289 4
17419.916 2
17420.543 4
17421.170 4
17421.798 2
17422.425 2
17423.052 3
17423.680 2
17424.307 3
17424.934 4
17425.562 4
17426.189 4
17426.816 1
17427.444 5
17428.071 6
17428.699 3
17429.326 6
17429.954 4
17430.581 0
17431.208 1
17431.836 1
17432.463 5
17433.091 1
17433.718 2
17434.346 2
17434.973 2
17435.601 2
17436.229 8
17436.856 9
17437.484 8
17438.111 11
17438.739 15
17439.366 7
17439.994 6
17440.622 8
17441.249 5
17441.877 6
17442.505 7
17443.132 10
17443.760 4
17444.388 2
17445.015 5
17445.643 4
17446.271 2
17446.899 2
17447.526 1
17448.154 2
17448.782 4
17449.410 3
17450.037 2
17450.665 4
17451.293 4
17451.921 3
17452.549 3
17453.177 9
17453.805 8
17454.432 7
17455.060 7
17455.688 5
17456.316 9
17456.944 7
17457.572 7
17458.200 2
17458.828 3
17459.456 4
17460.084 3
17460.712 4
17461.340 5
17461.968 5
17462.596 5
17463.224 8
17463.852 7
17464.480 7
17465.108 7
17465.736 3
17466.364 9
17466.992 10
17467.621 9
17468.249 6
17468.877 12
17469.505 9
17470.133 10
17470.761 10
17471.389 11
17472.018 5
17472.646 5
17473.274 5
17473.902 3
17474.531 3
17475.159 6
17475.787 7
17476.415 2
17477.044 4
17477.672 2
17478.300 3
17478.929 1
17479.557 1
17480.185 5
17480.814 2
17481.442 4
17482.070 2
17482.699 3
17483.327 4
17483.956 9
17484.584 8
17485.212 7
17485.841 2
17486.469 5
17487.098 7
17487.726 7
17488.355 1
17488.983 1
17489.612 4
17490.240 6
17490.869 5
17491.497 8
17492.126 6
17492.755 5
17493.383 5
17494.012 6
17494.640 7
17495.269 3
17495.898 1
17496.526 1
17497.155 2
17497.783 4
17498.412 3
17499.041 3
17499.670 3
17500.298 2
17500.927 6
17501.556 3
17502.184 3
17502.813 2
17503.442 0
17504.071 9
17504.700 10
17505.328 7
17505.957 4
17506.586 4
17507.215 4
17507.844 4
17508.472 4
17509.101 4
17509.730 10
17510.359 6
17510.988 3
17511.617 4
17512.246 3
17512.875 2
17513.504 4
17514.133 4
17514.762 7
17515.391 7
17516.020 0
17516.649 0
17517.278 1
17517.907 2
17518.536 2
17519.165 1
17519.794 5
17520.423 1
17521.052 4
17521.681 5
17522.310 7
17522.939 4
17523.568 0
17524.198 2
17524.827 8
17525.456 4
17526.085 4
17526.714 4
17527.343 0
17527.973 1
17528.602 0
17529.231 2
17529.860 4
17530.490 1
17531.119 2
17531.748 2
17532.377 3
17533.007 0
17533.636 1
17534.265 4
17534.895 3
17535.524 1
17536.153 7
17536.783 6
17537.412 4
17538.041 5
17538.671 2
17539.300 9
17539.930 8
17540.559 7
17541.189 7
17541.818 2
17542.447 6
17543.077 4
17543.706 4
17544.336 7
17544.965 1
17545.595 5
17546.224 3
17546.854 5
17547.484 3
17548.113 4
17548.743 4
17549.372 2
17550.002 5
17550.632 4
17551.261 3
17551.891 1
17552.520 2
17553.150 2
17553.780 4
17554.409 1
17555.039 0
17555.669 5
17556.299 1
17556.928 2
17557.558 5
17558.188 9
17558.818 18
17559.447 14
17560.077 7
17560.707 10
17561.337 10
17561.966 5
17562.596 3
17563.226 5
17563.856 7
17564.486 7
17565.116 6
17565.746 7
17566.376 5
17567.005 4
17567.635 3
17568.265 2
17568.895 1
17569.525 7
17570.155 8
17570.785 4
17571.415 4
17572.045 10
17572.675 5
17573.305 3
17573.935 4
17574.565 2
17575.195 5
17575.825 5
17576.455 10
17577.086 6
17577.716 3
17578.346 5
17578.976 3
17579.606 3
17580.236 6
17580.866 4
17581.496 6
17582.127 5
17582.757 7
17583.387 8
17584.017 9
17584.647 10
17585.278 6
17585.908 4
17586.538 2
17587.168 3
17587.799 2
17588.429 4
17589.059 3
17589.690 2
17590.320 2
17590.950 4
17591.581 4
17592.211 5
17592.841 6
17593.472 5
17594.102 6
17594.733 1
17595.363 0
17595.993 2
17596.624 4
17597.254 4
17597.885 7
17598.515 2
17599.146 5
17599.776 7
17600.407 3
17601.037 9
17601.668 9
17602.298 8
17602.929 10
17603.559 4
17604.190 1
17604.821 7
17605.451 3
17606.082 11
17606.712 9
17607.343 4
17607.974 2
17608.604 3
17609.235 7
17609.866 9
17610.496 3
17611.127 4
17611.758 6
17612.389 7
17613.019 4
17613.650 2
17614.281 0
17614.912 2
17615.542 2
17616.173 2
17616.804 2
17617.435 1
17618.066 3
17618.696 4
17619.327 4
17619.958 2
17620.589 5
17621.220 7
17621.851 4
17622.482 1
17623.113 4
17623.744 3
17624.375 3
17625.005 6
17625.636 6
17626.267 2
17626.898 7
17627.529 8
17628.160 3
17628.791 12
17629.422 15
17630.053 14
17630.685 9
17631.316 5
17631.947 6
17632.578 11
17633.209 9
17633.840 4
17634.471 6
17635.102 7
17635.733 6
17636.365 3
17636.996 2
17637.627 3
17638.258 3
17638.889 3
17639.520 1
17640.152 4
17640.783 4
17641.414 3
17642.045 3
17642.677 7
17643.308 3
17643.939 5
17644.571 9
17645.202 3
17645.833 6
17646.465 10
17647.096 5
17647.727 9
17648.359 3
17648.990 4
17649.621 2
17650.253 1
17650.884 6
17651.516 13
17652.147 13
17652.779 7
17653.410 4
17654.041 1
17654.673 5
17655.304 12
17655.936 12
17656.567 10
17657.199 8
17657.831 7
17658.462 5
17659.094 3
17659.725 1
17660.357 2
17660.988 0
17661.620 2
17662.252 2
17662.883 2
17663.515 6
17664.147 3
17664.778 4
17665.410 1
17666.042 2
17666.673 4
17667.305 2
17667.937 2
17668.568 3
17669.200 5
17669.832 5
17670.464 3
17671.095 6
17671.727 5
17672.359 2
17672.991 9
17673.623 5
17674.255 12
17674.886 6
17675.518 6
17676.150 6
17676.782 5
17677.414 6
17678.046 5
17678.678 2
17679.310 6
17679.942 7
17680.573 1
17681.205 2
17681.837 3
17682.469 2
17683.101 8
17683.733 5
17684.365 2
17684.997 0
17685.629 1
17686.262 5
17686.894 4
17687.526 1
17688.158 2
17688.790 2
17689.422 2
17690.054 3
17690.686 0
17691.318 0
17691.950 3
17692.583 4
17693.215 3
17693.847 5
17694.479 2
17695.111 1
17695.744 3
17696.376 2
17697.008 2
17697.640 3
17698.273 3
17698.905 6
17699.537 3
17700.169 1
17700.802 2
17701.434 5
17702.066 9
17702.699 12
17703.331 5
17703.964 3
17704.596 7
17705.228 13
17705.861 15
17706.493 12
17707.126 9
17707.758 4
17708.390 4
17709.023 1
17709.655 1
17710.288 5
17710.920 2
17711.553 2
17712.185 5
17712.818 4
17713.450 4
17714.083 4
17714.715 3
17715.348 5
17715.981 7
17716.613 5
17717.246 0
17717.878 4
17718.511 7
17719.144 8
17719.776 6
17720.409 4
17721.042 16
17721.674 14
17722.307 7
17722.940 5
17723.573 5
17724.205 4
17724.838 3
17725.471 5
17726.104 4
17726.736 1
17727.369 6
17728.002 6
17728.635 3
17729.267 2
17729.900 2
17730.533 5
17731.166 4
17731.799 3
17732.432 2
17733.065 0
17733.698 3
17734.330 4
17734.963 3
17735.596 3
17736.229 2
17736.862 4
17737.495 4
17738.128 4
17738.761 7
17739.394 4
17740.027 2
17740.660 1
17741.293 3
17741.926 6
17742.559 5
17743.192 3
17743.825 3
17744.459 3
17745.092 3
17745.725 0
17746.358 2
17746.991 2
17747.624 2
17748.257 3
17748.891 3
17749.524 3
17750.157 3
17750.790 0
17751.423 2
17752.057 2
17752.690 6
17753.323 1
17753.956 0
17754.590 1
17755.223 3
17755.856 3
17756.489 5
17757.123 5
17757.756 2
17758.389 6
17759.023 6
17759.656 2
17760.290 3
17760.923 2
17761.556 2
17762.190 6
17762.823 3
17763.457 2
17764.090 1
17764.724 3
17765.357 3
17765.990 4
17766.624 4
17767.257 3
17767.891 4
17768.524 1
17769.158 1
17769.792 0
17770.425 4
17771.059 5
17771.692 3
17772.326 1
17772.959 1
17773.593 3
17774.227 4
17774.860 2
17775.494 3
17776.128 2
17776.761 8
17777.395 6
17778.029 2
17778.662 9
17779.296 4
17779.930 4
17780.564 2
17781.197 3
17781.831 5
17782.465 5
17783.099 3
17783.732 2
17784.366 2
17785.000 3
17785.634 3
17786.268 1
17786.902 2
17787.535 0
17788.169 1
17788.803 7
17789.437 8
17790.071 2
17790.705 4
17791.339 6
17791.973 1
17792.607 2
17793.241 1
17793.875 1
17794.509 1
17795.143 3
17795.777 0
17796.411 0
17797.045 0
17797.679 0
17798.313 1
17798.947 4
17799.581 9
17800.215 5
17800.849 3
17801.483 2
17802.117 5
17802.752 2
17803.386 1
17804.020 5
17804.654 1
17805.288 3
17805.922 6
17806.557 5
17807.191 9
17807.825 6
17808.459 10
17809.094 4
17809.728 4
17810.362 3
17810.996 2
17811.631 5
17812.265 4
17812.899 3
17813.534 1
17814.168 5
17814.802 5
17815.437 5
17816.071 8
17816.705 5
17817.340 2
17817.974 2
17818.609 4
17819.243 2
17819.877 4
17820.512 2
17821.146 2
17821.781 2
17822.415 2
17823.050 0
17823.684 2
17824.319 1
17824.953 1
17825.588 3
17826.223 5
17826.857 6
17827.492 5
17828.126 4
17828.761 2
17829.395 3
17830.030 1
17830.665 1
17831.299 1
17831.934 1
17832.569 2
17833.203 0
17833.838 2
17834.473 5
17835.107 6
17835.742 7
17836.377 1
17837.012 0
17837.646 5
17838.281 6
17838.916 3
17839.551 4
17840.186 7
17840.820 5
17841.455 2
17842.090 2
17842.725 3
17843.360 2
17843.995 2
17844.630 2
17845.264 2
17845.899 3
17846.534 2
17847.169 4
17847.804 6
17848.439 2
17849.074 0
17849.709 0
17850.344 1
17850.979 1
17851.614 4
17852.249 1
17852.884 2
17853.519 13
17854.154 11
17854.789 6
17855.424 6
17856.059 2
17856.694 2
17857.330 0
17857.965 2
17858.600 3
17859.235 2
17859.870 2
17860.505 1
17861.140 2
17861.776 3
17862.411 2
17863.046 1
17863.681 8
17864.316 8
17864.952 6
17865.587 3
17866.222 3
17866.858 1
17867.493 1
17868.128 2
17868.763 5
17869.399 8
17870.034 4
17870.669 0
17871.305 3
17871.940 1
17872.576 3
17873.211 0
17873.846 0
17874.482 0
17875.117 1
17875.753 5
17876.388 7
17877.024 5
17877.659 4
17878.295 1
17878.930 6
17879.566 2
17880.201 2
17880.837 2
17881.472 1
17882.108 3
17882.743 1
17883.379 2
17884.014 1
17884.650 4
17885.286 3
17885.921 4
17886.557 6
17887.192 5
17887.828 6
17888.464 1
17889.099 1
17889.735 2
17890.371 2
17891.007 5
17891.642 3
17892.278 4
17892.914 0
17893.550 4
17894.185 7
17894.821 4
17895.457 1
17896.093 2
17896.728 5
17897.364 7
17898.000 11
17898.636 3
17899.272 7
17899.908 3
17900.544 1
17901.179 1
17901.815 2
17902.451 3
17903.087 3
17903.723 2
17904.359 8
17904.995 8
17905.631 2
17906.267 0
17906.903 3
17907.539 1
17908.175 2
17908.811 1
17909.447 4
17910.083 2
17910.719 8
17911.355 7
17911.991 3
17912.627 6
17913.264 3
17913.900 3
17914.536 5
17915.172 10
17915.808 5
17916.444 1
17917.080 4
17917.717 10
17918.353 13
17918.989 5
17919.625 3
17920.261 5
17920.898 1
17921.534 2
17922.170 1
17922.807 3
17923.443 2
17924.079 5
17924.715 0
17925.352 1
17925.988 3
17926.624 4
17927.261 7
17927.897 7
17928.534 6
17929.170 4
17929.806 3
17930.443 3
17931.079 1
17931.716 7
17932.352 6
17932.988 0
17933.625 3
17934.261 2
17934.898 5
17935.534 8
17936.171 4
17936.807 0
17937.444 5
17938.081 1
17938.717 6
17939.354 1
17939.990 1
17940.627 3
17941.263 6
17941.900 1
17942.537 4
17943.173 3
17943.810 2
17944.447 2
17945.083 3
17945.720 1
17946.357 2
17946.993 3
17947.630 3
17948.267 7
17948.904 6
17949.540 10
17950.177 5
17950.814 5
17951.451 1
17952.087 1
17952.724 0
17953.361 1
17953.998 3
17954.635 2
17955.272 0
17955.909 2
17956.545 3
17957.182 3
17957.819 3
17958.456 1
17959.093 0
17959.730 1
17960.367 0
17961.004 0
17961.641 0
17962.278 0
17962.915 1
17963.552 1
17964.189 1
17964.826 0
17965.463 6
17966.100 5
17966.737 6
17967.374 1
17968.011 5
17968.648 2
17969.285 9
17969.922 3
17970.560 1
17971.197 4
17971.834 1
17972.471 10
17973.108 5
17973.745 7
17974.383 6
17975.020 4
17975.657 2
17976.294 1
17976.931 2
17977.569 4
17978.206 5
17978.843 10
17979.481 3
17980.118 3
17980.755 6
17981.392 4
17982.030 3
17982.667 2
17983.304 4
17983.942 2
17984.579 1
17985.217 3
17985.854 7
17986.491 4
17987.129 1
17987.766 1
17988.404 4
17989.041 4
17989.679 3
17990.316 3
17990.954 1
17991.591 0
17992.229 2
17992.866 0
17993.504 1
17994.141 1
17994.779 0
17995.416 2
17996.054 3
17996.692 2
17997.329 2
17997.967 1
17998.604 1
17999.242 0
17999.880 2
18000.517 1
18001.155 1
18001.793 1
18002.430 1
18003.068 3
18003.706 2
18004.344 1
18004.981 1
18005.619 0
18006.257 1
18006.895 4
18007.532 7
18008.170 4
18008.808 5
18009.446 9
18010.084 6
18010.721 7
18011.359 6
18011.997 4
18012.635 3
18013.273 2
18013.911 5
18014.549 4
18015.187 1
18015.825 1
18016.462 4
18017.100 2
18017.738 6
18018.376 4
18019.014 3
18019.652 3
18020.290 4
18020.928 2
18021.566 0
18022.204 1
18022.843 1
18023.481 3
18024.119 3
18024.757 6
18025.395 1
18026.033 1
18026.671 0
18027.309 5
18027.947 5
18028.586 2
18029.224 13
18029.862 16
18030.500 10
18031.138 8
18031.776 5
18032.415 1
18033.053 2
18033.691 7
18034.329 6
18034.968 6
18035.606 1
18036.244 1
18036.883 1
18037.521 0
18038.159 0
18038.798 4
18039.436 4
18040.074 4
18040.713 2
18041.351 4
18041.989 5
18042.628 2
18043.266 3
18043.905 4
18044.543 7
18045.182 2
18045.820 5
18046.459 2
18047.097 4
18047.736 5
18048.374 3
18049.013 8
18049.651 4
18050.290 1
18050.928 0
18051.567 0
18052.205 1
18052.844 5
18053.483 5
18054.121 4
18054.760 2
18055.398 4
18056.037 2
18056.676 2
18057.314 1
18057.953 6
18058.592 8
18059.230 2
18059.869 2
18060.508 3
18061.147 1
18061.785 5
18062.424 3
18063.063 0
18063.702 1
18064.340 0
18064.979 1
18065.618 9
18066.257 8
18066.896 5
18067.535 4
18068.173 4
18068.812 4
18069.451 4
18070.090 8
18070.729 8
18071.368 5
18072.007 2
18072.646 1
18073.285 4
18073.924 10
18074.563 9
18075.202 4
18075.841 4
18076.480 5
18077.119 3
18077.758 1
18078.397 1
18079.036 1
18079.675 3
18080.314 3
18080.953 3
18081.592 2
18082.231 1
18082.870 0
18083.510 0
18084.149 0
18084.788 3
18085.427 1
18086.066 2
18086.705 4
18087.345 1
18087.984 3
18088.623 3
18089.262 1
18089.901 2
18090.541 1
18091.180 0
18091.819 2
18092.459 2
18093.098 1
18093.737 5
18094.377 3
18095.016 1
18095.655 1
18096.295 4
18096.934 7
18097.573 6
18098.213 3
18098.852 5
18099.492 5
18100.131 5
18100.770 0
18101.410 2
18102.049 0
18102.689 0
18103.328 1
18103.968 1
18104.607 4
18105.247 2
18105.886 2
18106.526 2
18107.165 13
18107.805 11
18108.445 8
18109.084 3
18109.724 2
18110.363 0
18111.003 5
18111.643 4
18112.282 5
18112.922 0
18113.562 0
18114.201 0
18114.841 4
18115.481 4
18116.120 0
18116.760 3
18117.400 2
18118.040 0
18118.679 2
18119.319 3
18119.959 4
18120.599 1
18121.238 0
18121.878 0
18122.518 3
18123.158 3
18123.798 2
18124.438 1
18125.077 3
18125.717 5
18126.357 0
18126.997 5
18127.637 7
18128.277 6
18128.917 2
18129.557 2
18130.197 3
18130.837 3
18131.477 4
18132.117 3
18132.757 2
18133.397 0
18134.037 5
18134.677 4
18135.317 0
18135.957 2
18136.597 7
18137.237 4
18137.877 6
18138.517 2
18139.157 1
18139.798 3
18140.438 4
18141.078 3
18141.718 1
18142.358 0
18142.998 2
18143.639 0
18144.279 3
18144.919 1
18145.559 0
18146.199 0
18146.840 4
18147.480 5
18148.120 4
18148.761 3
18149.401 8
18150.041 4
18150.682 2
18151.322 2
18151.962 1
18152.603 0
18153.243 1
18153.883 3
18154.524 2
18155.164 2
18155.805 3
18156.445 0
18157.085 0
18157.726 1
18158.366 0
18159.007 1
18159.647 0
18160.288 2
18160.928 2
18161.569 5
18162.209 5
18162.850 1
18163.490 3
18164.131 3
18164.771 2
18165.412 1
18166.053 2
18166.693 1
18167.334 1
18167.975 7
18168.615 4
18169.256 2
18169.896 3
18170.537 8
18171.178 0
18171.819 0
18172.459 1
18173.100 4
18173.741 6
18174.381 4
18175.022 2
18175.663 0
18176.304 2
18176.945 2
18177.585 0
18178.226 1
18178.867 4
18179.508 3
18180.149 11
18180.789 14
18181.430 7
18182.071 3
18182.712 1
18183.353 2
18183.994 12
18184.635 5
18185.276 8
18185.917 6
18186.558 4
18187.199 9
18187.840 5
18188.481 9
18189.122 10
18189.763 8
18190.404 7
18191.045 6
18191.686 3
18192.327 1
18192.968 1
18193.609 4
18194.250 3
18194.891 3
18195.532 3
18196.173 5
18196.815 5
18197.456 3
18198.097 4
18198.738 6
18199.379 6
18200.020 6
18200.662 4
18201.303 6
18201.944 7
18202.585 3
18203.227 13
18203.868 6
18204.509 4
18205.150 1
18205.792 5
18206.433 6
18207.074 3
18207.716 3
18208.357 4
18208.998 2
18209.640 3
18210.281 7
18210.922 2
18211.564 5
18212.205 5
18212.847 6
18213.488 3
18214.130 1
18214.771 0
18215.412 0
18216.054 1
18216.695 3
18217.337 3
18217.978 5
18218.620 7
18219.262 9
18219.903 8
18220.545 1
18221.186 0
18221.828 2
18222.469 4
18223.111 2
18223.753 2
18224.394 2
18225.036 3
18225.677 2
18226.319 1
18226.961 3
18227.603 1
18228.244 2
18228.886 0
18229.528 0
18230.169 3
18230.811 2
18231.453 2
18232.095 14
18232.736 6
18233.378 3
18234.020 2
18234.662 0
18235.304 7
18235.945 5
18236.587 8
18237.229 9
18237.871 5
18238.513 7
18239.155 1
18239.797 2
18240.439 0
18241.080 0
18241.722 0
18242.364 6
18243.006 7
18243.648 2
18244.290 2
18244.932 2
18245.574 1
18246.216 5
18246.858 2
18247.500 6
18248.142 4
18248.784 2
18249.426 1
18250.069 1
18250.711 2
18251.353 2
18251.995 1
18252.637 1
18253.279 2
18253.921 1
18254.563 2
18255.206 1
18255.848 0
18256.490 4
18257.132 4
18257.774 1
18258.417 2
18259.059 3
18259.701 1
18260.343 6
18260.986 4
18261.628 2
18262.270 0
18262.913 0
18263.555 4
18264.197 3
18264.839 0
18265.482 0
18266.124 0
18266.767 3
18267.409 6
18268.051 3
18268.694 8
18269.336 4
18269.979 5
18270.621 3
18271.264 1
18271.906 6
18272.548 1
18273.191 1
18273.833 2
18274.476 1
18275.118 3
18275.761 2
18276.404 0
18277.046 7
18277.689 5
18278.331 4
18278.974 7
18279.616 5
18280.259 2
18280.902 2
18281.544 4
18282.187 0
18282.830 2
18283.472 3
18284.115 2
18284.758 5
18285.400 5
18286.043 4
18286.686 3
18287.329 3
18287.971 1
18288.614 2
18289.257 3
18289.900 0
18290.542 1
18291.185 4
18291.828 2
18292.471 2
18293.114 3
18293.757 6
18294.399 16
18295.042 9
18295.685 8
18296.328 5
18296.971 2
18297.614 12
18298.257 12
18298.900 8
18299.543 6
18300.186 6
18300.829 9
18301.472 6
18302.115 7
18302.758 7
18303.401 6
18304.044 2
18304.687 0
18305.330 2
18305.973 3
18306.616 4
18307.259 1
18307.902 1
18308.545 1
18309.188 3
18309.831 0
18310.475 2
18311.118 1
18311.761 11
18312.404 10
18313.047 6
18313.690 6
18314.334 4
18314.977 6
18315.620 5
18316.263 3
18316.907 2
18317.550 2
18318.193 2
18318.837 1
18319.480 0
18320.123 1
18320.766 0
18321.410 0
18322.053 7
18322.697 6
18323.340 11
18323.983 10
18324.627 4
18325.270 2
18325.913 5
18326.557 6
18327.200 2
18327.844 3
18328.487 3
18329.131 3
18329.774 5
18330.418 7
18331.061 5
18331.705 2
18332.348 5
18332.992 0
18333.635 1
18334.279 2
18334.923 4
18335.566 4
18336.210 10
18336.853 6
18337.497 4
18338.141 3
18338.784 1
18339.428 2
18340.072 3
18340.715 4
18341.359 6
18342.003 4
18342.646 7
18343.290 5
18343.934 4
18344.577 5
18345.221 4
18345.865 6
18346.509 2
18347.153 1
18347.796 3
18348.440 1
18349.084 2
18349.728 2
18350.372 2
18351.016 1
18351.659 1
18352.303 4
18352.947 1
18353.591 1
18354.235 2
18354.879 2
18355.523 2
18356.167 1
18356.811 3
18357.455 3
18358.099 4
18358.743 8
18359.387 2
18360.031 4
18360.675 2
18361.319 4
18361.963 4
18362.607 2
18363.251 1
18363.895 7
18364.539 2
18365.183 2
18365.827 10
18366.472 10
18367.116 4
18367.760 1
18368.404 3
18369.048 3
18369.692 4
18370.337 9
18370.981 4
18371.625 2
18372.269 1
18372.914 2
18373.558 2
18374.202 2
18374.846 8
18375.491 4
18376.135 4
18376.779 6
18377.424 1
18378.068 2
18378.712 0
18379.357 3
18380.001 1
18380.645 1
18381.290 1
18381.934 3
18382.579 0
18383.223 2
18383.867 1
18384.512 5
18385.156 4
18385.801 2
18386.445 2
18387.090 3
18387.734 5
18388.379 4
18389.023 1
18389.668 1
18390.312 0
18390.957 4
18391.602 2
18392.246 2
18392.891 0
18393.535 2
18394.180 0
18394.825 0
18395.469 1
18396.114 1
18396.759 1
18397.403 2
18398.048 1
18398.693 7
18399.337 5
18399.982 2
18400.627 2
18401.271 4
18401.916 2
18402.561 1
18403.206 4
18403.851 2
18404.495 4
18405.140 5
18405.785 3
18406.430 6
18407.075 2
18407.720 2
18408.364 1
18409.009 2
18409.654 2
18410.299 0
18410.944 3
18411.589 1
18412.234 1
18412.879 2
18413.524 1
18414.169 0
18414.814 0
18415.459 2
18416.104 6
18416.749 6
18417.394 3
18418.039 2
18418.684 7
18419.329 5
18419.974 10
18420.619 6
18421.264 1
18421.909 4
18422.554 2
18423.199 1
18423.845 0
18424.490 1
18425.135 3
18425.780 4
18426.425 2
18427.070 0
18427.716 2
18428.361 2
18429.006 2
18429.651 5
18430.297 4
18430.942 3
18431.587 3
18432.232 4
18432.878 5
18433.523 1
18434.168 2
18434.814 2
18435.459 1
18436.104 1
18436.750 0
18437.395 3
18438.041 3
18438.686 4
18439.331 5
18439.977 9
18440.622 6
18441.268 0
18441.913 2
18442.559 1
18443.204 1
18443.850 0
18444.495 2
18445.141 6
18445.786 3
18446.432 9
18447.077 5
18447.723 3
18448.368 3
18449.014 3
18449.659 2
18450.305 1
18450.951 1
18451.596 0
18452.242 1
18452.888 2
18453.533 3
18454.179 3
18454.825 2
18455.470 3
18456.116 4
18456.762 4
18457.407 5
18458.053 4
18458.699 5
18459.345 4
18459.991 4
18460.636 3
18461.282 2
18461.928 2
18462.574 2
18463.220 3
18463.865 8
18464.511 12
18465.157 5
18465.803 6
18466.449 3
18467.095 0
18467.741 3
18468.387 4
18469.033 4
18469.678 5
18470.324 5
18470.970 5
18471.616 0
18472.262 1
18472.908 3
18473.554 5
18474.200 1
18474.846 2
18475.492 4
18476.139 3
18476.785 0
18477.431 0
18478.077 0
18478.723 7
18479.369 8
18480.015 3
18480.661 2
18481.307 0
18481.954 1
18482.600 3
18483.246 3
18483.892 3
18484.538 5
18485.185 10
18485.831 4
18486.477 3
18487.123 2
18487.770 8
18488.416 6
18489.062 2
18489.708 2
18490.355 3
18491.001 7
18491.647 3
18492.294 3
18492.940 2
18493.586 4
18494.233 1
18494.879 1
18495.526 3
18496.172 2
18496.818 2
18497.465 4
18498.111 5
18498.758 2
18499.404 3
18500.051 4
18500.697 5
18501.344 5
18501.990 4
18502.637 2
18503.283 1
18503.930 2
18504.576 3
18505.223 3
18505.869 2
18506.516 0
18507.163 1
18507.809 3
18508.456 5
18509.103 5
18509.749 4
18510.396 3
18511.042 2
18511.689 5
18512.336 3
18512.983 1
18513.629 1
18514.276 2
18514.923 4
18515.570 3
18516.216 6
18516.863 4
18517.510 7
18518.157 9
18518.803 6
18519.450 3
18520.097 3
18520.744 4
18521.391 2
18522.038 0
18522.684 5
18523.331 3
18523.978 8
18524.625 5
18525.272 10
18525.919 4
18526.566 2
18527.213 8
18527.860 7
18528.507 2
18529.154 4
18529.801 3
18530.448 3
18531.095 7
18531.742 5
18532.389 4
18533.036 3
18533.683 5
18534.330 2
18534.977 2
18535.624 3
18536.271 2
18536.919 1
18537.566 1
18538.213 2
18538.860 7
18539.507 6
18540.154 12
18540.802 5
18541.449 6
18542.096 5
18542.743 6
18543.390 4
18544.038 3
18544.685 3
18545.332 3
18545.979 10
18546.627 9
18547.274 6
18547.921 9
18548.569 5
18549.216 4
18549.863 5
18550.511 7
18551.158 5
18551.806 3
18552.453 8
18553.100 9
18553.748 11
18554.395 9
18555.043 2
18555.690 2
18556.338 3
18556.985 4
18557.632 4
18558.280 9
18558.928 13
18559.575 5
18560.223 4
18560.870 6
18561.518 4
18562.165 3
18562.813 4
18563.460 1
18564.108 2
18564.756 2
18565.403 2
18566.051 2
18566.698 3
18567.346 2
18567.994 4
18568.641 6
18569.289 3
18569.937 4
18570.585 7
18571.232 7
18571.880 9
18572.528 5
18573.176 3
18573.823 8
18574.471 7
18575.119 3
18575.767 2
18576.415 4
18577.062 9
18577.710 7
18578.358 7
18579.006 4
18579.654 5
18580.302 3
18580.950 2
18581.597 4
18582.245 3
18582.893 3
18583.541 1
18584.189 6
18584.837 6
18585.485 4
18586.133 11
18586.781 5
18587.429 1
18588.077 1
18588.725 3
18589.373 2
18590.021 4
18590.669 3
18591.317 2
18591.965 5
18592.614 4
18593.262 4
18593.910 2
18594.558 3
18595.206 0
18595.854 3
18596.502 3
18597.151 3
18597.799 4
18598.447 5
18599.095 1
18599.743 2
18600.392 0
18601.040 2
18601.688 5
18602.336 1
18602.985 1
18603.633 1
18604.281 1
18604.930 1
18605.578 5
18606.226 4
18606.875 0
18607.523 5
18608.171 6
18608.820 4
18609.468 2
18610.116 5
18610.765 10
18611.413 7
18612.062 8
18612.710 5
18613.359 7
18614.007 5
18614.656 2
18615.304 5
18615.953 4
18616.601 2
18617.250 1
18617.898 1
18618.547 1
18619.195 0
18619.844 7
18620.492 4
18621.141 4
18621.790 6
18622.438 5
18623.087 4
18623.736 3
18624.384 7
18625.033 8
18625.682 6
18626.330 6
18626.979 7
18627.628 8
18628.276 12
18628.925 13
18629.574 7
18630.223 3
18630.871 2
18631.520 1
18632.169 0
18632.818 2
18633.467 2
18634.115 1
18634.764 2
18635.413 2
18636.062 3
18636.711 1
18637.360 1
18638.009 3
18638.657 4
18639.306 1
18639.955 2
18640.604 3
18641.253 2
18641.902 4
18642.551 2
18643.200 1
18643.849 0
18644.498 0
18645.147 0
18645.796 4
18646.445 3
18647.094 4
18647.743 3
18648.392 6
18649.041 5
18649.691 1
18650.340 1
18650.989 2
18651.638 1
18652.287 1
18652.936 4
18653.585 4
18654.235 5
18654.884 5
18655.533 6
18656.182 2
18656.831 2
18657.481 2
18658.130 2
18658.779 3
18659.428 0
18660.078 4
18660.727 2
18661.376 1
18662.026 3
18662.675 1
18663.324 5
18663.974 1
18664.623 1
18665.272 2
18665.922 2
18666.571 2
18667.220 1
18667.870 4
18668.519 3
18669.169 5
18669.818 7
18670.468 3
18671.117 3
18671.767 3
18672.416 3
18673.066 3
18673.715 4
18674.365 3
18675.014 10
18675.664 7
18676.313 6
18676.963 2
18677.612 2
18678.262 5
18678.912 8
18679.561 3
18680.211 2
18680.860 2
18681.510 1
18682.160 4
18682.809 3
18683.459 1
18684.109 4
18684.759 6
18685.408 3
18686.058 2
18686.708 5
18687.357 4
18688.007 1
18688.657 5
18689.307 3
18689.957 5
18690.606 3
18691.256 3
18691.906 3
18692.556 7
18693.206 7
18693.856 7
18694.506 5
18695.155 2
18695.805 10
18696.455 9
18697.105 6
18697.755 7
18698.405 2
18699.055 3
18699.705 1
18700.355 0
18701.005 0
18701.655 1
18702.305 3
18702.955 5
18703.605 4
18704.255 3
18704.905 1
18705.555 6
18706.205 4
18706.855 3
18707.505 6
18708.156 3
18708.806 2
18709.456 1
18710.106 3
18710.756 2
18711.406 4
18712.056 5
18712.707 7
18713.357 3
18714.007 9
18714.657 11
18715.308 6
18715.958 11
18716.608 9
18717.258 4
18717.909 2
18718.559 5
18719.209 4
18719.860 6
18720.510 5
18721.160 6
18721.811 5
18722.461 4
18723.111 4
18723.762 3
18724.412 6
18725.063 7
18725.713 3
18726.363 5
18727.014 8
18727.664 3
18728.315 3
18728.965 10
18729.616 9
18730.266 3
18730.917 1
18731.567 2
18732.218 3
18732.868 0
18733.519 3
18734.169 12
18734.820 2
18735.471 5
18736.121 6
18736.772 3
18737.422 4
18738.073 4
18738.724 3
18739.374 4
18740.025 3
18740.676 12
18741.326 5
18741.977 3
18742.628 1
18743.279 1
18743.929 0
18744.580 4
18745.231 2
18745.882 4
18746.532 6
18747.183 2
18747.834 3
18748.485 5
18749.136 5
18749.787 5
18750.437 3
18751.088 6
18751.739 5
18752.390 3
18753.041 5
18753.692 4
18754.343 6
18754.994 6
18755.645 4
18756.296 5
18756.947 4
18757.597 5
18758.248 5
18758.899 1
18759.550 4
18760.202 6
18760.853 3
18761.504 4
18762.155 1
18762.806 3
18763.457 3
18764.108 3
18764.759 3
18765.410 2
18766.061 3
18766.712 5
18767.364 7
18768.015 5
18768.666 5
18769.317 4
18769.968 8
18770.619 7
18771.271 1
18771.922 8
18772.573 6
18773.224 3
18773.876 2
18774.527 6
18775.178 2
18775.829 5
18776.481 3
18777.132 3
18777.783 6
18778.435 1
18779.086 2
18779.737 6
18780.389 4
18781.040 2
18781.692 5
18782.343 3
18782.994 3
18783.646 8
18784.297 12
18784.949 9
18785.600 8
18786.252 6
18786.903 3
18787.555 1
18788.206 1
18788.858 1
18789.509 11
18790.161 9
18790.812 6
18791.464 4
18792.115 1
18792.767 3
18793.419 1
18794.070 1
18794.722 6
18795.374 8
18796.025 3
18796.677 3
18797.329 2
18797.980 1
18798.632 2
18799.284 3
18799.935 5
18800.587 4
18801.239 4
18801.891 5
18802.542 12
18803.194 7
18803.846 3
18804.498 1
18805.149 3
18805.801 4
18806.453 7
18807.105 8
18807.757 5
18808.409 6
18809.060 4
18809.712 1
18810.364 2
18811.016 5
18811.668 5
18812.320 13
18812.972 7
18813.624 4
18814.276 4
18814.928 6
18815.580 6
18816.232 6
18816.884 3
18817.536 9
18818.188 8
18818.840 9
18819.492 8
18820.144 7
18820.796 6
18821.448 5
18822.100 5
18822.752 4
18823.405 5
18824.057 2
18824.709 3
18825.361 4
18826.013 4
18826.665 0
18827.318 3
18827.970 2
18828.622 7
18829.274 10
18829.926 8
18830.579 12
18831.231 8
18831.883 9
18832.535 5
18833.188 5
18833.840 2
18834.492 2
18835.145 3
18835.797 3
18836.449 8
18837.102 6
18837.754 7
18838.406 3
18839.059 6
18839.711 10
18840.364 3
18841.016 2
18841.669 3
18842.321 6
18842.973 6
18843.626 5
18844.278 4
18844.931 6
18845.583 10
18846.236 6
18846.888 7
18847.541 5
18848.194 13
18848.846 22
18849.499 20
18850.151 15
18850.804 10
18851.457 6
18852.109 0
18852.762 5
18853.414 6
18854.067 4
18854.720 5
18855.372 7
18856.025 7
18856.678 6
18857.331 7
18857.983 12
18858.636 7
18859.289 5
18859.941 4
18860.594 3
18861.247 4
18861.900 4
18862.553 4
18863.205 3
18863.858 5
18864.511 1
18865.164 0
18865.817 1
18866.470 7
18867.123 9
18867.775 5
18868.428 4
18869.081 4
18869.734 2
18870.387 3
18871.040 3
18871.693 4
18872.346 0
18872.999 3
18873.652 2
18874.305 2
18874.958 4
18875.611 2
18876.264 3
18876.917 1
18877.570 0
18878.223 4
18878.876 1
18879.529 1
18880.183 1
18880.836 4
18881.489 6
18882.142 5
18882.795 7
18883.448 6
18884.101 4
18884.755 10
18885.408 8
18886.061 8
18886.714 11
18887.367 10
18888.021 5
18888.674 6
18889.327 5
18889.981 4
18890.634 5
18891.287 7
18891.940 0
18892.594 7
18893.247 2
18893.900 6
18894.554 6
18895.207 5
18895.861 2
18896.514 3
18897.167 4
18897.821 2
18898.474 4
18899.128 8
18899.781 9
18900.435 7
18901.088 8
18901.741 5
18902.395 1
18903.048 0
18903.702 0
18904.356 1
18905.009 1
18905.663 0
18906.316 2
18906.970 2
18907.623 1
18908.277 1
18908.931 1
18909.584 3
18910.238 5
18910.891 2
18911.545 2
18912.199 2
18912.852 2
18913.506 3
18914.160 2
18914.813 4
18915.467 2
18916.121 7
18916.775 7
18917.428 2
18918.082 1
18918.736 4
18919.390 5
18920.044 4
18920.697 7
18921.351 4
18922.005 1
18922.659 11
18923.313 11
18923.967 7
18924.620 4
18925.274 6
18925.928 3
18926.582 2
18927.236 1
18927.890 0
18928.544 1
18929.198 3
18929.852 6
18930.506 6
18931.160 3
18931.814 2
18932.468 3
18933.122 6
18933.776 6
18934.430 5
18935.084 2
18935.738 1
18936.392 3
18937.046 2
18937.700 5
18938.355 3
18939.009 8
18939.663 5
18940.317 5
18940.971 6
18941.625 0
18942.279 3
18942.934 6
18943.588 2
18944.242 7
18944.896 8
18945.551 4
18946.205 6
18946.859 2
18947.513 3
18948.168 5
18948.822 8
18949.476 5
18950.131 6
18950.785 5
18951.439 7
18952.094 7
18952.748 6
18953.402 5
18954.057 3
18954.711 3
18955.366 4
18956.020 3
18956.674 5
18957.329 8
18957.983 6
18958.638 4
18959.292 5
18959.947 1
18960.601 0
18961.256 6
18961.910 3
18962.565 2
18963.219 6
18963.874 5
18964.529 6
18965.183 4
18965.838 5
18966.492 3
18967.147 2
18967.802 2
18968.456 0
18969.111 1
18969.766 1
18970.420 2
18971.075 3
18971.730 7
18972.384 7
18973.039 4
18973.694 6
18974.348 6
18975.003 6
18975.658 7
18976.313 2
18976.968 2
18977.622 2
18978.277 1
18978.932 0
18979.587 3
18980.242 5
18980.896 4
18981.551 3
18982.206 6
18982.861 11
18983.516 6
18984.171 6
18984.826 6
18985.481 5
18986.136 6
18986.791 12
18987.446 8
18988.101 5
18988.756 11
18989.411 6
18990.066 3
18990.721 4
18991.376 1
18992.031 1
18992.686 0
18993.341 0
18993.996 4
18994.651 6
18995.306 3
18995.961 3
18996.616 5
18997.272 4
18997.927 3
18998.582 4
18999.237 2
18999.892 1
19000.547 2
19001.203 2
19001.858 5
19002.513 7
19003.168 2
19003.823 4
19004.479 6
19005.134 4
19005.789 3
19006.445 2
19007.100 3
19007.755 4
19008.411 3
19009.066 6
19009.721 6
19010.377 3
19011.032 5
19011.687 5
19012.343 3
19012.998 0
19013.654 6
19014.309 2
19014.964 2
19015.620 1
19016.275 1
19016.931 0
19017.586 5
19018.242 10
19018.897 7
19019.553 2
19020.208 3
19020.864 4
19021.520 1
19022.175 2
19022.831 3
19023.486 1
19024.142 6
19024.797 3
19025.453 4
19026.109 2
19026.764 5
19027.420 2
19028.076 7
19028.731 5
19029.387 2
19030.043 7
19030.699 3
19031.354 8
19032.010 7
19032.666 4
19033.322 4
19033.977 6
19034.633 4
19035.289 3
19035.945 7
19036.600 4
19037.256 4
19037.912 2
19038.568 2
19039.224 3
19039.880 2
19040.536 2
19041.192 2
19041.847 2
19042.503 3
19043.159 2
19043.815 3
19044.471 3
19045.127 8
19045.783 10
19046.439 5
19047.095 2
19047.751 1
19048.407 3
19049.063 2
19049.719 5
19050.375 4
19051.031 5
19051.687 6
19052.343 4
19053.000 4
19053.656 3
19054.312 6
19054.968 3
19055.624 4
19056.280 0
19056.936 2
19057.593 4
19058.249 3
19058.905 5
19059.561 2
19060.217 2
19060.874 3
19061.530 5
19062.186 2
19062.842 2
19063.499 4
19064.155 3
19064.811 2
19065.468 7
19066.124 8
19066.780 9
19067.437 8
19068.093 3
19068.749 3
19069.406 4
19070.062 2
19070.719 3
19071.375 3
19072.031 3
19072.688 2
19073.344 2
19074.001 2
19074.657 4
19075.314 3
19075.970 0
19076.627 4
19077.283 4
19077.940 3
19078.596 1
19079.253 3
19079.909 9
19080.566 7
19081.223 12
19081.879 7
19082.536 6
19083.192 2
19083.849 6
19084.506 8
19085.162 4
19085.819 4
19086.476 3
19087.132 8
19087.789 8
19088.446 3
19089.103 5
19089.759 4
19090.416 4
19091.073 5
19091.730 6
19092.386 3
19093.043 5
19093.700 8
19094.357 5
19095.014 3
19095.670 2
19096.327 3
19096.984 3
19097.641 4
19098.298 2
19098.955 2
19099.612 1
19100.269 3
19100.926 5
19101.583 4
19102.239 3
19102.896 3
19103.553 4
19104.210 5
19104.867 1
19105.524 1
19106.181 0
19106.838 3
19107.495 3
19108.153 1
19108.810 2
19109.467 2
19110.124 8
19110.781 11
19111.438 9
19112.095 2
19112.752 4
19113.409 2
19114.067 0
19114.724 1
19115.381 2
19116.038 1
19116.695 2
19117.352 4
19118.010 3
19118.667 4
19119.324 4
19119.981 3
19120.639 2
19121.296 0
19121.953 3
19122.611 2
19123.268 5
19123.925 2
19124.583 5
19125.240 3
19125.897 4
19126.555 0
19127.212 2
19127.869 2
19128.527 3
19129.184 2
19129.842 2
19130.499 0
19131.157 1
19131.814 0
19132.471 3
19133.129 8
19133.786 5
19134.444 2
19135.101 6
19135.759 5
19136.417 1
19137.074 5
19137.732 3
19138.389 1
19139.047 3
19139.704 6
19140.362 10
19141.020 3
19141.677 5
19142.335 2
19142.993 3
19143.650 0
19144.308 0
19144.966 6
19145.623 15
19146.281 8
19146.939 5
19147.596 9
19148.254 5
19148.912 4
19149.570 6
19150.227 3
19150.885 0
19151.543 3
19152.201 3
19152.859 2
19153.517 1
19154.174 2
19154.832 2
19155.490 2
19156.148 5
19156.806 9
19157.464 12
19158.122 3
19158.780 4
19159.438 1
19160.096 2
19160.753 1
19161.411 1
19162.069 4
19162.727 4
19163.385 6
19164.043 3
19164.701 2
19165.360 2
19166.018 3
19166.676 1
19167.334 4
19167.992 1
19168.650 0
19169.308 2
19169.966 3
19170.624 1
19171.282 0
19171.941 1
19172.599 1
19173.257 0
19173.915 0
19174.573 3
19175.231 5
19175.890 4
19176.548 1
19177.206 1
19177.864 0
19178.523 6
19179.181 4
19179.839 2
19180.498 3
19181.156 2
19181.814 6
19182.473 2
19183.131 8
19183.789 5
19184.448 4
19185.106 2
19185.764 3
19186.423 6
19187.081 6
19187.740 1
19188.398 1
19189.056 1
19189.715 4
19190.373 3
19191.032 1
19191.690 0
19192.349 2
19193.007 4
19193.666 3
19194.324 1
19194.983 3
19195.642 3
19196.300 1
19196.959 0
19197.617 4
19198.276 7
19198.935 1
19199.593 2
19200.252 2
19200.910 1
19201.569 0
19202.228 1
19202.887 1
19203.545 2
19204.204 2
19204.863 1
19205.521 2
19206.180 1
19206.839 5
19207.498 3
19208.156 4
19208.815 3
19209.474 0
19210.133 0
19210.792 1
19211.450 0
19212.109 1
19212.768 1
19213.427 3
19214.086 2
19214.745 3
19215.404 4
19216.063 3
19216.722 4
19217.380 2
19218.039 0
19218.698 3
19219.357 3
19220.016 1
19220.675 2
19221.334 1
19221.993 11
19222.652 11
19223.311 5
19223.970 2
19224.629 3
19225.289 1
19225.948 3
19226.607 3
19227.266 1
19227.925 2
19228.584 2
19229.243 2
19229.902 0
19230.562 1
19231.221 5
19231.880 9
19232.539 4
19233.198 2
19233.858 3
19234.517 5
19235.176 3
19235.835 2
19236.494 1
19237.154 1
19237.813 2
19238.472 0
19239.132 5
19239.791 5
19240.450 1
19241.110 1
19241.769 1
19242.428 1
19243.088 1
19243.747 1
19244.407 0
19245.066 1
19245.725 1
19246.385 1
19247.044 4
19247.704 1
19248.363 1
19249.023 1
19249.682 1
19250.342 3
19251.001 3
19251.661 3
19252.320 3
19252.980 0
19253.639 0
19254.299 4
19254.958 1
19255.618 2
19256.278 1
19256.937 1
19257.597 1
19258.257 6
19258.916 5
19259.576 4
19260.236 2
19260.895 3
19261.555 4
19262.215 5
19262.874 3
19263.534 3
19264.194 2
19264.854 7
19265.513 6
19266.173 3
19266.833 0
19267.493 0
19268.152 3
19268.812 0
19269.472 4
19270.132 4
19270.792 2
19271.452 2
19272.112 0
19272.771 0
19273.431 1
19274.091 0
19274.751 2
19275.411 3
19276.071 3
19276.731 2
19277.391 2
19278.051 1
19278.711 7
19279.371 6
19280.031 3
19280.691 2
19281.351 2
19282.011 2
19282.671 6
19283.331 5
19283.991 4
19284.651 2
19285.311 2
19285.972 4
19286.632 2
19287.292 0
19287.952 0
19288.612 1
19289.272 4
19289.932 7
19290.593 13
19291.253 8
19291.913 5
19292.573 6
19293.234 3
19293.894 2
19294.554 0
19295.214 0
19295.875 1
19296.535 1
19297.195 1
19297.856 0
19298.516 1
19299.176 0
19299.837 2
19300.497 2
19301.157 3
19301.818 0
19302.478 1
19303.139 0
19303.799 0
19304.459 1
19305.120 0
19305.780 1
19306.441 1
19307.101 3
19307.762 3
19308.422 3
19309.083 4
19309.743 5
19310.404 9
19311.064 10
19311.725 10
19312.385 7
19313.046 1
19313.707 4
19314.367 3
19315.028 1
19315.688 5
19316.349 4
19317.010 3
19317.670 0
19318.331 3
19318.992 3
19319.652 3
19320.313 4
19320.974 7
19321.635 5
19322.295 3
19322.956 0
19323.617 3
19324.278 1
19324.938 3
19325.599 3
19326.260 2
19326.921 3
19327.582 3
19328.242 2
19328.903 0
19329.564 1
19330.225 2
19330.886 0
19331.547 1
19332.208 4
19332.869 6
19333.530 7
19334.191 5
19334.851 2
19335.512 1
19336.173 2
19336.834 4
19337.495 10
19338.156 2
19338.817 2
19339.478 8
19340.139 4
19340.801 6
19341.462 6
19342.123 3
19342.784 2
19343.445 3
19344.106 4
19344.767 3
19345.428 1
19346.089 2
19346.751 2
19347.412 2
19348.073 5
19348.734 3
19349.395 6
19350.057 6
19350.718 1
19351.379 1
19352.040 4
19352.701 6
19353.363 3
19354.024 4
19354.685 2
19355.347 2
19356.008 5
19356.669 2
19357.331 2
19357.992 6
19358.653 9
19359.315 3
19359.976 3
19360.637 2
19361.299 2
19361.960 3
19362.622 5
19363.283 3
19363.945 3
19364.606 4
19365.268 4
19365.929 2
19366.591 3
19367.252 1
19367.914 2
19368.575 2
19369.237 3
19369.898 2
19370.560 0
19371.221 3
19371.883 1
19372.545 1
19373.206 5
19373.868 5
19374.529 5
19375.191 5
19375.853 3
19376.514 5
19377.176 7
19377.838 2
19378.499 2
19379.161 2
19379.823 0
19380.485 0
19381.146 0
19381.808 0
19382.470 0
19383.132 1
19383.793 2
19384.455 3
19385.117 3
19385.779 3
19386.441 1
19387.103 2
19387.764 1
19388.426 1
19389.088 0
19389.750 0
19390.412 1
19391.074 1
19391.736 4
19392.398 3
19393.060 1
19393.722 3
19394.384 1
19395.046 4
19395.708 7
19396.370 3
19397.032 1
19397.694 1
19398.356 2
19399.018 1
19399.680 0
19400.342 0
19401.004 1
19401.666 2
19402.328 1
19402.990 1
19403.652 1
19404.315 0
19404.977 3
19405.639 2
19406.301 2
19406.963 2
19407.625 0
19408.288 0
19408.950 3
19409.612 1
19410.274 1
19410.937 0
19411.599 0
19412.261 0
19412.923 1
19413.586 2
19414.248 2
19414.910 3
19415.573 4
19416.235 6
19416.897 5
19417.560 1
19418.222 0
19418.885 4
19419.547 6
19420.209 2
19420.872 0
19421.534 3
19422.197 0
19422.859 1
19423.522 0
19424.184 0
19424.847 2
19425.509 0
19426.172 1
19426.834 0
19427.497 0
19428.159 1
19428.822 3
19429.484 4
19430.147 0
19430.810 0
19431.472 1
19432.135 3
19432.797 4
19433.460 3
19434.123 1
19434.785 0
19435.448 0
19436.111 1
19436.774 1
19437.436 0
19438.099 2
19438.762 5
19439.424 8
19440.087 3
19440.750 2
19441.413 1
19442.076 2
19442.738 2
19443.401 3
19444.064 2
19444.727 3
19445.390 3
19446.052 3
19446.715 3
19447.378 1
19448.041 0
19448.704 1
19449.367 3
19450.030 2
19450.693 4
19451.356 2
19452.019 1
19452.682 0
19453.345 0
19454.008 1
19454.671 1
19455.334 1
19455.997 1
19456.660 1
19457.323 6
19457.986 2
19458.649 1
19459.312 2
19459.975 1
19460.638 0
19461.301 0
19461.964 1
19462.628 0
19463.291 0
19463.954 2
19464.617 1
19465.280 0
19465.943 1
19466.607 2
19467.270 6
19467.933 4
19468.596 2
19469.260 0
19469.923 1
19470.586 3
19471.249 4
19471.913 4
19472.576 1
19473.239 1
19473.903 1
19474.566 4
19475.229 1
19475.893 0
19476.556 3
19477.220 2
19477.883 1
19478.546 1
19479.210 3
19479.873 3
19480.537 2
19481.200 4
19481.864 2
19482.527 0
19483.191 0
19483.854 0
19484.518 0
19485.181 1
19485.845 1
19486.508 1
19487.172 1
19487.835 2
19488.499 12
19489.163 11
19489.826 6
19490.490 3
19491.153 5
19491.817 6
19492.481 6
19493.144 3
19493.808 2
19494.472 1
19495.135 0
19495.799 0
19496.463 3
19497.127 3
19497.790 1
19498.454 3
19499.118 4
19499.782 10
19500.445 8
19501.109 8
19501.773 4
19502.437 2
19503.101 3
19503.764 1
19504.428 1
19505.092 1
19505.756 8
19506.420 4
19507.084 1
19507.748 0
19508.412 0
19509.076 2
19509.740 3
19510.404 3
19511.068 2
19511.731 5
19512.395 2
19513.059 0
19513.724 2
19514.388 4
19515.052 4
19515.716 5
19516.380 6
19517.044 3
19517.708 5
19518.372 5
19519.036 4
19519.700 1
19520.364 3
19521.028 4
19521.693 4
19522.357 3
19523.021 1
19523.685 0
19524.349 0
19525.013 0
19525.678 0
19526.342 1
19527.006 2
19527.670 1
19528.335 0
19528.999 2
19529.663 0
19530.328 1
19530.992 4
19531.656 3
19532.321 0
19532.985 3
19533.649 1
19534.314 1
19534.978 1
19535.642 0
19536.307 2
19536.971 2
19537.636 5
19538.300 1
19538.964 1
19539.629 4
19540.293 3
19540.958 3
19541.622 2
19542.287 3
19542.951 1
19543.616 0
19544.280 0
19544.945 0
19545.610 2
19546.274 2
19546.939 2
19547.603 4
19548.268 5
19548.932 5
19549.597 1
19550.262 5
19550.926 3
19551.591 0
19552.256 1
19552.920 4
19553.585 4
19554.250 0
19554.915 3
19555.579 1
19556.244 0
19556.909 4
19557.573 8
19558.238 4
19558.903 1
19559.568 5
19560.233 1
19560.897 0
19561.562 2
19562.227 8
19562.892 11
19563.557 5
19564.222 3
19564.887 1
19565.552 0
19566.216 1
19566.881 1
19567.546 1
19568.211 2
19568.876 7
19569.541 4
19570.206 9
19570.871 3
19571.536 1
19572.201 2
19572.866 5
19573.531 4
19574.196 0
19574.861 2
19575.526 4
19576.191 2
19576.857 3
19577.522 5
19578.187 5
19578.852 3
19579.517 2
19580.182 2
19580.847 2
19581.512 1
19582.178 4
19582.843 5
19583.508 3
19584.173 9
19584.839 3
19585.504 9
19586.169 8
19586.834 4
19587.500 2
19588.165 0
19588.830 1
19589.495 1
19590.161 3
19590.826 1
19591.491 0
19592.157 1
19592.822 1
19593.487 0
19594.153 2
19594.818 3
19595.484 4
19596.149 0
19596.815 2
19597.480 2
19598.145 3
19598.811 5
19599.476 5
19600.142 4
19600.807 1
19601.473 0
19602.138 1
19602.804 0
19603.469 1
19604.135 4
19604.801 4
19605.466 4
19606.132 1
19606.797 3
19607.463 5
19608.129 4
19608.794 2
19609.460 1
19610.126 1
19610.791 4
19611.457 4
19612.123 4
19612.788 0
19613.454 1
19614.120 0
19614.785 0
19615.451 2
19616.117 2
19616.783 3
19617.449 2
19618.114 3
19618.780 0
19619.446 2
19620.112 3
19620.778 2
19621.443 1
19622.109 0
19622.775 4
19623.441 2
19624.107 0
19624.773 1
19625.439 1
19626.105 3
19626.771 6
19627.437 5
19628.103 5
19628.769 1
19629.435 0
19630.101 0
19630.767 2
19631.433 1
19632.099 0
19632.765 0
19633.431 5
19634.097 2
19634.763 1
19635.429 0
19636.095 0
19636.761 2
19637.427 1
19638.093 0
19638.760 1
19639.426 1
19640.092 1
19640.758 2
19641.424 0
19642.090 1
19642.757 2
19643.423 2
19644.089 3
19644.755 6
19645.422 5
19646.088 2
19646.754 2
19647.420 0
19648.087 2
19648.753 1
19649.419 0
19650.086 2
19650.752 1
19651.418 2
19652.085 1
19652.751 1
19653.418 1
19654.084 3
19654.750 5
19655.417 5
19656.083 3
19656.750 1
19657.416 2
19658.083 3
19658.749 2
19659.416 3
19660.082 3
19660.749 2
19661.415 2
19662.082 4
19662.748 4
19663.415 1
19664.081 0
19664.748 0
19665.415 0
19666.081 3
19666.748 1
19667.415 3
19668.081 1
19668.748 1
19669.415 1
19670.081 4
19670.748 1
19671.415 2
19672.081 1
19672.748 1
19673.415 0
19674.081 1
19674.748 1
19675.415 2
19676.082 6
19676.749 4
19677.415 3
19678.082 0
19678.749 1
19679.416 1
19680.083 0
19680.750 0
19681.416 0
19682.083 0
19682.750 0
19683.417 1
19684.084 2
19684.751 1
19685.418 1
19686.085 0
19686.752 0
19687.419 1
19688.086 0
19688.753 3
19689.420 0
19690.087 0
19690.754 0
19691.421 1
19692.088 0
19692.755 6
19693.422 8
19694.089 9
19694.756 4
19695.423 2
19696.090 2
19696.758 4
19697.425 3
19698.092 0
19698.759 0
19699.426 2
19700.093 1
19700.761 0
19701.428 1
19702.095 1
19702.762 1
19703.430 0
19704.097 0
19704.764 0
19705.431 2
19706.099 2
19706.766 1
19707.433 0
19708.101 0
19708.768 1
19709.435 1
19710.103 2
19710.770 3
19711.437 3
19712.105 1
19712.772 1
19713.440 1
19714.107 2
19714.774 0
19715.442 1
19716.109 2
19716.777 2
19717.444 1
19718.112 3
19718.779 3
19719.447 2
19720.114 2
19720.782 0
19721.449 0
19722.117 2
19722.785 2
19723.452 5
19724.120 2
19724.787 1
19725.455 0
19726.123 2
19726.790 1
19727.458 0
19728.126 1
19728.793 0
19729.461 2
19730.129 0
19730.796 1
19731.464 1
19732.132 2
19732.800 3
19733.467 3
19734.135 1
19734.803 0
19735.471 0
19736.138 0
19736.806 2
19737.474 3
19738.142 1
19738.810 2
19739.478 1
19740.146 2
19740.813 3
19741.481 5
19742.149 4
19742.817 1
19743.485 0
19744.153 1
19744.821 0
19745.489 1
19746.157 0
19746.825 1
19747.493 4
19748.161 2
19748.829 0
19749.497 2
19750.165 2
19750.833 7
19751.501 6
19752.169 3
19752.837 0
19753.505 2
19754.173 1
19754.841 0
19755.510 0
19756.178 3
19756.846 4
19757.514 2
19758.182 2
19758.850 1
19759.519 0
19760.187 0
19760.855 3
19761.523 0
19762.192 0
19762.860 0
19763.528 4
19764.196 1
19764.865 1
19765.533 0
19766.201 1
19766.870 2
19767.538 1
19768.206 1
19768.875 0
19769.543 2
19770.211 0
19770.880 0
19771.548 0
19772.217 1
19772.885 0
19773.553 2
19774.222 3
19774.890 1
19775.559 1
19776.227 1
19776.896 0
19777.564 1
19778.233 1
19778.901 1
19779.570 0
19780.238 1
19780.907 2
19781.576 0
19782.244 1
19782.913 0
19783.581 1
19784.250 0
19784.919 1
19785.587 1
19786.256 0
19786.925 3
19787.593 4
19788.262 2
19788.931 4
19789.599 5
19790.268 3
19790.937 0
19791.605 1
19792.274 1
19792.943 1
19793.612 3
19794.281 1
19794.949 0
19795.618 1
19796.287 5
19796.956 4
19797.625 2
19798.294 1
19798.962 0
19799.631 0
19800.300 0
19800.969 1
19801.638 0
19802.307 0
19802.976 1
19803.645 0
19804.314 1
19804.983 0
19805.652 0
19806.321 3
19806.990 2
19807.659 5
19808.328 1
19808.997 2
19809.666 1
19810.335 1
19811.004 5
19811.673 2
19812.342 1
19813.011 2
19813.680 2
19814.349 4
19815.019 2
19815.688 1
19816.357 1
19817.026 4
19817.695 0
19818.364 2
19819.034 1
19819.703 3
19820.372 2
19821.041 1
19821.711 10
19822.380 6
19823.049 11
19823.718 2
19824.388 0
19825.057 1
19825.726 0
19826.396 0
19827.065 4
19827.734 3
19828.404 0
19829.073 1
19829.742 4
19830.412 1
19831.081 0
19831.751 0
19832.420 0
19833.090 0
19833.759 0
19834.429 2
19835.098 0
19835.767 1
19836.437 3
19837.107 0
19837.776 0
19838.446 1
19839.115 2
19839.785 5
19840.454 1
19841.124 0
19841.793 0
19842.463 0
19843.133 1
19843.802 3
19844.472 2
19845.142 2
19845.811 1
19846.481 2
19847.151 7
19847.820 4
19848.490 1
19849.160 2
19849.829 2
19850.499 1
19851.169 1
19851.839 2
19852.508 2
19853.178 1
19853.848 0
19854.518 0
19855.188 1
19855.857 10
19856.527 13
19857.197 7
19857.867 7
19858.537 4
19859.207 2
19859.877 1
19860.547 3
19861.217 5
19861.886 4
19862.556 2
19863.226 0
19863.896 1
19864.566 0
19865.236 0
19865.906 0
19866.576 4
19867.246 9
19867.916 6
19868.586 2
19869.256 2
19869.927 5
19870.597 3
19871.267 0
19871.937 0
19872.607 2
19873.277 0
19873.947 0
19874.617 0
19875.287 6
19875.958 7
19876.628 5
19877.298 4
19877.968 1
19878.638 1
19879.309 1
19879.979 0
19880.649 0
19881.319 5
19881.990 4
19882.660 2
19883.330 1
19884.001 0
19884.671 0
19885.341 0
19886.012 3
19886.682 2
19887.352 1
19888.023 1
19888.693 0
19889.363 1
19890.034 3
19890.704 3
19891.375 3
19892.045 2
19892.716 2
19893.386 2
19894.057 5
19894.727 3
19895.398 1
19896.068 0
19896.739 1
19897.409 0
19898.080 4
19898.750 5
19899.421 5
19900.091 3
19900.762 0
19901.433 0
19902.103 1
19902.774 0
19903.444 4
19904.115 5
19904.786 4
19905.456 0
19906.127 0
19906.798 0
19907.468 0
19908.139 1
19908.810 2
19909.481 1
19910.151 1
19910.822 0
19911.493 0
19912.164 0
19912.835 4
19913.505 3
19914.176 2
19914.847 0
19915.518 0
19916.189 3
19916.860 3
19917.530 1
19918.201 1
19918.872 1
19919.543 1
19920.214 3
19920.885 3
19921.556 2
19922.227 0
19922.898 1
19923.569 0
19924.240 0
19924.911 1
19925.582 4
19926.253 4
19926.924 1
19927.595 0
19928.266 0
19928.937 2
19929.608 1
19930.279 0
19930.950 3
19931.621 4
19932.292 5
19932.964 2
19933.635 2
19934.306 1
19934.977 1
19935.648 1
19936.319 1
19936.991 1
19937.662 1
19938.333 1
19939.004 1
19939.676 3
19940.347 2
19941.018 5
19941.689 3
19942.361 2
19943.032 0
19943.703 1
19944.375 2
19945.046 1
19945.717 0
19946.389 0
19947.060 0
19947.731 0
19948.403 1
19949.074 1
19949.746 2
19950.417 5
19951.089 4
19951.760 2
19952.431 0
19953.103 0
19953.774 3
19954.446 1
19955.117 2
19955.789 1
19956.460 3
19957.132 1
19957.804 2
19958.475 0
19959.147 0
19959.818 1
19960.490 2
19961.161 1
19961.833 3
19962.505 1
19963.176 3
19963.848 6
19964.520 3
19965.191 3
19965.863 0
19966.535 0
19967.206 1
19967.878 2
19968.550 1
19969.222 0
19969.893 2
19970.565 2
19971.237 1
19971.909 3
19972.581 2
19973.252 3
19973.924 1
19974.596 2
19975.268 1
19975.940 2
19976.612 1
19977.284 0
19977.955 2
19978.627 0
19979.299 0
19979.971 0
19980.643 0
19981.315 0
19981.987 4
19982.659 3
19983.331 2
19984.003 4
19984.675 0
19985.347 1
19986.019 3
19986.691 2
19987.363 3
19988.035 1
19988.707 2
19989.379 2
19990.051 1
19990.724 0
19991.396 1
19992.068 1
19992.740 1
19993.412 1
19994.084 1
19994.756 1
19995.429 7
19996.101 6
19996.773 11
19997.445 8
19998.118 5
19998.790 2
19999.462 1
20000.134 2
20000.807 3
20001.479 0
20002.151 1
20002.823 2
20003.496 0
20004.168 1
20004.841 0
20005.513 0
20006.185 1
20006.858 3
20007.530 0
20008.202 1
20008.875 4
20009.547 2
20010.220 1
20010.892 4
20011.565 4
20012.237 3
20012.910 0
20013.582 0
20014.255 5
20014.927 2
20015.600 4
20016.272 5
20016.945 6
20017.617 5
20018.290 1
20018.962 0
20019.635 4
20020.308 1
20020.980 4
20021.653 3
20022.326 3
20022.998 6
20023.671 0
20024.344 1
20025.016 0
20025.689 1
20026.362 1
20027.034 2
20027.707 2
20028.380 1
20029.053 0
20029.725 2
20030.398 2
20031.071 2
20031.744 0
20032.417 2
20033.089 9
20033.762 10
20034.435 9
20035.108 7
20035.781 4
20036.454 2
20037.127 1
20037.799 0
20038.472 4
20039.145 5
20039.818 2
20040.491 3
20041.164 1
20041.837 1
20042.510 1
20043.183 3
20043.856 3
20044.529 2
20045.202 1
20045.875 1
20046.548 2
20047.221 2
20047.894 2
20048.567 0
20049.241 3
20049.914 1
20050.587 0
20051.260 0
20051.933 0
20052.606 0
20053.279 0
20053.953 1
20054.626 1
20055.299 1
20055.972 1
20056.645 3
20057.319 1
20057.992 2
20058.665 0
20059.338 1
20060.012 1
20060.685 0
20061.358 4
20062.032 3
20062.705 4
20063.378 1
20064.052 1
20064.725 3
20065.398 1
20066.072 0
20066.745 0
20067.418 0
20068.092 0
20068.765 0
20069.439 0
20070.112 4
20070.786 4
20071.459 1
20072.133 3
20072.806 0
20073.480 4
20074.153 1
20074.827 0
20075.500 2
20076.174 5
20076.847 2
20077.521 0
20078.194 1
20078.868 0
20079.542 4
20080.215 8
20080.889 5
20081.562 3
20082.236 4
20082.910 1
20083.583 1
20084.257 3
20084.931 1
20085.605 5
20086.278 4
20086.952 1
20087.626 4
20088.300 2
20088.973 0
20089.647 2
20090.321 1
20090.995 2
20091.668 1
20092.342 0
20093.016 1
20093.690 1
20094.364 1
20095.038 0
20095.712 1
20096.385 5
20097.059 1
20097.733 1
20098.407 4
20099.081 2
20099.755 2
20100.429 1
20101.103 1
20101.777 0
20102.451 0
20103.125 0
20103.799 0
20104.473 0
20105.147 1
20105.821 1
20106.495 0
20107.169 2
20107.843 0
20108.517 1
20109.191 0
20109.866 0
20110.540 0
20111.214 0
20111.888 1
20112.562 2
20113.236 1
20113.911 2
20114.585 3
20115.259 1
20115.933 0
20116.607 0
20117.282 0
20117.956 0
20118.630 1
20119.304 3
20119.979 1
20120.653 0
20121.327 0
20122.002 0
20122.676 2
20123.350 3
20124.025 1
20124.699 3
20125.373 0
20126.048 1
20126.722 0
20127.397 0
20128.071 0
20128.745 0
20129.420 1
20130.094 0
20130.769 1
20131.443 0
20132.118 0
20132.792 1
20133.467 3
20134.141 2
20134.816 0
20135.490 0
20136.165 1
20136.840 3
20137.514 3
20138.189 2
20138.863 1
20139.538 2
20140.213 5
20140.887 0
20141.562 0
20142.237 0
20142.911 0
20143.586 0
20144.261 0
20144.935 4
20145.610 4
20146.285 1
20146.959 0
20147.634 1
20148.309 1
20148.984 0
20149.659 0
20150.333 3
20151.008 1
20151.683 1
20152.358 2
20153.033 0
20153.708 3
20154.382 3
20155.057 3
20155.732 3
20156.407 6
20157.082 3
20157.757 2
20158.432 3
20159.107 1
20159.782 0
20160.457 2
20161.132 1
20161.807 2
20162.482 7
20163.157 4
20163.832 2
20164.507 1
20165.182 1
20165.857 0
20166.532 3
20167.207 1
20167.882 0
20168.557 0
20169.232 1
20169.907 2
20170.583 0
20171.258 2
20171.933 2
20172.608 2
20173.283 0
20173.958 1
20174.634 1
20175.309 1
20175.984 0
20176.659 1
20177.335 0
20178.010 0
20178.685 0
20179.360 0
20180.036 0
20180.711 1
20181.386 0
20182.062 1
20182.737 2
20183.412 2
20184.088 1
20184.763 0
20185.438 4
20186.114 1
20186.789 0
20187.465 0
20188.140 0
20188.816 0
20189.491 2
20190.166 4
20190.842 6
20191.517 0
20192.193 1
20192.868 2
20193.544 3
20194.219 0
20194.895 1
20195.571 2
20196.246 1
20196.922 0
20197.597 0
20198.273 1
20198.949 0
20199.624 0
20200.300 0
20200.975 2
20201.651 2
20202.327 4
20203.002 2
20203.678 1
20204.354 0
20205.030 0
20205.705 1
20206.381 3
20207.057 3
20207.733 3
20208.408 3
20209.084 0
20209.760 2
20210.436 1
20211.112 0
20211.787 0
20212.463 0
20213.139 1
20213.815 2
20214.491 1
20215.167 0
20215.843 0
20216.518 2
20217.194 0
20217.870 0
20218.546 1
20219.222 1
20219.898 1
20220.574 1
20221.250 0
20221.926 3
20222.602 3
20223.278 0
20223.954 1
20224.630 4
20225.306 3
20225.982 3
20226.658 2
20227.335 3
20228.011 1
20228.687 1
20229.363 0
20230.039 3
20230.715 1
20231.391 1
20232.067 1
20232.744 1
20233.420 1
20234.096 0
20234.772 0
20235.449 0
20236.125 0
20236.801 2
20237.477 0
20238.154 0
20238.830 0
20239.506 0
20240.182 1
20240.859 3
20241.535 4
20242.211 2
20242.888 0
20243.564 1
20244.240 0
20244.917 4
20245.593 2
20246.270 0
20246.946 0
20247.623 1
20248.299 2
20248.975 0
20249.652 0
20250.328 0
20251.005 0
20251.681 0
20252.358 0
20253.034 1
20253.711 3
20254.387 1
20255.064 2
20255.741 1
20256.417 0
20257.094 1
20257.770 1
20258.447 1
20259.124 0
20259.800 1
20260.477 0
20261.153 3
20261.830 0
20262.507 0
20263.184 0
20263.860 0
20264.537 0
20265.214 0
20265.890 0
20266.567 1
20267.244 0
20267.921 0
20268.597 4
20269.274 5
20269.951 3
20270.628 0
20271.305 0
20271.982 1
20272.658 3
20273.335 4
20274.012 0
20274.689 1
20275.366 1
20276.043 1
20276.720 0
20277.397 5
20278.074 3
20278.751 1
20279.428 5
20280.104 1
20280.781 0
20281.458 0
20282.135 0
20282.813 2
20283.490 0
20284.167 0
20284.844 1
20285.521 1
20286.198 0
20286.875 0
20287.552 0
20288.229 3
20288.906 4
20289.583 1
20290.260 4
20290.938 1
20291.615 2
20292.292 0
20292.969 1
20293.646 4
20294.324 1
20295.001 0
20295.678 0
20296.355 1
20297.033 0
20297.710 0
20298.387 0
20299.064 3
20299.742 3
20300.419 1
20301.096 2
20301.774 0
20302.451 0
20303.128 0
20303.806 0
20304.483 1
20305.161 4
20305.838 1
20306.515 0
20307.193 2
20307.870 3
20308.548 2
20309.225 0
20309.903 2
20310.580 1
20311.258 0
20311.935 0
20312.613 3
20313.290 1
20313.968 1
20314.645 1
20315.323 2
20316.000 2
20316.678 2
20317.356 1
20318.033 1
20318.711 1
20319.388 0
20320.066 1
20320.744 3
20321.421 0
20322.099 1
20322.777 1
20323.454 3
20324.132 4
20324.810 4
20325.488 3
20326.165 4
20326.843 4
20327.521 2
20328.199 1
20328.876 0
20329.554 0
20330.232 0
20330.910 3
20331.588 2
20332.266 1
20332.943 2
20333.621 2
20334.299 2
20334.977 1
20335.655 1
20336.333 1
20337.011 2
20337.689 3
20338.367 2
20339.045 0
20339.723 0
20340.401 2
20341.079 3
20341.757 2
20342.435 1
20343.113 0
20343.791 0
20344.469 0
20345.147 1
20345.825 0
20346.503 1
20347.181 0
20347.859 1
20348.537 0
20349.215 0
20349.894 0
20350.572 0
20351.250 1
20351.928 1
20352.606 0
20353.284 0
20353.963 0
20354.641 1
20355.319 1
20355.997 0
20356.676 0
20357.354 2
20358.032 1
20358.710 0
20359.389 0
20360.067 1
20360.745 0
20361.424 0
20362.102 1
20362.780 0
20363.459 1
20364.137 4
20364.816 0
20365.494 0
20366.172 0
20366.851 0
20367.529 2
20368.208 1
20368.886 0
20369.565 0
20370.243 1
20370.922 1
20371.600 3
20372.279 3
20372.957 2
20373.636 3
20374.314 4
20374.993 2
20375.671 2
20376.350 4
20377.029 3
20377.707 2
20378.386 1
20379.064 1
20379.743 1
20380.422 1
20381.100 2
20381.779 1
20382.458 0
20383.136 1
20383.815 1
20384.494 0
20385.173 2
20385.851 3
20386.530 4
20387.209 3
20387.888 3
20388.566 2
20389.245 2
20389.924 3
20390.603 2
20391.282 1
20391.961 1
20392.639 1
20393.318 1
20393.997 0
20394.676 2
20395.355 1
20396.034 0
20396.713 0
20397.392 0
20398.071 4
20398.750 4
20399.429 7
20400.108 2
20400.787 2
20401.466 0
20402.145 0
20402.824 1
20403.503 1
20404.182 0
20404.861 1
20405.540 0
20406.219 0
20406.898 2
20407.577 4
20408.256 0
20408.935 4
20409.615 5
20410.294 2
20410.973 1
20411.652 1
20412.331 1
20413.010 4
20413.690 1
20414.369 2
20415.048 0
20415.727 0
20416.407 1
20417.086 3
20417.765 7
20418.444 10
20419.124 10
20419.803 4
20420.482 2
20421.162 0
20421.841 1
20422.520 0
20423.200 2
20423.879 2
20424.558 1
20425.238 0
20425.917 0
20426.597 1
20427.276 1
20427.956 1
20428.635 0
20429.315 0
20429.994 0
20430.673 0
20431.353 0
20432.032 0
20432.712 1
20433.392 1
20434.071 0
20434.751 1
20435.430 3
20436.110 0
20436.789 1
20437.469 0
20438.149 0
20438.828 0
20439.508 1
20440.188 1
20440.867 0
20441.547 0
20442.227 2
20442.906 0
20443.586 0
20444.266 0
20444.945 0
20445.625 0
20446.305 0
20446.985 0
20447.664 1
20448.344 2
20449.024 1
20449.704 1
20450.384 2
20451.064 1
20451.743 1
20452.423 1
20453.103 1
20453.783 2
20454.463 1
20455.143 0
20455.823 0
20456.503 0
20457.183 0
20457.862 0
20458.542 0
20459.222 1
20459.902 0
20460.582 1
20461.262 2
20461.942 0
20462.622 0
20463.302 1
20463.982 0
20464.663 4
20465.343 6
20466.023 2
20466.703 2
20467.383 3
20468.063 2
20468.743 0
20469.423 0
20470.103 1
20470.784 3
20471.464 2
20472.144 1
20472.824 1
20473.504 0
20474.185 0
20474.865 0
20475.545 0
20476.225 1
20476.906 2
20477.586 1
20478.266 0
20478.946 0
20479.627 3
20480.307 2
20480.987 0
20481.668 1
20482.348 0
20483.028 2
20483.709 0
20484.389 2
20485.070 1
20485.750 3
20486.430 2
20487.111 1
20487.791 1
20488.472 2
20489.152 2
20489.833 3
20490.513 1
20491.194 0
20491.874 0
20492.555 2
20493.235 5
20493.916 4
20494.596 4
20495.277 4
20495.957 1
20496.638 1
20497.319 1
20497.999 3
20498.680 1
20499.361 1
20500.041 1
20500.722 0
20501.403 0
20502.083 3
20502.764 0
20503.445 1
20504.125 2
20504.806 3
20505.487 2
20506.168 0
20506.848 4
20507.529 3
20508.210 1
20508.891 1
20509.571 0
20510.252 2
20510.933 1
20511.614 2
20512.295 2
20512.976 1
20513.657 1
20514.337 0
20515.018 1
20515.699 1
20516.380 1
20517.061 1
20517.742 2
20518.423 1
20519.104 1
20519.785 0
20520.466 3
20521.147 5
20521.828 2
20522.509 2
20523.190 0
20523.871 0
20524.552 0
20525.233 0
20525.914 0
20526.595 1
20527.276 2
20527.958 1
20528.639 0
20529.320 1
20530.001 3
20530.682 4
20531.363 2
20532.044 0
20532.726 1
20533.407 2
20534.088 1
20534.769 0
20535.451 0
20536.132 0
20536.813 2
20537.494 1
20538.176 1
20538.857 3
20539.538 0
20540.220 0
20540.901 0
20541.582 1
20542.264 1
20542.945 0
20543.626 0
20544.308 3
20544.989 1
20545.671 1
20546.352 3
20547.033 2
20547.715 3
20548.396 0
20549.078 2
20549.759 3
20550.441 1
20551.122 4
20551.804 3
20552.485 3
20553.167 1
20553.848 1
20554.530 1
20555.211 1
20555.893 1
20556.575 0
20557.256 1
20557.938 0
20558.619 0
20559.301 0
20559.983 0
20560.664 2
20561.346 0
20562.028 0
20562.709 1
20563.391 2
20564.073 0
20564.755 1
20565.436 5
20566.118 4
20566.800 3
20567.482 2
20568.163 0
20568.845 2
20569.527 0
20570.209 1
20570.891 1
20571.572 0
20572.254 0
20572.936 2
20573.618 1
20574.300 1
20574.982 0
20575.664 0
20576.346 4
20577.028 2
20577.709 1
20578.391 1
20579.073 0
20579.755 3
20580.437 0
20581.119 1
20581.801 0
20582.483 1
20583.165 0
20583.847 0
20584.530 0
20585.212 1
20585.894 2
20586.576 0
20587.258 0
20587.940 0
20588.622 3
20589.304 2
20589.986 1
20590.669 1
20591.351 0
20592.033 2
20592.715 2
20593.397 9
20594.079 10
20594.762 1
20595.444 1
20596.126 3
20596.808 3
20597.491 3
20598.173 0
20598.855 0
20599.538 0
20600.220 0
20600.902 3
20601.585 5
20602.267 3
20602.949 0
20603.632 3
20604.314 2
20604.996 1
20605.679 0
20606.361 0
20607.044 1
20607.726 0
20608.409 1
20609.091 1
20609.774 0
20610.456 0
20611.139 0
20611.821 2
20612.504 1
20613.186 3
20613.869 2
20614.551 2
20615.234 1
20615.916 1
20616.599 1
20617.281 1
20617.964 0
20618.647 0
20619.329 2
20620.012 0
20620.695 0
20621.377 0
20622.060 0
20622.743 1
20623.425 0
20624.108 6
20624.791 5
20625.474 1
20626.156 0
20626.839 0
20627.522 2
20628.205 1
20628.887 3
20629.570 0
20630.253 0
20630.936 1
20631.619 0
20632.302 0
20632.984 0
20633.667 3
20634.350 3
20635.033 1
20635.716 0
20636.399 0
20637.082 4
20637.765 2
20638.448 1
20639.131 3
20639.814 3
20640.497 2
20641.180 1
20641.863 2
20642.546 2
20643.229 1
20643.912 1
20644.595 0
20645.278 0
20645.961 2
20646.644 0
20647.327 0
20648.010 1
20648.693 0
20649.376 0
20650.060 0
20650.743 0
20651.426 0
20652.109 0
20652.792 1
20653.475 1
20654.159 0
20654.842 0
20655.525 0
20656.208 1
20656.892 1
20657.575 1
20658.258 1
20658.941 0
20659.625 0
20660.308 0
20660.991 0
20661.675 0
20662.358 2
20663.041 1
20663.725 0
20664.408 1
20665.092 0
20665.775 0
20666.458 0
20667.142 0
20667.825 2
20668.509 5
20669.192 2
20669.876 1
20670.559 0
20671.243 0
20671.926 1
20672.610 0
20673.293 4
20673.977 2
20674.660 1
20675.344 0
20676.027 0
20676.711 1
20677.395 1
20678.078 1
20678.762 0
20679.445 0
20680.129 1
20680.813 0
20681.496 0
20682.180 0
20682.864 0
20683.548 0
20684.231 0
20684.915 0
20685.599 1
20686.282 0
20686.966 0
20687.650 0
20688.334 1
20689.018 0
20689.701 0
20690.385 1
20691.069 6
20691.753 3
20692.437 1
20693.120 0
20693.804 0
20694.488 0
20695.172 1
20695.856 2
20696.540 0
20697.224 0
20697.908 0
20698.592 1
20699.276 1
20699.960 2
20700.644 4
20701.328 0
20702.012 0
20702.696 1
20703.380 3
20704.064 2
20704.748 1
20705.432 0
20706.116 1
20706.800 0
20707.484 0
20708.168 0
20708.852 0
20709.536 0
20710.221 2
20710.905 2
20711.589 2
20712.273 1
20712.957 1
20713.642 2
20714.326 2
20715.010 0
20715.694 3
20716.378 2
20717.063 4
20717.747 2
20718.431 2
20719.116 2
20719.800 1
20720.484 0
20721.168 0
20721.853 0
20722.537 0
20723.221 0
20723.906 0
20724.590 0
20725.275 0
20725.959 0
20726.643 1
20727.328 4
20728.012 8
20728.697 3
20729.381 2
20730.066 2
20730.750 1
20731.435 0
20732.119 0
20732.804 1
20733.488 0
20734.173 0
20734.857 0
20735.542 0
20736.226 1
20736.911 0
20737.596 0
20738.280 0
20738.965 2
20739.649 1
20740.334 0
20741.019 1
20741.703 0
20742.388 1
20743.073 1
20743.757 1
20744.442 0
20745.127 0
20745.812 0
20746.496 0
20747.181 0
20747.866 0
20748.551 0
20749.235 0
20749.920 1
20750.605 3
20751.290 1
20751.975 4
20752.660 6
20753.344 5
20754.029 3
20754.714 2
20755.399 0
20756.084 1
20756.769 3
20757.454 1
20758.139 0
20758.824 0
20759.509 1
20760.194 0
20760.879 0
20761.564 4
20762.249 8
20762.934 4
20763.619 1
20764.304 0
20764.989 2
20765.674 1
20766.359 0
20767.044 5
20767.729 2
20768.414 0
20769.099 1
20769.784 1
20770.470 3
20771.155 3
20771.840 2
20772.525 1
20773.210 0
20773.895 1
20774.581 0
20775.266 0
20775.951 0
20776.636 0
20777.322 0
20778.007 1
20778.692 2
20779.377 0
20780.063 0
20780.748 3
20781.433 2
20782.119 0
20782.804 0
20783.489 1
20784.175 2
20784.860 1
20785.545 0
20786.231 0
20786.916 2
20787.602 2
20788.287 0
20788.973 1
20789.658 2
20790.343 0
20791.029 2
20791.714 2
20792.400 1
20793.085 2
20793.771 1
20794.457 1
20795.142 0
20795.828 3
20796.513 14
20797.199 15
20797.884 12
20798.570 8
20799.256 3
20799.941 3
20800.627 1
20801.313 11
20801.998 10
20802.684 7
20803.370 2
20804.055 2
20804.741 1
20805.427 1
20806.112 5
20806.798 4
20807.484 3
20808.170 2
20808.855 0
20809.541 0
20810.227 5
20810.913 3
20811.599 1
20812.284 0
20812.970 0
20813.656 0
20814.342 0
20815.028 0
20815.714 0
20816.400 1
20817.086 4
20817.772 1
20818.457 5
20819.143 5
20819.829 2
20820.515 1
20821.201 0
20821.887 0
20822.573 1
20823.259 0
20823.945 0
20824.631 0
20825.317 0
20826.003 2
20826.690 0
20827.376 1
20828.062 0
20828.748 1
20829.434 0
20830.120 2
20830.806 2
20831.492 1
20832.179 0
20832.865 2
20833.551 12
20834.237 9
20834.923 4
20835.609 3
20836.296 2
20836.982 2
20837.668 3
20838.354 2
20839.041 1
20839.727 2
20840.413 1
20841.100 0
20841.786 0
20842.472 1
20843.159 1
20843.845 0
20844.531 1
20845.218 1
20845.904 0
20846.591 0
20847.277 0
20847.963 0
20848.650 0
20849.336 0
20850.023 1
20850.709 1
20851.396 0
20852.082 1
20852.769 1
20853.455 0
20854.142 0
20854.828 0
20855.515 2
20856.201 2
20856.888 0
20857.574 2
20858.261 1
20858.948 0
20859.634 4
20860.321 0
20861.007 3
20861.694 4
20862.381 1
20863.067 0
20863.754 0
20864.441 1
20865.128 10
20865.814 5
20866.501 2
20867.188 1
20867.874 0
20868.561 1
20869.248 3
20869.935 0
20870.622 0
20871.308 2
20871.995 9
20872.682 5
20873.369 3
20874.056 2
20874.743 0
20875.429 2
20876.116 0
20876.803 0
20877.490 1
20878.177 2
20878.864 0
20879.551 1
20880.238 0
20880.925 0
20881.612 2
20882.299 0
20882.986 2
20883.673 0
20884.360 0
20885.047 0
20885.734 0
20886.421 1
20887.108 1
20887.795 0
20888.482 1
20889.169 1
20889.856 0
20890.544 3
20891.231 1
20891.918 1
20892.605 3
20893.292 3
20893.979 0
20894.667 1
20895.354 0
20896.041 1
20896.728 1
20897.415 1
20898.103 0
20898.790 0
20899.477 0
20900.165 0
20900.852 0
20901.539 0
20902.226 2
20902.914 2
20903.601 1
20904.288 0
20904.976 3
20905.663 2
20906.351 3
20907.038 1
20907.725 0
20908.413 0
20909.100 0
20909.788 4
20910.475 2
20911.163 1
20911.850 3
20912.538 3
20913.225 3
20913.913 0
20914.600 0
20915.288 1
20915.975 0
20916.663 1
20917.350 2
20918.038 3
20918.725 1
20919.413 1
20920.101 0
20920.788 0
20921.476 2
20922.164 1
20922.851 1
20923.539 0
20924.227 4
20924.914 5
20925.602 8
20926.290 6
20926.977 3
20927.665 4
20928.353 1
20929.041 2
20929.728 2
20930.416 1
20931.104 2
20931.792 0
20932.480 1
20933.167 0
20933.855 0
20934.543 3
20935.231 4
20935.919 2
20936.607 2
20937.295 0
20937.983 0
20938.670 3
20939.358 1
20940.046 2
20940.734 4
20941.422 1
20942.110 0
20942.798 0
20943.486 0
20944.174 0
20944.862 0
20945.550 0
20946.238 0
20946.926 0
20947.614 0
20948.303 0
20948.991 0
20949.679 0
20950.367 0
20951.055 2
20951.743 3
20952.431 2
20953.119 0
20953.808 0
20954.496 0
20955.184 1
20955.872 1
20956.560 1
20957.249 1
20957.937 1
20958.625 2
20959.313 1
20960.002 0
20960.690 0
20961.378 0
20962.066 1
20962.755 4
20963.443 1
20964.131 1
20964.820 0
20965.508 0
20966.197 3
20966.885 3
20967.573 1
20968.262 2
20968.950 0
20969.639 0
20970.327 1
20971.015 3
20971.704 3
20972.392 0
20973.081 1
20973.769 1
20974.458 0
20975.146 0
20975.835 0
20976.523 1
20977.212 1
20977.901 3
20978.589 3
20979.278 2
20979.966 1
20980.655 0
20981.344 0
20982.032 2
20982.721 4
20983.410 1
20984.098 2
20984.787 1
20985.476 1
20986.164 0
20986.853 0
20987.542 1
20988.230 1
20988.919 3
20989.608 1
20990.297 0
20990.985 1
20991.674 0
20992.363 1
20993.052 0
20993.741 0
20994.430 0
20995.118 1
20995.807 2
20996.496 1
20997.185 2
20997.874 1
20998.563 0
20999.252 0
20999.941 0
21000.630 0
21001.319 2
21002.008 2
21002.696 2
21003.385 1
21004.074 1
21004.763 1
21005.452 1
21006.142 0
21006.831 0
21007.520 0
21008.209 0
21008.898 1
21009.587 1
21010.276 2
21010.965 0
21011.654 0
21012.343 0
21013.032 1
21013.722 0
21014.411 1
21015.100 1
21015.789 0
21016.478 0
21017.168 1
21017.857 2
21018.546 1
21019.235 2
21019.924 0
21020.614 1
21021.303 2
21021.992 1
21022.682 1
21023.371 1
21024.060 0
21024.750 0
21025.439 2
21026.128 1
21026.818 1
21027.507 0
21028.196 3
21028.886 3
21029.575 0
21030.265 0
21030.954 0
21031.644 0
21032.333 0
21033.023 0
21033.712 1
21034.402 1
21035.091 0
21035.781 0
21036.470 0
21037.160 0
21037.849 0
21038.539 1
21039.228 3
21039.918 3
21040.607 4
21041.297 3
21041.987 0
21042.676 1
21043.366 1
21044.056 3
21044.745 2
21045.435 0
21046.125 0
21046.814 1
21047.504 1
21048.194 1
21048.884 1
21049.573 0
21050.263 1
21050.953 0
21051.643 0
21052.332 0
21053.022 1
21053.712 0
21054.402 0
21055.092 0
21055.781 0
21056.471 1
21057.161 4
21057.851 0
21058.541 2
21059.231 1
21059.921 2
21060.611 0
21061.301 1
21061.991 3
21062.681 4
21063.371 2
21064.061 1
21064.751 1
21065.441 2
21066.131 0
21066.821 0
21067.511 0
21068.201 0
21068.891 0
21069.581 0
21070.271 0
21070.961 0
21071.651 0
21072.341 1
21073.031 0
21073.721 0
21074.412 1
21075.102 0
21075.792 1
21076.482 0
21077.172 2
21077.863 0
21078.553 4
21079.243 2
21079.933 0
21080.624 2
21081.314 1
21082.004 3
21082.694 2
21083.385 1
21084.075 1
21084.765 1
21085.456 0
21086.146 0
21086.836 0
21087.527 0
21088.217 2
21088.907 3
21089.598 2
21090.288 1
21090.979 0
21091.669 1
21092.360 1
21093.050 1
21093.741 1
21094.431 3
21095.121 1
21095.812 0
21096.502 0
21097.193 0
21097.884 1
21098.574 0
21099.265 0
21099.955 0
21100.646 1
21101.336 3
21102.027 1
21102.718 1
21103.408 0
21104.099 0
21104.790 10
21105.480 13
21106.171 7
21106.862 7
21107.552 3
21108.243 2
21108.934 1
21109.624 1
21110.315 0
21111.006 2
21111.697 2
21112.387 2
21113.078 1
21113.769 0
21114.460 1
21115.151 2
21115.842 1
21116.532 0
21117.223 0
21117.914 0
21118.605 0
21119.296 3
21119.987 3
21120.678 3
21121.369 0
21122.060 3
21122.750 3
21123.441 2
21124.132 1
21124.823 1
21125.514 3
21126.205 3
21126.896 1
21127.587 4
21128.278 2
21128.970 1
21129.661 0
21130.352 0
21131.043 0
21131.734 0
21132.425 0
21133.116 0
21133.807 0
21134.498 2
21135.189 0
21135.881 0
21136.572 0
21137.263 0
21137.954 1
21138.645 1
21139.337 1
21140.028 3
21140.719 3
21141.410 0
21142.102 0
21142.793 3
21143.484 1
21144.175 1
21144.867 0
21145.558 1
21146.249 1
21146.941 2
21147.632 2
21148.324 1
21149.015 2
21149.706 2
21150.398 5
21151.089 3
21151.781 1
21152.472 2
21153.163 1
21153.855 2
21154.546 1
21155.238 0
21155.929 0
21156.621 1
21157.312 2
21158.004 0
21158.695 2
21159.387 2
21160.078 1
21160.770 1
21161.462 0
21162.153 0
21162.845 0
21163.536 1
21164.228 0
21164.920 0
21165.611 0
21166.303 2
21166.995 2
21167.686 2
21168.378 0
21169.070 0
21169.761 1
21170.453 0
21171.145 1
21171.837 0
21172.528 0
21173.220 2
21173.912 1
21174.604 1
21175.296 2
21175.987 5
21176.679 2
21177.371 0
21178.063 1
21178.755 0
21179.447 6
21180.139 4
21180.831 2
21181.522 2
21182.214 2
21182.906 0
21183.598 0
21184.290 0
21184.982 0
21185.674 1
21186.366 3
21187.058 0
21187.750 0
21188.442 0
21189.134 0
21189.826 0
21190.518 0
21191.210 0
21191.902 0
21192.595 1
21193.287 2
21193.979 2
21194.671 1
21195.363 0
21196.055 0
21196.747 0
21197.440 0
21198.132 1
21198.824 1
21199.516 3
21200.208 2
21200.901 0
21201.593 1
21202.285 1
21202.977 3
21203.670 4
21204.362 1
21205.054 2
21205.746 1
21206.439 0
21207.131 1
21207.823 0
21208.516 2
21209.208 0
21209.901 0
21210.593 0
21211.285 1
21211.978 2
21212.670 0
21213.363 1
21214.055 1
21214.747 4
21215.440 2
21216.132 0
21216.825 0
21217.517 0
21218.210 0
21218.902 1
21219.595 1
21220.288 0
21220.980 0
21221.673 1
21222.365 0
21223.058 1
21223.750 0
21224.443 1
21225.136 1
21225.828 0
21226.521 0
21227.214 0
21227.906 0
21228.599 0
21229.292 0
21229.984 0
21230.677 0
21231.370 0
21232.063 0
21232.755 0
21233.448 0
21234.141 0
21234.834 0
21235.526 0
21236.219 0
21236.912 2
21237.605 0
21238.298 0
21238.991 1
21239.683 0
21240.376 1
21241.069 3
21241.762 1
21242.455 2
21243.148 0
21243.841 3
21244.534 4
21245.227 2
21245.920 3
21246.613 2
21247.306 1
21247.999 1
21248.692 1
21249.385 0
21250.078 1
21250.771 2
21251.464 4
21252.157 3
21252.850 1
21253.543 0
21254.236 0
21254.929 0
21255.622 0
21256.316 0
21257.009 1
21257.702 6
21258.395 5
21259.088 2
21259.781 1
21260.475 5
21261.168 3
21261.861 2
21262.554 1
21263.248 1
21263.941 3
21264.634 1
21265.327 1
21266.021 2
21266.714 0
21267.407 0
21268.101 1
21268.794 1
21269.487 1
21270.181 1
21270.874 6
21271.567 4
21272.261 0
21272.954 0
21273.648 1
21274.341 1
21275.035 0
21275.728 0
21276.421 1
21277.115 2
21277.808 2
21278.502 3
21279.195 0
21279.889 0
21280.582 0
21281.276 3
21281.970 2
21282.663 1
21283.357 3
21284.050 2
21284.744 2
21285.438 0
21286.131 0
21286.825 0
21287.518 1
21288.212 1
21288.906 3
21289.599 0
21290.293 1
21290.987 0
21291.681 3
21292.374 1
21293.068 0
21293.762 0
21294.456 0
21295.149 1
21295.843 1
21296.537 1
21297.231 0
21297.924 0
21298.618 0
21299.312 1
21300.006 3
21300.700 2
21301.394 2
21302.088 2
21302.782 1
21303.475 1
21304.169 2
21304.863 0
21305.557 0
21306.251 2
21306.945 1
21307.639 0
21308.333 0
21309.027 0
21309.721 0
21310.415 3
21311.109 4
21311.803 0
21312.497 0
21313.191 0
21313.885 2
21314.579 0
21315.274 0
21315.968 1
21316.662 1
21317.356 0
21318.050 4
21318.744 1
21319.438 1
21320.133 0
21320.827 1
21321.521 0
21322.215 0
21322.909 0
21323.604 2
21324.298 2
21324.992 0
21325.686 3
21326.381 5
21327.075 4
21327.769 1
21328.464 0
21329.158 0
21329.852 1
21330.547 0
21331.241 0
21331.935 1
21332.630 4
21333.324 2
21334.019 0
21334.713 1
21335.407 0
21336.102 0
21336.796 0
21337.491 0
21338.185 1
21338.880 1
21339.574 1
21340.269 3
21340.963 2
21341.658 1
21342.352 0
21343.047 1
21343.741 2
21344.436 0
21345.131 2
21345.825 2
21346.520 0
21347.214 0
21347.909 0
21348.604 2
21349.298 1
21349.993 0
21350.688 0
21351.382 0
21352.077 0
21352.772 0
21353.467 0
21354.161 0
21354.856 0
21355.551 0
21356.246 0
21356.940 0
21357.635 0
21358.330 2
21359.025 1
21359.720 0
21360.414 0
21361.109 1
21361.804 3
21362.499 0
21363.194 1
21363.889 0
21364.584 1
21365.279 2
21365.974 1
21366.668 0
21367.363 0
21368.058 0
21368.753 1
21369.448 1
21370.143 1
21370.838 0
21371.533 1
21372.228 0
21372.923 1
21373.618 0
21374.314 1
21375.009 0
21375.704 0
21376.399 0
21377.094 0
21377.789 0
21378.484 0
21379.179 0
21379.874 1
21380.570 2
21381.265 0
21381.960 0
21382.655 2
21383.350 3
21384.046 2
21384.741 2
21385.436 2
21386.131 1
21386.827 0
21387.522 0
21388.217 1
21388.913 0
21389.608 1
21390.303 0
21390.998 0
21391.694 0
21392.389 1
21393.085 0
21393.780 0
21394.475 1
21395.171 5
21395.866 4
21396.562 3
21397.257 2
21397.952 0
21398.648 0
21399.343 0
21400.039 1
21400.734 2
21401.430 1
21402.125 0
21402.821 1
21403.516 1
21404.212 0
21404.908 0
21405.603 0
21406.299 0
21406.994 2
21407.690 1
21408.386 0
21409.081 2
21409.777 0
21410.473 0
21411.168 2
21411.864 1
21412.560 1
21413.255 1
21413.951 0
21414.647 0
21415.342 1
21416.038 0
21416.734 1
21417.430 3
21418.125 2
21418.821 1
21419.517 2
21420.213 2
21420.909 1
21421.605 1
21422.300 2
21422.996 0
21423.692 1
21424.388 2
21425.084 0
21425.780 1
21426.476 0
21427.172 0
21427.868 0
21428.564 0
21429.259 0
21429.955 1
21430.651 3
21431.347 0
21432.043 1
21432.739 1
21433.435 0
21434.132 0
21434.828 0
21435.524 2
21436.220 0
21436.916 1
21437.612 4
21438.308 11
21439.004 7
21439.700 3
21440.396 1
21441.093 1
21441.789 1
21442.485 2
21443.181 2
21443.877 0
21444.573 0
21445.270 1
21445.966 1
21446.662 1
21447.358 0
21448.055 0
21448.751 0
21449.447 1
21450.144 2
21450.840 2
21451.536 0
21452.233 0
21452.929 0
21453.625 0
21454.322 0
21455.018 0
21455.714 0
21456.411 0
21457.107 1
21457.804 1
21458.500 0
21459.196 0
21459.893 0
21460.589 0
21461.286 0
21461.982 0
21462.679 1
21463.375 2
21464.072 0
21464.768 2
21465.465 3
21466.162 5
21466.858 3
21467.555 1
21468.251 1
21468.948 1
21469.645 2
21470.341 0
21471.038 0
21471.734 0
21472.431 1
21473.128 2
21473.825 2
21474.521 0
21475.218 0
21475.915 0
21476.611 1
21477.308 2
21478.005 0
21478.702 5
21479.398 1
21480.095 0
21480.792 0
21481.489 1
21482.186 1
21482.882 0
21483.579 0
21484.276 0
21484.973 1
21485.670 0
21486.367 0
21487.064 0
21487.761 0
21488.458 0
21489.154 0
21489.851 0
21490.548 0
21491.245 0
21491.942 0
21492.639 0
21493.336 0
21494.033 0
21494.730 0
21495.427 0
21496.124 0
21496.822 0
21497.519 0
21498.216 0
21498.913 0
