# Supplementary material for: LIMPIC: a computational method for the separation of protein MALDI-TOF-MS signals from noise
Source: BMC Bioinformatics. 2007 Mar 26;8:101. doi: 10.1186/1471-2105-8-101 (PMC1847688; doi:10.1186/1471-2105-8-101)
Supplement: Additional File 3 — Compressed archive of 30 text files, containing MALDI-TOF-MS data acquired from human plasma samples. [file 1471-2105-8-101-S3.zip › Plasma/P_9.txt]

4991.916 0
4992.251 0
4992.586 0
4992.921 0
4993.257 0
4993.592 0
4993.927 0
4994.262 0
4994.597 31
4994.933 28
4995.268 35
4995.603 37
4995.938 50
4996.274 39
4996.609 52
4996.944 47
4997.279 44
4997.615 29
4997.950 27
4998.285 21
4998.621 30
4998.956 17
4999.292 33
4999.627 55
4999.962 44
5000.298 38
5000.633 43
5000.969 31
5001.304 26
5001.640 25
5001.975 32
5002.310 38
5002.646 37
5002.981 26
5003.317 39
5003.652 24
5003.988 27
5004.324 36
5004.659 31
5004.995 58
5005.330 60
5005.666 38
5006.001 38
5006.337 37
5006.673 50
5007.008 40
5007.344 24
5007.680 28
5008.015 29
5008.351 36
5008.687 40
5009.022 23
5009.358 13
5009.694 20
5010.030 23
5010.365 29
5010.701 34
5011.037 45
5011.373 44
5011.708 40
5012.044 25
5012.380 28
5012.716 26
5013.052 29
5013.388 41
5013.723 35
5014.059 36
5014.395 28
5014.731 24
5015.067 24
5015.403 30
5015.739 28
5016.075 26
5016.411 27
5016.747 23
5017.083 25
5017.419 19
5017.755 23
5018.091 18
5018.427 33
5018.763 30
5019.099 19
5019.435 30
5019.771 34
5020.107 36
5020.443 39
5020.779 34
5021.115 26
5021.451 21
5021.787 32
5022.124 39
5022.460 38
5022.796 29
5023.132 25
5023.468 37
5023.804 44
5024.141 18
5024.477 19
5024.813 10
5025.149 29
5025.486 37
5025.822 33
5026.158 27
5026.494 15
5026.831 18
5027.167 25
5027.503 38
5027.840 36
5028.176 30
5028.512 38
5028.849 35
5029.185 35
5029.522 30
5029.858 29
5030.194 25
5030.531 23
5030.867 21
5031.204 25
5031.540 45
5031.877 34
5032.213 21
5032.550 27
5032.886 34
5033.223 30
5033.559 29
5033.896 36
5034.232 36
5034.569 25
5034.905 20
5035.242 27
5035.579 31
5035.915 25
5036.252 33
5036.588 19
5036.925 23
5037.262 19
5037.598 26
5037.935 31
5038.272 28
5038.608 30
5038.945 28
5039.282 20
5039.619 24
5039.955 22
5040.292 22
5040.629 27
5040.966 34
5041.302 27
5041.639 23
5041.976 36
5042.313 55
5042.650 54
5042.986 44
5043.323 37
5043.660 46
5043.997 39
5044.334 58
5044.671 96
5045.008 79
5045.345 82
5045.682 83
5046.019 80
5046.355 69
5046.692 60
5047.029 85
5047.366 98
5047.703 103
5048.040 75
5048.377 49
5048.714 50
5049.052 67
5049.389 62
5049.726 56
5050.063 53
5050.400 51
5050.737 65
5051.074 48
5051.411 43
5051.748 22
5052.085 23
5052.423 47
5052.760 35
5053.097 37
5053.434 47
5053.771 45
5054.109 66
5054.446 58
5054.783 48
5055.120 44
5055.458 51
5055.795 55
5056.132 62
5056.469 60
5056.807 78
5057.144 73
5057.481 99
5057.819 113
5058.156 107
5058.493 102
5058.831 93
5059.168 80
5059.505 94
5059.843 111
5060.180 86
5060.518 64
5060.855 91
5061.193 72
5061.530 50
5061.868 43
5062.205 55
5062.543 39
5062.880 52
5063.218 57
5063.555 32
5063.893 36
5064.230 63
5064.568 53
5064.905 67
5065.243 81
5065.581 89
5065.918 77
5066.256 55
5066.593 48
5066.931 46
5067.269 47
5067.606 50
5067.944 66
5068.282 45
5068.619 45
5068.957 50
5069.295 45
5069.633 52
5069.970 56
5070.308 58
5070.646 47
5070.984 72
5071.321 86
5071.659 95
5071.997 113
5072.335 117
5072.673 101
5073.011 110
5073.348 88
5073.686 80
5074.024 83
5074.362 84
5074.700 64
5075.038 92
5075.376 90
5075.714 71
5076.052 64
5076.390 57
5076.728 63
5077.066 95
5077.404 95
5077.742 64
5078.080 60
5078.418 66
5078.756 49
5079.094 39
5079.432 37
5079.770 46
5080.108 36
5080.446 32
5080.784 40
5081.122 33
5081.460 45
5081.799 43
5082.137 36
5082.475 47
5082.813 57
5083.151 65
5083.489 60
5083.828 49
5084.166 49
5084.504 44
5084.842 48
5085.181 93
5085.519 101
5085.857 74
5086.195 59
5086.534 43
5086.872 26
5087.210 23
5087.549 26
5087.887 32
5088.225 27
5088.564 28
5088.902 20
5089.240 37
5089.579 49
5089.917 49
5090.256 42
5090.594 27
5090.933 25
5091.271 25
5091.609 33
5091.948 31
5092.286 28
5092.625 34
5092.963 40
5093.302 55
5093.640 48
5093.979 51
5094.318 53
5094.656 39
5094.995 26
5095.333 23
5095.672 28
5096.011 22
5096.349 38
5096.688 33
5097.026 20
5097.365 22
5097.704 41
5098.042 34
5098.381 30
5098.720 21
5099.059 16
5099.397 20
5099.736 22
5100.075 21
5100.414 34
5100.752 42
5101.091 45
5101.430 29
5101.769 38
5102.108 38
5102.446 40
5102.785 44
5103.124 30
5103.463 38
5103.802 42
5104.141 73
5104.480 55
5104.818 42
5105.157 41
5105.496 27
5105.835 35
5106.174 47
5106.513 40
5106.852 27
5107.191 30
5107.530 41
5107.869 82
5108.208 99
5108.547 111
5108.886 113
5109.225 98
5109.564 71
5109.903 68
5110.243 68
5110.582 79
5110.921 75
5111.260 62
5111.599 54
5111.938 44
5112.277 72
5112.616 88
5112.956 64
5113.295 56
5113.634 49
5113.973 53
5114.312 58
5114.652 63
5114.991 58
5115.330 40
5115.669 55
5116.009 62
5116.348 53
5116.687 26
5117.027 39
5117.366 39
5117.705 30
5118.045 23
5118.384 24
5118.723 31
5119.063 26
5119.402 32
5119.742 51
5120.081 49
5120.420 36
5120.760 20
5121.099 14
5121.439 23
5121.778 27
5122.118 21
5122.457 17
5122.797 29
5123.136 34
5123.476 34
5123.815 48
5124.155 44
5124.494 37
5124.834 32
5125.174 39
5125.513 29
5125.853 37
5126.192 41
5126.532 41
5126.872 48
5127.211 33
5127.551 45
5127.891 47
5128.230 28
5128.570 20
5128.910 23
5129.249 32
5129.589 27
5129.929 17
5130.269 14
5130.608 22
5130.948 26
5131.288 24
5131.628 20
5131.968 23
5132.307 50
5132.647 42
5132.987 34
5133.327 36
5133.667 25
5134.007 34
5134.347 27
5134.686 28
5135.026 29
5135.366 23
5135.706 21
5136.046 33
5136.386 48
5136.726 53
5137.066 50
5137.406 27
5137.746 37
5138.086 36
5138.426 49
5138.766 34
5139.106 40
5139.446 31
5139.786 24
5140.126 19
5140.466 15
5140.807 34
5141.147 26
5141.487 20
5141.827 17
5142.167 11
5142.507 25
5142.847 28
5143.188 22
5143.528 33
5143.868 21
5144.208 34
5144.548 37
5144.889 48
5145.229 40
5145.569 29
5145.909 41
5146.250 50
5146.590 42
5146.930 33
5147.271 43
5147.611 43
5147.951 26
5148.292 20
5148.632 21
5148.972 25
5149.313 46
5149.653 36
5149.994 26
5150.334 20
5150.674 23
5151.015 35
5151.355 50
5151.696 44
5152.036 53
5152.377 43
5152.717 58
5153.058 39
5153.398 24
5153.739 28
5154.079 27
5154.420 30
5154.760 37
5155.101 37
5155.442 28
5155.782 37
5156.123 50
5156.463 52
5156.804 50
5157.145 40
5157.485 33
5157.826 36
5158.167 23
5158.507 34
5158.848 39
5159.189 41
5159.530 43
5159.870 39
5160.211 27
5160.552 31
5160.893 47
5161.233 53
5161.574 42
5161.915 32
5162.256 28
5162.597 27
5162.937 24
5163.278 18
5163.619 27
5163.960 29
5164.301 40
5164.642 40
5164.983 38
5165.324 39
5165.665 36
5166.005 37
5166.346 33
5166.687 31
5167.028 30
5167.369 25
5167.710 19
5168.051 29
5168.392 24
5168.733 16
5169.074 20
5169.415 22
5169.757 36
5170.098 31
5170.439 30
5170.780 32
5171.121 38
5171.462 39
5171.803 32
5172.144 31
5172.485 28
5172.827 23
5173.168 37
5173.509 26
5173.850 26
5174.191 21
5174.533 19
5174.874 21
5175.215 20
5175.556 31
5175.898 31
5176.239 28
5176.580 29
5176.921 31
5177.263 22
5177.604 28
5177.945 34
5178.287 21
5178.628 12
5178.969 26
5179.311 31
5179.652 24
5179.994 19
5180.335 13
5180.676 17
5181.018 12
5181.359 22
5181.701 21
5182.042 23
5182.384 20
5182.725 23
5183.067 21
5183.408 22
5183.750 19
5184.091 20
5184.433 27
5184.774 28
5185.116 23
5185.458 26
5185.799 37
5186.141 49
5186.482 40
5186.824 33
5187.166 26
5187.507 25
5187.849 36
5188.191 21
5188.532 21
5188.874 12
5189.216 21
5189.557 22
5189.899 12
5190.241 11
5190.583 24
5190.924 24
5191.266 22
5191.608 17
5191.950 20
5192.292 29
5192.633 40
5192.975 39
5193.317 42
5193.659 51
5194.001 38
5194.343 29
5194.685 26
5195.026 32
5195.368 43
5195.710 35
5196.052 40
5196.394 43
5196.736 36
5197.078 39
5197.420 47
5197.762 73
5198.104 61
5198.446 44
5198.788 40
5199.130 49
5199.472 45
5199.814 55
5200.156 47
5200.498 48
5200.840 38
5201.182 34
5201.525 36
5201.867 49
5202.209 46
5202.551 33
5202.893 41
5203.235 42
5203.578 29
5203.920 24
5204.262 18
5204.604 11
5204.946 12
5205.289 14
5205.631 25
5205.973 32
5206.315 25
5206.658 29
5207.000 27
5207.342 30
5207.685 24
5208.027 20
5208.369 19
5208.712 19
5209.054 22
5209.396 24
5209.739 27
5210.081 20
5210.423 22
5210.766 25
5211.108 16
5211.451 15
5211.793 27
5212.136 38
5212.478 44
5212.821 38
5213.163 26
5213.506 30
5213.848 13
5214.191 16
5214.533 20
5214.876 18
5215.218 34
5215.561 33
5215.903 21
5216.246 22
5216.589 25
5216.931 29
5217.274 32
5217.617 27
5217.959 17
5218.302 25
5218.645 32
5218.987 25
5219.330 24
5219.673 26
5220.015 46
5220.358 34
5220.701 29
5221.044 23
5221.386 26
5221.729 21
5222.072 28
5222.415 37
5222.758 38
5223.100 43
5223.443 31
5223.786 24
5224.129 19
5224.472 22
5224.815 28
5225.158 25
5225.500 22
5225.843 17
5226.186 9
5226.529 13
5226.872 19
5227.215 32
5227.558 41
5227.901 30
5228.244 25
5228.587 23
5228.930 51
5229.273 57
5229.616 37
5229.959 35
5230.302 18
5230.645 20
5230.988 26
5231.331 24
5231.675 17
5232.018 14
5232.361 24
5232.704 29
5233.047 30
5233.390 25
5233.733 23
5234.077 25
5234.420 20
5234.763 33
5235.106 31
5235.449 32
5235.793 40
5236.136 37
5236.479 33
5236.823 21
5237.166 27
5237.509 16
5237.852 9
5238.196 17
5238.539 36
5238.882 46
5239.226 33
5239.569 33
5239.912 25
5240.256 20
5240.599 26
5240.943 20
5241.286 18
5241.630 19
5241.973 13
5242.316 25
5242.660 29
5243.003 29
5243.347 18
5243.690 18
5244.034 16
5244.377 19
5244.721 15
5245.064 16
5245.408 30
5245.752 31
5246.095 16
5246.439 15
5246.782 9
5247.126 16
5247.470 19
5247.813 32
5248.157 29
5248.501 37
5248.844 33
5249.188 38
5249.532 35
5249.875 19
5250.219 20
5250.563 23
5250.906 25
5251.250 29
5251.594 32
5251.938 23
5252.281 19
5252.625 25
5252.969 23
5253.313 31
5253.657 42
5254.001 41
5254.344 36
5254.688 39
5255.032 24
5255.376 26
5255.720 30
5256.064 21
5256.408 28
5256.752 26
5257.096 28
5257.440 36
5257.784 44
5258.128 41
5258.471 42
5258.815 29
5259.159 30
5259.504 37
5259.848 39
5260.192 24
5260.536 17
5260.880 23
5261.224 27
5261.568 14
5261.912 27
5262.256 22
5262.600 17
5262.944 19
5263.288 17
5263.633 23
5263.977 40
5264.321 31
5264.665 39
5265.009 38
5265.354 40
5265.698 27
5266.042 24
5266.386 40
5266.730 35
5267.075 36
5267.419 37
5267.763 25
5268.108 26
5268.452 13
5268.796 30
5269.141 32
5269.485 15
5269.829 21
5270.174 28
5270.518 21
5270.862 21
5271.207 26
5271.551 30
5271.896 22
5272.240 28
5272.585 34
5272.929 41
5273.273 32
5273.618 26
5273.962 37
5274.307 42
5274.651 33
5274.996 34
5275.341 31
5275.685 32
5276.030 22
5276.374 31
5276.719 32
5277.063 17
5277.408 22
5277.753 15
5278.097 28
5278.442 37
5278.787 34
5279.131 32
5279.476 23
5279.821 36
5280.165 48
5280.510 62
5280.855 42
5281.199 27
5281.544 29
5281.889 27
5282.234 36
5282.578 28
5282.923 29
5283.268 26
5283.613 38
5283.958 26
5284.302 36
5284.647 47
5284.992 30
5285.337 32
5285.682 45
5286.027 56
5286.372 64
5286.717 67
5287.062 60
5287.406 61
5287.751 54
5288.096 41
5288.441 56
5288.786 42
5289.131 40
5289.476 40
5289.821 40
5290.166 42
5290.511 37
5290.856 47
5291.201 39
5291.547 50
5291.892 74
5292.237 95
5292.582 117
5292.927 120
5293.272 89
5293.617 82
5293.962 87
5294.307 71
5294.653 68
5294.998 61
5295.343 71
5295.688 52
5296.033 43
5296.379 28
5296.724 42
5297.069 48
5297.414 45
5297.760 31
5298.105 18
5298.450 18
5298.796 33
5299.141 42
5299.486 40
5299.832 42
5300.177 28
5300.522 28
5300.868 21
5301.213 32
5301.558 24
5301.904 21
5302.249 26
5302.595 22
5302.940 33
5303.286 21
5303.631 13
5303.976 17
5304.322 11
5304.667 14
5305.013 22
5305.358 18
5305.704 21
5306.050 33
5306.395 40
5306.741 34
5307.086 31
5307.432 24
5307.777 30
5308.123 23
5308.469 16
5308.814 25
5309.160 15
5309.506 28
5309.851 14
5310.197 26
5310.543 26
5310.888 23
5311.234 22
5311.580 19
5311.926 53
5312.271 47
5312.617 40
5312.963 24
5313.309 25
5313.654 28
5314.000 25
5314.346 23
5314.692 28
5315.038 32
5315.383 28
5315.729 21
5316.075 35
5316.421 29
5316.767 33
5317.113 33
5317.459 26
5317.805 12
5318.151 15
5318.497 15
5318.843 16
5319.189 17
5319.535 19
5319.880 18
5320.226 25
5320.573 30
5320.919 25
5321.265 16
5321.611 19
5321.957 27
5322.303 49
5322.649 38
5322.995 38
5323.341 28
5323.687 17
5324.033 10
5324.379 9
5324.726 18
5325.072 20
5325.418 23
5325.764 21
5326.110 21
5326.457 24
5326.803 18
5327.149 29
5327.495 32
5327.841 30
5328.188 38
5328.534 40
5328.880 34
5329.227 45
5329.573 38
5329.919 26
5330.266 26
5330.612 28
5330.958 41
5331.305 51
5331.651 50
5331.997 43
5332.344 22
5332.690 35
5333.037 30
5333.383 33
5333.729 27
5334.076 29
5334.422 30
5334.769 34
5335.115 27
5335.462 29
5335.808 13
5336.155 16
5336.501 7
5336.848 18
5337.195 26
5337.541 24
5337.888 20
5338.234 17
5338.581 22
5338.927 18
5339.274 22
5339.621 14
5339.967 21
5340.314 16
5340.661 17
5341.007 15
5341.354 15
5341.701 22
5342.048 11
5342.394 7
5342.741 16
5343.088 34
5343.435 33
5343.781 17
5344.128 32
5344.475 27
5344.822 29
5345.168 45
5345.515 31
5345.862 25
5346.209 42
5346.556 24
5346.903 28
5347.250 14
5347.597 8
5347.943 12
5348.290 21
5348.637 27
5348.984 23
5349.331 11
5349.678 20
5350.025 17
5350.372 22
5350.719 25
5351.066 17
5351.413 27
5351.760 19
5352.107 20
5352.454 24
5352.801 26
5353.148 20
5353.495 16
5353.843 13
5354.190 18
5354.537 20
5354.884 17
5355.231 21
5355.578 31
5355.925 28
5356.273 28
5356.620 22
5356.967 16
5357.314 11
5357.661 21
5358.009 34
5358.356 36
5358.703 23
5359.050 12
5359.398 33
5359.745 48
5360.092 55
5360.440 55
5360.787 41
5361.134 49
5361.482 36
5361.829 43
5362.176 49
5362.524 27
5362.871 33
5363.219 32
5363.566 30
5363.913 33
5364.261 26
5364.608 25
5364.956 14
5365.303 20
5365.651 25
5365.998 49
5366.346 53
5366.693 54
5367.041 41
5367.388 47
5367.736 40
5368.083 40
5368.431 41
5368.779 34
5369.126 39
5369.474 24
5369.821 18
5370.169 38
5370.517 41
5370.864 34
5371.212 25
5371.560 22
5371.907 40
5372.255 34
5372.603 20
5372.950 19
5373.298 22
5373.646 21
5373.994 25
5374.341 31
5374.689 24
5375.037 18
5375.385 10
5375.733 12
5376.080 13
5376.428 25
5376.776 36
5377.124 50
5377.472 34
5377.820 32
5378.168 33
5378.515 29
5378.863 31
5379.211 30
5379.559 32
5379.907 39
5380.255 33
5380.603 33
5380.951 25
5381.299 23
5381.647 21
5381.995 14
5382.343 15
5382.691 18
5383.039 21
5383.387 8
5383.735 5
5384.083 15
5384.431 20
5384.780 17
5385.128 26
5385.476 28
5385.824 24
5386.172 15
5386.520 15
5386.868 19
5387.217 23
5387.565 20
5387.913 23
5388.261 26
5388.609 31
5388.958 23
5389.306 23
5389.654 25
5390.002 14
5390.351 16
5390.699 22
5391.047 24
5391.396 27
5391.744 19
5392.092 18
5392.441 28
5392.789 21
5393.137 10
5393.486 25
5393.834 37
5394.183 34
5394.531 28
5394.879 40
5395.228 35
5395.576 25
5395.925 18
5396.273 13
5396.622 20
5396.970 32
5397.319 44
5397.667 51
5398.016 46
5398.364 50
5398.713 60
5399.062 58
5399.410 53
5399.759 59
5400.107 52
5400.456 53
5400.805 42
5401.153 33
5401.502 18
5401.850 19
5402.199 16
5402.548 26
5402.897 28
5403.245 22
5403.594 33
5403.943 27
5404.291 22
5404.640 25
5404.989 18
5405.338 27
5405.686 23
5406.035 16
5406.384 22
5406.733 37
5407.082 27
5407.431 23
5407.779 24
5408.128 44
5408.477 52
5408.826 34
5409.175 17
5409.524 25
5409.873 15
5410.222 13
5410.571 11
5410.920 15
5411.268 14
5411.617 16
5411.966 7
5412.315 9
5412.664 13
5413.013 9
5413.362 12
5413.712 10
5414.061 11
5414.410 20
5414.759 15
5415.108 17
5415.457 20
5415.806 21
5416.155 14
5416.504 20
5416.853 21
5417.203 27
5417.552 38
5417.901 24
5418.250 24
5418.599 18
5418.948 21
5419.298 24
5419.647 39
5419.996 40
5420.345 24
5420.695 17
5421.044 24
5421.393 18
5421.743 21
5422.092 20
5422.441 22
5422.791 32
5423.140 19
5423.489 18
5423.839 19
5424.188 21
5424.537 24
5424.887 17
5425.236 28
5425.586 19
5425.935 13
5426.284 20
5426.634 22
5426.983 24
5427.333 24
5427.682 19
5428.032 14
5428.381 18
5428.731 13
5429.080 14
5429.430 15
5429.780 11
5430.129 12
5430.479 24
5430.828 27
5431.178 17
5431.528 21
5431.877 25
5432.227 19
5432.576 15
5432.926 23
5433.276 20
5433.625 18
5433.975 15
5434.325 13
5434.675 28
5435.024 19
5435.374 22
5435.724 16
5436.074 18
5436.423 17
5436.773 8
5437.123 13
5437.473 11
5437.823 14
5438.172 16
5438.522 23
5438.872 37
5439.222 35
5439.572 26
5439.922 25
5440.272 34
5440.622 36
5440.971 26
5441.321 26
5441.671 27
5442.021 27
5442.371 28
5442.721 17
5443.071 31
5443.421 18
5443.771 10
5444.121 13
5444.471 26
5444.821 12
5445.171 11
5445.521 10
5445.871 19
5446.222 24
5446.572 25
5446.922 20
5447.272 15
5447.622 7
5447.972 13
5448.322 14
5448.673 22
5449.023 21
5449.373 31
5449.723 24
5450.073 17
5450.424 33
5450.774 32
5451.124 30
5451.474 28
5451.825 24
5452.175 35
5452.525 32
5452.875 33
5453.226 21
5453.576 20
5453.926 22
5454.277 29
5454.627 18
5454.978 21
5455.328 19
5455.678 14
5456.029 19
5456.379 21
5456.730 21
5457.080 27
5457.430 13
5457.781 27
5458.131 27
5458.482 19
5458.832 11
5459.183 15
5459.533 16
5459.884 35
5460.234 21
5460.585 19
5460.936 14
5461.286 21
5461.637 27
5461.987 33
5462.338 26
5462.689 26
5463.039 23
5463.390 20
5463.740 44
5464.091 35
5464.442 33
5464.793 27
5465.143 34
5465.494 31
5465.845 38
5466.195 35
5466.546 35
5466.897 27
5467.248 22
5467.598 20
5467.949 20
5468.300 21
5468.651 14
5469.002 13
5469.352 22
5469.703 22
5470.054 18
5470.405 14
5470.756 22
5471.107 17
5471.458 11
5471.809 10
5472.160 11
5472.510 8
5472.861 22
5473.212 26
5473.563 26
5473.914 14
5474.265 9
5474.616 17
5474.967 14
5475.318 17
5475.669 27
5476.020 27
5476.372 24
5476.723 24
5477.074 18
5477.425 23
5477.776 17
5478.127 23
5478.478 27
5478.829 27
5479.180 24
5479.532 24
5479.883 20
5480.234 22
5480.585 26
5480.936 35
5481.288 32
5481.639 21
5481.990 20
5482.341 18
5482.693 20
5483.044 22
5483.395 26
5483.746 12
5484.098 11
5484.449 13
5484.800 13
5485.152 8
5485.503 13
5485.854 15
5486.206 21
5486.557 14
5486.909 6
5487.260 8
5487.611 12
5487.963 20
5488.314 31
5488.666 32
5489.017 37
5489.369 33
5489.720 23
5490.072 35
5490.423 17
5490.775 20
5491.126 20
5491.478 25
5491.829 22
5492.181 22
5492.533 19
5492.884 23
5493.236 22
5493.587 25
5493.939 21
5494.291 14
5494.642 25
5494.994 29
5495.346 25
5495.697 22
5496.049 14
5496.401 17
5496.752 21
5497.104 18
5497.456 33
5497.808 27
5498.159 28
5498.511 23
5498.863 11
5499.215 16
5499.566 29
5499.918 46
5500.270 31
5500.622 21
5500.974 12
5501.326 11
5501.678 7
5502.029 23
5502.381 25
5502.733 18
5503.085 27
5503.437 23
5503.789 16
5504.141 15
5504.493 13
5504.845 17
5505.197 10
5505.549 11
5505.901 23
5506.253 17
5506.605 17
5506.957 23
5507.309 19
5507.661 18
5508.013 11
5508.365 10
5508.717 18
5509.069 19
5509.422 21
5509.774 24
5510.126 27
5510.478 26
5510.830 18
5511.182 23
5511.535 28
5511.887 24
5512.239 22
5512.591 23
5512.943 17
5513.296 12
5513.648 20
5514.000 20
5514.353 26
5514.705 29
5515.057 25
5515.409 16
5515.762 17
5516.114 14
5516.466 23
5516.819 13
5517.171 9
5517.524 12
5517.876 5
5518.228 12
5518.581 24
5518.933 20
5519.286 18
5519.638 16
5519.991 14
5520.343 20
5520.695 16
5521.048 18
5521.400 26
5521.753 25
5522.106 28
5522.458 29
5522.811 32
5523.163 41
5523.516 40
5523.868 32
5524.221 24
5524.574 23
5524.926 25
5525.279 36
5525.631 47
5525.984 39
5526.337 23
5526.689 20
5527.042 23
5527.395 27
5527.747 23
5528.100 21
5528.453 27
5528.806 35
5529.158 40
5529.511 36
5529.864 48
5530.217 44
5530.570 46
5530.922 38
5531.275 25
5531.628 37
5531.981 30
5532.334 27
5532.687 27
5533.039 16
5533.392 7
5533.745 18
5534.098 18
5534.451 22
5534.804 27
5535.157 26
5535.510 28
5535.863 27
5536.216 20
5536.569 17
5536.922 32
5537.275 16
5537.628 15
5537.981 16
5538.334 18
5538.687 16
5539.040 18
5539.393 15
5539.746 12
5540.099 14
5540.453 17
5540.806 11
5541.159 13
5541.512 21
5541.865 22
5542.218 13
5542.571 20
5542.925 17
5543.278 9
5543.631 11
5543.984 8
5544.338 18
5544.691 21
5545.044 13
5545.397 3
5545.751 10
5546.104 7
5546.457 7
5546.810 14
5547.164 6
5547.517 6
5547.871 8
5548.224 16
5548.577 14
5548.931 17
5549.284 28
5549.637 26
5549.991 20
5550.344 18
5550.698 22
5551.051 17
5551.405 11
5551.758 22
5552.112 15
5552.465 14
5552.819 14
5553.172 20
5553.526 24
5553.879 38
5554.233 40
5554.586 24
5554.940 13
5555.294 16
5555.647 24
5556.001 27
5556.354 27
5556.708 19
5557.062 25
5557.415 22
5557.769 28
5558.123 30
5558.476 23
5558.830 24
5559.184 29
5559.537 19
5559.891 18
5560.245 36
5560.599 34
5560.952 18
5561.306 15
5561.660 21
5562.014 32
5562.368 27
5562.721 25
5563.075 24
5563.429 29
5563.783 17
5564.137 23
5564.491 27
5564.845 24
5565.199 17
5565.552 18
5565.906 15
5566.260 20
5566.614 19
5566.968 27
5567.322 30
5567.676 33
5568.030 24
5568.384 19
5568.738 11
5569.092 13
5569.446 12
5569.800 17
5570.154 30
5570.509 18
5570.863 16
5571.217 20
5571.571 19
5571.925 19
5572.279 26
5572.633 24
5572.987 15
5573.342 22
5573.696 25
5574.050 24
5574.404 28
5574.758 28
5575.112 24
5575.467 14
5575.821 6
5576.175 17
5576.529 28
5576.884 25
5577.238 38
5577.592 30
5577.947 25
5578.301 17
5578.655 14
5579.010 12
5579.364 20
5579.718 40
5580.073 29
5580.427 30
5580.782 21
5581.136 17
5581.490 25
5581.845 8
5582.199 11
5582.554 32
5582.908 42
5583.263 34
5583.617 29
5583.972 17
5584.326 24
5584.681 28
5585.035 33
5585.390 19
5585.744 15
5586.099 29
5586.454 35
5586.808 27
5587.163 28
5587.517 35
5587.872 28
5588.227 28
5588.581 22
5588.936 21
5589.291 23
5589.645 15
5590.000 24
5590.355 30
5590.709 19
5591.064 22
5591.419 27
5591.774 24
5592.128 21
5592.483 29
5592.838 34
5593.193 27
5593.548 18
5593.902 16
5594.257 12
5594.612 12
5594.967 33
5595.322 21
5595.677 18
5596.032 9
5596.386 19
5596.741 19
5597.096 16
5597.451 15
5597.806 13
5598.161 15
5598.516 14
5598.871 13
5599.226 9
5599.581 14
5599.936 8
5600.291 15
5600.646 18
5601.001 10
5601.356 12
5601.711 24
5602.066 37
5602.421 25
5602.776 32
5603.132 36
5603.487 25
5603.842 30
5604.197 26
5604.552 12
5604.907 9
5605.263 10
5605.618 15
5605.973 28
5606.328 19
5606.683 25
5607.039 27
5607.394 21
5607.749 15
5608.104 20
5608.460 26
5608.815 29
5609.170 23
5609.526 17
5609.881 20
5610.236 31
5610.592 33
5610.947 28
5611.302 24
5611.658 18
5612.013 13
5612.368 22
5612.724 19
5613.079 15
5613.435 13
5613.790 18
5614.146 25
5614.501 28
5614.857 32
5615.212 28
5615.568 18
5615.923 33
5616.279 25
5616.634 25
5616.990 14
5617.345 26
5617.701 19
5618.057 20
5618.412 17
5618.768 18
5619.123 24
5619.479 22
5619.835 18
5620.190 16
5620.546 10
5620.902 14
5621.257 15
5621.613 7
5621.969 5
5622.324 25
5622.680 17
5623.036 16
5623.392 17
5623.747 31
5624.103 29
5624.459 21
5624.815 13
5625.171 16
5625.526 17
5625.882 22
5626.238 34
5626.594 40
5626.950 32
5627.306 26
5627.662 23
5628.018 22
5628.373 23
5628.729 27
5629.085 20
5629.441 20
5629.797 26
5630.153 21
5630.509 32
5630.865 41
5631.221 29
5631.577 27
5631.933 19
5632.289 17
5632.645 15
5633.001 10
5633.357 24
5633.714 34
5634.070 25
5634.426 24
5634.782 21
5635.138 16
5635.494 21
5635.850 26
5636.206 33
5636.563 27
5636.919 34
5637.275 34
5637.631 48
5637.987 48
5638.344 30
5638.700 35
5639.056 36
5639.412 30
5639.769 39
5640.125 50
5640.481 59
5640.838 66
5641.194 68
5641.550 40
5641.907 41
5642.263 54
5642.619 48
5642.976 48
5643.332 45
5643.688 41
5644.045 41
5644.401 43
5644.758 37
5645.114 25
5645.471 21
5645.827 12
5646.184 24
5646.540 29
5646.897 20
5647.253 16
5647.610 25
5647.966 32
5648.323 23
5648.679 22
5649.036 32
5649.392 39
5649.749 27
5650.106 33
5650.462 41
5650.819 48
5651.175 39
5651.532 68
5651.889 70
5652.245 66
5652.602 79
5652.959 92
5653.315 76
5653.672 70
5654.029 74
5654.386 81
5654.742 56
5655.099 48
5655.456 63
5655.813 78
5656.170 51
5656.526 51
5656.883 36
5657.240 40
5657.597 44
5657.954 34
5658.311 25
5658.667 17
5659.024 18
5659.381 14
5659.738 29
5660.095 30
5660.452 36
5660.809 41
5661.166 46
5661.523 50
5661.880 46
5662.237 40
5662.594 46
5662.951 41
5663.308 39
5663.665 22
5664.022 20
5664.379 32
5664.736 30
5665.093 18
5665.450 21
5665.807 16
5666.164 16
5666.521 20
5666.879 27
5667.236 35
5667.593 52
5667.950 43
5668.307 26
5668.664 27
5669.022 16
5669.379 28
5669.736 38
5670.093 31
5670.451 33
5670.808 25
5671.165 24
5671.522 16
5671.880 13
5672.237 27
5672.594 27
5672.952 26
5673.309 31
5673.666 37
5674.024 29
5674.381 27
5674.738 47
5675.096 42
5675.453 40
5675.811 47
5676.168 36
5676.525 25
5676.883 26
5677.240 28
5677.598 14
5677.955 12
5678.313 28
5678.670 25
5679.028 18
5679.385 17
5679.743 15
5680.100 23
5680.458 27
5680.816 18
5681.173 17
5681.531 25
5681.888 26
5682.246 29
5682.604 28
5682.961 31
5683.319 26
5683.677 26
5684.034 22
5684.392 14
5684.750 30
5685.107 26
5685.465 22
5685.823 20
5686.181 26
5686.538 23
5686.896 20
5687.254 16
5687.612 15
5687.969 18
5688.327 33
5688.685 31
5689.043 20
5689.401 27
5689.759 32
5690.116 22
5690.474 25
5690.832 22
5691.190 20
5691.548 17
5691.906 10
5692.264 4
5692.622 8
5692.980 29
5693.338 15
5693.696 12
5694.054 32
5694.412 25
5694.770 16
5695.128 38
5695.486 29
5695.844 26
5696.202 20
5696.560 17
5696.918 24
5697.276 22
5697.634 16
5697.992 11
5698.351 24
5698.709 20
5699.067 22
5699.425 24
5699.783 21
5700.141 23
5700.500 23
5700.858 22
5701.216 13
5701.574 22
5701.932 20
5702.291 9
5702.649 8
5703.007 15
5703.365 10
5703.724 16
5704.082 13
5704.440 9
5704.799 19
5705.157 22
5705.515 23
5705.874 36
5706.232 42
5706.591 31
5706.949 34
5707.307 34
5707.666 30
5708.024 35
5708.383 21
5708.741 22
5709.100 18
5709.458 14
5709.817 21
5710.175 31
5710.534 31
5710.892 42
5711.251 30
5711.609 28
5711.968 30
5712.326 28
5712.685 33
5713.043 30
5713.402 20
5713.761 21
5714.119 15
5714.478 15
5714.837 22
5715.195 33
5715.554 29
5715.913 23
5716.271 17
5716.630 16
5716.989 15
5717.347 22
5717.706 23
5718.065 30
5718.424 19
5718.782 19
5719.141 22
5719.500 24
5719.859 18
5720.218 29
5720.576 32
5720.935 25
5721.294 27
5721.653 27
5722.012 31
5722.371 28
5722.730 38
5723.089 37
5723.447 31
5723.806 32
5724.165 37
5724.524 41
5724.883 38
5725.242 34
5725.601 24
5725.960 19
5726.319 13
5726.678 30
5727.037 32
5727.396 19
5727.755 13
5728.114 13
5728.473 26
5728.833 36
5729.192 33
5729.551 21
5729.910 31
5730.269 53
5730.628 51
5730.987 32
5731.346 33
5731.706 20
5732.065 14
5732.424 27
5732.783 33
5733.142 38
5733.502 26
5733.861 23
5734.220 18
5734.579 23
5734.939 28
5735.298 28
5735.657 30
5736.017 34
5736.376 30
5736.735 30
5737.095 27
5737.454 28
5737.813 20
5738.173 34
5738.532 25
5738.892 14
5739.251 13
5739.610 14
5739.970 24
5740.329 22
5740.689 19
5741.048 18
5741.408 11
5741.767 20
5742.127 20
5742.486 22
5742.846 14
5743.205 11
5743.565 5
5743.924 11
5744.284 14
5744.644 12
5745.003 18
5745.363 11
5745.722 11
5746.082 14
5746.442 13
5746.801 18
5747.161 14
5747.521 21
5747.880 27
5748.240 20
5748.600 17
5748.959 13
5749.319 17
5749.679 34
5750.039 26
5750.398 18
5750.758 15
5751.118 24
5751.478 25
5751.838 14
5752.197 18
5752.557 19
5752.917 18
5753.277 16
5753.637 25
5753.997 36
5754.357 34
5754.716 21
5755.076 15
5755.436 21
5755.796 23
5756.156 27
5756.516 39
5756.876 28
5757.236 21
5757.596 14
5757.956 26
5758.316 35
5758.676 44
5759.036 42
5759.396 27
5759.756 27
5760.116 33
5760.476 24
5760.836 27
5761.197 21
5761.557 12
5761.917 14
5762.277 33
5762.637 34
5762.997 33
5763.357 33
5763.718 45
5764.078 47
5764.438 54
5764.798 55
5765.158 37
5765.519 49
5765.879 54
5766.239 47
5766.599 42
5766.960 47
5767.320 44
5767.680 55
5768.041 40
5768.401 41
5768.761 28
5769.122 15
5769.482 21
5769.842 24
5770.203 25
5770.563 31
5770.924 18
5771.284 11
5771.644 16
5772.005 22
5772.365 14
5772.726 13
5773.086 12
5773.447 11
5773.807 14
5774.168 16
5774.528 20
5774.889 39
5775.249 30
5775.610 21
5775.970 19
5776.331 14
5776.692 15
5777.052 15
5777.413 18
5777.773 17
5778.134 16
5778.495 7
5778.855 9
5779.216 15
5779.577 17
5779.937 25
5780.298 32
5780.659 32
5781.020 38
5781.380 30
5781.741 23
5782.102 20
5782.463 10
5782.823 13
5783.184 20
5783.545 26
5783.906 15
5784.267 13
5784.627 17
5784.988 18
5785.349 13
5785.710 13
5786.071 6
5786.432 3
5786.793 11
5787.154 10
5787.514 14
5787.875 10
5788.236 22
5788.597 17
5788.958 24
5789.319 19
5789.680 22
5790.041 18
5790.402 20
5790.763 12
5791.124 5
5791.485 9
5791.846 8
5792.208 9
5792.569 17
5792.930 15
5793.291 20
5793.652 21
5794.013 21
5794.374 23
5794.735 22
5795.097 7
5795.458 8
5795.819 12
5796.180 27
5796.541 26
5796.902 24
5797.264 15
5797.625 14
5797.986 16
5798.347 18
5798.709 21
5799.070 10
5799.431 13
5799.793 32
5800.154 32
5800.515 29
5800.877 35
5801.238 22
5801.599 36
5801.961 31
5802.322 35
5802.684 24
5803.045 22
5803.406 25
5803.768 29
5804.129 42
5804.491 39
5804.852 23
5805.214 34
5805.575 37
5805.937 33
5806.298 31
5806.660 41
5807.021 41
5807.383 35
5807.744 36
5808.106 28
5808.467 23
5808.829 28
5809.191 21
5809.552 24
5809.914 25
5810.276 26
5810.637 21
5810.999 20
5811.361 21
5811.722 19
5812.084 17
5812.446 18
5812.807 17
5813.169 20
5813.531 28
5813.893 19
5814.254 13
5814.616 14
5814.978 17
5815.340 14
5815.701 19
5816.063 24
5816.425 24
5816.787 20
5817.149 26
5817.511 12
5817.873 16
5818.234 24
5818.596 19
5818.958 10
5819.320 13
5819.682 34
5820.044 26
5820.406 17
5820.768 17
5821.130 15
5821.492 14
5821.854 13
5822.216 26
5822.578 32
5822.940 25
5823.302 16
5823.664 10
5824.026 10
5824.388 15
5824.750 14
5825.112 7
5825.475 13
5825.837 25
5826.199 33
5826.561 27
5826.923 26
5827.285 22
5827.647 16
5828.010 14
5828.372 27
5828.734 26
5829.096 22
5829.459 22
5829.821 16
5830.183 12
5830.545 19
5830.908 23
5831.270 29
5831.632 22
5831.994 19
5832.357 18
5832.719 17
5833.081 17
5833.444 14
5833.806 11
5834.169 11
5834.531 13
5834.893 20
5835.256 9
5835.618 10
5835.981 28
5836.343 28
5836.706 21
5837.068 26
5837.431 32
5837.793 32
5838.156 22
5838.518 24
5838.881 17
5839.243 11
5839.606 13
5839.968 19
5840.331 21
5840.693 18
5841.056 9
5841.419 11
5841.781 19
5842.144 14
5842.507 21
5842.869 28
5843.232 27
5843.595 25
5843.957 24
5844.320 28
5844.683 28
5845.045 29
5845.408 36
5845.771 34
5846.134 39
5846.496 39
5846.859 41
5847.222 27
5847.585 23
5847.947 27
5848.310 17
5848.673 27
5849.036 23
5849.399 21
5849.762 21
5850.125 20
5850.487 27
5850.850 18
5851.213 10
5851.576 8
5851.939 11
5852.302 11
5852.665 9
5853.028 4
5853.391 11
5853.754 10
5854.117 18
5854.480 20
5854.843 13
5855.206 14
5855.569 25
5855.932 20
5856.295 13
5856.658 26
5857.021 34
5857.385 27
5857.748 24
5858.111 17
5858.474 15
5858.837 10
5859.200 8
5859.563 11
5859.927 15
5860.290 20
5860.653 25
5861.016 19
5861.379 27
5861.743 20
5862.106 19
5862.469 17
5862.832 9
5863.196 11
5863.559 14
5863.922 15
5864.286 23
5864.649 19
5865.012 15
5865.376 18
5865.739 19
5866.102 18
5866.466 26
5866.829 30
5867.193 22
5867.556 12
5867.920 12
5868.283 13
5868.646 17
5869.010 19
5869.373 19
5869.737 22
5870.100 26
5870.464 23
5870.827 25
5871.191 26
5871.554 18
5871.918 10
5872.282 15
5872.645 15
5873.009 23
5873.372 21
5873.736 13
5874.100 22
5874.463 31
5874.827 18
5875.191 19
5875.554 16
5875.918 27
5876.282 29
5876.645 17
5877.009 23
5877.373 18
5877.736 15
5878.100 16
5878.464 9
5878.828 11
5879.192 17
5879.555 14
5879.919 18
5880.283 22
5880.647 29
5881.011 32
5881.374 29
5881.738 23
5882.102 14
5882.466 19
5882.830 30
5883.194 28
5883.558 20
5883.922 21
5884.286 21
5884.650 22
5885.014 23
5885.378 17
5885.742 19
5886.106 20
5886.470 8
5886.834 15
5887.198 13
5887.562 16
5887.926 25
5888.290 23
5888.654 12
5889.018 9
5889.382 14
5889.746 18
5890.110 19
5890.474 11
5890.839 15
5891.203 14
5891.567 13
5891.931 12
5892.295 12
5892.659 16
5893.024 20
5893.388 16
5893.752 12
5894.116 11
5894.481 25
5894.845 30
5895.209 23
5895.573 14
5895.938 12
5896.302 6
5896.666 21
5897.031 24
5897.395 20
5897.759 16
5898.124 10
5898.488 15
5898.853 19
5899.217 15
5899.581 19
5899.946 21
5900.310 20
5900.675 15
5901.039 11
5901.404 17
5901.768 25
5902.133 19
5902.497 25
5902.862 23
5903.226 10
5903.591 10
5903.955 4
5904.320 10
5904.684 11
5905.049 4
5905.414 17
5905.778 22
5906.143 21
5906.507 17
5906.872 23
5907.237 14
5907.601 8
5907.966 12
5908.331 17
5908.695 10
5909.060 20
5909.425 21
5909.790 13
5910.154 15
5910.519 13
5910.884 9
5911.249 9
5911.613 17
5911.978 13
5912.343 16
5912.708 25
5913.073 21
5913.437 13
5913.802 5
5914.167 13
5914.532 14
5914.897 8
5915.262 21
5915.627 20
5915.992 12
5916.357 14
5916.722 19
5917.087 27
5917.452 33
5917.816 20
5918.181 21
5918.546 22
5918.912 24
5919.277 25
5919.642 16
5920.007 25
5920.372 16
5920.737 23
5921.102 39
5921.467 33
5921.832 33
5922.197 42
5922.562 27
5922.927 27
5923.293 20
5923.658 22
5924.023 26
5924.388 17
5924.753 14
5925.118 12
5925.484 24
5925.849 28
5926.214 27
5926.579 30
5926.945 19
5927.310 20
5927.675 27
5928.041 19
5928.406 12
5928.771 24
5929.136 21
5929.502 17
5929.867 12
5930.233 18
5930.598 27
5930.963 31
5931.329 43
5931.694 46
5932.059 27
5932.425 27
5932.790 22
5933.156 22
5933.521 21
5933.887 33
5934.252 31
5934.618 32
5934.983 23
5935.349 30
5935.714 27
5936.080 17
5936.445 25
5936.811 21
5937.177 15
5937.542 22
5937.908 23
5938.273 29
5938.639 22
5939.005 14
5939.370 10
5939.736 9
5940.102 15
5940.467 18
5940.833 15
5941.199 15
5941.564 11
5941.930 17
5942.296 17
5942.662 24
5943.027 20
5943.393 24
5943.759 18
5944.125 24
5944.490 33
5944.856 22
5945.222 8
5945.588 15
5945.954 28
5946.320 24
5946.686 23
5947.051 22
5947.417 26
5947.783 18
5948.149 24
5948.515 18
5948.881 14
5949.247 11
5949.613 15
5949.979 15
5950.345 15
5950.711 16
5951.077 11
5951.443 13
5951.809 25
5952.175 29
5952.541 34
5952.907 26
5953.273 21
5953.639 31
5954.005 24
5954.371 20
5954.738 17
5955.104 16
5955.470 10
5955.836 11
5956.202 21
5956.568 19
5956.935 15
5957.301 21
5957.667 17
5958.033 23
5958.399 31
5958.766 32
5959.132 22
5959.498 16
5959.864 16
5960.231 18
5960.597 24
5960.963 21
5961.330 13
5961.696 18
5962.062 18
5962.429 24
5962.795 18
5963.161 15
5963.528 12
5963.894 7
5964.261 13
5964.627 15
5964.993 13
5965.360 19
5965.726 15
5966.093 15
5966.459 17
5966.826 23
5967.192 16
5967.559 12
5967.925 18
5968.292 18
5968.658 15
5969.025 22
5969.392 30
5969.758 31
5970.125 28
5970.491 29
5970.858 15
5971.225 11
5971.591 9
5971.958 19
5972.325 15
5972.691 22
5973.058 17
5973.425 18
5973.791 18
5974.158 32
5974.525 25
5974.892 21
5975.258 22
5975.625 18
5975.992 16
5976.359 12
5976.725 10
5977.092 9
5977.459 14
5977.826 22
5978.193 10
5978.560 6
5978.926 18
5979.293 18
5979.660 13
5980.027 10
5980.394 9
5980.761 13
5981.128 12
5981.495 15
5981.862 15
5982.229 9
5982.596 11
5982.963 13
5983.330 11
5983.697 12
5984.064 14
5984.431 19
5984.798 20
5985.165 29
5985.532 23
5985.899 20
5986.266 21
5986.633 23
5987.000 24
5987.367 12
5987.735 26
5988.102 20
5988.469 25
5988.836 19
5989.203 21
5989.570 27
5989.938 34
5990.305 23
5990.672 22
5991.039 19
5991.407 25
5991.774 22
5992.141 20
5992.508 29
5992.876 34
5993.243 38
5993.610 21
5993.978 19
5994.345 16
5994.712 28
5995.080 20
5995.447 18
5995.814 17
5996.182 16
5996.549 10
5996.917 11
5997.284 13
5997.652 8
5998.019 8
5998.386 19
5998.754 37
5999.121 16
5999.489 13
5999.856 9
6000.224 10
6000.591 12
6000.959 11
6001.327 17
6001.694 14
6002.062 8
6002.429 9
6002.797 11
6003.164 8
6003.532 12
6003.900 23
6004.267 21
6004.635 15
6005.003 17
6005.370 12
6005.738 13
6006.106 14
6006.473 17
6006.841 14
6007.209 9
6007.577 12
6007.944 19
6008.312 13
6008.680 15
6009.048 15
6009.416 26
6009.783 20
6010.151 17
6010.519 26
6010.887 22
6011.255 13
6011.623 18
6011.991 20
6012.358 25
6012.726 19
6013.094 19
6013.462 16
6013.830 12
6014.198 10
6014.566 12
6014.934 28
6015.302 23
6015.670 15
6016.038 20
6016.406 16
6016.774 13
6017.142 12
6017.510 18
6017.878 17
6018.246 22
6018.614 21
6018.982 20
6019.350 33
6019.719 28
6020.087 16
6020.455 10
6020.823 18
6021.191 22
6021.559 15
6021.928 15
6022.296 14
6022.664 12
6023.032 5
6023.400 8
6023.769 14
6024.137 23
6024.505 15
6024.873 12
6025.242 8
6025.610 10
6025.978 11
6026.347 14
6026.715 13
6027.083 13
6027.452 8
6027.820 12
6028.188 14
6028.557 16
6028.925 13
6029.294 21
6029.662 29
6030.031 35
6030.399 22
6030.767 18
6031.136 15
6031.504 14
6031.873 18
6032.241 16
6032.610 19
6032.978 24
6033.347 22
6033.715 19
6034.084 17
6034.453 20
6034.821 12
6035.190 16
6035.558 30
6035.927 22
6036.296 20
6036.664 15
6037.033 11
6037.402 12
6037.770 12
6038.139 15
6038.508 16
6038.876 16
6039.245 15
6039.614 13
6039.983 9
6040.351 6
6040.720 16
6041.089 37
6041.458 35
6041.826 30
6042.195 19
6042.564 12
6042.933 7
6043.302 10
6043.671 16
6044.039 15
6044.408 11
6044.777 9
6045.146 11
6045.515 13
6045.884 20
6046.253 12
6046.622 21
6046.991 16
6047.360 13
6047.729 11
6048.098 18
6048.467 16
6048.836 7
6049.205 14
6049.574 18
6049.943 14
6050.312 9
6050.681 14
6051.050 16
6051.419 14
6051.788 17
6052.157 17
6052.526 18
6052.895 22
6053.265 18
6053.634 5
6054.003 14
6054.372 21
6054.741 17
6055.111 8
6055.480 13
6055.849 12
6056.218 21
6056.587 21
6056.957 10
6057.326 8
6057.695 13
6058.065 17
6058.434 13
6058.803 9
6059.173 14
6059.542 12
6059.911 14
6060.281 10
6060.650 10
6061.019 17
6061.389 18
6061.758 12
6062.128 12
6062.497 21
6062.866 11
6063.236 15
6063.605 15
6063.975 14
6064.344 12
6064.714 10
6065.083 36
6065.453 28
6065.822 17
6066.192 20
6066.561 19
6066.931 14
6067.301 10
6067.670 7
6068.040 18
6068.409 12
6068.779 11
6069.149 8
6069.518 18
6069.888 19
6070.258 12
6070.627 18
6070.997 33
6071.367 23
6071.736 18
6072.106 16
6072.476 8
6072.846 25
6073.215 23
6073.585 18
6073.955 30
6074.325 27
6074.694 25
6075.064 19
6075.434 18
6075.804 23
6076.174 26
6076.544 35
6076.913 28
6077.283 29
6077.653 31
6078.023 32
6078.393 39
6078.763 30
6079.133 20
6079.503 31
6079.873 23
6080.243 14
6080.613 7
6080.983 22
6081.353 27
6081.723 22
6082.093 37
6082.463 23
6082.833 10
6083.203 14
6083.573 16
6083.943 17
6084.313 13
6084.683 21
6085.053 28
6085.424 24
6085.794 13
6086.164 5
6086.534 3
6086.904 9
6087.274 13
6087.645 6
6088.015 25
6088.385 37
6088.755 34
6089.125 33
6089.496 52
6089.866 32
6090.236 23
6090.607 21
6090.977 22
6091.347 17
6091.717 18
6092.088 15
6092.458 17
6092.828 20
6093.199 14
6093.569 22
6093.940 18
6094.310 13
6094.680 11
6095.051 9
6095.421 17
6095.792 21
6096.162 10
6096.533 10
6096.903 10
6097.274 12
6097.644 12
6098.015 21
6098.385 14
6098.756 16
6099.126 18
6099.497 13
6099.867 24
6100.238 20
6100.609 14
6100.979 8
6101.350 7
6101.720 5
6102.091 4
6102.462 16
6102.832 11
6103.203 21
6103.574 22
6103.944 13
6104.315 13
6104.686 26
6105.056 16
6105.427 13
6105.798 10
6106.169 9
6106.540 11
6106.910 8
6107.281 7
6107.652 4
6108.023 5
6108.394 7
6108.764 11
6109.135 12
6109.506 20
6109.877 13
6110.248 19
6110.619 22
6110.990 19
6111.361 18
6111.732 14
6112.102 13
6112.473 10
6112.844 8
6113.215 17
6113.586 21
6113.957 21
6114.328 29
6114.699 18
6115.070 13
6115.441 11
6115.812 15
6116.184 14
6116.555 16
6116.926 24
6117.297 19
6117.668 18
6118.039 18
6118.410 17
6118.781 17
6119.152 12
6119.524 11
6119.895 10
6120.266 6
6120.637 28
6121.008 24
6121.380 18
6121.751 25
6122.122 22
6122.493 18
6122.865 21
6123.236 15
6123.607 19
6123.979 15
6124.350 14
6124.721 24
6125.092 14
6125.464 23
6125.835 14
6126.207 26
6126.578 24
6126.949 19
6127.321 24
6127.692 20
6128.064 18
6128.435 13
6128.806 13
6129.178 14
6129.549 31
6129.921 35
6130.292 30
6130.664 25
6131.035 16
6131.407 14
6131.778 10
6132.150 8
6132.522 10
6132.893 11
6133.265 7
6133.636 6
6134.008 12
6134.380 12
6134.751 20
6135.123 20
6135.495 15
6135.866 26
6136.238 21
6136.610 9
6136.981 18
6137.353 21
6137.725 10
6138.096 12
6138.468 22
6138.840 19
6139.212 15
6139.583 10
6139.955 17
6140.327 18
6140.699 20
6141.071 12
6141.442 8
6141.814 13
6142.186 11
6142.558 14
6142.930 10
6143.302 9
6143.674 7
6144.046 7
6144.418 13
6144.789 18
6145.161 15
6145.533 15
6145.905 12
6146.277 5
6146.649 5
6147.021 10
6147.393 22
6147.765 14
6148.137 6
6148.509 24
6148.882 18
6149.254 9
6149.626 10
6149.998 9
6150.370 15
6150.742 13
6151.114 22
6151.486 25
6151.858 21
6152.231 15
6152.603 15
6152.975 14
6153.347 14
6153.719 19
6154.092 18
6154.464 20
6154.836 18
6155.208 17
6155.581 20
6155.953 22
6156.325 23
6156.697 13
6157.070 13
6157.442 11
6157.814 10
6158.187 13
6158.559 16
6158.931 16
6159.304 15
6159.676 13
6160.049 15
6160.421 21
6160.793 19
6161.166 25
6161.538 25
6161.911 18
6162.283 22
6162.656 18
6163.028 13
6163.401 14
6163.773 17
6164.146 20
6164.518 16
6164.891 16
6165.263 11
6165.636 12
6166.008 23
6166.381 21
6166.754 18
6167.126 11
6167.499 6
6167.872 6
6168.244 16
6168.617 14
6168.989 7
6169.362 9
6169.735 18
6170.108 25
6170.480 14
6170.853 13
6171.226 17
6171.598 18
6171.971 11
6172.344 19
6172.717 24
6173.090 22
6173.462 14
6173.835 10
6174.208 8
6174.581 16
6174.954 15
6175.327 19
6175.699 22
6176.072 17
6176.445 26
6176.818 31
6177.191 34
6177.564 33
6177.937 31
6178.310 31
6178.683 22
6179.056 19
6179.429 22
6179.802 32
6180.175 34
6180.548 34
6180.921 32
6181.294 14
6181.667 18
6182.040 13
6182.413 14
6182.786 19
6183.159 12
6183.532 8
6183.905 3
6184.279 8
6184.652 9
6185.025 8
6185.398 16
6185.771 13
6186.144 4
6186.518 2
6186.891 9
6187.264 18
6187.637 22
6188.011 19
6188.384 22
6188.757 16
6189.130 10
6189.504 17
6189.877 31
6190.250 31
6190.624 34
6190.997 25
6191.370 22
6191.744 30
6192.117 36
6192.490 29
6192.864 16
6193.237 24
6193.611 21
6193.984 15
6194.357 12
6194.731 15
6195.104 13
6195.478 19
6195.851 16
6196.225 16
6196.598 13
6196.972 21
6197.345 19
6197.719 19
6198.092 14
6198.466 14
6198.840 20
6199.213 32
6199.587 19
6199.960 13
6200.334 13
6200.708 14
6201.081 15
6201.455 29
6201.829 30
6202.202 23
6202.576 14
6202.950 9
6203.323 4
6203.697 9
6204.071 7
6204.445 20
6204.818 19
6205.192 14
6205.566 11
6205.940 12
6206.313 13
6206.687 32
6207.061 15
6207.435 12
6207.809 16
6208.183 9
6208.556 3
6208.930 4
6209.304 9
6209.678 20
6210.052 15
6210.426 15
6210.800 21
6211.174 16
6211.548 13
6211.922 10
6212.296 7
6212.670 10
6213.044 18
6213.418 32
6213.792 26
6214.166 26
6214.540 18
6214.914 11
6215.288 3
6215.662 10
6216.036 19
6216.410 12
6216.784 8
6217.158 13
6217.533 12
6217.907 16
6218.281 23
6218.655 20
6219.029 12
6219.403 12
6219.778 15
6220.152 16
6220.526 14
6220.900 12
6221.275 9
6221.649 6
6222.023 7
6222.397 11
6222.772 7
6223.146 18
6223.520 15
6223.895 9
6224.269 13
6224.643 10
6225.018 13
6225.392 8
6225.766 10
6226.141 6
6226.515 7
6226.890 11
6227.264 17
6227.639 17
6228.013 13
6228.387 16
6228.762 17
6229.136 18
6229.511 17
6229.885 14
6230.260 27
6230.635 25
6231.009 19
6231.384 18
6231.758 17
6232.133 13
6232.507 22
6232.882 11
6233.257 12
6233.631 14
6234.006 17
6234.380 12
6234.755 18
6235.130 24
6235.504 19
6235.879 16
6236.254 12
6236.629 19
6237.003 7
6237.378 12
6237.753 15
6238.128 10
6238.502 15
6238.877 16
6239.252 16
6239.627 15
6240.001 14
6240.376 7
6240.751 13
6241.126 7
6241.501 9
6241.876 11
6242.251 7
6242.626 8
6243.000 4
6243.375 7
6243.750 11
6244.125 11
6244.500 6
6244.875 15
6245.250 25
6245.625 18
6246.000 13
6246.375 8
6246.750 8
6247.125 11
6247.500 22
6247.875 25
6248.250 20
6248.625 16
6249.000 26
6249.376 29
6249.751 16
6250.126 11
6250.501 14
6250.876 17
6251.251 17
6251.626 11
6252.002 15
6252.377 33
6252.752 21
6253.127 21
6253.502 18
6253.878 9
6254.253 9
6254.628 14
6255.003 9
6255.379 14
6255.754 24
6256.129 22
6256.505 23
6256.880 23
6257.255 16
6257.631 19
6258.006 25
6258.381 20
6258.757 22
6259.132 18
6259.507 17
6259.883 23
6260.258 27
6260.634 20
6261.009 16
6261.385 25
6261.760 21
6262.136 13
6262.511 9
6262.887 4
6263.262 17
6263.638 23
6264.013 9
6264.389 9
6264.764 9
6265.140 13
6265.515 18
6265.891 20
6266.267 16
6266.642 14
6267.018 17
6267.393 10
6267.769 26
6268.145 33
6268.520 32
6268.896 35
6269.272 26
6269.648 23
6270.023 21
6270.399 15
6270.775 16
6271.150 11
6271.526 9
6271.902 16
6272.278 23
6272.654 28
6273.029 20
6273.405 33
6273.781 24
6274.157 35
6274.533 39
6274.909 46
6275.284 26
6275.660 21
6276.036 26
6276.412 22
6276.788 35
6277.164 39
6277.540 28
6277.916 21
6278.292 17
6278.668 16
6279.044 29
6279.420 24
6279.796 33
6280.172 30
6280.548 21
6280.924 16
6281.300 12
6281.676 29
6282.052 31
6282.428 41
6282.804 31
6283.181 18
6283.557 17
6283.933 19
6284.309 26
6284.685 18
6285.061 20
6285.437 20
6285.814 32
6286.190 37
6286.566 46
6286.942 44
6287.318 60
6287.695 43
6288.071 39
6288.447 30
6288.824 20
6289.200 29
6289.576 25
6289.952 16
6290.329 24
6290.705 32
6291.081 30
6291.458 30
6291.834 24
6292.211 16
6292.587 16
6292.963 12
6293.340 9
6293.716 21
6294.093 19
6294.469 14
6294.846 15
6295.222 18
6295.599 19
6295.975 14
6296.352 24
6296.728 21
6297.105 21
6297.481 29
6297.858 30
6298.234 24
6298.611 20
6298.987 13
6299.364 11
6299.741 8
6300.117 10
6300.494 9
6300.871 3
6301.247 14
6301.624 15
6302.001 17
6302.377 21
6302.754 19
6303.131 24
6303.507 13
6303.884 13
6304.261 25
6304.638 19
6305.014 8
6305.391 6
6305.768 14
6306.145 15
6306.522 20
6306.898 14
6307.275 14
6307.652 12
6308.029 22
6308.406 22
6308.783 12
6309.160 9
6309.537 13
6309.913 7
6310.290 6
6310.667 10
6311.044 20
6311.421 24
6311.798 16
6312.175 17
6312.552 25
6312.929 15
6313.306 11
6313.683 21
6314.060 25
6314.437 27
6314.814 18
6315.191 18
6315.569 18
6315.946 18
6316.323 13
6316.700 14
6317.077 13
6317.454 19
6317.831 25
6318.208 26
6318.586 18
6318.963 24
6319.340 19
6319.717 10
6320.094 16
6320.472 15
6320.849 12
6321.226 4
6321.603 5
6321.981 10
6322.358 8
6322.735 10
6323.113 10
6323.490 8
6323.867 7
6324.245 5
6324.622 12
6324.999 20
6325.377 11
6325.754 6
6326.131 11
6326.509 27
6326.886 21
6327.264 11
6327.641 14
6328.019 15
6328.396 26
6328.774 23
6329.151 10
6329.529 16
6329.906 15
6330.284 12
6330.661 11
6331.039 14
6331.416 26
6331.794 24
6332.171 17
6332.549 16
6332.927 20
6333.304 17
6333.682 8
6334.059 10
6334.437 15
6334.815 13
6335.192 15
6335.570 15
6335.948 9
6336.326 9
6336.703 11
6337.081 28
6337.459 22
6337.836 25
6338.214 17
6338.592 9
6338.970 22
6339.348 26
6339.725 19
6340.103 19
6340.481 17
6340.859 11
6341.237 14
6341.615 13
6341.993 12
6342.370 27
6342.748 19
6343.126 27
6343.504 23
6343.882 26
6344.260 13
6344.638 9
6345.016 19
6345.394 17
6345.772 18
6346.150 17
6346.528 9
6346.906 24
6347.284 25
6347.662 22
6348.040 21
6348.418 14
6348.796 11
6349.174 9
6349.552 16
6349.930 22
6350.309 13
6350.687 9
6351.065 6
6351.443 8
6351.821 10
6352.199 14
6352.578 16
6352.956 10
6353.334 13
6353.712 4
6354.090 11
6354.469 14
6354.847 13
6355.225 13
6355.604 18
6355.982 32
6356.360 24
6356.738 10
6357.117 6
6357.495 18
6357.873 11
6358.252 15
6358.630 27
6359.009 13
6359.387 14
6359.765 17
6360.144 11
6360.522 7
6360.901 11
6361.279 21
6361.658 13
6362.036 14
6362.415 7
6362.793 4
6363.172 7
6363.550 9
6363.929 11
6364.307 19
6364.686 31
6365.064 37
6365.443 32
6365.821 26
6366.200 18
6366.579 13
6366.957 15
6367.336 13
6367.715 18
6368.093 11
6368.472 14
6368.851 13
6369.229 10
6369.608 8
6369.987 15
6370.365 22
6370.744 13
6371.123 12
6371.502 8
6371.880 7
6372.259 10
6372.638 10
6373.017 4
6373.396 11
6373.774 15
6374.153 23
6374.532 16
6374.911 9
6375.290 6
6375.669 12
6376.048 12
6376.426 10
6376.805 8
6377.184 13
6377.563 20
6377.942 15
6378.321 12
6378.700 11
6379.079 20
6379.458 16
6379.837 10
6380.216 14
6380.595 22
6380.974 15
6381.353 14
6381.732 21
6382.111 22
6382.490 15
6382.870 19
6383.249 20
6383.628 24
6384.007 17
6384.386 13
6384.765 18
6385.144 10
6385.523 23
6385.903 26
6386.282 12
6386.661 17
6387.040 22
6387.420 21
6387.799 33
6388.178 41
6388.557 34
6388.937 27
6389.316 16
6389.695 8
6390.074 17
6390.454 27
6390.833 22
6391.212 32
6391.592 39
6391.971 40
6392.351 37
6392.730 34
6393.109 22
6393.489 29
6393.868 30
6394.248 38
6394.627 33
6395.007 20
6395.386 22
6395.765 21
6396.145 25
6396.524 27
6396.904 24
6397.283 26
6397.663 19
6398.043 24
6398.422 20
6398.802 30
6399.181 29
6399.561 15
6399.940 22
6400.320 46
6400.700 44
6401.079 47
6401.459 47
6401.839 45
6402.218 61
6402.598 48
6402.978 40
6403.357 48
6403.737 56
6404.117 44
6404.497 42
6404.876 48
6405.256 36
6405.636 41
6406.016 36
6406.395 50
6406.775 53
6407.155 38
6407.535 43
6407.915 40
6408.295 23
6408.674 29
6409.054 41
6409.434 35
6409.814 31
6410.194 36
6410.574 28
6410.954 19
6411.334 29
6411.714 23
6412.094 14
6412.474 24
6412.854 19
6413.234 14
6413.614 17
6413.994 23
6414.374 36
6414.754 33
6415.134 23
6415.514 28
6415.894 38
6416.274 39
6416.654 54
6417.034 63
6417.414 65
6417.795 53
6418.175 61
6418.555 68
6418.935 87
6419.315 92
6419.695 74
6420.076 73
6420.456 62
6420.836 60
6421.216 66
6421.597 59
6421.977 54
6422.357 56
6422.737 69
6423.118 75
6423.498 65
6423.878 47
6424.259 62
6424.639 67
6425.019 70
6425.400 109
6425.780 92
6426.160 103
6426.541 89
6426.921 86
6427.302 101
6427.682 91
6428.062 94
6428.443 99
6428.823 108
6429.204 139
6429.584 162
6429.965 162
6430.345 195
6430.726 299
6431.106 436
6431.487 494
6431.867 577
6432.248 727
6432.629 911
6433.009 968
6433.390 1066
6433.770 1205
6434.151 1323
6434.532 1501
6434.912 1544
6435.293 1568
6435.674 1637
6436.054 1692
6436.435 1650
6436.816 1526
6437.196 1453
6437.577 1396
6437.958 1393
6438.339 1261
6438.719 1171
6439.100 990
6439.481 853
6439.862 736
6440.242 643
6440.623 530
6441.004 472
6441.385 406
6441.766 345
6442.147 282
6442.528 257
6442.908 214
6443.289 174
6443.670 174
6444.051 146
6444.432 124
6444.813 117
6445.194 116
6445.575 137
6445.956 115
6446.337 106
6446.718 87
6447.099 81
6447.480 61
6447.861 65
6448.242 67
6448.623 59
6449.004 56
6449.385 48
6449.766 25
6450.147 25
6450.528 31
6450.909 34
6451.291 32
6451.672 38
6452.053 42
6452.434 35
6452.815 40
6453.196 38
6453.578 27
6453.959 20
6454.340 18
6454.721 12
6455.103 20
6455.484 30
6455.865 29
6456.246 18
6456.628 24
6457.009 32
6457.390 26
6457.772 27
6458.153 21
6458.534 23
6458.916 25
6459.297 22
6459.678 25
6460.060 16
6460.441 13
6460.823 20
6461.204 18
6461.585 23
6461.967 22
6462.348 23
6462.730 31
6463.111 39
6463.493 28
6463.874 39
6464.256 39
6464.637 34
6465.019 37
6465.400 38
6465.782 25
6466.163 16
6466.545 18
6466.927 26
6467.308 23
6467.690 18
6468.071 22
6468.453 14
6468.835 21
6469.216 23
6469.598 20
6469.980 27
6470.361 23
6470.743 20
6471.125 14
6471.507 24
6471.888 34
6472.270 39
6472.652 28
6473.034 17
6473.415 21
6473.797 16
6474.179 18
6474.561 8
6474.943 12
6475.324 14
6475.706 24
6476.088 19
6476.470 27
6476.852 38
6477.234 34
6477.616 27
6477.998 31
6478.380 28
6478.762 25
6479.143 28
6479.525 35
6479.907 31
6480.289 24
6480.671 26
6481.053 24
6481.435 22
6481.817 30
6482.200 31
6482.582 12
6482.964 17
6483.346 13
6483.728 11
6484.110 25
6484.492 24
6484.874 21
6485.256 18
6485.638 19
6486.021 16
6486.403 8
6486.785 11
6487.167 18
6487.549 21
6487.932 21
6488.314 25
6488.696 27
6489.078 29
6489.460 24
6489.843 25
6490.225 17
6490.607 17
6490.990 15
6491.372 27
6491.754 21
6492.137 15
6492.519 16
6492.901 28
6493.284 31
6493.666 33
6494.048 24
6494.431 25
6494.813 22
6495.196 20
6495.578 22
6495.961 15
6496.343 26
6496.726 23
6497.108 16
6497.491 9
6497.873 26
6498.256 25
6498.638 26
6499.021 31
6499.403 31
6499.786 26
6500.168 29
6500.551 25
6500.933 20
6501.316 17
6501.699 18
6502.081 16
6502.464 17
6502.847 24
6503.229 40
6503.612 24
6503.995 13
6504.377 18
6504.760 23
6505.143 18
6505.526 17
6505.908 23
6506.291 22
6506.674 24
6507.057 18
6507.439 18
6507.822 21
6508.205 19
6508.588 12
6508.971 19
6509.353 18
6509.736 19
6510.119 20
6510.502 22
6510.885 16
6511.268 27
6511.651 18
6512.034 31
6512.417 26
6512.800 32
6513.183 27
6513.565 25
6513.948 29
6514.331 25
6514.714 18
6515.097 14
6515.481 11
6515.864 13
6516.247 25
6516.630 23
6517.013 19
6517.396 24
6517.779 27
6518.162 28
6518.545 20
6518.928 37
6519.311 47
6519.695 45
6520.078 33
6520.461 33
6520.844 32
6521.227 32
6521.610 37
6521.994 21
6522.377 19
6522.760 23
6523.143 27
6523.527 21
6523.910 26
6524.293 18
6524.677 13
6525.060 15
6525.443 12
6525.826 13
6526.210 13
6526.593 9
6526.977 15
6527.360 27
6527.743 34
6528.127 25
6528.510 22
6528.894 22
6529.277 21
6529.660 24
6530.044 16
6530.427 23
6530.811 35
6531.194 28
6531.578 23
6531.961 39
6532.345 44
6532.728 29
6533.112 41
6533.495 42
6533.879 44
6534.263 31
6534.646 27
6535.030 36
6535.413 30
6535.797 30
6536.181 25
6536.564 23
6536.948 17
6537.332 22
6537.715 18
6538.099 18
6538.483 17
6538.866 12
6539.250 24
6539.634 30
6540.018 27
6540.401 30
6540.785 25
6541.169 29
6541.553 18
6541.937 12
6542.320 19
6542.704 34
6543.088 25
6543.472 20
6543.856 15
6544.240 15
6544.624 24
6545.007 33
6545.391 29
6545.775 20
6546.159 14
6546.543 16
6546.927 31
6547.311 35
6547.695 24
6548.079 29
6548.463 46
6548.847 34
6549.231 27
6549.615 14
6549.999 29
6550.383 36
6550.767 34
6551.151 19
6551.535 13
6551.919 23
6552.304 23
6552.688 21
6553.072 15
6553.456 11
6553.840 16
6554.224 18
6554.608 28
6554.993 31
6555.377 19
6555.761 19
6556.145 19
6556.530 28
6556.914 20
6557.298 16
6557.682 14
6558.067 16
6558.451 21
6558.835 11
6559.220 25
6559.604 28
6559.988 21
6560.373 14
6560.757 10
6561.141 16
6561.526 12
6561.910 11
6562.294 9
6562.679 15
6563.063 13
6563.448 15
6563.832 14
6564.217 13
6564.601 16
6564.986 10
6565.370 13
6565.755 20
6566.139 18
6566.524 14
6566.908 17
6567.293 19
6567.677 23
6568.062 24
6568.446 14
6568.831 19
6569.216 22
6569.600 16
6569.985 19
6570.370 23
6570.754 17
6571.139 18
6571.524 19
6571.908 16
6572.293 15
6572.678 14
6573.062 17
6573.447 18
6573.832 23
6574.217 26
6574.601 27
6574.986 18
6575.371 10
6575.756 8
6576.140 19
6576.525 29
6576.910 35
6577.295 23
6577.680 24
6578.065 16
6578.450 15
6578.834 21
6579.219 10
6579.604 11
6579.989 12
6580.374 25
6580.759 22
6581.144 22
6581.529 23
6581.914 22
6582.299 26
6582.684 26
6583.069 19
6583.454 21
6583.839 26
6584.224 26
6584.609 24
6584.994 19
6585.379 30
6585.764 35
6586.150 27
6586.535 21
6586.920 28
6587.305 41
6587.690 31
6588.075 45
6588.460 32
6588.846 23
6589.231 26
6589.616 25
6590.001 32
6590.386 49
6590.772 52
6591.157 62
6591.542 55
6591.927 46
6592.313 42
6592.698 39
6593.083 41
6593.469 38
6593.854 33
6594.239 36
6594.625 33
6595.010 27
6595.395 36
6595.781 30
6596.166 28
6596.552 22
6596.937 26
6597.322 22
6597.708 33
6598.093 46
6598.479 69
6598.864 51
6599.250 42
6599.635 36
6600.021 44
6600.406 43
6600.792 60
6601.177 67
6601.563 51
6601.949 34
6602.334 34
6602.720 21
6603.105 31
6603.491 39
6603.877 31
6604.262 40
6604.648 47
6605.033 54
6605.419 62
6605.805 42
6606.191 44
6606.576 39
6606.962 39
6607.348 54
6607.733 53
6608.119 66
6608.505 51
6608.891 46
6609.276 41
6609.662 52
6610.048 55
6610.434 65
6610.820 76
6611.206 86
6611.591 82
6611.977 84
6612.363 80
6612.749 84
6613.135 92
6613.521 116
6613.907 145
6614.293 144
6614.679 142
6615.065 124
6615.451 120
6615.836 136
6616.222 143
6616.608 140
6616.994 142
6617.380 161
6617.767 157
6618.153 172
6618.539 185
6618.925 178
6619.311 152
6619.697 143
6620.083 140
6620.469 138
6620.855 158
6621.241 140
6621.627 135
6622.014 134
6622.400 164
6622.786 168
6623.172 188
6623.558 198
6623.945 211
6624.331 185
6624.717 213
6625.103 266
6625.490 266
6625.876 283
6626.262 311
6626.648 392
6627.035 477
6627.421 578
6627.807 698
6628.194 898
6628.580 1128
6628.966 1305
6629.353 1499
6629.739 1817
6630.125 2059
6630.512 2527
6630.898 2962
6631.285 3296
6631.671 3540
6632.058 3890
6632.444 4151
6632.831 4286
6633.217 4440
6633.604 4527
6633.990 4537
6634.377 4601
6634.763 4508
6635.150 4280
6635.536 4065
6635.923 3819
6636.309 3605
6636.696 3302
6637.082 2963
6637.469 2669
6637.856 2376
6638.242 2095
6638.629 1882
6639.016 1693
6639.402 1537
6639.789 1336
6640.176 1173
6640.562 1073
6640.949 974
6641.336 827
6641.722 694
6642.109 606
6642.496 524
6642.883 450
6643.270 367
6643.656 340
6644.043 306
6644.430 265
6644.817 267
6645.204 251
6645.590 228
6645.977 220
6646.364 234
6646.751 217
6647.138 169
6647.525 155
6647.912 130
6648.299 113
6648.686 97
6649.073 96
6649.459 112
6649.846 116
6650.233 122
6650.620 88
6651.007 64
6651.394 73
6651.781 70
6652.168 51
6652.556 50
6652.943 54
6653.330 43
6653.717 41
6654.104 46
6654.491 39
6654.878 43
6655.265 47
6655.652 42
6656.039 51
6656.427 46
6656.814 33
6657.201 37
6657.588 39
6657.975 46
6658.363 62
6658.750 57
6659.137 44
6659.524 54
6659.912 48
6660.299 54
6660.686 54
6661.073 47
6661.461 39
6661.848 47
6662.235 41
6662.623 45
6663.010 50
6663.397 57
6663.785 47
6664.172 29
6664.560 25
6664.947 16
6665.334 25
6665.722 18
6666.109 11
6666.497 11
6666.884 11
6667.272 16
6667.659 23
6668.047 16
6668.434 10
6668.822 5
6669.209 15
6669.597 19
6669.984 20
6670.372 31
6670.760 23
6671.147 23
6671.535 18
6671.922 27
6672.310 29
6672.698 19
6673.085 31
6673.473 30
6673.861 23
6674.248 18
6674.636 13
6675.024 18
6675.411 9
6675.799 19
6676.187 23
6676.575 19
6676.962 38
6677.350 38
6677.738 20
6678.126 14
6678.513 14
6678.901 20
6679.289 18
6679.677 13
6680.065 23
6680.453 36
6680.841 27
6681.228 13
6681.616 16
6682.004 26
6682.392 33
6682.780 22
6683.168 17
6683.556 13
6683.944 17
6684.332 27
6684.720 32
6685.108 25
6685.496 23
6685.884 16
6686.272 10
6686.660 10
6687.048 17
6687.436 14
6687.824 14
6688.212 26
6688.600 33
6688.988 28
6689.377 22
6689.765 24
6690.153 14
6690.541 23
6690.929 20
6691.317 20
6691.706 19
6692.094 17
6692.482 13
6692.870 15
6693.258 15
6693.647 14
6694.035 18
6694.423 19
6694.811 19
6695.200 13
6695.588 19
6695.976 21
6696.365 15
6696.753 11
6697.141 12
6697.530 24
6697.918 17
6698.306 13
6698.695 15
6699.083 16
6699.472 11
6699.860 15
6700.249 17
6700.637 12
6701.025 19
6701.414 12
6701.802 7
6702.191 10
6702.579 10
6702.968 8
6703.356 9
6703.745 8
6704.134 16
6704.522 14
6704.911 21
6705.299 19
6705.688 10
6706.076 18
6706.465 9
6706.854 8
6707.242 13
6707.631 16
6708.020 10
6708.408 6
6708.797 15
6709.186 23
6709.574 12
6709.963 11
6710.352 13
6710.741 9
6711.129 5
6711.518 8
6711.907 11
6712.296 8
6712.684 12
6713.073 10
6713.462 8
6713.851 10
6714.240 9
6714.629 11
6715.017 14
6715.406 15
6715.795 15
6716.184 8
6716.573 13
6716.962 9
6717.351 7
6717.740 4
6718.129 13
6718.518 21
6718.907 21
6719.296 15
6719.685 26
6720.074 27
6720.463 25
6720.852 22
6721.241 12
6721.630 11
6722.019 13
6722.408 21
6722.797 10
6723.186 10
6723.575 16
6723.965 20
6724.354 25
6724.743 14
6725.132 10
6725.521 4
6725.910 14
6726.300 16
6726.689 16
6727.078 17
6727.467 11
6727.856 8
6728.246 17
6728.635 18
6729.024 10
6729.413 16
6729.803 9
6730.192 7
6730.581 7
6730.971 8
6731.360 10
6731.749 18
6732.139 9
6732.528 6
6732.918 14
6733.307 15
6733.696 15
6734.086 11
6734.475 16
6734.865 14
6735.254 17
6735.644 12
6736.033 4
6736.423 10
6736.812 8
6737.202 11
6737.591 12
6737.981 10
6738.370 13
6738.760 16
6739.149 11
6739.539 9
6739.928 16
6740.318 9
6740.708 5
6741.097 8
6741.487 12
6741.877 11
6742.266 13
6742.656 12
6743.046 8
6743.435 8
6743.825 19
6744.215 21
6744.604 26
6744.994 15
6745.384 16
6745.774 13
6746.163 11
6746.553 18
6746.943 16
6747.333 27
6747.723 15
6748.112 21
6748.502 31
6748.892 34
6749.282 22
6749.672 31
6750.062 18
6750.452 21
6750.842 26
6751.231 28
6751.621 26
6752.011 19
6752.401 18
6752.791 13
6753.181 15
6753.571 8
6753.961 15
6754.351 12
6754.741 14
6755.131 6
6755.521 9
6755.911 18
6756.301 11
6756.691 13
6757.082 10
6757.472 10
6757.862 7
6758.252 11
6758.642 18
6759.032 14
6759.422 21
6759.812 17
6760.203 14
6760.593 16
6760.983 22
6761.373 16
6761.763 12
6762.154 17
6762.544 25
6762.934 23
6763.324 17
6763.715 24
6764.105 28
6764.495 20
6764.886 9
6765.276 10
6765.666 17
6766.057 18
6766.447 11
6766.837 8
6767.228 6
6767.618 14
6768.009 27
6768.399 25
6768.789 19
6769.180 13
6769.570 22
6769.961 31
6770.351 22
6770.742 15
6771.132 12
6771.523 21
6771.913 21
6772.304 14
6772.694 19
6773.085 21
6773.475 23
6773.866 19
6774.257 14
6774.647 9
6775.038 22
6775.428 17
6775.819 18
6776.210 22
6776.600 26
6776.991 20
6777.382 13
6777.772 14
6778.163 14
6778.554 17
6778.944 24
6779.335 13
6779.726 13
6780.117 20
6780.507 30
6780.898 25
6781.289 13
6781.680 11
6782.071 14
6782.461 16
6782.852 17
6783.243 16
6783.634 16
6784.025 18
6784.416 14
6784.807 10
6785.197 13
6785.588 10
6785.979 24
6786.370 27
6786.761 16
6787.152 17
6787.543 12
6787.934 3
6788.325 12
6788.716 12
6789.107 12
6789.498 9
6789.889 22
6790.280 26
6790.671 38
6791.062 22
6791.453 11
6791.844 17
6792.236 28
6792.627 33
6793.018 32
6793.409 50
6793.800 53
6794.191 46
6794.582 33
6794.974 40
6795.365 41
6795.756 33
6796.147 30
6796.538 36
6796.930 26
6797.321 37
6797.712 28
6798.103 18
6798.495 18
6798.886 12
6799.277 12
6799.669 10
6800.060 12
6800.451 17
6800.843 23
6801.234 23
6801.625 21
6802.017 12
6802.408 12
6802.800 14
6803.191 16
6803.582 17
6803.974 27
6804.365 34
6804.757 21
6805.148 21
6805.540 18
6805.931 10
6806.323 11
6806.714 14
6807.106 15
6807.497 10
6807.889 8
6808.281 9
6808.672 17
6809.064 18
6809.455 19
6809.847 18
6810.239 14
6810.630 8
6811.022 9
6811.413 12
6811.805 12
6812.197 15
6812.589 15
6812.980 13
6813.372 15
6813.764 20
6814.155 18
6814.547 13
6814.939 12
6815.331 13
6815.722 14
6816.114 9
6816.506 15
6816.898 7
6817.290 4
6817.682 21
6818.073 33
6818.465 28
6818.857 27
6819.249 18
6819.641 17
6820.033 18
6820.425 23
6820.817 21
6821.209 15
6821.601 24
6821.992 18
6822.384 18
6822.776 20
6823.168 22
6823.560 24
6823.952 24
6824.344 24
6824.737 27
6825.129 16
6825.521 21
6825.913 14
6826.305 21
6826.697 28
6827.089 31
6827.481 28
6827.873 22
6828.265 22
6828.658 13
6829.050 25
6829.442 19
6829.834 23
6830.226 20
6830.619 22
6831.011 35
6831.403 32
6831.795 21
6832.187 19
6832.580 25
6832.972 26
6833.364 27
6833.757 34
6834.149 22
6834.541 25
6834.934 33
6835.326 24
6835.718 31
6836.111 47
6836.503 58
6836.895 70
6837.288 68
6837.680 61
6838.073 65
6838.465 89
6838.858 96
6839.250 94
6839.642 91
6840.035 96
6840.427 89
6840.820 72
6841.212 74
6841.605 60
6841.998 61
6842.390 51
6842.783 49
6843.175 56
6843.568 50
6843.960 45
6844.353 57
6844.746 55
6845.138 45
6845.531 39
6845.924 35
6846.316 28
6846.709 17
6847.102 28
6847.494 31
6847.887 30
6848.280 28
6848.672 27
6849.065 28
6849.458 24
6849.851 24
6850.243 18
6850.636 13
6851.029 18
6851.422 13
6851.815 12
6852.207 27
6852.600 26
6852.993 14
6853.386 13
6853.779 20
6854.172 31
6854.565 31
6854.958 32
6855.351 29
6855.743 39
6856.136 57
6856.529 47
6856.922 40
6857.315 35
6857.708 29
6858.101 30
6858.494 26
6858.887 25
6859.280 31
6859.673 22
6860.066 32
6860.460 29
6860.853 29
6861.246 28
6861.639 16
6862.032 13
6862.425 24
6862.818 19
6863.211 25
6863.605 15
6863.998 23
6864.391 22
6864.784 36
6865.177 27
6865.570 26
6865.964 15
6866.357 22
6866.750 15
6867.143 14
6867.537 19
6867.930 23
6868.323 21
6868.717 25
6869.110 30
6869.503 20
6869.897 12
6870.290 23
6870.683 15
6871.077 10
6871.470 18
6871.863 44
6872.257 38
6872.650 36
6873.044 34
6873.437 38
6873.831 32
6874.224 25
6874.618 28
6875.011 11
6875.405 7
6875.798 19
6876.192 32
6876.585 26
6876.979 23
6877.372 18
6877.766 18
6878.159 21
6878.553 22
6878.947 26
6879.340 32
6879.734 42
6880.127 49
6880.521 39
6880.915 41
6881.308 41
6881.702 58
6882.096 43
6882.489 40
6882.883 44
6883.277 52
6883.671 53
6884.064 44
6884.458 34
6884.852 35
6885.246 28
6885.639 28
6886.033 26
6886.427 23
6886.821 44
6887.215 36
6887.609 32
6888.002 30
6888.396 31
6888.790 33
6889.184 33
6889.578 23
6889.972 22
6890.366 20
6890.760 13
6891.154 12
6891.548 32
6891.942 33
6892.336 31
6892.730 22
6893.124 24
6893.518 16
6893.912 21
6894.306 24
6894.700 27
6895.094 34
6895.488 24
6895.882 30
6896.276 38
6896.670 50
6897.064 39
6897.459 40
6897.853 52
6898.247 41
6898.641 35
6899.035 39
6899.429 31
6899.824 36
6900.218 31
6900.612 32
6901.006 43
6901.400 38
6901.795 40
6902.189 32
6902.583 31
6902.978 21
6903.372 19
6903.766 31
6904.160 34
6904.555 30
6904.949 40
6905.344 29
6905.738 17
6906.132 17
6906.527 26
6906.921 29
6907.315 27
6907.710 17
6908.104 16
6908.499 16
6908.893 16
6909.288 18
6909.682 23
6910.077 14
6910.471 9
6910.866 11
6911.260 16
6911.655 20
6912.049 23
6912.444 19
6912.838 13
6913.233 21
6913.628 23
6914.022 27
6914.417 20
6914.811 17
6915.206 14
6915.601 14
6915.995 17
6916.390 15
6916.785 13
6917.179 31
6917.574 28
6917.969 24
6918.364 30
6918.758 25
6919.153 29
6919.548 36
6919.943 30
6920.337 14
6920.732 33
6921.127 45
6921.522 38
6921.917 33
6922.312 28
6922.706 43
6923.101 40
6923.496 38
6923.891 31
6924.286 31
6924.681 48
6925.076 45
6925.471 30
6925.866 31
6926.261 39
6926.656 26
6927.051 14
6927.446 26
6927.841 22
6928.236 12
6928.631 12
6929.026 12
6929.421 19
6929.816 16
6930.211 14
6930.606 4
6931.001 13
6931.396 20
6931.791 21
6932.186 28
6932.581 23
6932.977 16
6933.372 16
6933.767 27
6934.162 37
6934.557 25
6934.952 23
6935.348 21
6935.743 26
6936.138 36
6936.533 29
6936.929 38
6937.324 35
6937.719 32
6938.115 21
6938.510 19
6938.905 23
6939.300 24
6939.696 22
6940.091 22
6940.487 35
6940.882 43
6941.277 40
6941.673 31
6942.068 24
6942.464 22
6942.859 42
6943.254 35
6943.650 33
6944.045 36
6944.441 23
6944.836 29
6945.232 15
6945.627 15
6946.023 15
6946.418 20
6946.814 25
6947.209 27
6947.605 20
6948.001 10
6948.396 19
6948.792 16
6949.187 20
6949.583 20
6949.979 19
6950.374 24
6950.770 14
6951.166 11
6951.561 12
6951.957 11
6952.353 17
6952.748 12
6953.144 15
6953.540 32
6953.936 24
6954.331 25
6954.727 27
6955.123 21
6955.519 29
6955.915 47
6956.310 42
6956.706 38
6957.102 39
6957.498 25
6957.894 20
6958.290 35
6958.685 31
6959.081 27
6959.477 27
6959.873 20
6960.269 14
6960.665 13
6961.061 10
6961.457 15
6961.853 11
6962.249 15
6962.645 15
6963.041 15
6963.437 20
6963.833 10
6964.229 14
6964.625 15
6965.021 18
6965.417 21
6965.813 27
6966.209 18
6966.605 19
6967.002 21
6967.398 30
6967.794 28
6968.190 25
6968.586 28
6968.982 25
6969.379 26
6969.775 35
6970.171 12
6970.567 14
6970.963 14
6971.360 21
6971.756 28
6972.152 18
6972.548 23
6972.945 20
6973.341 17
6973.737 17
6974.134 12
6974.530 12
6974.926 12
6975.323 9
6975.719 18
6976.115 8
6976.512 17
6976.908 23
6977.305 16
6977.701 17
6978.098 23
6978.494 20
6978.890 16
6979.287 16
6979.683 16
6980.080 11
6980.476 19
6980.873 14
6981.269 10
6981.666 4
6982.063 12
6982.459 13
6982.856 11
6983.252 9
6983.649 12
6984.045 30
6984.442 31
6984.839 25
6985.235 29
6985.632 22
6986.029 26
6986.425 29
6986.822 23
6987.219 16
6987.615 19
6988.012 14
6988.409 24
6988.806 26
6989.202 23
6989.599 22
6989.996 22
6990.393 25
6990.789 18
6991.186 14
6991.583 16
6991.980 24
6992.377 26
6992.774 21
6993.170 13
6993.567 10
6993.964 10
6994.361 10
6994.758 13
6995.155 8
6995.552 18
6995.949 30
6996.346 19
6996.743 15
6997.140 20
6997.537 31
6997.934 25
6998.331 18
6998.728 18
6999.125 26
6999.522 24
6999.919 30
7000.316 28
7000.713 22
7001.110 11
7001.507 12
7001.904 7
7002.302 5
7002.699 16
7003.096 9
7003.493 11
7003.890 23
7004.287 24
7004.685 21
7005.082 27
7005.479 19
7005.876 14
7006.273 22
7006.671 24
7007.068 26
7007.465 18
7007.862 29
7008.260 24
7008.657 23
7009.054 33
7009.452 38
7009.849 30
7010.246 12
7010.644 16
7011.041 17
7011.439 21
7011.836 22
7012.233 10
7012.631 14
7013.028 13
7013.426 13
7013.823 18
7014.221 17
7014.618 16
7015.016 18
7015.413 19
7015.811 10
7016.208 14
7016.606 26
7017.003 19
7017.401 14
7017.798 14
7018.196 16
7018.593 18
7018.991 22
7019.389 17
7019.786 12
7020.184 18
7020.582 17
7020.979 27
7021.377 20
7021.775 10
7022.172 19
7022.570 32
7022.968 40
7023.365 32
7023.763 26
7024.161 22
7024.559 21
7024.956 19
7025.354 13
7025.752 18
7026.150 14
7026.548 21
7026.945 31
7027.343 24
7027.741 17
7028.139 17
7028.537 16
7028.935 19
7029.333 24
7029.730 19
7030.128 13
7030.526 15
7030.924 13
7031.322 13
7031.720 20
7032.118 18
7032.516 26
7032.914 20
7033.312 14
7033.710 15
7034.108 14
7034.506 20
7034.904 29
7035.302 32
7035.700 25
7036.099 23
7036.497 27
7036.895 29
7037.293 20
7037.691 20
7038.089 16
7038.487 23
7038.885 24
7039.284 20
7039.682 24
7040.080 17
7040.478 17
7040.876 13
7041.275 25
7041.673 15
7042.071 13
7042.469 16
7042.868 15
7043.266 16
7043.664 21
7044.063 10
7044.461 8
7044.859 13
7045.258 24
7045.656 31
7046.054 24
7046.453 28
7046.851 34
7047.250 37
7047.648 36
7048.046 41
7048.445 33
7048.843 17
7049.242 19
7049.640 17
7050.039 23
7050.437 14
7050.836 18
7051.234 23
7051.633 20
7052.031 18
7052.430 20
7052.828 23
7053.227 24
7053.625 24
7054.024 19
7054.423 10
7054.821 14
7055.220 11
7055.619 15
7056.017 16
7056.416 18
7056.815 18
7057.213 23
7057.612 28
7058.011 21
7058.409 10
7058.808 8
7059.207 9
7059.606 25
7060.004 20
7060.403 18
7060.802 16
7061.201 11
7061.600 16
7061.998 17
7062.397 13
7062.796 21
7063.195 18
7063.594 14
7063.993 9
7064.392 11
7064.790 10
7065.189 11
7065.588 11
7065.987 15
7066.386 12
7066.785 21
7067.184 25
7067.583 14
7067.982 14
7068.381 9
7068.780 9
7069.179 10
7069.578 14
7069.977 10
7070.376 8
7070.775 11
7071.174 21
7071.573 23
7071.973 16
7072.372 17
7072.771 24
7073.170 22
7073.569 17
7073.968 13
7074.367 14
7074.767 12
7075.166 20
7075.565 20
7075.964 6
7076.363 15
7076.763 19
7077.162 20
7077.561 9
7077.960 8
7078.360 14
7078.759 20
7079.158 12
7079.558 6
7079.957 12
7080.356 14
7080.756 21
7081.155 15
7081.554 19
7081.954 29
7082.353 23
7082.753 22
7083.152 19
7083.551 8
7083.951 21
7084.350 20
7084.750 20
7085.149 13
7085.549 9
7085.948 10
7086.348 13
7086.747 13
7087.147 10
7087.546 10
7087.946 13
7088.345 16
7088.745 11
7089.145 13
7089.544 12
7089.944 15
7090.343 16
7090.743 11
7091.143 13
7091.542 12
7091.942 26
7092.342 28
7092.741 24
7093.141 19
7093.541 16
7093.941 22
7094.340 14
7094.740 17
7095.140 14
7095.540 13
7095.939 16
7096.339 17
7096.739 15
7097.139 12
7097.539 7
7097.938 10
7098.338 12
7098.738 10
7099.138 6
7099.538 7
7099.938 15
7100.338 13
7100.738 12
7101.138 16
7101.538 17
7101.937 17
7102.337 18
7102.737 8
7103.137 7
7103.537 9
7103.937 15
7104.337 15
7104.737 17
7105.137 12
7105.538 10
7105.938 12
7106.338 15
7106.738 14
7107.138 18
7107.538 15
7107.938 13
7108.338 10
7108.738 9
7109.139 19
7109.539 15
7109.939 22
7110.339 21
7110.739 17
7111.139 18
7111.540 25
7111.940 14
7112.340 15
7112.740 18
7113.141 16
7113.541 11
7113.941 9
7114.342 14
7114.742 13
7115.142 23
7115.543 24
7115.943 22
7116.343 19
7116.744 8
7117.144 11
7117.544 9
7117.945 16
7118.345 17
7118.746 9
7119.146 10
7119.546 7
7119.947 13
7120.347 15
7120.748 13
7121.148 8
7121.549 8
7121.949 9
7122.350 12
7122.750 26
7123.151 23
7123.552 18
7123.952 24
7124.353 26
7124.753 18
7125.154 19
7125.555 19
7125.955 18
7126.356 13
7126.756 10
7127.157 13
7127.558 11
7127.959 22
7128.359 13
7128.760 17
7129.161 13
7129.561 23
7129.962 17
7130.363 18
7130.764 20
7131.164 17
7131.565 12
7131.966 25
7132.367 20
7132.768 18
7133.168 13
7133.569 14
7133.970 10
7134.371 8
7134.772 8
7135.173 7
7135.574 11
7135.975 5
7136.376 12
7136.776 17
7137.177 10
7137.578 9
7137.979 10
7138.380 14
7138.781 14
7139.182 12
7139.583 12
7139.984 4
7140.385 9
7140.786 15
7141.187 22
7141.589 29
7141.990 16
7142.391 9
7142.792 11
7143.193 15
7143.594 12
7143.995 9
7144.396 9
7144.797 16
7145.199 22
7145.600 21
7146.001 20
7146.402 18
7146.803 11
7147.205 15
7147.606 26
7148.007 19
7148.408 28
7148.810 24
7149.211 17
7149.612 10
7150.014 11
7150.415 9
7150.816 8
7151.218 22
7151.619 31
7152.020 23
7152.422 18
7152.823 29
7153.224 26
7153.626 20
7154.027 13
7154.429 13
7154.830 13
7155.232 16
7155.633 25
7156.035 31
7156.436 26
7156.838 35
7157.239 38
7157.641 33
7158.042 29
7158.444 28
7158.845 28
7159.247 28
7159.648 18
7160.050 24
7160.452 23
7160.853 15
7161.255 14
7161.656 11
7162.058 16
7162.460 17
7162.861 25
7163.263 36
7163.665 38
7164.066 16
7164.468 14
7164.870 16
7165.272 12
7165.673 13
7166.075 13
7166.477 26
7166.879 22
7167.280 18
7167.682 17
7168.084 13
7168.486 10
7168.888 10
7169.290 18
7169.691 10
7170.093 6
7170.495 10
7170.897 16
7171.299 14
7171.701 12
7172.103 17
7172.505 10
7172.907 7
7173.309 8
7173.711 11
7174.113 10
7174.515 12
7174.917 10
7175.319 12
7175.721 8
7176.123 11
7176.525 9
7176.927 18
7177.329 16
7177.731 21
7178.133 23
7178.535 16
7178.937 15
7179.340 20
7179.742 15
7180.144 11
7180.546 6
7180.948 11
7181.350 15
7181.753 13
7182.155 14
7182.557 11
7182.959 25
7183.361 18
7183.764 12
7184.166 7
7184.568 15
7184.971 13
7185.373 18
7185.775 15
7186.177 10
7186.580 7
7186.982 9
7187.385 13
7187.787 12
7188.189 10
7188.592 14
7188.994 19
7189.396 15
7189.799 11
7190.201 19
7190.604 7
7191.006 9
7191.409 23
7191.811 22
7192.214 26
7192.616 16
7193.019 13
7193.421 6
7193.824 5
7194.226 7
7194.629 7
7195.031 6
7195.434 5
7195.837 8
7196.239 15
7196.642 17
7197.044 21
7197.447 23
7197.850 11
7198.252 15
7198.655 22
7199.058 14
7199.461 13
7199.863 21
7200.266 7
7200.669 5
7201.071 4
7201.474 5
7201.877 5
7202.280 11
7202.682 8
7203.085 9
7203.488 3
7203.891 8
7204.294 18
7204.697 18
7205.099 33
7205.502 28
7205.905 24
7206.308 19
7206.711 8
7207.114 20
7207.517 21
7207.920 11
7208.323 10
7208.726 6
7209.129 12
7209.532 11
7209.935 11
7210.338 9
7210.741 15
7211.144 9
7211.547 11
7211.950 16
7212.353 11
7212.756 13
7213.159 10
7213.562 11
7213.965 14
7214.368 15
7214.771 9
7215.175 17
7215.578 19
7215.981 14
7216.384 11
7216.787 11
7217.190 17
7217.594 16
7217.997 12
7218.400 12
7218.803 6
7219.207 12
7219.610 10
7220.013 14
7220.416 10
7220.820 8
7221.223 9
7221.626 2
7222.030 6
7222.433 10
7222.836 13
7223.240 13
7223.643 12
7224.046 8
7224.450 4
7224.853 3
7225.257 2
7225.660 3
7226.063 5
7226.467 3
7226.870 12
7227.274 15
7227.677 8
7228.081 7
7228.484 9
7228.888 8
7229.291 9
7229.695 6
7230.099 6
7230.502 15
7230.906 14
7231.309 9
7231.713 11
7232.116 5
7232.520 5
7232.924 4
7233.327 11
7233.731 13
7234.135 10
7234.538 4
7234.942 3
7235.346 7
7235.750 12
7236.153 17
7236.557 18
7236.961 21
7237.364 21
7237.768 15
7238.172 11
7238.576 6
7238.980 8
7239.383 14
7239.787 8
7240.191 10
7240.595 13
7240.999 12
7241.403 11
7241.807 14
7242.210 19
7242.614 25
7243.018 17
7243.422 19
7243.826 25
7244.230 15
7244.634 13
7245.038 10
7245.442 18
7245.846 17
7246.250 12
7246.654 8
7247.058 6
7247.462 14
7247.866 5
7248.270 1
7248.674 2
7249.078 1
7249.483 6
7249.887 13
7250.291 19
7250.695 17
7251.099 9
7251.503 14
7251.907 15
7252.312 14
7252.716 20
7253.120 19
7253.524 17
7253.928 5
7254.333 16
7254.737 13
7255.141 9
7255.545 3
7255.950 4
7256.354 7
7256.758 11
7257.163 7
7257.567 12
7257.971 8
7258.376 13
7258.780 8
7259.184 7
7259.589 9
7259.993 13
7260.397 10
7260.802 10
7261.206 20
7261.611 18
7262.015 21
7262.420 15
7262.824 14
7263.229 12
7263.633 12
7264.038 7
7264.442 5
7264.847 6
7265.251 7
7265.656 12
7266.060 8
7266.465 6
7266.869 3
7267.274 3
7267.679 10
7268.083 11
7268.488 18
7268.893 14
7269.297 19
7269.702 12
7270.107 9
7270.511 8
7270.916 9
7271.321 18
7271.725 29
7272.130 18
7272.535 17
7272.940 18
7273.344 6
7273.749 5
7274.154 7
7274.559 4
7274.963 11
7275.368 13
7275.773 15
7276.178 20
7276.583 16
7276.988 11
7277.393 15
7277.797 12
7278.202 18
7278.607 13
7279.012 5
7279.417 8
7279.822 7
7280.227 15
7280.632 17
7281.037 20
7281.442 18
7281.847 9
7282.252 14
7282.657 21
7283.062 22
7283.467 18
7283.872 30
7284.277 24
7284.682 18
7285.087 19
7285.493 19
7285.898 14
7286.303 25
7286.708 15
7287.113 11
7287.518 4
7287.923 9
7288.329 8
7288.734 17
7289.139 12
7289.544 7
7289.949 13
7290.355 23
7290.760 12
7291.165 9
7291.570 7
7291.976 14
7292.381 11
7292.786 16
7293.192 13
7293.597 12
7294.002 6
7294.408 9
7294.813 8
7295.218 11
7295.624 11
7296.029 20
7296.435 27
7296.840 23
7297.245 14
7297.651 11
7298.056 13
7298.462 15
7298.867 10
7299.273 17
7299.678 18
7300.084 16
7300.489 17
7300.895 21
7301.300 22
7301.706 15
7302.112 15
7302.517 10
7302.923 13
7303.328 27
7303.734 31
7304.140 22
7304.545 22
7304.951 22
7305.356 18
7305.762 15
7306.168 18
7306.574 13
7306.979 13
7307.385 8
7307.791 9
7308.196 8
7308.602 12
7309.008 20
7309.414 15
7309.819 10
7310.225 9
7310.631 10
7311.037 12
7311.443 13
7311.849 14
7312.254 21
7312.660 18
7313.066 10
7313.472 19
7313.878 20
7314.284 12
7314.690 20
7315.096 24
7315.502 17
7315.908 12
7316.314 9
7316.719 15
7317.125 18
7317.531 18
7317.937 17
7318.343 15
7318.750 9
7319.156 8
7319.562 12
7319.968 6
7320.374 11
7320.780 12
7321.186 14
7321.592 16
7321.998 19
7322.404 12
7322.810 4
7323.217 16
7323.623 22
7324.029 17
7324.435 12
7324.841 3
7325.248 12
7325.654 12
7326.060 6
7326.466 10
7326.873 13
7327.279 14
7327.685 16
7328.091 10
7328.498 9
7328.904 10
7329.310 17
7329.717 13
7330.123 14
7330.529 15
7330.936 13
7331.342 14
7331.748 16
7332.155 14
7332.561 18
7332.968 15
7333.374 6
7333.781 5
7334.187 10
7334.594 14
7335.000 11
7335.407 10
7335.813 13
7336.220 12
7336.626 10
7337.033 4
7337.439 7
7337.846 19
7338.252 12
7338.659 14
7339.065 9
7339.472 14
7339.879 12
7340.285 18
7340.692 10
7341.099 13
7341.505 26
7341.912 21
7342.319 21
7342.725 12
7343.132 12
7343.539 12
7343.946 10
7344.352 21
7344.759 13
7345.166 16
7345.573 15
7345.979 13
7346.386 23
7346.793 19
7347.200 28
7347.607 25
7348.013 16
7348.420 21
7348.827 17
7349.234 16
7349.641 17
7350.048 12
7350.455 8
7350.862 10
7351.269 11
7351.676 8
7352.083 5
7352.489 8
7352.896 13
7353.303 11
7353.710 18
7354.117 14
7354.525 17
7354.932 18
7355.339 19
7355.746 19
7356.153 14
7356.560 14
7356.967 18
7357.374 28
7357.781 32
7358.188 29
7358.595 9
7359.003 16
7359.410 24
7359.817 17
7360.224 10
7360.631 6
7361.038 9
7361.446 14
7361.853 19
7362.260 16
7362.667 23
7363.075 23
7363.482 17
7363.889 21
7364.297 11
7364.704 20
7365.111 17
7365.518 10
7365.926 21
7366.333 18
7366.741 24
7367.148 13
7367.555 20
7367.963 29
7368.370 21
7368.778 8
7369.185 15
7369.592 15
7370.000 21
7370.407 18
7370.815 12
7371.222 8
7371.630 1
7372.037 12
7372.445 12
7372.852 15
7373.260 19
7373.667 13
7374.075 13
7374.483 19
7374.890 15
7375.298 12
7375.705 24
7376.113 23
7376.521 14
7376.928 11
7377.336 10
7377.744 8
7378.151 8
7378.559 10
7378.967 10
7379.374 19
7379.782 11
7380.190 11
7380.598 22
7381.005 22
7381.413 23
7381.821 18
7382.229 15
7382.637 17
7383.044 11
7383.452 7
7383.860 9
7384.268 7
7384.676 11
7385.084 12
7385.492 21
7385.899 15
7386.307 19
7386.715 24
7387.123 18
7387.531 29
7387.939 23
7388.347 28
7388.755 26
7389.163 15
7389.571 8
7389.979 21
7390.387 22
7390.795 17
7391.203 18
7391.611 16
7392.019 16
7392.427 17
7392.835 18
7393.243 22
7393.652 12
7394.060 23
7394.468 15
7394.876 12
7395.284 10
7395.692 6
7396.100 4
7396.509 11
7396.917 11
7397.325 15
7397.733 9
7398.142 9
7398.550 9
7398.958 12
7399.366 8
7399.775 10
7400.183 6
7400.591 24
7401.000 31
7401.408 22
7401.816 20
7402.225 21
7402.633 19
7403.041 24
7403.450 24
7403.858 16
7404.266 11
7404.675 8
7405.083 13
7405.492 9
7405.900 8
7406.309 4
7406.717 7
7407.126 9
7407.534 6
7407.943 5
7408.351 10
7408.760 16
7409.168 21
7409.577 11
7409.985 14
7410.394 18
7410.802 10
7411.211 13
7411.620 24
7412.028 21
7412.437 20
7412.846 15
7413.254 20
7413.663 20
7414.072 19
7414.480 18
7414.889 11
7415.298 12
7415.706 15
7416.115 8
7416.524 9
7416.933 14
7417.341 12
7417.750 12
7418.159 6
7418.568 6
7418.977 7
7419.385 3
7419.794 7
7420.203 11
7420.612 5
7421.021 9
7421.430 7
7421.839 12
7422.247 12
7422.656 8
7423.065 5
7423.474 14
7423.883 12
7424.292 12
7424.701 5
7425.110 14
7425.519 18
7425.928 13
7426.337 14
7426.746 19
7427.155 18
7427.564 23
7427.973 16
7428.382 13
7428.791 31
7429.200 21
7429.610 20
7430.019 14
7430.428 11
7430.837 11
7431.246 9
7431.655 10
7432.064 9
7432.474 17
7432.883 15
7433.292 13
7433.701 16
7434.110 9
7434.520 16
7434.929 23
7435.338 28
7435.748 14
7436.157 12
7436.566 13
7436.975 13
7437.385 13
7437.794 18
7438.203 22
7438.613 12
7439.022 8
7439.432 9
7439.841 9
7440.250 16
7440.660 16
7441.069 19
7441.479 29
7441.888 25
7442.297 19
7442.707 16
7443.116 13
7443.526 16
7443.935 23
7444.345 16
7444.754 16
7445.164 16
7445.574 20
7445.983 17
7446.393 14
7446.802 14
7447.212 19
7447.621 15
7448.031 9
7448.441 7
7448.850 6
7449.260 11
7449.670 12
7450.079 8
7450.489 11
7450.899 8
7451.308 13
7451.718 19
7452.128 19
7452.538 21
7452.947 15
7453.357 16
7453.767 8
7454.177 12
7454.586 18
7454.996 17
7455.406 9
7455.816 10
7456.226 17
7456.636 8
7457.045 11
7457.455 13
7457.865 8
7458.275 7
7458.685 23
7459.095 25
7459.505 23
7459.915 22
7460.325 15
7460.735 19
7461.145 23
7461.555 19
7461.965 15
7462.375 19
7462.785 20
7463.195 23
7463.605 20
7464.015 19
7464.425 17
7464.835 25
7465.245 23
7465.655 20
7466.065 19
7466.475 17
7466.885 22
7467.296 28
7467.706 27
7468.116 29
7468.526 39
7468.936 38
7469.347 40
7469.757 36
7470.167 33
7470.577 19
7470.987 25
7471.398 39
7471.808 35
7472.218 29
7472.629 27
7473.039 17
7473.449 14
7473.859 23
7474.270 13
7474.680 14
7475.091 26
7475.501 21
7475.911 22
7476.322 17
7476.732 14
7477.143 22
7477.553 28
7477.963 22
7478.374 18
7478.784 11
7479.195 18
7479.605 14
7480.016 11
7480.426 15
7480.837 13
7481.247 6
7481.658 4
7482.068 9
7482.479 15
7482.890 19
7483.300 17
7483.711 24
7484.121 29
7484.532 21
7484.943 25
7485.353 20
7485.764 19
7486.175 29
7486.585 23
7486.996 20
7487.407 12
7487.817 13
7488.228 22
7488.639 22
7489.050 18
7489.460 18
7489.871 16
7490.282 15
7490.693 14
7491.103 21
7491.514 20
7491.925 11
7492.336 17
7492.747 22
7493.158 26
7493.568 22
7493.979 14
7494.390 10
7494.801 6
7495.212 16
7495.623 20
7496.034 14
7496.445 10
7496.856 7
7497.267 7
7497.678 9
7498.089 14
7498.500 13
7498.911 22
7499.322 12
7499.733 16
7500.144 6
7500.555 13
7500.966 18
7501.377 9
7501.788 13
7502.199 18
7502.610 7
7503.022 5
7503.433 12
7503.844 22
7504.255 17
7504.666 15
7505.077 15
7505.489 17
7505.900 17
7506.311 13
7506.722 15
7507.133 15
7507.545 21
7507.956 9
7508.367 5
7508.779 14
7509.190 14
7509.601 10
7510.012 7
7510.424 5
7510.835 9
7511.246 20
7511.658 35
7512.069 28
7512.481 23
7512.892 12
7513.303 23
7513.715 26
7514.126 28
7514.538 22
7514.949 13
7515.361 9
7515.772 7
7516.184 12
7516.595 8
7517.007 9
7517.418 13
7517.830 21
7518.241 26
7518.653 10
7519.064 2
7519.476 10
7519.888 18
7520.299 19
7520.711 5
7521.122 9
7521.534 7
7521.946 8
7522.357 18
7522.769 14
7523.181 18
7523.592 21
7524.004 23
7524.416 24
7524.828 22
7525.239 22
7525.651 17
7526.063 21
7526.475 26
7526.886 29
7527.298 26
7527.710 27
7528.122 19
7528.534 9
7528.945 17
7529.357 22
7529.769 9
7530.181 12
7530.593 22
7531.005 32
7531.417 30
7531.829 28
7532.241 25
7532.653 26
7533.064 23
7533.476 20
7533.888 18
7534.300 18
7534.712 13
7535.124 14
7535.536 16
7535.948 13
7536.361 10
7536.773 9
7537.185 26
7537.597 24
7538.009 17
7538.421 28
7538.833 21
7539.245 19
7539.657 19
7540.069 23
7540.482 29
7540.894 28
7541.306 18
7541.718 13
7542.130 12
7542.543 16
7542.955 16
7543.367 16
7543.779 19
7544.192 24
7544.604 28
7545.016 36
7545.428 40
7545.841 30
7546.253 32
7546.665 38
7547.078 34
7547.490 38
7547.902 43
7548.315 33
7548.727 27
7549.139 17
7549.552 16
7549.964 21
7550.377 40
7550.789 35
7551.202 29
7551.614 29
7552.027 32
7552.439 38
7552.852 36
7553.264 49
7553.677 43
7554.089 37
7554.502 37
7554.914 31
7555.327 34
7555.739 35
7556.152 58
7556.565 52
7556.977 42
7557.390 39
7557.802 33
7558.215 35
7558.628 50
7559.040 50
7559.453 49
7559.866 64
7560.278 81
7560.691 116
7561.104 146
7561.517 212
7561.929 250
7562.342 307
7562.755 376
7563.168 470
7563.580 548
7563.993 583
7564.406 531
7564.819 501
7565.232 505
7565.645 490
7566.057 464
7566.470 380
7566.883 365
7567.296 351
7567.709 274
7568.122 200
7568.535 170
7568.948 184
7569.361 176
7569.774 158
7570.187 159
7570.600 119
7571.013 97
7571.426 101
7571.839 71
7572.252 71
7572.665 78
7573.078 70
7573.491 61
7573.904 70
7574.317 69
7574.730 67
7575.143 82
7575.556 107
7575.969 119
7576.383 127
7576.796 106
7577.209 124
7577.622 143
7578.035 147
7578.448 156
7578.862 144
7579.275 137
7579.688 139
7580.101 147
7580.515 136
7580.928 113
7581.341 100
7581.754 98
7582.168 98
7582.581 92
7582.994 77
7583.408 83
7583.821 75
7584.234 58
7584.648 71
7585.061 58
7585.475 60
7585.888 46
7586.301 57
7586.715 53
7587.128 39
7587.542 35
7587.955 46
7588.369 51
7588.782 57
7589.196 44
7589.609 45
7590.023 39
7590.436 34
7590.850 33
7591.263 36
7591.677 34
7592.090 30
7592.504 25
7592.917 24
7593.331 46
7593.745 44
7594.158 28
7594.572 28
7594.986 27
7595.399 25
7595.813 19
7596.227 24
7596.640 19
7597.054 16
7597.468 17
7597.881 18
7598.295 25
7598.709 28
7599.123 23
7599.536 13
7599.950 19
7600.364 14
7600.778 13
7601.192 20
7601.606 17
7602.019 9
7602.433 9
7602.847 13
7603.261 19
7603.675 18
7604.089 13
7604.503 16
7604.917 7
7605.330 17
7605.744 12
7606.158 11
7606.572 10
7606.986 13
7607.400 14
7607.814 9
7608.228 7
7608.642 10
7609.056 13
7609.470 7
7609.884 12
7610.299 15
7610.713 14
7611.127 16
7611.541 11
7611.955 10
7612.369 9
7612.783 10
7613.197 12
7613.612 16
7614.026 13
7614.440 9
7614.854 18
7615.268 19
7615.682 14
7616.097 13
7616.511 16
7616.925 13
7617.339 8
7617.754 6
7618.168 2
7618.582 7
7618.997 10
7619.411 14
7619.825 10
7620.240 6
7620.654 8
7621.068 6
7621.483 15
7621.897 18
7622.311 15
7622.726 12
7623.140 25
7623.555 28
7623.969 25
7624.384 14
7624.798 12
7625.213 12
7625.627 7
7626.042 12
7626.456 16
7626.871 13
7627.285 12
7627.700 24
7628.114 7
7628.529 12
7628.943 26
7629.358 17
7629.773 20
7630.187 19
7630.602 17
7631.016 13
7631.431 18
7631.846 18
7632.260 9
7632.675 15
7633.090 29
7633.504 24
7633.919 27
7634.334 22
7634.749 14
7635.163 13
7635.578 19
7635.993 30
7636.408 27
7636.822 28
7637.237 32
7637.652 26
7638.067 29
7638.482 21
7638.897 14
7639.311 18
7639.726 25
7640.141 19
7640.556 16
7640.971 15
7641.386 32
7641.801 37
7642.216 32
7642.631 33
7643.046 27
7643.461 18
7643.876 18
7644.291 28
7644.706 23
7645.121 19
7645.536 33
7645.951 21
7646.366 23
7646.781 34
7647.196 22
7647.611 15
7648.026 14
7648.441 16
7648.856 14
7649.271 15
7649.687 13
7650.102 12
7650.517 21
7650.932 22
7651.347 26
7651.762 23
7652.178 28
7652.593 31
7653.008 28
7653.423 34
7653.839 41
7654.254 51
7654.669 39
7655.084 24
7655.500 20
7655.915 19
7656.330 14
7656.746 13
7657.161 26
7657.576 31
7657.992 27
7658.407 16
7658.823 35
7659.238 48
7659.653 44
7660.069 25
7660.484 33
7660.900 36
7661.315 31
7661.731 22
7662.146 19
7662.562 20
7662.977 26
7663.393 35
7663.808 31
7664.224 39
7664.639 50
7665.055 56
7665.470 48
7665.886 48
7666.302 66
7666.717 72
7667.133 73
7667.548 69
7667.964 47
7668.380 51
7668.795 68
7669.211 74
7669.627 75
7670.042 74
7670.458 74
7670.874 67
7671.290 70
7671.705 46
7672.121 63
7672.537 66
7672.953 58
7673.368 67
7673.784 83
7674.200 80
7674.616 65
7675.032 69
7675.447 50
7675.863 43
7676.279 52
7676.695 57
7677.111 54
7677.527 51
7677.943 40
7678.359 40
7678.775 37
7679.191 48
7679.606 51
7680.022 56
7680.438 55
7680.854 61
7681.270 41
7681.686 31
7682.102 35
7682.518 32
7682.935 41
7683.351 41
7683.767 57
7684.183 53
7684.599 36
7685.015 25
7685.431 27
7685.847 36
7686.263 36
7686.679 31
7687.096 41
7687.512 32
7687.928 39
7688.344 44
7688.760 43
7689.177 35
7689.593 29
7690.009 35
7690.425 31
7690.842 14
7691.258 17
7691.674 29
7692.090 34
7692.507 25
7692.923 30
7693.339 21
7693.756 18
7694.172 17
7694.588 12
7695.005 24
7695.421 28
7695.838 26
7696.254 31
7696.670 20
7697.087 18
7697.503 11
7697.920 6
7698.336 9
7698.753 9
7699.169 18
7699.586 10
7700.002 16
7700.419 20
7700.835 22
7701.252 31
7701.668 19
7702.085 11
7702.501 15
7702.918 21
7703.335 14
7703.751 7
7704.168 18
7704.585 22
7705.001 26
7705.418 31
7705.834 19
7706.251 19
7706.668 15
7707.085 13
7707.501 21
7707.918 24
7708.335 26
7708.751 20
7709.168 19
7709.585 17
7710.002 18
7710.419 19
7710.835 15
7711.252 23
7711.669 19
7712.086 15
7712.503 8
7712.920 14
7713.336 31
7713.753 31
7714.170 21
7714.587 22
7715.004 15
7715.421 13
7715.838 17
7716.255 19
7716.672 23
7717.089 21
7717.506 26
7717.923 30
7718.340 18
7718.757 15
7719.174 20
7719.591 24
7720.008 21
7720.425 21
7720.842 13
7721.259 16
7721.676 20
7722.093 16
7722.510 9
7722.928 15
7723.345 16
7723.762 19
7724.179 26
7724.596 24
7725.013 20
7725.431 16
7725.848 16
7726.265 15
7726.682 14
7727.100 12
7727.517 9
7727.934 15
7728.351 13
7728.769 9
7729.186 10
7729.603 17
7730.021 17
7730.438 14
7730.855 17
7731.273 21
7731.690 17
7732.107 12
7732.525 13
7732.942 19
7733.360 17
7733.777 12
7734.194 10
7734.612 13
7735.029 15
7735.447 16
7735.864 24
7736.282 21
7736.699 24
7737.117 23
7737.534 36
7737.952 34
7738.369 28
7738.787 31
7739.205 26
7739.622 23
7740.040 14
7740.457 18
7740.875 20
7741.293 22
7741.710 20
7742.128 17
7742.546 15
7742.963 14
7743.381 17
7743.799 15
7744.216 9
7744.634 5
7745.052 9
7745.470 8
7745.887 16
7746.305 30
7746.723 19
7747.141 12
7747.558 17
7747.976 13
7748.394 9
7748.812 13
7749.230 7
7749.648 6
7750.065 8
7750.483 13
7750.901 11
7751.319 7
7751.737 13
7752.155 13
7752.573 12
7752.991 10
7753.409 6
7753.827 6
7754.245 11
7754.663 19
7755.081 18
7755.499 23
7755.917 17
7756.335 14
7756.753 16
7757.171 16
7757.589 9
7758.007 6
7758.425 16
7758.843 19
7759.261 12
7759.679 17
7760.098 16
7760.516 18
7760.934 17
7761.352 12
7761.770 13
7762.188 22
7762.607 21
7763.025 23
7763.443 12
7763.861 27
7764.280 22
7764.698 25
7765.116 17
7765.534 11
7765.953 13
7766.371 9
7766.789 14
7767.208 13
7767.626 15
7768.044 15
7768.463 10
7768.881 16
7769.299 15
7769.718 26
7770.136 30
7770.555 23
7770.973 20
7771.392 18
7771.810 12
7772.229 9
7772.647 14
7773.065 12
7773.484 14
7773.902 14
7774.321 14
7774.740 11
7775.158 11
7775.577 15
7775.995 19
7776.414 17
7776.832 15
7777.251 22
7777.670 31
7778.088 30
7778.507 39
7778.926 31
7779.344 39
7779.763 28
7780.182 19
7780.600 21
7781.019 21
7781.438 24
7781.856 13
7782.275 15
7782.694 16
7783.113 29
7783.531 22
7783.950 10
7784.369 20
7784.788 28
7785.207 20
7785.625 25
7786.044 14
7786.463 12
7786.882 8
7787.301 18
7787.720 18
7788.139 11
7788.557 9
7788.976 13
7789.395 17
7789.814 17
7790.233 12
7790.652 18
7791.071 17
7791.490 24
7791.909 20
7792.328 12
7792.747 10
7793.166 7
7793.585 7
7794.004 2
7794.423 6
7794.842 12
7795.262 14
7795.681 12
7796.100 13
7796.519 12
7796.938 10
7797.357 11
7797.776 14
7798.195 15
7798.615 9
7799.034 14
7799.453 12
7799.872 12
7800.291 13
7800.711 5
7801.130 4
7801.549 9
7801.968 13
7802.388 9
7802.807 15
7803.226 13
7803.646 15
7804.065 19
7804.484 13
7804.904 4
7805.323 10
7805.742 12
7806.162 18
7806.581 8
7807.001 9
7807.420 14
7807.839 15
7808.259 17
7808.678 12
7809.098 22
7809.517 11
7809.937 14
7810.356 16
7810.776 22
7811.195 22
7811.615 21
7812.034 17
7812.454 19
7812.873 23
7813.293 13
7813.713 20
7814.132 11
7814.552 14
7814.971 11
7815.391 20
7815.811 22
7816.230 19
7816.650 15
7817.070 9
7817.489 13
7817.909 4
7818.329 4
7818.748 6
7819.168 8
7819.588 12
7820.008 11
7820.427 14
7820.847 14
7821.267 19
7821.687 17
7822.107 7
7822.526 16
7822.946 17
7823.366 20
7823.786 17
7824.206 16
7824.626 10
7825.046 11
7825.466 17
7825.885 14
7826.305 12
7826.725 13
7827.145 17
7827.565 18
7827.985 14
7828.405 13
7828.825 14
7829.245 14
7829.665 15
7830.085 13
7830.505 7
7830.925 8
7831.345 7
7831.765 9
7832.186 5
7832.606 14
7833.026 7
7833.446 6
7833.866 3
7834.286 3
7834.706 8
7835.126 16
7835.547 23
7835.967 14
7836.387 13
7836.807 10
7837.227 12
7837.648 12
7838.068 23
7838.488 21
7838.908 19
7839.329 16
7839.749 12
7840.169 7
7840.590 5
7841.010 11
7841.430 3
7841.851 2
7842.271 8
7842.691 10
7843.112 13
7843.532 16
7843.952 9
7844.373 6
7844.793 9
7845.214 11
7845.634 13
7846.055 12
7846.475 12
7846.896 15
7847.316 14
7847.737 18
7848.157 14
7848.578 14
7848.998 19
7849.419 18
7849.839 16
7850.260 11
7850.680 24
7851.101 26
7851.522 15
7851.942 14
7852.363 8
7852.783 15
7853.204 17
7853.625 16
7854.045 8
7854.466 12
7854.887 7
7855.307 14
7855.728 24
7856.149 16
7856.570 14
7856.990 13
7857.411 11
7857.832 10
7858.253 4
7858.674 6
7859.094 16
7859.515 12
7859.936 14
7860.357 16
7860.778 13
7861.199 14
7861.619 11
7862.040 15
7862.461 21
7862.882 18
7863.303 4
7863.724 20
7864.145 20
7864.566 14
7864.987 30
7865.408 21
7865.829 14
7866.250 12
7866.671 15
7867.092 16
7867.513 18
7867.934 17
7868.355 16
7868.776 14
7869.197 11
7869.618 17
7870.039 26
7870.460 14
7870.881 11
7871.303 13
7871.724 16
7872.145 10
7872.566 12
7872.987 12
7873.408 8
7873.830 14
7874.251 13
7874.672 21
7875.093 18
7875.515 25
7875.936 13
7876.357 14
7876.778 18
7877.200 20
7877.621 17
7878.042 22
7878.464 24
7878.885 21
7879.306 20
7879.728 17
7880.149 22
7880.570 19
7880.992 17
7881.413 14
7881.835 20
7882.256 22
7882.678 19
7883.099 19
7883.520 16
7883.942 17
7884.363 11
7884.785 14
7885.206 9
7885.628 10
7886.049 15
7886.471 16
7886.893 19
7887.314 23
7887.736 13
7888.157 9
7888.579 13
7889.000 29
7889.422 15
7889.844 11
7890.265 8
7890.687 9
7891.109 10
7891.530 20
7891.952 20
7892.374 12
7892.795 5
7893.217 9
7893.639 8
7894.061 8
7894.482 13
7894.904 13
7895.326 14
7895.748 13
7896.170 11
7896.591 18
7897.013 14
7897.435 21
7897.857 26
7898.279 30
7898.701 17
7899.122 22
7899.544 22
7899.966 22
7900.388 29
7900.810 21
7901.232 17
7901.654 9
7902.076 7
7902.498 19
7902.920 21
7903.342 16
7903.764 21
7904.186 28
7904.608 20
7905.030 16
7905.452 12
7905.874 8
7906.296 19
7906.718 16
7907.140 20
7907.562 19
7907.985 22
7908.407 22
7908.829 26
7909.251 23
7909.673 27
7910.095 19
7910.517 19
7910.940 18
7911.362 22
7911.784 30
7912.206 33
7912.629 20
7913.051 12
7913.473 20
7913.895 13
7914.318 16
7914.740 30
7915.162 36
7915.585 20
7916.007 24
7916.429 24
7916.852 18
7917.274 12
7917.696 16
7918.119 18
7918.541 16
7918.964 12
7919.386 21
7919.808 24
7920.231 16
7920.653 17
7921.076 24
7921.498 15
7921.921 17
7922.343 9
7922.766 19
7923.188 8
7923.611 18
7924.033 25
7924.456 29
7924.879 35
7925.301 24
7925.724 19
7926.146 30
7926.569 31
7926.992 37
7927.414 26
7927.837 38
7928.260 25
7928.682 32
7929.105 51
7929.528 57
7929.950 57
7930.373 84
7930.796 106
7931.218 101
7931.641 126
7932.064 169
7932.487 195
7932.910 244
7933.332 318
7933.755 402
7934.178 408
7934.601 425
7935.024 402
7935.446 361
7935.869 294
7936.292 259
7936.715 242
7937.138 204
7937.561 181
7937.984 162
7938.407 121
7938.830 118
7939.253 97
7939.676 90
7940.099 89
7940.522 65
7940.945 41
7941.368 45
7941.791 46
7942.214 49
7942.637 27
7943.060 33
7943.483 42
7943.906 41
7944.329 34
7944.752 38
7945.175 40
7945.598 27
7946.021 39
7946.445 31
7946.868 22
7947.291 16
7947.714 31
7948.137 28
7948.561 25
7948.984 27
7949.407 21
7949.830 24
7950.253 27
7950.677 50
7951.100 45
7951.523 29
7951.947 23
7952.370 20
7952.793 19
7953.216 25
7953.640 24
7954.063 25
7954.487 33
7954.910 38
7955.333 46
7955.757 43
7956.180 38
7956.604 25
7957.027 24
7957.450 26
7957.874 18
7958.297 25
7958.721 23
7959.144 21
7959.568 19
7959.991 13
7960.415 27
7960.838 28
7961.262 26
7961.685 19
7962.109 17
7962.533 27
7962.956 18
7963.380 22
7963.803 21
7964.227 21
7964.651 19
7965.074 21
7965.498 16
7965.922 19
7966.345 15
7966.769 15
7967.193 29
7967.616 19
7968.040 17
7968.464 19
7968.888 23
7969.311 23
7969.735 30
7970.159 26
7970.583 18
7971.006 22
7971.430 15
7971.854 20
7972.278 12
7972.702 12
7973.126 20
7973.550 16
7973.973 9
7974.397 14
7974.821 17
7975.245 23
7975.669 22
7976.093 14
7976.517 24
7976.941 36
7977.365 29
7977.789 13
7978.213 21
7978.637 25
7979.061 21
7979.485 14
7979.909 11
7980.333 8
7980.757 6
7981.181 9
7981.605 13
7982.029 16
7982.453 19
7982.878 13
7983.302 18
7983.726 21
7984.150 17
7984.574 20
7984.998 18
7985.422 21
7985.847 20
7986.271 26
7986.695 17
7987.119 31
7987.544 39
7987.968 33
7988.392 25
7988.816 15
7989.241 17
7989.665 22
7990.089 28
7990.514 28
7990.938 32
7991.362 37
7991.787 38
7992.211 37
7992.635 35
7993.060 38
7993.484 40
7993.909 37
7994.333 56
7994.757 66
7995.182 53
7995.606 34
7996.031 29
7996.455 24
7996.880 29
7997.304 33
7997.729 28
7998.153 37
7998.578 22
7999.002 25
7999.427 26
7999.852 19
8000.276 18
8000.701 15
8001.125 32
8001.550 21
8001.975 15
8002.399 16
8002.824 12
8003.249 17
8003.673 21
8004.098 30
8004.523 26
8004.947 15
8005.372 21
8005.797 21
8006.221 26
8006.646 19
8007.071 24
8007.496 20
8007.921 26
8008.345 25
8008.770 18
8009.195 26
8009.620 34
8010.045 28
8010.470 17
8010.894 24
8011.319 22
8011.744 17
8012.169 29
8012.594 31
8013.019 42
8013.444 28
8013.869 32
8014.294 30
8014.719 36
8015.144 30
8015.569 38
8015.994 40
8016.419 25
8016.844 23
8017.269 15
8017.694 19
8018.119 24
8018.544 20
8018.969 16
8019.394 17
8019.819 22
8020.244 14
8020.669 16
8021.095 18
8021.520 24
8021.945 29
8022.370 26
8022.795 30
8023.220 27
8023.646 21
8024.071 23
8024.496 27
8024.921 27
8025.347 31
8025.772 30
8026.197 24
8026.622 32
8027.048 24
8027.473 18
8027.898 21
8028.324 16
8028.749 13
8029.174 21
8029.600 30
8030.025 25
8030.450 17
8030.876 17
8031.301 11
8031.727 8
8032.152 7
8032.578 7
8033.003 11
8033.428 6
8033.854 11
8034.279 13
8034.705 14
8035.130 16
8035.556 21
8035.981 32
8036.407 34
8036.833 36
8037.258 45
8037.684 41
8038.109 35
8038.535 34
8038.961 37
8039.386 36
8039.812 31
8040.237 18
8040.663 19
8041.089 18
8041.514 22
8041.940 24
8042.366 14
8042.792 23
8043.217 17
8043.643 17
8044.069 18
8044.494 16
8044.920 22
8045.346 31
8045.772 31
8046.198 28
8046.623 35
8047.049 20
8047.475 32
8047.901 19
8048.327 17
8048.753 19
8049.179 18
8049.604 14
8050.030 8
8050.456 18
8050.882 19
8051.308 14
8051.734 16
8052.160 22
8052.586 29
8053.012 25
8053.438 25
8053.864 21
8054.290 12
8054.716 13
8055.142 8
8055.568 10
8055.994 9
8056.420 5
8056.846 7
8057.273 8
8057.699 16
8058.125 17
8058.551 16
8058.977 16
8059.403 11
8059.829 4
8060.256 7
8060.682 4
8061.108 9
8061.534 7
8061.960 14
8062.387 6
8062.813 12
8063.239 10
8063.665 12
8064.092 9
8064.518 11
8064.944 8
8065.371 10
8065.797 7
8066.223 16
8066.650 24
8067.076 19
8067.502 16
8067.929 12
8068.355 7
8068.781 4
8069.208 9
8069.634 11
8070.061 8
8070.487 13
8070.914 15
8071.340 22
8071.767 22
8072.193 13
8072.620 6
8073.046 10
8073.473 14
8073.899 14
8074.326 19
8074.752 23
8075.179 12
8075.605 8
8076.032 6
8076.459 11
8076.885 11
8077.312 5
8077.739 14
8078.165 15
8078.592 9
8079.019 9
8079.445 12
8079.872 18
8080.299 15
8080.725 6
8081.152 16
8081.579 8
8082.006 8
8082.432 2
8082.859 16
8083.286 18
8083.713 31
8084.139 30
8084.566 23
8084.993 21
8085.420 19
8085.847 15
8086.274 20
8086.701 17
8087.127 9
8087.554 6
8087.981 5
8088.408 4
8088.835 11
8089.262 14
8089.689 9
8090.116 11
8090.543 14
8090.970 21
8091.397 22
8091.824 21
8092.251 13
8092.678 7
8093.105 3
8093.532 7
8093.959 10
8094.386 12
8094.813 10
8095.241 8
8095.668 10
8096.095 10
8096.522 4
8096.949 4
8097.376 11
8097.803 10
8098.231 19
8098.658 21
8099.085 19
8099.512 14
8099.939 23
8100.367 19
8100.794 17
8101.221 18
8101.648 13
8102.076 15
8102.503 6
8102.930 10
8103.358 14
8103.785 7
8104.212 13
8104.640 15
8105.067 6
8105.494 13
8105.922 16
8106.349 11
8106.777 15
8107.204 9
8107.631 8
8108.059 6
8108.486 6
8108.914 10
8109.341 8
8109.769 10
8110.196 9
8110.624 12
8111.051 12
8111.479 7
8111.906 11
8112.334 14
8112.762 14
8113.189 18
8113.617 14
8114.044 9
8114.472 9
8114.900 15
8115.327 8
8115.755 6
8116.182 9
8116.610 19
8117.038 12
8117.466 10
8117.893 12
8118.321 10
8118.749 21
8119.176 18
8119.604 18
8120.032 17
8120.460 18
8120.887 10
8121.315 9
8121.743 7
8122.171 11
8122.599 13
8123.027 10
8123.454 12
8123.882 13
8124.310 8
8124.738 6
8125.166 9
8125.594 13
8126.022 13
8126.450 7
8126.878 11
8127.306 21
8127.734 14
8128.162 14
8128.590 11
8129.018 16
8129.446 19
8129.874 14
8130.302 17
8130.730 7
8131.158 15
8131.586 12
8132.014 10
8132.442 3
8132.870 7
8133.298 8
8133.726 7
8134.154 7
8134.583 11
8135.011 12
8135.439 13
8135.867 6
8136.295 7
8136.723 12
8137.152 11
8137.580 16
8138.008 11
8138.436 11
8138.865 20
8139.293 18
8139.721 10
8140.149 16
8140.578 12
8141.006 18
8141.434 20
8141.863 23
8142.291 23
8142.719 21
8143.148 17
8143.576 19
8144.005 12
8144.433 8
8144.861 8
8145.290 5
8145.718 10
8146.147 8
8146.575 16
8147.004 7
8147.432 9
8147.861 8
8148.289 7
8148.718 7
8149.146 5
8149.575 4
8150.003 4
8150.432 2
8150.860 4
8151.289 12
8151.718 17
8152.146 13
8152.575 16
8153.003 26
8153.432 13
8153.861 10
8154.289 4
8154.718 5
8155.147 9
8155.575 9
8156.004 11
8156.433 9
8156.862 10
8157.290 7
8157.719 8
8158.148 8
8158.577 13
8159.005 12
8159.434 10
8159.863 17
8160.292 16
8160.721 14
8161.150 22
8161.578 12
8162.007 4
8162.436 3
8162.865 3
8163.294 5
8163.723 8
8164.152 8
8164.581 9
8165.010 10
8165.439 7
8165.868 5
8166.297 15
8166.726 11
8167.155 10
8167.584 11
8168.013 10
8168.442 6
8168.871 9
8169.300 12
8169.729 13
8170.158 11
8170.587 19
8171.016 8
8171.445 11
8171.874 4
8172.304 5
8172.733 5
8173.162 10
8173.591 15
8174.020 19
8174.449 12
8174.879 9
8175.308 9
8175.737 13
8176.166 14
8176.596 13
8177.025 3
8177.454 4
8177.883 4
8178.313 6
8178.742 9
8179.171 10
8179.601 8
8180.030 9
8180.459 12
8180.889 10
8181.318 12
8181.748 28
8182.177 23
8182.606 13
8183.036 12
8183.465 12
8183.895 23
8184.324 16
8184.754 11
8185.183 10
8185.613 18
8186.042 20
8186.472 13
8186.901 5
8187.331 6
8187.760 3
8188.190 7
8188.619 11
8189.049 12
8189.478 8
8189.908 9
8190.338 9
8190.767 16
8191.197 10
8191.627 9
8192.056 17
8192.486 20
8192.916 17
8193.345 25
8193.775 23
8194.205 21
8194.634 14
8195.064 7
8195.494 15
8195.924 9
8196.353 8
8196.783 9
8197.213 7
8197.643 9
8198.073 13
8198.502 8
8198.932 18
8199.362 16
8199.792 11
8200.222 21
8200.652 22
8201.082 29
8201.512 22
8201.942 21
8202.371 13
8202.801 10
8203.231 23
8203.661 27
8204.091 31
8204.521 24
8204.951 34
8205.381 39
8205.811 39
8206.241 27
8206.671 16
8207.101 22
8207.532 10
8207.962 24
8208.392 19
8208.822 12
8209.252 18
8209.682 15
8210.112 15
8210.542 12
8210.972 7
8211.403 13
8211.833 14
8212.263 18
8212.693 15
8213.123 24
8213.554 17
8213.984 8
8214.414 18
8214.844 19
8215.275 20
8215.705 15
8216.135 10
8216.566 11
8216.996 3
8217.426 6
8217.857 5
8218.287 10
8218.717 9
8219.148 7
8219.578 11
8220.008 12
8220.439 8
8220.869 7
8221.300 12
8221.730 13
8222.161 18
8222.591 10
8223.021 5
8223.452 7
8223.882 6
8224.313 8
8224.744 9
8225.174 9
8225.605 8
8226.035 7
8226.466 10
8226.896 10
8227.327 9
8227.757 11
8228.188 17
8228.619 10
8229.049 9
8229.480 10
8229.911 5
8230.341 4
8230.772 9
8231.203 7
8231.633 7
8232.064 12
8232.495 13
8232.926 18
8233.356 18
8233.787 9
8234.218 5
8234.649 10
8235.079 5
8235.510 8
8235.941 4
8236.372 5
8236.803 11
8237.233 13
8237.664 12
8238.095 14
8238.526 13
8238.957 17
8239.388 7
8239.819 18
8240.250 16
8240.681 15
8241.112 6
8241.543 2
8241.974 8
8242.405 6
8242.836 13
8243.267 13
8243.698 13
8244.129 9
8244.560 14
8244.991 8
8245.422 5
8245.853 6
8246.284 5
8246.715 6
8247.146 2
8247.577 3
8248.008 6
8248.440 9
8248.871 10
8249.302 9
8249.733 6
8250.164 9
8250.595 8
8251.027 5
8251.458 5
8251.889 5
8252.320 28
8252.752 27
8253.183 13
8253.614 5
8254.045 7
8254.477 5
8254.908 0
8255.339 5
8255.771 19
8256.202 15
8256.633 11
8257.065 9
8257.496 7
8257.927 22
8258.359 15
8258.790 13
8259.222 12
8259.653 14
8260.085 6
8260.516 11
8260.948 18
8261.379 10
8261.811 3
8262.242 8
8262.674 11
8263.105 18
8263.537 19
8263.968 10
8264.400 8
8264.831 5
8265.263 2
8265.694 4
8266.126 13
8266.558 13
8266.989 7
8267.421 8
8267.853 20
8268.284 14
8268.716 12
8269.148 8
8269.579 20
8270.011 20
8270.443 14
8270.874 5
8271.306 10
8271.738 7
8272.170 7
8272.602 7
8273.033 10
8273.465 13
8273.897 8
8274.329 8
8274.761 13
8275.192 12
8275.624 9
8276.056 14
8276.488 6
8276.920 6
8277.352 6
8277.784 10
8278.216 12
8278.648 9
8279.079 4
8279.511 10
8279.943 10
8280.375 18
8280.807 10
8281.239 13
8281.671 6
8282.103 7
8282.535 11
8282.968 12
8283.400 10
8283.832 5
8284.264 5
8284.696 8
8285.128 6
8285.560 7
8285.992 12
8286.424 5
8286.856 7
8287.289 10
8287.721 4
8288.153 9
8288.585 9
8289.017 4
8289.450 10
8289.882 8
8290.314 11
8290.746 12
8291.179 12
8291.611 6
8292.043 11
8292.475 11
8292.908 15
8293.340 16
8293.772 9
8294.205 16
8294.637 29
8295.069 22
8295.502 12
8295.934 14
8296.367 15
8296.799 16
8297.231 18
8297.664 16
8298.096 16
8298.529 10
8298.961 3
8299.394 3
8299.826 2
8300.259 4
8300.691 9
8301.124 14
8301.556 15
8301.989 14
8302.421 13
8302.854 14
8303.286 21
8303.719 16
8304.152 8
8304.584 12
8305.017 9
8305.450 16
8305.882 9
8306.315 9
8306.747 15
8307.180 13
8307.613 12
8308.046 13
8308.478 15
8308.911 17
8309.344 15
8309.776 12
8310.209 13
8310.642 17
8311.075 17
8311.508 14
8311.940 7
8312.373 6
8312.806 6
8313.239 9
8313.672 10
8314.105 5
8314.537 5
8314.970 8
8315.403 7
8315.836 6
8316.269 2
8316.702 2
8317.135 7
8317.568 15
8318.001 16
8318.434 10
8318.867 8
8319.300 7
8319.733 4
8320.166 5
8320.599 4
8321.032 6
8321.465 8
8321.898 6
8322.331 11
8322.764 7
8323.197 7
8323.630 8
8324.064 6
8324.497 2
8324.930 10
8325.363 13
8325.796 15
8326.229 9
8326.662 8
8327.096 11
8327.529 6
8327.962 5
8328.395 5
8328.829 7
8329.262 9
8329.695 7
8330.128 10
8330.562 11
8330.995 11
8331.428 6
8331.862 6
8332.295 9
8332.728 5
8333.162 8
8333.595 4
8334.028 4
8334.462 4
8334.895 9
8335.329 7
8335.762 12
8336.196 14
8336.629 10
8337.062 11
8337.496 7
8337.929 8
8338.363 4
8338.796 4
8339.230 11
8339.663 8
8340.097 7
8340.531 5
8340.964 3
8341.398 0
8341.831 0
8342.265 7
8342.698 3
8343.132 6
8343.566 4
8343.999 2
8344.433 3
8344.867 9
8345.300 6
8345.734 4
8346.168 8
8346.601 6
8347.035 4
8347.469 3
8347.903 1
8348.336 8
8348.770 11
8349.204 8
8349.638 12
8350.071 5
8350.505 7
8350.939 14
8351.373 11
8351.807 6
8352.241 1
8352.675 3
8353.108 2
8353.542 10
8353.976 13
8354.410 12
8354.844 10
8355.278 3
8355.712 9
8356.146 3
8356.580 3
8357.014 2
8357.448 5
8357.882 4
8358.316 8
8358.750 6
8359.184 8
8359.618 7
8360.052 11
8360.486 15
8360.920 15
8361.354 11
8361.788 11
8362.222 9
8362.657 8
8363.091 7
8363.525 11
8363.959 12
8364.393 10
8364.827 7
8365.262 6
8365.696 8
8366.130 20
8366.564 25
8366.998 25
8367.433 25
8367.867 22
8368.301 20
8368.736 13
8369.170 7
8369.604 9
8370.039 12
8370.473 16
8370.907 18
8371.342 12
8371.776 10
8372.210 7
8372.645 1
8373.079 3
8373.513 12
8373.948 21
8374.382 11
8374.817 7
8375.251 3
8375.686 6
8376.120 6
8376.555 7
8376.989 11
8377.424 7
8377.858 8
8378.293 13
8378.727 12
8379.162 9
8379.596 11
8380.031 5
8380.466 10
8380.900 13
8381.335 14
8381.769 12
8382.204 15
8382.639 18
8383.073 14
8383.508 11
8383.943 13
8384.377 21
8384.812 17
8385.247 16
8385.682 9
8386.116 16
8386.551 10
8386.986 8
8387.421 4
8387.855 7
8388.290 9
8388.725 6
8389.160 8
8389.595 11
8390.029 10
8390.464 9
8390.899 16
8391.334 11
8391.769 9
8392.204 9
8392.639 7
8393.074 6
8393.509 15
8393.944 23
8394.378 14
8394.813 17
8395.248 16
8395.683 15
8396.118 3
8396.553 13
8396.988 13
8397.423 7
8397.859 11
8398.294 12
8398.729 11
8399.164 8
8399.599 8
8400.034 4
8400.469 7
8400.904 3
8401.339 7
8401.774 5
8402.210 6
8402.645 7
8403.080 14
8403.515 13
8403.950 14
8404.386 12
8404.821 8
8405.256 10
8405.691 10
8406.126 10
8406.562 6
8406.997 7
8407.432 13
8407.868 9
8408.303 7
8408.738 7
8409.174 7
8409.609 9
8410.044 11
8410.480 19
8410.915 16
8411.350 9
8411.786 5
8412.221 10
8412.657 13
8413.092 11
8413.528 8
8413.963 21
8414.399 16
8414.834 9
8415.270 4
8415.705 3
8416.141 3
8416.576 5
8417.012 11
8417.447 16
8417.883 18
8418.318 15
8418.754 5
8419.190 8
8419.625 4
8420.061 5
8420.496 10
8420.932 2
8421.368 3
8421.803 6
8422.239 5
8422.675 8
8423.110 20
8423.546 17
8423.982 18
8424.418 19
8424.853 21
8425.289 16
8425.725 25
8426.161 14
8426.596 16
8427.032 10
8427.468 5
8427.904 8
8428.340 13
8428.776 10
8429.211 11
8429.647 11
8430.083 17
8430.519 17
8430.955 12
8431.391 15
8431.827 20
8432.263 24
8432.699 20
8433.135 15
8433.571 17
8434.007 13
8434.443 13
8434.879 9
8435.315 13
8435.751 11
8436.187 16
8436.623 12
8437.059 11
8437.495 11
8437.931 12
8438.367 13
8438.803 13
8439.239 15
8439.675 12
8440.112 14
8440.548 11
8440.984 14
8441.420 14
8441.856 27
8442.292 17
8442.729 16
8443.165 13
8443.601 29
8444.037 18
8444.474 15
8444.910 12
8445.346 16
8445.782 14
8446.219 19
8446.655 26
8447.091 17
8447.528 16
8447.964 24
8448.400 24
8448.837 35
8449.273 37
8449.710 37
8450.146 39
8450.582 28
8451.019 26
8451.455 20
8451.892 19
8452.328 31
8452.765 29
8453.201 25
8453.638 26
8454.074 22
8454.511 19
8454.947 20
8455.384 18
8455.820 41
8456.257 39
8456.693 27
8457.130 19
8457.566 23
8458.003 21
8458.440 25
8458.876 34
8459.313 25
8459.750 16
8460.186 17
8460.623 21
8461.060 21
8461.496 21
8461.933 21
8462.370 18
8462.806 25
8463.243 25
8463.680 33
8464.117 50
8464.553 38
8464.990 31
8465.427 24
8465.864 24
8466.301 34
8466.738 57
8467.174 43
8467.611 41
8468.048 52
8468.485 41
8468.922 50
8469.359 59
8469.796 80
8470.233 69
8470.670 80
8471.106 89
8471.543 107
8471.980 135
8472.417 157
8472.854 259
8473.291 330
8473.728 420
8474.165 595
8474.602 711
8475.039 833
8475.477 1023
8475.914 1116
8476.351 1164
8476.788 1226
8477.225 1148
8477.662 971
8478.099 893
8478.536 788
8478.973 625
8479.411 503
8479.848 379
8480.285 288
8480.722 236
8481.159 183
8481.597 141
8482.034 121
8482.471 96
8482.908 105
8483.346 118
8483.783 100
8484.220 76
8484.657 72
8485.095 83
8485.532 71
8485.969 73
8486.407 68
8486.844 85
8487.281 69
8487.719 60
8488.156 62
8488.594 53
8489.031 49
8489.468 49
8489.906 56
8490.343 36
8490.781 40
8491.218 62
8491.656 78
8492.093 76
8492.531 60
8492.968 37
8493.406 45
8493.843 34
8494.281 33
8494.718 41
8495.156 43
8495.593 38
8496.031 38
8496.469 34
8496.906 23
8497.344 17
8497.781 29
8498.219 31
8498.657 36
8499.094 26
8499.532 23
8499.970 17
8500.408 35
8500.845 35
8501.283 24
8501.721 43
8502.158 42
8502.596 40
8503.034 32
8503.472 36
8503.910 33
8504.347 25
8504.785 24
8505.223 36
8505.661 32
8506.099 33
8506.537 34
8506.974 27
8507.412 27
8507.850 21
8508.288 21
8508.726 19
8509.164 26
8509.602 25
8510.040 22
8510.478 15
8510.916 17
8511.354 17
8511.792 20
8512.230 40
8512.668 31
8513.106 21
8513.544 25
8513.982 24
8514.420 29
8514.858 23
8515.296 25
8515.734 22
8516.172 20
8516.610 18
8517.049 21
8517.487 17
8517.925 24
8518.363 20
8518.801 19
8519.239 18
8519.678 15
8520.116 12
8520.554 15
8520.992 22
8521.431 30
8521.869 28
8522.307 30
8522.745 23
8523.184 27
8523.622 22
8524.060 17
8524.499 13
8524.937 9
8525.375 11
8525.814 22
8526.252 24
8526.690 26
8527.129 34
8527.567 22
8528.006 10
8528.444 17
8528.882 19
8529.321 19
8529.759 18
8530.198 22
8530.636 14
8531.075 13
8531.513 22
8531.952 14
8532.390 3
8532.829 13
8533.267 20
8533.706 14
8534.145 20
8534.583 16
8535.022 10
8535.460 8
8535.899 7
8536.338 6
8536.776 8
8537.215 17
8537.654 18
8538.092 9
8538.531 10
8538.970 14
8539.408 13
8539.847 15
8540.286 20
8540.724 16
8541.163 14
8541.602 12
8542.041 19
8542.480 22
8542.918 25
8543.357 20
8543.796 19
8544.235 26
8544.674 28
8545.113 15
8545.551 11
8545.990 18
8546.429 18
8546.868 15
8547.307 21
8547.746 37
8548.185 25
8548.624 20
8549.063 7
8549.502 12
8549.941 7
8550.380 7
8550.819 11
8551.258 21
8551.697 30
8552.136 21
8552.575 13
8553.014 13
8553.453 17
8553.892 14
8554.331 11
8554.770 14
8555.209 23
8555.648 33
8556.088 24
8556.527 31
8556.966 25
8557.405 24
8557.844 26
8558.283 33
8558.723 27
8559.162 14
8559.601 12
8560.040 8
8560.480 13
8560.919 10
8561.358 15
8561.797 24
8562.237 26
8562.676 23
8563.115 24
8563.555 33
8563.994 30
8564.433 21
8564.873 20
8565.312 22
8565.752 21
8566.191 35
8566.630 31
8567.070 34
8567.509 23
8567.949 13
8568.388 21
8568.828 33
8569.267 24
8569.707 14
8570.146 14
8570.586 10
8571.025 24
8571.465 26
8571.904 22
8572.344 15
8572.783 18
8573.223 28
8573.662 25
8574.102 19
8574.542 24
8574.981 39
8575.421 36
8575.861 31
8576.300 37
8576.740 49
8577.180 51
8577.619 54
8578.059 78
8578.499 99
8578.938 97
8579.378 67
8579.818 60
8580.258 70
8580.697 78
8581.137 93
8581.577 86
8582.017 65
8582.457 44
8582.896 36
8583.336 30
8583.776 42
8584.216 37
8584.656 35
8585.096 28
8585.536 43
8585.976 34
8586.416 33
8586.855 54
8587.295 65
8587.735 66
8588.175 54
8588.615 66
8589.055 55
8589.495 42
8589.935 28
8590.375 33
8590.815 31
8591.255 26
8591.695 23
8592.135 20
8592.576 24
8593.016 22
8593.456 14
8593.896 17
8594.336 18
8594.776 11
8595.216 9
8595.656 14
8596.097 29
8596.537 22
8596.977 18
8597.417 13
8597.857 15
8598.298 8
8598.738 16
8599.178 28
8599.618 22
8600.059 22
8600.499 19
8600.939 17
8601.379 18
8601.820 15
8602.260 16
8602.700 9
8603.141 13
8603.581 17
8604.022 6
8604.462 6
8604.902 7
8605.343 14
8605.783 21
8606.224 13
8606.664 9
8607.104 8
8607.545 19
8607.985 15
8608.426 15
8608.866 11
8609.307 22
8609.747 38
8610.188 25
8610.628 23
8611.069 20
8611.510 10
8611.950 7
8612.391 17
8612.831 13
8613.272 13
8613.713 8
8614.153 8
8614.594 8
8615.035 7
8615.475 7
8615.916 12
8616.357 20
8616.797 21
8617.238 9
8617.679 6
8618.119 9
8618.560 12
8619.001 7
8619.442 8
8619.882 7
8620.323 23
8620.764 22
8621.205 21
8621.646 14
8622.087 7
8622.527 9
8622.968 12
8623.409 13
8623.850 13
8624.291 13
8624.732 12
8625.173 15
8625.614 11
8626.055 14
8626.496 12
8626.936 14
8627.377 21
8627.818 12
8628.259 13
8628.700 11
8629.141 16
8629.582 11
8630.024 21
8630.465 33
8630.906 19
8631.347 13
8631.788 23
8632.229 16
8632.670 9
8633.111 15
8633.552 20
8633.993 9
8634.435 10
8634.876 6
8635.317 9
8635.758 17
8636.199 18
8636.640 13
8637.082 9
8637.523 12
8637.964 10
8638.405 5
8638.847 9
8639.288 16
8639.729 11
8640.171 10
8640.612 6
8641.053 3
8641.494 13
8641.936 20
8642.377 15
8642.819 5
8643.260 10
8643.701 12
8644.143 18
8644.584 14
8645.026 12
8645.467 18
8645.908 15
8646.350 4
8646.791 15
8647.233 22
8647.674 25
8648.116 27
8648.557 26
8648.999 18
8649.440 12
8649.882 7
8650.324 12
8650.765 6
8651.207 8
8651.648 9
8652.090 13
8652.532 11
8652.973 5
8653.415 16
8653.856 14
8654.298 9
8654.740 13
8655.181 14
8655.623 11
8656.065 13
8656.507 7
8656.948 12
8657.390 13
8657.832 12
8658.274 8
8658.715 11
8659.157 14
8659.599 14
8660.041 11
8660.483 7
8660.924 15
8661.366 20
8661.808 11
8662.250 17
8662.692 11
8663.134 7
8663.576 11
8664.017 17
8664.459 20
8664.901 13
8665.343 7
8665.785 20
8666.227 17
8666.669 16
8667.111 17
8667.553 5
8667.995 9
8668.437 10
8668.879 12
8669.321 12
8669.763 12
8670.205 20
8670.648 31
8671.090 25
8671.532 25
8671.974 13
8672.416 8
8672.858 10
8673.300 19
8673.742 25
8674.185 20
8674.627 20
8675.069 28
8675.511 25
8675.953 24
8676.396 19
8676.838 12
8677.280 7
8677.722 9
8678.165 12
8678.607 16
8679.049 25
8679.491 18
8679.934 20
8680.376 27
8680.818 24
8681.261 28
8681.703 23
8682.146 20
8682.588 32
8683.030 30
8683.473 21
8683.915 17
8684.358 20
8684.800 23
8685.242 14
8685.685 18
8686.127 14
8686.570 15
8687.012 16
8687.455 19
8687.897 29
8688.340 19
8688.783 13
8689.225 21
8689.668 21
8690.110 23
8690.553 22
8690.995 24
8691.438 33
8691.881 39
8692.323 24
8692.766 35
8693.209 43
8693.651 38
8694.094 43
8694.537 23
8694.979 30
8695.422 35
8695.865 30
8696.308 26
8696.750 31
8697.193 28
8697.636 22
8698.079 19
8698.521 21
8698.964 22
8699.407 26
8699.850 15
8700.293 20
8700.735 40
8701.178 35
8701.621 25
8702.064 15
8702.507 23
8702.950 26
8703.393 18
8703.836 19
8704.279 15
8704.722 13
8705.165 19
8705.608 26
8706.051 24
8706.494 17
8706.937 11
8707.380 6
8707.823 5
8708.266 7
8708.709 9
8709.152 10
8709.595 14
8710.038 14
8710.481 21
8710.924 24
8711.367 17
8711.810 14
8712.254 12
8712.697 16
8713.140 14
8713.583 22
8714.026 21
8714.469 16
8714.913 27
8715.356 33
8715.799 32
8716.242 38
8716.686 39
8717.129 28
8717.572 24
8718.015 19
8718.459 18
8718.902 16
8719.345 16
8719.789 16
8720.232 20
8720.675 23
8721.119 22
8721.562 20
8722.006 23
8722.449 18
8722.892 45
8723.336 31
8723.779 22
8724.223 17
8724.666 36
8725.110 33
8725.553 27
8725.997 37
8726.440 46
8726.884 41
8727.327 28
8727.771 30
8728.214 26
8728.658 20
8729.101 15
8729.545 16
8729.989 16
8730.432 20
8730.876 20
8731.319 18
8731.763 25
8732.207 23
8732.650 23
8733.094 23
8733.538 24
8733.981 25
8734.425 23
8734.869 27
8735.313 33
8735.756 25
8736.200 37
8736.644 34
8737.088 32
8737.531 26
8737.975 37
8738.419 35
8738.863 29
8739.307 26
8739.751 24
8740.194 38
8740.638 47
8741.082 47
8741.526 45
8741.970 51
8742.414 42
8742.858 41
8743.302 33
8743.746 43
8744.190 50
8744.634 59
8745.078 62
8745.522 61
8745.966 68
8746.410 60
8746.854 63
8747.298 72
8747.742 84
8748.186 95
8748.630 94
8749.074 94
8749.518 82
8749.962 60
8750.406 57
8750.850 86
8751.294 86
8751.739 82
8752.183 99
8752.627 86
8753.071 91
8753.515 95
8753.960 104
8754.404 119
8754.848 100
8755.292 120
8755.736 174
8756.181 186
8756.625 185
8757.069 183
8757.514 232
8757.958 269
8758.402 275
8758.847 300
8759.291 358
8759.735 470
8760.180 560
8760.624 681
8761.068 882
8761.513 1154
8761.957 1408
8762.402 1795
8762.846 2090
8763.290 2300
8763.735 2401
8764.179 2538
8764.624 2617
8765.068 2622
8765.513 2689
8765.957 2689
8766.402 2541
8766.846 2323
8767.291 2118
8767.736 1890
8768.180 1704
8768.625 1519
8769.069 1279
8769.514 1066
8769.959 934
8770.403 780
8770.848 635
8771.292 529
8771.737 438
8772.182 391
8772.626 328
8773.071 289
8773.516 272
8773.961 236
8774.405 221
8774.850 201
8775.295 159
8775.740 140
8776.184 141
8776.629 134
8777.074 136
8777.519 138
8777.964 107
8778.408 106
8778.853 100
8779.298 85
8779.743 89
8780.188 83
8780.633 91
8781.078 73
8781.522 68
8781.967 70
8782.412 71
8782.857 53
8783.302 58
8783.747 52
8784.192 49
8784.637 51
8785.082 36
8785.527 44
8785.972 55
8786.417 55
8786.862 57
8787.307 47
8787.752 52
8788.197 54
8788.643 49
8789.088 54
8789.533 31
8789.978 33
8790.423 31
8790.868 34
8791.313 46
8791.758 45
8792.204 51
8792.649 38
8793.094 39
8793.539 29
8793.984 29
8794.430 31
8794.875 26
8795.320 27
8795.766 32
8796.211 21
8796.656 20
8797.101 13
8797.547 20
8797.992 38
8798.437 38
8798.883 43
8799.328 41
8799.773 30
8800.219 34
8800.664 30
8801.110 28
8801.555 31
8802.000 27
8802.446 30
8802.891 26
8803.337 20
8803.782 28
8804.228 25
8804.673 23
8805.119 19
8805.564 30
8806.010 35
8806.455 32
8806.901 26
8807.347 21
8807.792 23
8808.238 23
8808.683 32
8809.129 37
8809.574 29
8810.020 36
8810.466 44
8810.911 42
8811.357 34
8811.803 26
8812.248 19
8812.694 18
8813.140 12
8813.586 10
8814.031 12
8814.477 19
8814.923 31
8815.369 25
8815.814 31
8816.260 19
8816.706 13
8817.152 17
8817.598 13
8818.043 13
8818.489 8
8818.935 27
8819.381 23
8819.827 22
8820.273 24
8820.719 24
8821.165 24
8821.611 13
8822.056 13
8822.502 20
8822.948 14
8823.394 24
8823.840 25
8824.286 16
8824.732 25
8825.178 27
8825.624 16
8826.070 14
8826.516 9
8826.963 5
8827.409 9
8827.855 12
8828.301 15
8828.747 16
8829.193 20
8829.639 14
8830.085 18
8830.531 18
8830.978 12
8831.424 11
8831.870 11
8832.316 8
8832.762 10
8833.209 9
8833.655 14
8834.101 29
8834.547 34
8834.994 23
8835.440 27
8835.886 21
8836.332 17
8836.779 21
8837.225 24
8837.671 16
8838.118 6
8838.564 19
8839.011 11
8839.457 6
8839.903 7
8840.350 14
8840.796 19
8841.243 24
8841.689 20
8842.135 24
8842.582 21
8843.028 12
8843.475 16
8843.921 21
8844.368 18
8844.814 17
8845.261 23
8845.707 21
8846.154 22
8846.600 19
8847.047 16
8847.494 16
8847.940 32
8848.387 35
8848.833 24
8849.280 31
8849.727 24
8850.173 25
8850.620 29
8851.067 33
8851.513 28
8851.960 29
8852.407 24
8852.854 23
8853.300 27
8853.747 25
8854.194 21
8854.641 26
8855.087 28
8855.534 15
8855.981 14
8856.428 15
8856.874 18
8857.321 18
8857.768 25
8858.215 21
8858.662 26
8859.109 25
8859.556 23
8860.003 18
8860.449 17
8860.896 21
8861.343 17
8861.790 11
8862.237 17
8862.684 20
8863.131 19
8863.578 22
8864.025 21
8864.472 22
8864.919 23
8865.366 36
8865.813 33
8866.260 27
8866.707 20
8867.154 13
8867.602 16
8868.049 19
8868.496 17
8868.943 19
8869.390 17
8869.837 18
8870.284 12
8870.732 12
8871.179 18
8871.626 14
8872.073 13
8872.520 14
8872.968 14
8873.415 34
8873.862 28
8874.309 16
8874.757 23
8875.204 14
8875.651 19
8876.098 16
8876.546 16
8876.993 19
8877.440 21
8877.888 14
8878.335 10
8878.783 16
8879.230 10
8879.677 19
8880.125 19
8880.572 11
8881.020 10
8881.467 14
8881.914 14
8882.362 19
8882.809 9
8883.257 11
8883.704 19
8884.152 22
8884.599 38
8885.047 36
8885.495 25
8885.942 16
8886.390 18
8886.837 18
8887.285 12
8887.732 17
8888.180 18
8888.628 25
8889.075 29
8889.523 23
8889.971 17
8890.418 21
8890.866 22
8891.314 21
8891.761 25
8892.209 22
8892.657 23
8893.105 26
8893.552 28
8894.000 37
8894.448 41
8894.896 33
8895.343 39
8895.791 37
8896.239 29
8896.687 30
8897.135 29
8897.583 33
8898.030 32
8898.478 25
8898.926 24
8899.374 28
8899.822 35
8900.270 34
8900.718 23
8901.166 25
8901.614 28
8902.062 26
8902.510 16
8902.958 18
8903.406 23
8903.854 30
8904.302 32
8904.750 31
8905.198 34
8905.646 33
8906.094 40
8906.542 47
8906.990 43
8907.438 42
8907.886 45
8908.334 72
8908.782 73
8909.231 86
8909.679 109
8910.127 136
8910.575 165
8911.023 260
8911.471 357
8911.920 427
8912.368 531
8912.816 641
8913.264 812
8913.713 872
8914.161 941
8914.609 989
8915.057 1040
8915.506 1054
8915.954 1035
8916.402 1007
8916.851 947
8917.299 884
8917.747 723
8918.196 593
8918.644 486
8919.093 391
8919.541 335
8919.989 296
8920.438 215
8920.886 178
8921.335 163
8921.783 145
8922.232 111
8922.680 100
8923.129 95
8923.577 102
8924.026 94
8924.474 77
8924.923 76
8925.371 85
8925.820 67
8926.268 69
8926.717 61
8927.166 37
8927.614 45
8928.063 50
8928.511 52
8928.960 48
8929.409 42
8929.857 38
8930.306 29
8930.755 30
8931.204 35
8931.652 53
8932.101 55
8932.550 55
8932.998 56
8933.447 43
8933.896 35
8934.345 40
8934.794 40
8935.242 50
8935.691 45
8936.140 39
8936.589 22
8937.038 25
8937.486 31
8937.935 28
8938.384 26
8938.833 17
8939.282 23
8939.731 36
8940.180 32
8940.629 39
8941.078 36
8941.527 22
8941.976 36
8942.425 45
8942.874 34
8943.323 26
8943.772 27
8944.221 21
8944.670 19
8945.119 23
8945.568 31
8946.017 26
8946.466 31
8946.915 23
8947.364 26
8947.813 27
8948.262 36
8948.712 31
8949.161 20
8949.610 15
8950.059 19
8950.508 19
8950.957 14
8951.407 16
8951.856 24
8952.305 29
8952.754 20
8953.204 30
8953.653 27
8954.102 17
8954.551 19
8955.001 31
8955.450 22
8955.899 33
8956.349 34
8956.798 20
8957.247 12
8957.697 6
8958.146 12
8958.596 13
8959.045 29
8959.494 29
8959.944 34
8960.393 38
8960.843 26
8961.292 34
8961.742 35
8962.191 23
8962.641 24
8963.090 39
8963.540 44
8963.989 54
8964.439 49
8964.888 54
8965.338 50
8965.787 41
8966.237 48
8966.686 55
8967.136 70
8967.586 65
8968.035 65
8968.485 56
8968.935 51
8969.384 61
8969.834 72
8970.284 61
8970.733 70
8971.183 77
8971.633 79
8972.082 70
8972.532 72
8972.982 68
8973.432 63
8973.881 51
8974.331 44
8974.781 45
8975.231 47
8975.681 46
8976.131 50
8976.580 63
8977.030 42
8977.480 49
8977.930 52
8978.380 54
8978.830 46
8979.280 38
8979.730 51
8980.179 31
8980.629 28
8981.079 28
8981.529 32
8981.979 46
8982.429 30
8982.879 35
8983.329 49
8983.779 45
8984.229 41
8984.679 51
8985.129 39
8985.580 31
8986.030 34
8986.480 43
8986.930 52
8987.380 54
8987.830 72
8988.280 63
8988.730 58
8989.181 53
8989.631 55
8990.081 71
8990.531 74
8990.981 67
8991.431 54
8991.882 56
8992.332 53
8992.782 46
8993.232 51
8993.683 53
8994.133 54
8994.583 33
8995.034 29
8995.484 28
8995.934 39
8996.385 37
8996.835 32
8997.285 38
8997.736 38
8998.186 28
8998.636 31
8999.087 37
8999.537 33
8999.988 37
9000.438 34
9000.889 24
9001.339 27
9001.790 31
9002.240 26
9002.691 14
9003.141 15
9003.592 20
9004.042 25
9004.493 28
9004.943 31
9005.394 34
9005.844 21
9006.295 24
9006.746 35
9007.196 42
9007.647 40
9008.097 25
9008.548 26
9008.999 21
9009.449 24
9009.900 32
9010.351 21
9010.801 32
9011.252 30
9011.703 22
9012.154 23
9012.604 25
9013.055 17
9013.506 21
9013.957 24
9014.407 35
9014.858 40
9015.309 39
9015.760 30
9016.211 29
9016.662 26
9017.112 28
9017.563 22
9018.014 21
9018.465 25
9018.916 29
9019.367 31
9019.818 35
9020.269 28
9020.720 22
9021.171 18
9021.622 26
9022.073 23
9022.524 22
9022.975 33
9023.426 29
9023.877 33
9024.328 26
9024.779 30
9025.230 31
9025.681 28
9026.132 31
9026.583 39
9027.034 27
9027.485 23
9027.936 29
9028.388 39
9028.839 36
9029.290 46
9029.741 38
9030.192 42
9030.643 46
9031.095 38
9031.546 35
9031.997 32
9032.448 26
9032.900 40
9033.351 53
9033.802 47
9034.253 42
9034.705 36
9035.156 30
9035.607 27
9036.059 31
9036.510 46
9036.961 41
9037.413 41
9037.864 51
9038.316 44
9038.767 35
9039.218 26
9039.670 34
9040.121 27
9040.573 30
9041.024 34
9041.476 45
9041.927 46
9042.379 49
9042.830 47
9043.282 59
9043.733 57
9044.185 57
9044.636 51
9045.088 39
9045.539 42
9045.991 39
9046.443 36
9046.894 58
9047.346 56
9047.797 62
9048.249 59
9048.701 49
9049.152 57
9049.604 53
9050.056 60
9050.507 64
9050.959 66
9051.411 68
9051.863 79
9052.314 77
9052.766 76
9053.218 85
9053.670 97
9054.121 102
9054.573 85
9055.025 71
9055.477 93
9055.929 105
9056.381 92
9056.832 93
9057.284 99
9057.736 107
9058.188 116
9058.640 121
9059.092 121
9059.544 123
9059.996 121
9060.448 153
9060.900 141
9061.352 143
9061.804 134
9062.256 136
9062.708 142
9063.160 139
9063.612 138
9064.064 128
9064.516 137
9064.968 131
9065.420 142
9065.872 123
9066.324 120
9066.776 117
9067.228 108
9067.680 90
9068.132 102
9068.585 114
9069.037 136
9069.489 145
9069.941 136
9070.393 133
9070.846 102
9071.298 126
9071.750 101
9072.202 86
9072.654 94
9073.107 100
9073.559 114
9074.011 108
9074.464 114
9074.916 128
9075.368 114
9075.821 129
9076.273 125
9076.725 127
9077.178 134
9077.630 129
9078.082 125
9078.535 122
9078.987 140
9079.440 149
9079.892 171
9080.344 184
9080.797 193
9081.249 200
9081.702 182
9082.154 186
9082.607 206
9083.059 205
9083.512 192
9083.964 204
9084.417 212
9084.870 214
9085.322 213
9085.775 231
9086.227 230
9086.680 205
9087.133 201
9087.585 191
9088.038 208
9088.490 212
9088.943 220
9089.396 240
9089.848 264
9090.301 300
9090.754 294
9091.207 270
9091.659 273
9092.112 297
9092.565 272
9093.018 247
9093.470 264
9093.923 252
9094.376 235
9094.829 239
9095.281 261
9095.734 278
9096.187 275
9096.640 284
9097.093 262
9097.546 285
9097.999 274
9098.452 268
9098.904 291
9099.357 315
9099.810 327
9100.263 325
9100.716 322
9101.169 343
9101.622 344
9102.075 341
9102.528 364
9102.981 377
9103.434 404
9103.887 437
9104.340 467
9104.793 471
9105.246 491
9105.699 497
9106.153 488
9106.606 501
9107.059 546
9107.512 523
9107.965 522
9108.418 543
9108.871 606
9109.324 654
9109.778 658
9110.231 665
9110.684 712
9111.137 756
9111.590 814
9112.044 848
9112.497 869
9112.950 915
9113.403 957
9113.857 1010
9114.310 972
9114.763 1011
9115.217 1067
9115.670 1095
9116.123 1085
9116.577 1163
9117.030 1234
9117.483 1248
9117.937 1279
9118.390 1373
9118.844 1452
9119.297 1471
9119.750 1535
9120.204 1642
9120.657 1702
9121.111 1739
9121.564 1781
9122.018 1857
9122.471 1863
9122.925 1970
9123.378 2126
9123.832 2335
9124.285 2464
9124.739 2702
9125.192 2954
9125.646 3160
9126.100 3460
9126.553 3831
9127.007 4218
9127.460 4657
9127.914 5133
9128.368 5446
9128.821 5851
9129.275 6238
9129.729 6541
9130.182 6694
9130.636 6831
9131.090 6807
9131.544 6840
9131.997 6790
9132.451 6819
9132.905 6796
9133.359 6657
9133.812 6530
9134.266 6314
9134.720 6173
9135.174 5965
9135.628 5745
9136.081 5511
9136.535 5353
9136.989 5359
9137.443 5284
9137.897 5083
9138.351 4821
9138.805 4563
9139.259 4534
9139.712 4343
9140.166 4189
9140.620 4025
9141.074 3932
9141.528 3809
9141.982 3723
9142.436 3563
9142.890 3476
9143.344 3411
9143.798 3362
9144.252 3288
9144.706 3333
9145.160 3187
9145.615 3098
9146.069 3019
9146.523 2860
9146.977 2703
9147.431 2641
9147.885 2601
9148.339 2462
9148.793 2372
9149.248 2287
9149.702 2182
9150.156 2100
9150.610 1993
9151.064 1876
9151.519 1730
9151.973 1769
9152.427 1806
9152.881 1640
9153.336 1603
9153.790 1546
9154.244 1501
9154.698 1496
9155.153 1407
9155.607 1358
9156.061 1288
9156.516 1223
9156.970 1151
9157.424 1099
9157.879 1066
9158.333 1059
9158.788 1011
9159.242 988
9159.696 958
9160.151 903
9160.605 875
9161.060 837
9161.514 806
9161.969 827
9162.423 756
9162.878 731
9163.332 666
9163.787 680
9164.241 685
9164.696 672
9165.150 614
9165.605 600
9166.060 637
9166.514 650
9166.969 644
9167.423 658
9167.878 636
9168.333 606
9168.787 567
9169.242 560
9169.697 537
9170.151 499
9170.606 477
9171.061 460
9171.515 443
9171.970 384
9172.425 403
9172.880 409
9173.334 398
9173.789 404
9174.244 378
9174.699 374
9175.154 366
9175.608 347
9176.063 348
9176.518 351
9176.973 361
9177.428 398
9177.883 377
9178.338 347
9178.793 337
9179.247 344
9179.702 362
9180.157 318
9180.612 289
9181.067 286
9181.522 284
9181.977 304
9182.432 295
9182.887 268
9183.342 257
9183.797 257
9184.252 275
9184.707 268
9185.162 227
9185.617 229
9186.072 236
9186.528 261
9186.983 312
9187.438 284
9187.893 309
9188.348 280
9188.803 270
9189.258 238
9189.713 237
9190.169 234
9190.624 220
9191.079 254
9191.534 255
9191.990 218
9192.445 214
9192.900 212
9193.355 243
9193.811 235
9194.266 238
9194.721 198
9195.176 184
9195.632 194
9196.087 184
9196.542 183
9196.998 207
9197.453 210
9197.909 208
9198.364 185
9198.819 177
9199.275 199
9199.730 195
9200.186 185
9200.641 192
9201.096 191
9201.552 227
9202.007 194
9202.463 183
9202.918 170
9203.374 187
9203.829 167
9204.285 182
9204.740 174
9205.196 163
9205.652 161
9206.107 180
9206.563 178
9207.018 172
9207.474 168
9207.930 163
9208.385 159
9208.841 149
9209.297 128
9209.752 125
9210.208 144
9210.664 133
9211.119 138
9211.575 149
9212.031 159
9212.486 159
9212.942 133
9213.398 133
9213.854 135
9214.310 146
9214.765 150
9215.221 132
9215.677 161
9216.133 158
9216.589 157
9217.044 162
9217.500 162
9217.956 145
9218.412 142
9218.868 135
9219.324 141
9219.780 93
9220.236 98
9220.692 114
9221.148 136
9221.604 130
9222.060 112
9222.516 114
9222.972 139
9223.428 111
9223.884 120
9224.340 144
9224.796 144
9225.252 119
9225.708 102
9226.164 97
9226.620 106
9227.076 118
9227.532 110
9227.988 138
9228.444 118
9228.901 107
9229.357 119
9229.813 100
9230.269 113
9230.725 116
9231.181 100
9231.638 126
9232.094 128
9232.550 138
9233.006 126
9233.463 109
9233.919 99
9234.375 113
9234.831 119
9235.288 124
9235.744 123
9236.200 124
9236.657 150
9237.113 136
9237.569 146
9238.026 126
9238.482 141
9238.939 165
9239.395 155
9239.851 165
9240.308 159
9240.764 146
9241.221 125
9241.677 109
9242.134 96
9242.590 94
9243.047 95
9243.503 110
9243.960 136
9244.416 137
9244.873 143
9245.329 136
9245.786 127
9246.242 154
9246.699 119
9247.156 113
9247.612 126
9248.069 99
9248.525 122
9248.982 120
9249.439 122
9249.895 132
9250.352 133
9250.809 142
9251.266 135
9251.722 136
9252.179 127
9252.636 134
9253.092 111
9253.549 117
9254.006 131
9254.463 133
9254.920 126
9255.376 133
9255.833 126
9256.290 140
9256.747 154
9257.204 147
9257.660 143
9258.117 157
9258.574 143
9259.031 156
9259.488 156
9259.945 154
9260.402 164
9260.859 167
9261.316 150
9261.773 150
9262.230 148
9262.687 125
9263.144 145
9263.601 162
9264.058 148
9264.515 146
9264.972 160
9265.429 155
9265.886 163
9266.343 168
9266.800 174
9267.257 180
9267.714 167
9268.171 187
9268.628 175
9269.086 171
9269.543 170
9270.000 173
9270.457 183
9270.914 190
9271.371 205
9271.829 225
9272.286 211
9272.743 215
9273.200 275
9273.658 300
9274.115 332
9274.572 320
9275.029 333
9275.487 380
9275.944 380
9276.401 403
9276.859 414
9277.316 412
9277.773 383
9278.231 405
9278.688 443
9279.146 436
9279.603 398
9280.060 389
9280.518 403
9280.975 377
9281.433 383
9281.890 414
9282.348 428
9282.805 454
9283.263 408
9283.720 421
9284.178 413
9284.635 419
9285.093 439
9285.550 421
9286.008 438
9286.465 444
9286.923 479
9287.380 481
9287.838 491
9288.296 486
9288.753 538
9289.211 547
9289.669 490
9290.126 500
9290.584 528
9291.042 570
9291.499 567
9291.957 582
9292.415 551
9292.872 479
9293.330 473
9293.788 474
9294.246 484
9294.704 510
9295.161 501
9295.619 509
9296.077 498
9296.535 506
9296.993 459
9297.450 460
9297.908 470
9298.366 440
9298.824 402
9299.282 419
9299.740 388
9300.198 396
9300.656 417
9301.114 440
9301.571 440
9302.029 402
9302.487 394
9302.945 415
9303.403 425
9303.861 382
9304.319 409
9304.777 436
9305.235 404
9305.693 405
9306.152 390
9306.610 390
9307.068 416
9307.526 452
9307.984 436
9308.442 460
9308.900 467
9309.358 468
9309.816 459
9310.275 428
9310.733 425
9311.191 418
9311.649 397
9312.107 413
9312.566 464
9313.024 468
9313.482 464
9313.940 480
9314.399 473
9314.857 414
9315.315 412
9315.773 441
9316.232 447
9316.690 445
9317.148 458
9317.607 462
9318.065 456
9318.523 449
9318.982 456
9319.440 449
9319.899 447
9320.357 434
9320.815 422
9321.274 413
9321.732 406
9322.191 367
9322.649 392
9323.108 406
9323.566 411
9324.025 378
9324.483 372
9324.942 387
9325.400 409
9325.859 401
9326.317 432
9326.776 446
9327.234 442
9327.693 403
9328.152 407
9328.610 414
9329.069 415
9329.527 473
9329.986 509
9330.445 531
9330.903 540
9331.362 537
9331.821 582
9332.280 671
9332.738 661
9333.197 638
9333.656 674
9334.114 730
9334.573 718
9335.032 730
9335.491 751
9335.950 764
9336.408 815
9336.867 815
9337.326 817
9337.785 808
9338.244 788
9338.703 792
9339.161 791
9339.620 792
9340.079 821
9340.538 823
9340.997 815
9341.456 775
9341.915 760
9342.374 776
9342.833 791
9343.292 834
9343.751 827
9344.210 841
9344.669 920
9345.128 952
9345.587 1009
9346.046 1087
9346.505 1128
9346.964 1123
9347.423 1196
9347.882 1208
9348.341 1274
9348.800 1278
9349.259 1269
9349.719 1292
9350.178 1318
9350.637 1325
9351.096 1316
9351.555 1341
9352.014 1367
9352.474 1394
9352.933 1316
9353.392 1355
9353.851 1366
9354.311 1323
9354.770 1340
9355.229 1357
9355.688 1346
9356.148 1293
9356.607 1307
9357.066 1282
9357.526 1245
9357.985 1250
9358.444 1223
9358.904 1239
9359.363 1222
9359.822 1211
9360.282 1293
9360.741 1254
9361.201 1240
9361.660 1252
9362.119 1226
9362.579 1209
9363.038 1187
9363.498 1202
9363.957 1113
9364.417 1088
9364.876 1074
9365.336 1042
9365.795 1037
9366.255 1041
9366.714 1055
9367.174 1095
9367.634 1177
9368.093 1201
9368.553 1175
9369.012 1181
9369.472 1094
9369.932 1114
9370.391 1139
9370.851 1201
9371.311 1241
9371.770 1270
9372.230 1289
9372.690 1332
9373.149 1434
9373.609 1383
9374.069 1382
9374.529 1436
9374.988 1483
9375.448 1526
9375.908 1627
9376.368 1722
9376.827 1813
9377.287 1857
9377.747 1904
9378.207 1958
9378.667 1924
9379.127 1946
9379.586 1874
9380.046 1776
9380.506 1757
9380.966 1764
9381.426 1691
9381.886 1627
9382.346 1592
9382.806 1563
9383.266 1602
9383.726 1554
9384.186 1539
9384.646 1524
9385.106 1513
9385.566 1521
9386.026 1422
9386.486 1327
9386.946 1274
9387.406 1281
9387.866 1275
9388.326 1280
9388.786 1310
9389.246 1275
9389.706 1254
9390.167 1199
9390.627 1121
9391.087 1104
9391.547 1137
9392.007 1174
9392.467 1188
9392.928 1178
9393.388 1140
9393.848 1204
9394.308 1247
9394.768 1262
9395.229 1239
9395.689 1274
9396.149 1325
9396.610 1376
9397.070 1400
9397.530 1438
9397.990 1498
9398.451 1536
9398.911 1505
9399.372 1537
9399.832 1640
9400.292 1694
9400.753 1735
9401.213 1776
9401.673 1867
9402.134 1987
9402.594 2013
9403.055 2146
9403.515 2240
9403.976 2302
9404.436 2296
9404.897 2292
9405.357 2273
9405.818 2226
9406.278 2305
9406.739 2346
9407.199 2455
9407.660 2615
9408.120 2714
9408.581 2868
9409.042 2922
9409.502 3093
9409.963 3298
9410.423 3525
9410.884 3719
9411.345 3901
9411.805 4228
9412.266 4454
9412.727 4847
9413.187 5417
9413.648 6037
9414.109 6739
9414.570 7597
9415.030 8469
9415.491 9293
9415.952 10378
9416.413 11438
9416.873 12632
9417.334 13908
9417.795 15076
9418.256 16484
9418.717 17744
9419.177 18888
9419.638 20095
9420.099 20935
9420.560 21545
9421.021 21921
9421.482 22187
9421.943 22288
9422.404 22320
9422.865 22106
9423.326 21660
9423.787 20999
9424.247 20079
9424.708 19175
9425.169 18328
9425.630 17490
9426.091 16628
9426.552 15592
9427.014 14607
9427.475 13629
9427.936 12588
9428.397 11563
9428.858 10684
9429.319 9892
9429.780 9143
9430.241 8383
9430.702 7681
9431.163 6927
9431.624 6274
9432.086 5777
9432.547 5382
9433.008 4961
9433.469 4690
9433.930 4316
9434.392 3962
9434.853 3685
9435.314 3466
9435.775 3384
9436.237 3143
9436.698 2921
9437.159 2738
9437.620 2569
9438.082 2365
9438.543 2201
9439.004 2069
9439.466 2019
9439.927 1868
9440.388 1733
9440.850 1641
9441.311 1514
9441.773 1448
9442.234 1370
9442.695 1288
9443.157 1259
9443.618 1168
9444.080 1108
9444.541 1024
9445.003 949
9445.464 913
9445.926 839
9446.387 790
9446.849 785
9447.310 766
9447.772 734
9448.233 711
9448.695 693
9449.156 700
9449.618 709
9450.080 674
9450.541 631
9451.003 612
9451.464 588
9451.926 510
9452.388 478
9452.849 500
9453.311 481
9453.773 484
9454.235 461
9454.696 433
9455.158 389
9455.620 397
9456.081 403
9456.543 388
9457.005 400
9457.467 383
9457.929 357
9458.390 350
9458.852 311
9459.314 293
9459.776 268
9460.238 298
9460.700 311
9461.161 349
9461.623 330
9462.085 349
9462.547 353
9463.009 340
9463.471 316
9463.933 272
9464.395 256
9464.857 256
9465.319 259
9465.781 280
9466.243 250
9466.705 248
9467.167 241
9467.629 268
9468.091 254
9468.553 217
9469.015 210
9469.477 211
9469.939 213
9470.401 234
9470.863 226
9471.325 222
9471.788 212
9472.250 212
9472.712 204
9473.174 220
9473.636 220
9474.098 207
9474.561 206
9475.023 163
9475.485 136
9475.947 145
9476.410 149
9476.872 150
9477.334 149
9477.796 157
9478.259 162
9478.721 139
9479.183 161
9479.646 156
9480.108 160
9480.570 178
9481.033 179
9481.495 146
9481.957 130
9482.420 139
9482.882 132
9483.345 100
9483.807 94
9484.269 106
9484.732 124
9485.194 133
9485.657 123
9486.119 141
9486.582 139
9487.044 153
9487.507 185
9487.969 162
9488.432 155
9488.894 137
9489.357 123
9489.820 137
9490.282 135
9490.745 149
9491.207 126
9491.670 117
9492.133 111
9492.595 138
9493.058 149
9493.521 117
9493.983 134
9494.446 118
9494.909 116
9495.371 121
9495.834 106
9496.297 118
9496.759 105
9497.222 109
9497.685 118
9498.148 140
9498.611 123
9499.073 114
9499.536 119
9499.999 126
9500.462 101
9500.925 101
9501.388 111
9501.850 111
9502.313 115
9502.776 143
9503.239 139
9503.702 122
9504.165 119
9504.628 115
9505.091 128
9505.554 119
9506.017 107
9506.480 118
9506.943 132
9507.406 110
9507.869 124
9508.332 122
9508.795 115
9509.258 109
9509.721 124
9510.184 131
9510.647 134
9511.110 133
9511.573 123
9512.036 121
9512.499 117
9512.963 98
9513.426 100
9513.889 110
9514.352 112
9514.815 108
9515.278 138
9515.742 138
9516.205 144
9516.668 113
9517.131 126
9517.595 120
9518.058 124
9518.521 147
9518.984 141
9519.448 129
9519.911 117
9520.374 98
9520.838 112
9521.301 131
9521.764 109
9522.228 93
9522.691 117
9523.155 127
9523.618 121
9524.081 111
9524.545 135
9525.008 117
9525.472 119
9525.935 116
9526.399 101
9526.862 83
9527.326 83
9527.789 101
9528.253 118
9528.716 156
9529.180 151
9529.643 123
9530.107 109
9530.570 116
9531.034 154
9531.497 126
9531.961 117
9532.425 117
9532.888 113
9533.352 111
9533.816 111
9534.279 112
9534.743 121
9535.207 131
9535.670 126
9536.134 129
9536.598 111
9537.061 107
9537.525 99
9537.989 112
9538.453 121
9538.916 125
9539.380 110
9539.844 108
9540.308 103
9540.772 109
9541.236 121
9541.699 127
9542.163 129
9542.627 109
9543.091 130
9543.555 130
9544.019 126
9544.483 126
9544.947 120
9545.410 107
9545.874 103
9546.338 143
9546.802 150
9547.266 129
9547.730 137
9548.194 120
9548.658 125
9549.122 128
9549.586 132
9550.050 147
9550.514 149
9550.979 135
9551.443 139
9551.907 125
9552.371 117
9552.835 114
9553.299 114
9553.763 111
9554.227 115
9554.692 131
9555.156 129
9555.620 145
9556.084 190
9556.548 182
9557.012 181
9557.477 169
9557.941 155
9558.405 148
9558.869 146
9559.334 139
9559.798 141
9560.262 154
9560.727 170
9561.191 159
9561.655 163
9562.120 162
9562.584 161
9563.048 169
9563.513 189
9563.977 160
9564.441 175
9564.906 192
9565.370 207
9565.835 225
9566.299 232
9566.764 240
9567.228 236
9567.693 233
9568.157 224
9568.622 244
9569.086 244
9569.551 220
9570.015 248
9570.480 233
9570.944 235
9571.409 255
9571.873 277
9572.338 260
9572.802 245
9573.267 226
9573.732 216
9574.196 236
9574.661 233
9575.126 207
9575.590 232
9576.055 248
9576.520 256
9576.984 276
9577.449 254
9577.914 251
9578.379 241
9578.843 240
9579.308 242
9579.773 262
9580.238 281
9580.702 308
9581.167 294
9581.632 289
9582.097 342
9582.562 345
9583.027 353
9583.491 356
9583.956 336
9584.421 332
9584.886 324
9585.351 318
9585.816 268
9586.281 258
9586.746 269
9587.211 279
9587.676 287
9588.141 261
9588.606 278
9589.071 270
9589.536 242
9590.001 240
9590.466 260
9590.931 267
9591.396 211
9591.861 249
9592.326 244
9592.791 244
9593.256 249
9593.721 216
9594.186 218
9594.651 236
9595.117 213
9595.582 201
9596.047 238
9596.512 245
9596.977 242
9597.442 223
9597.908 230
9598.373 249
9598.838 272
9599.303 307
9599.769 285
9600.234 274
9600.699 286
9601.164 286
9601.630 258
9602.095 252
9602.560 236
9603.026 245
9603.491 223
9603.956 218
9604.422 229
9604.887 239
9605.353 233
9605.818 235
9606.283 245
9606.749 254
9607.214 208
9607.680 219
9608.145 230
9608.611 242
9609.076 259
9609.542 258
9610.007 240
9610.473 241
9610.938 217
9611.404 245
9611.869 253
9612.335 236
9612.800 229
9613.266 240
9613.732 243
9614.197 240
9614.663 221
9615.128 243
9615.594 246
9616.060 239
9616.525 233
9616.991 235
9617.457 273
9617.922 268
9618.388 292
9618.854 281
9619.320 309
9619.785 312
9620.251 304
9620.717 343
9621.183 394
9621.648 432
9622.114 505
9622.580 542
9623.046 578
9623.512 616
9623.978 636
9624.443 657
9624.909 699
9625.375 690
9625.841 736
9626.307 758
9626.773 743
9627.239 806
9627.705 817
9628.171 826
9628.637 771
9629.103 750
9629.569 790
9630.035 785
9630.501 736
9630.967 776
9631.433 713
9631.899 716
9632.365 706
9632.831 664
9633.297 653
9633.763 672
9634.229 623
9634.695 592
9635.161 626
9635.627 618
9636.093 619
9636.560 651
9637.026 617
9637.492 568
9637.958 582
9638.424 595
9638.891 555
9639.357 575
9639.823 656
9640.289 659
9640.755 702
9641.222 691
9641.688 683
9642.154 702
9642.621 679
9643.087 696
9643.553 728
9644.020 756
9644.486 814
9644.952 791
9645.419 770
9645.885 740
9646.351 702
9646.818 679
9647.284 690
9647.751 675
9648.217 635
9648.683 651
9649.150 583
9649.616 520
9650.083 514
9650.549 461
9651.016 450
9651.482 452
9651.949 441
9652.415 390
9652.882 381
9653.349 394
9653.815 409
9654.282 378
9654.748 354
9655.215 354
9655.681 318
9656.148 279
9656.615 247
9657.081 240
9657.548 261
9658.015 255
9658.481 265
9658.948 260
9659.415 239
9659.882 232
9660.348 200
9660.815 190
9661.282 192
9661.749 210
9662.215 226
9662.682 232
9663.149 248
9663.616 244
9664.082 270
9664.549 280
9665.016 276
9665.483 278
9665.950 270
9666.417 262
9666.884 252
9667.351 271
9667.817 248
9668.284 223
9668.751 237
9669.218 266
9669.685 268
9670.152 247
9670.619 256
9671.086 269
9671.553 264
9672.020 250
9672.487 269
9672.954 266
9673.421 258
9673.888 227
9674.355 215
9674.822 220
9675.290 210
9675.757 190
9676.224 184
9676.691 175
9677.158 157
9677.625 149
9678.092 153
9678.559 179
9679.027 167
9679.494 167
9679.961 197
9680.428 172
9680.895 175
9681.363 166
9681.830 176
9682.297 175
9682.764 172
9683.232 157
9683.699 155
9684.166 150
9684.634 142
9685.101 174
9685.568 161
9686.036 162
9686.503 163
9686.970 144
9687.438 157
9687.905 143
9688.373 138
9688.840 139
9689.307 140
9689.775 159
9690.242 164
9690.710 187
9691.177 193
9691.645 204
9692.112 212
9692.580 198
9693.047 203
9693.515 195
9693.982 213
9694.450 224
9694.918 245
9695.385 226
9695.853 250
9696.320 251
9696.788 268
9697.255 288
9697.723 322
9698.191 330
9698.658 345
9699.126 391
9699.594 406
9700.061 443
9700.529 489
9700.997 507
9701.465 517
9701.932 605
9702.400 686
9702.868 686
9703.336 794
9703.803 890
9704.271 1000
9704.739 1183
9705.207 1318
9705.675 1480
9706.142 1636
9706.610 1776
9707.078 2021
9707.546 2220
9708.014 2313
9708.482 2564
9708.950 2679
9709.418 2873
9709.886 3024
9710.353 3173
9710.821 3454
9711.289 3633
9711.757 3771
9712.225 3777
9712.693 3685
9713.161 3734
9713.629 3764
9714.097 3830
9714.565 3793
9715.034 3665
9715.502 3532
9715.970 3323
9716.438 3161
9716.906 3104
9717.374 2897
9717.842 2628
9718.310 2386
9718.778 2152
9719.246 1967
9719.715 1814
9720.183 1611
9720.651 1483
9721.119 1312
9721.587 1193
9722.056 1081
9722.524 925
9722.992 804
9723.460 752
9723.929 686
9724.397 572
9724.865 510
9725.334 472
9725.802 401
9726.270 394
9726.738 330
9727.207 290
9727.675 268
9728.144 237
9728.612 235
9729.080 202
9729.549 185
9730.017 158
9730.486 141
9730.954 136
9731.422 118
9731.891 110
9732.359 115
9732.828 88
9733.296 91
9733.765 79
9734.233 97
9734.702 90
9735.170 91
9735.639 95
9736.108 83
9736.576 74
9737.045 92
9737.513 84
9737.982 65
9738.451 61
9738.919 46
9739.388 44
9739.856 38
9740.325 48
9740.794 42
9741.262 44
9741.731 51
9742.200 69
9742.669 54
9743.137 53
9743.606 51
9744.075 58
9744.544 54
9745.012 60
9745.481 47
9745.950 49
9746.419 41
9746.888 48
9747.356 57
9747.825 58
9748.294 50
9748.763 57
9749.232 56
9749.701 47
9750.170 34
9750.639 61
9751.107 44
9751.576 43
9752.045 43
9752.514 33
9752.983 40
9753.452 41
9753.921 46
9754.390 46
9754.859 55
9755.328 57
9755.797 48
9756.266 56
9756.735 41
9757.205 34
9757.674 33
9758.143 34
9758.612 36
9759.081 21
9759.550 41
9760.019 56
9760.488 50
9760.958 44
9761.427 46
9761.896 45
9762.365 48
9762.834 54
9763.303 48
9763.773 50
9764.242 46
9764.711 37
9765.180 49
9765.650 35
9766.119 37
9766.588 47
9767.058 43
9767.527 44
9767.996 51
9768.466 55
9768.935 61
9769.404 56
9769.874 55
9770.343 45
9770.813 49
9771.282 45
9771.751 43
9772.221 44
9772.690 57
9773.160 72
9773.629 87
9774.099 66
9774.568 64
9775.038 54
9775.507 43
9775.977 46
9776.446 35
9776.916 45
9777.385 49
9777.855 49
9778.324 50
9778.794 44
9779.264 47
9779.733 56
9780.203 54
9780.673 56
9781.142 61
9781.612 54
9782.081 69
9782.551 64
9783.021 70
9783.491 96
9783.960 87
9784.430 88
9784.900 102
9785.369 106
9785.839 115
9786.309 116
9786.779 137
9787.249 145
9787.718 131
9788.188 148
9788.658 158
9789.128 150
9789.598 150
9790.068 122
9790.537 116
9791.007 118
9791.477 106
9791.947 89
9792.417 77
9792.887 84
9793.357 74
9793.827 76
9794.297 82
9794.767 80
9795.237 65
9795.707 62
9796.177 66
9796.647 48
9797.117 43
9797.587 51
9798.057 58
9798.527 60
9798.997 53
9799.467 52
9799.937 69
9800.407 57
9800.878 50
9801.348 57
9801.818 61
9802.288 68
9802.758 60
9803.228 45
9803.699 53
9804.169 49
9804.639 45
9805.109 73
9805.579 59
9806.050 48
9806.520 29
9806.990 42
9807.461 56
9807.931 42
9808.401 43
9808.871 55
9809.342 43
9809.812 60
9810.282 72
9810.753 64
9811.223 51
9811.694 48
9812.164 47
9812.634 48
9813.105 40
9813.575 31
9814.046 39
9814.516 38
9814.987 46
9815.457 43
9815.928 33
9816.398 37
9816.869 43
9817.339 43
9817.810 29
9818.280 35
9818.751 47
9819.221 47
9819.692 36
9820.162 48
9820.633 48
9821.104 41
9821.574 45
9822.045 50
9822.516 63
9822.986 52
9823.457 44
9823.928 57
9824.398 50
9824.869 58
9825.340 61
9825.810 73
9826.281 56
9826.752 57
9827.223 43
9827.693 61
9828.164 51
9828.635 49
9829.106 56
9829.577 51
9830.047 55
9830.518 54
9830.989 46
9831.460 41
9831.931 51
9832.402 38
9832.873 34
9833.343 46
9833.814 53
9834.285 51
9834.756 48
9835.227 39
9835.698 43
9836.169 37
9836.640 46
9837.111 33
9837.582 37
9838.053 39
9838.524 39
9838.995 43
9839.466 40
9839.937 28
9840.408 40
9840.879 30
9841.351 38
9841.822 46
9842.293 55
9842.764 51
9843.235 47
9843.706 40
9844.177 42
9844.649 72
9845.120 75
9845.591 71
9846.062 59
9846.533 47
9847.005 40
9847.476 53
9847.947 54
9848.418 56
9848.890 48
9849.361 54
9849.832 56
9850.304 54
9850.775 52
9851.246 57
9851.718 55
9852.189 61
9852.660 61
9853.132 52
9853.603 48
9854.074 56
9854.546 51
9855.017 39
9855.489 49
9855.960 43
9856.432 42
9856.903 43
9857.375 43
9857.846 52
9858.318 48
9858.789 45
9859.261 55
9859.732 59
9860.204 74
9860.675 56
9861.147 72
9861.618 74
9862.090 76
9862.562 58
9863.033 58
9863.505 69
9863.977 79
9864.448 71
9864.920 70
9865.392 82
9865.863 73
9866.335 55
9866.807 63
9867.278 61
9867.750 70
9868.222 65
9868.694 58
9869.165 55
9869.637 56
9870.109 56
9870.581 61
9871.053 59
9871.524 62
9871.996 70
9872.468 61
9872.940 63
9873.412 55
9873.884 62
9874.356 52
9874.827 50
9875.299 49
9875.771 58
9876.243 76
9876.715 80
9877.187 74
9877.659 64
9878.131 47
9878.603 58
9879.075 52
9879.547 44
9880.019 43
9880.491 35
9880.963 49
9881.435 42
9881.907 32
9882.379 42
9882.851 62
9883.324 48
9883.796 54
9884.268 37
9884.740 48
9885.212 69
9885.684 62
9886.156 55
9886.629 38
9887.101 44
9887.573 44
9888.045 58
9888.517 53
9888.990 38
9889.462 50
9889.934 68
9890.407 86
9890.879 64
9891.351 56
9891.823 62
9892.296 75
9892.768 64
9893.240 66
9893.713 51
9894.185 49
9894.657 48
9895.130 31
9895.602 36
9896.075 44
9896.547 49
9897.020 35
9897.492 51
9897.964 67
9898.437 68
9898.909 55
9899.382 47
9899.854 41
9900.327 62
9900.799 73
9901.272 81
9901.744 58
9902.217 59
9902.690 60
9903.162 58
9903.635 69
9904.107 58
9904.580 65
9905.053 67
9905.525 64
9905.998 57
9906.471 75
9906.943 78
9907.416 74
9907.889 59
9908.361 79
9908.834 95
9909.307 85
9909.780 92
9910.252 98
9910.725 106
9911.198 100
9911.671 92
9912.143 118
9912.616 143
9913.089 135
9913.562 166
9914.035 176
9914.508 164
9914.980 146
9915.453 156
9915.926 161
9916.399 149
9916.872 160
9917.345 161
9917.818 180
9918.291 225
9918.764 223
9919.237 226
9919.710 192
9920.183 205
9920.656 227
9921.129 228
9921.602 224
9922.075 219
9922.548 200
9923.021 200
9923.494 189
9923.967 177
9924.440 184
9924.913 195
9925.386 201
9925.859 206
9926.333 237
9926.806 279
9927.279 307
9927.752 292
9928.225 328
9928.698 372
9929.172 446
9929.645 475
9930.118 591
9930.591 655
9931.064 721
9931.538 778
9932.011 878
9932.484 925
9932.958 977
9933.431 1021
9933.904 1015
9934.378 998
9934.851 1025
9935.324 959
9935.798 918
9936.271 857
9936.744 792
9937.218 713
9937.691 648
9938.165 584
9938.638 527
9939.111 472
9939.585 412
9940.058 367
9940.532 308
9941.005 276
9941.479 212
9941.952 197
9942.426 185
9942.899 157
9943.373 153
9943.846 152
9944.320 133
9944.794 138
9945.267 126
9945.741 126
9946.214 132
9946.688 129
9947.162 106
9947.635 113
9948.109 82
9948.583 78
9949.056 92
9949.530 79
9950.004 88
9950.477 80
9950.951 75
9951.425 73
9951.899 71
9952.372 70
9952.846 58
9953.320 64
9953.794 49
9954.268 35
9954.741 42
9955.215 40
9955.689 36
9956.163 26
9956.637 32
9957.111 38
9957.584 50
9958.058 33
9958.532 46
9959.006 42
9959.480 52
9959.954 60
9960.428 45
9960.902 51
9961.376 40
9961.850 46
9962.324 38
9962.798 41
9963.272 46
9963.746 55
9964.220 58
9964.694 53
9965.168 66
9965.642 52
9966.116 39
9966.590 25
9967.064 38
9967.539 29
9968.013 34
9968.487 34
9968.961 29
9969.435 41
9969.909 39
9970.384 39
9970.858 32
9971.332 24
9971.806 33
9972.280 36
9972.755 34
9973.229 31
9973.703 35
9974.177 27
9974.652 35
9975.126 33
9975.600 26
9976.075 26
9976.549 24
9977.023 23
9977.498 31
9977.972 27
9978.446 28
9978.921 28
9979.395 25
9979.870 30
9980.344 31
9980.819 20
9981.293 33
9981.767 31
9982.242 35
9982.716 35
9983.191 36
9983.665 35
9984.140 40
9984.614 32
9985.089 32
9985.564 33
9986.038 26
9986.513 31
9986.987 24
9987.462 21
9987.936 10
9988.411 23
9988.886 19
9989.360 22
9989.835 29
9990.310 39
9990.784 37
9991.259 33
9991.734 32
9992.208 34
9992.683 28
9993.158 26
9993.633 29
9994.107 41
9994.582 23
9995.057 18
9995.532 22
9996.007 31
9996.481 35
9996.956 28
9997.431 24
9997.906 23
9998.381 20
9998.856 15
9999.330 7
9999.805 17
10000.280 18
10000.755 12
10001.230 18
10001.705 14
10002.180 15
10002.655 13
10003.130 14
10003.605 24
10004.080 29
10004.555 31
10005.030 29
10005.505 41
10005.980 33
10006.455 42
10006.930 38
10007.405 47
10007.880 34
10008.355 25
10008.830 26
10009.306 19
10009.781 27
10010.256 26
10010.731 38
10011.206 41
10011.681 41
10012.156 43
10012.632 29
10013.107 37
10013.582 35
10014.057 21
10014.533 33
10015.008 41
10015.483 36
10015.958 37
10016.434 39
10016.909 29
10017.384 34
10017.860 47
10018.335 39
10018.810 36
10019.286 23
10019.761 26
10020.236 33
10020.712 27
10021.187 16
10021.663 20
10022.138 20
10022.613 15
10023.089 21
10023.564 22
10024.040 28
10024.515 13
10024.991 16
10025.466 18
10025.942 24
10026.417 25
10026.893 20
10027.368 16
10027.844 33
10028.319 27
10028.795 25
10029.271 23
10029.746 22
10030.222 15
10030.697 9
10031.173 26
10031.649 23
10032.124 26
10032.600 30
10033.076 25
10033.551 26
10034.027 26
10034.503 23
10034.979 28
10035.454 21
10035.930 18
10036.406 33
10036.882 23
10037.357 34
10037.833 34
10038.309 27
10038.785 30
10039.261 33
10039.737 28
10040.212 18
10040.688 24
10041.164 25
10041.640 28
10042.116 30
10042.592 18
10043.068 23
10043.544 16
10044.020 14
10044.496 32
10044.972 29
10045.448 26
10045.923 16
10046.399 16
10046.875 36
10047.352 36
10047.828 41
10048.304 37
10048.780 28
10049.256 32
10049.732 28
10050.208 28
10050.684 32
10051.160 21
10051.636 15
10052.112 22
10052.589 15
10053.065 16
10053.541 23
10054.017 20
10054.493 21
10054.969 12
10055.446 28
10055.922 27
10056.398 25
10056.874 31
10057.351 25
10057.827 25
10058.303 23
10058.779 23
10059.256 27
10059.732 26
10060.208 20
10060.685 42
10061.161 27
10061.637 19
10062.114 16
10062.590 18
10063.067 25
10063.543 24
10064.019 27
10064.496 30
10064.972 31
10065.449 27
10065.925 19
10066.402 20
10066.878 16
10067.355 23
10067.831 23
10068.308 28
10068.784 37
10069.261 31
10069.737 31
10070.214 21
10070.690 26
10071.167 30
10071.644 31
10072.120 22
10072.597 24
10073.074 27
10073.550 33
10074.027 33
10074.504 34
10074.980 26
10075.457 37
10075.934 34
10076.410 44
10076.887 30
10077.364 30
10077.841 30
10078.317 40
10078.794 34
10079.271 29
10079.748 25
10080.224 27
10080.701 24
10081.178 24
10081.655 20
10082.132 23
10082.609 35
10083.085 29
10083.562 19
10084.039 23
10084.516 29
10084.993 42
10085.470 33
10085.947 36
10086.424 39
10086.901 30
10087.378 21
10087.855 19
10088.332 27
10088.809 31
10089.286 16
10089.763 17
10090.240 20
10090.717 17
10091.194 25
10091.671 25
10092.148 20
10092.625 19
10093.102 33
10093.580 32
10094.057 29
10094.534 26
10095.011 31
10095.488 46
10095.965 38
10096.442 30
10096.920 29
10097.397 23
10097.874 29
10098.351 30
10098.829 29
10099.306 27
10099.783 14
10100.260 29
10100.738 21
10101.215 21
10101.692 22
10102.170 27
10102.647 29
10103.124 23
10103.602 22
10104.079 26
10104.556 35
10105.034 26
10105.511 22
10105.989 22
10106.466 21
10106.943 16
10107.421 23
10107.898 30
10108.376 28
10108.853 21
10109.331 19
10109.808 37
10110.286 36
10110.763 37
10111.241 31
10111.718 25
10112.196 35
10112.674 36
10113.151 42
10113.629 33
10114.106 21
10114.584 41
10115.062 36
10115.539 29
10116.017 27
10116.495 26
10116.972 34
10117.450 36
10117.928 31
10118.405 29
10118.883 25
10119.361 30
10119.839 24
10120.316 27
10120.794 18
10121.272 20
10121.750 23
10122.227 29
10122.705 31
10123.183 32
10123.661 34
10124.139 26
10124.617 32
10125.095 43
10125.572 28
10126.050 23
10126.528 28
10127.006 26
10127.484 29
10127.962 34
10128.440 31
10128.918 39
10129.396 20
10129.874 22
10130.352 32
10130.830 19
10131.308 19
10131.786 35
10132.264 29
10132.742 22
10133.220 31
10133.698 35
10134.176 26
10134.654 25
10135.132 22
10135.610 28
10136.089 23
10136.567 23
10137.045 21
10137.523 26
10138.001 27
10138.479 22
10138.958 30
10139.436 39
10139.914 39
10140.392 37
10140.871 58
10141.349 39
10141.827 48
10142.305 39
10142.784 41
10143.262 40
10143.740 36
10144.219 23
10144.697 19
10145.175 27
10145.654 37
10146.132 39
10146.610 39
10147.089 34
10147.567 40
10148.045 34
10148.524 30
10149.002 25
10149.481 22
10149.959 20
10150.438 15
10150.916 19
10151.395 24
10151.873 23
10152.352 42
10152.830 40
10153.309 22
10153.787 28
10154.266 25
10154.744 20
10155.223 36
10155.702 26
10156.180 19
10156.659 34
10157.137 52
10157.616 43
10158.095 44
10158.573 43
10159.052 42
10159.531 32
10160.009 40
10160.488 38
10160.967 32
10161.446 20
10161.924 23
10162.403 31
10162.882 33
10163.361 42
10163.839 38
10164.318 40
10164.797 27
10165.276 27
10165.755 30
10166.234 27
10166.712 23
10167.191 24
10167.670 27
10168.149 29
10168.628 23
10169.107 28
10169.586 29
10170.065 22
10170.544 14
10171.023 18
10171.502 20
10171.980 14
10172.459 16
10172.938 14
10173.417 26
10173.897 24
10174.376 32
10174.855 22
10175.334 18
10175.813 22
10176.292 20
10176.771 22
10177.250 20
10177.729 18
10178.208 15
10178.687 22
10179.167 20
10179.646 22
10180.125 12
10180.604 22
10181.083 18
10181.562 19
10182.042 23
10182.521 23
10183.000 28
10183.479 27
10183.959 29
10184.438 24
10184.917 21
10185.396 18
10185.876 18
10186.355 19
10186.834 18
10187.314 18
10187.793 20
10188.272 20
10188.752 19
10189.231 17
10189.711 16
10190.190 14
10190.669 14
10191.149 13
10191.628 11
10192.108 16
10192.587 26
10193.067 20
10193.546 14
10194.026 24
10194.505 22
10194.985 18
10195.464 10
10195.944 16
10196.423 14
10196.903 13
10197.383 28
10197.862 25
10198.342 21
10198.821 17
10199.301 19
10199.781 22
10200.260 19
10200.740 22
10201.220 29
10201.699 44
10202.179 49
10202.659 38
10203.138 38
10203.618 34
10204.098 30
10204.578 29
10205.057 33
10205.537 22
10206.017 16
10206.497 18
10206.976 21
10207.456 24
10207.936 20
10208.416 24
10208.896 25
10209.376 13
10209.856 16
10210.335 28
10210.815 38
10211.295 24
10211.775 16
10212.255 17
10212.735 14
10213.215 19
10213.695 26
10214.175 30
10214.655 33
10215.135 35
10215.615 35
10216.095 25
10216.575 19
10217.055 29
10217.535 24
10218.015 17
10218.495 15
10218.975 25
10219.455 21
10219.935 20
10220.416 26
10220.896 19
10221.376 19
10221.856 19
10222.336 17
10222.816 13
10223.297 15
10223.777 26
10224.257 22
10224.737 29
10225.217 17
10225.698 28
10226.178 28
10226.658 26
10227.138 29
10227.619 21
10228.099 24
10228.579 25
10229.060 21
10229.540 28
10230.020 27
10230.501 12
10230.981 11
10231.461 16
10231.942 15
10232.422 29
10232.903 35
10233.383 24
10233.864 19
10234.344 19
10234.824 24
10235.305 24
10235.785 21
10236.266 19
10236.746 23
10237.227 16
10237.707 19
10238.188 13
10238.669 20
10239.149 29
10239.630 25
10240.110 24
10240.591 20
10241.072 15
10241.552 19
10242.033 10
10242.513 28
10242.994 22
10243.475 23
10243.955 26
10244.436 20
10244.917 17
10245.397 28
10245.878 22
10246.359 21
10246.840 28
10247.320 29
10247.801 26
10248.282 24
10248.763 20
10249.244 23
10249.724 24
10250.205 25
10250.686 25
10251.167 17
10251.648 23
10252.129 15
10252.610 10
10253.090 18
10253.571 24
10254.052 23
10254.533 17
10255.014 19
10255.495 17
10255.976 18
10256.457 17
10256.938 14
10257.419 18
10257.900 18
10258.381 24
10258.862 19
10259.343 21
10259.824 20
10260.305 25
10260.786 30
10261.267 15
10261.748 15
10262.229 14
10262.711 14
10263.192 26
10263.673 22
10264.154 15
10264.635 10
10265.116 8
10265.598 10
10266.079 15
10266.560 15
10267.041 14
10267.522 20
10268.004 23
10268.485 34
10268.966 27
10269.447 24
10269.929 23
10270.410 18
10270.891 13
10271.373 13
10271.854 16
10272.335 23
10272.817 11
10273.298 14
10273.779 22
10274.261 25
10274.742 25
10275.224 28
10275.705 22
10276.187 16
10276.668 6
10277.149 9
10277.631 18
10278.112 18
10278.594 13
10279.075 27
10279.557 30
10280.038 29
10280.520 31
10281.001 25
10281.483 19
10281.965 21
10282.446 16
10282.928 13
10283.409 11
10283.891 14
10284.373 19
10284.854 16
10285.336 24
10285.818 25
10286.299 29
10286.781 19
10287.263 21
10287.744 18
10288.226 14
10288.708 12
10289.190 27
10289.671 28
10290.153 22
10290.635 25
10291.117 22
10291.598 30
10292.080 25
10292.562 21
10293.044 26
10293.526 29
10294.008 25
10294.489 49
10294.971 43
10295.453 45
10295.935 53
10296.417 52
10296.899 56
10297.381 66
10297.863 80
10298.345 66
10298.827 54
10299.309 46
10299.791 49
10300.273 49
10300.755 52
10301.237 38
10301.719 41
10302.201 39
10302.683 36
10303.165 41
10303.647 39
10304.129 27
10304.611 37
10305.093 36
10305.575 38
10306.058 16
10306.540 13
10307.022 17
10307.504 25
10307.986 21
10308.468 23
10308.951 32
10309.433 24
10309.915 18
10310.397 14
10310.880 23
10311.362 24
10311.844 21
10312.326 13
10312.809 22
10313.291 20
10313.773 15
10314.256 18
10314.738 23
10315.220 22
10315.703 21
10316.185 22
10316.667 15
10317.150 9
10317.632 10
10318.115 11
10318.597 10
10319.080 25
10319.562 23
10320.044 27
10320.527 17
10321.009 19
10321.492 15
10321.974 11
10322.457 17
10322.940 16
10323.422 18
10323.905 15
10324.387 16
10324.870 20
10325.352 16
10325.835 18
10326.318 15
10326.800 21
10327.283 17
10327.765 19
10328.248 16
10328.731 9
10329.213 19
10329.696 17
10330.179 17
10330.662 16
10331.144 24
10331.627 22
10332.110 13
10332.593 10
10333.075 14
10333.558 13
10334.041 11
10334.524 18
10335.007 17
10335.489 21
10335.972 16
10336.455 11
10336.938 14
10337.421 10
10337.904 10
10338.387 20
10338.869 22
10339.352 14
10339.835 10
10340.318 26
10340.801 23
10341.284 24
10341.767 20
10342.250 17
10342.733 15
10343.216 23
10343.699 14
10344.182 26
10344.665 17
10345.148 22
10345.631 27
10346.114 16
10346.598 23
10347.081 29
10347.564 30
10348.047 16
10348.530 14
10349.013 19
10349.496 21
10349.979 26
10350.463 24
10350.946 21
10351.429 16
10351.912 17
10352.395 20
10352.879 12
10353.362 9
10353.845 13
10354.328 23
10354.812 20
10355.295 18
10355.778 10
10356.262 11
10356.745 15
10357.228 11
10357.712 17
10358.195 12
10358.678 12
10359.162 13
10359.645 12
10360.129 15
10360.612 13
10361.095 20
10361.579 21
10362.062 16
10362.546 20
10363.029 21
10363.513 20
10363.996 12
10364.480 8
10364.963 11
10365.447 14
10365.930 16
10366.414 15
10366.897 9
10367.381 10
10367.865 12
10368.348 23
10368.832 11
10369.315 10
10369.799 14
10370.283 9
10370.766 3
10371.250 6
10371.734 8
10372.217 18
10372.701 20
10373.185 17
10373.669 7
10374.152 6
10374.636 11
10375.120 8
10375.604 13
10376.087 17
10376.571 20
10377.055 24
10377.539 12
10378.023 10
10378.506 16
10378.990 15
10379.474 20
10379.958 20
10380.442 14
10380.926 24
10381.410 24
10381.894 17
10382.378 5
10382.861 13
10383.345 12
10383.829 9
10384.313 7
10384.797 8
10385.281 19
10385.765 19
10386.249 12
10386.733 10
10387.217 10
10387.701 12
10388.186 13
10388.670 4
10389.154 3
10389.638 10
10390.122 14
10390.606 12
10391.090 10
10391.574 2
10392.058 9
10392.543 7
10393.027 9
10393.511 12
10393.995 8
10394.479 10
10394.964 14
10395.448 19
10395.932 9
10396.416 12
10396.901 9
10397.385 9
10397.869 15
10398.353 9
10398.838 9
10399.322 13
10399.806 12
10400.291 13
10400.775 11
10401.259 11
10401.744 8
10402.228 9
10402.713 9
10403.197 9
10403.681 15
10404.166 13
10404.650 15
10405.135 20
10405.619 14
10406.104 19
10406.588 22
10407.073 22
10407.557 11
10408.042 9
10408.526 11
10409.011 13
10409.495 5
10409.980 5
10410.465 11
10410.949 14
10411.434 9
10411.918 18
10412.403 11
10412.888 11
10413.372 16
10413.857 17
10414.342 17
10414.826 14
10415.311 9
10415.796 16
10416.281 13
10416.765 12
10417.250 8
10417.735 7
10418.219 20
10418.704 16
10419.189 14
10419.674 18
10420.159 16
10420.643 11
10421.128 6
10421.613 8
10422.098 10
10422.583 7
10423.068 15
10423.553 9
10424.038 9
10424.522 4
10425.007 10
10425.492 14
10425.977 6
10426.462 11
10426.947 12
10427.432 16
10427.917 15
10428.402 21
10428.887 19
10429.372 17
10429.857 12
10430.342 31
10430.827 27
10431.312 23
10431.797 22
10432.283 17
10432.768 11
10433.253 8
10433.738 11
10434.223 14
10434.708 10
10435.193 10
10435.679 2
10436.164 3
10436.649 9
10437.134 11
10437.619 15
10438.105 10
10438.590 10
10439.075 7
10439.560 10
10440.046 13
10440.531 12
10441.016 14
10441.502 11
10441.987 15
10442.472 13
10442.958 10
10443.443 8
10443.928 13
10444.414 8
10444.899 8
10445.384 8
10445.870 8
10446.355 13
10446.841 14
10447.326 16
10447.812 12
10448.297 14
10448.782 8
10449.268 4
10449.753 6
10450.239 8
10450.725 10
10451.210 13
10451.696 19
10452.181 13
10452.667 19
10453.152 15
10453.638 20
10454.123 14
10454.609 17
10455.095 8
10455.580 9
10456.066 13
10456.552 13
10457.037 14
10457.523 16
10458.009 17
10458.494 6
10458.980 6
10459.466 7
10459.952 14
10460.437 4
10460.923 7
10461.409 11
10461.895 13
10462.380 8
10462.866 9
10463.352 23
10463.838 18
10464.324 18
10464.810 17
10465.295 17
10465.781 15
10466.267 14
10466.753 13
10467.239 13
10467.725 12
10468.211 8
10468.697 4
10469.183 8
10469.669 6
10470.155 6
10470.641 6
10471.127 5
10471.613 9
10472.099 9
10472.585 7
10473.071 7
10473.557 7
10474.043 10
10474.529 11
10475.015 9
10475.501 7
10475.987 5
10476.473 14
10476.960 17
10477.446 12
10477.932 15
10478.418 18
10478.904 21
10479.390 19
10479.877 17
10480.363 15
10480.849 16
10481.335 14
10481.822 13
10482.308 12
10482.794 10
10483.280 16
10483.767 12
10484.253 10
10484.739 7
10485.226 16
10485.712 7
10486.198 12
10486.685 12
10487.171 10
10487.657 17
10488.144 16
10488.630 11
10489.117 8
10489.603 11
10490.090 8
10490.576 8
10491.062 9
10491.549 6
10492.035 13
10492.522 5
10493.008 8
10493.495 9
10493.981 9
10494.468 13
10494.955 11
10495.441 13
10495.928 12
10496.414 8
10496.901 11
10497.387 14
10497.874 13
10498.361 16
10498.847 8
10499.334 9
10499.821 8
10500.307 15
10500.794 16
10501.281 9
10501.767 13
10502.254 8
10502.741 6
10503.228 3
10503.714 7
10504.201 7
10504.688 11
10505.175 14
10505.662 16
10506.148 18
10506.635 14
10507.122 7
10507.609 9
10508.096 9
10508.583 6
10509.070 10
10509.556 8
10510.043 12
10510.530 14
10511.017 12
10511.504 7
10511.991 9
10512.478 14
10512.965 7
10513.452 8
10513.939 10
10514.426 5
10514.913 12
10515.400 13
10515.887 9
10516.374 2
10516.861 10
10517.348 13
10517.835 17
10518.322 13
10518.810 11
10519.297 12
10519.784 6
10520.271 5
10520.758 9
10521.245 6
10521.732 11
10522.220 7
10522.707 5
10523.194 13
10523.681 8
10524.169 12
10524.656 12
10525.143 10
10525.630 13
10526.118 7
10526.605 4
10527.092 3
10527.579 6
10528.067 8
10528.554 8
10529.041 12
10529.529 10
10530.016 5
10530.504 5
10530.991 10
10531.478 11
10531.966 5
10532.453 7
10532.941 7
10533.428 7
10533.916 15
10534.403 9
10534.891 7
10535.378 7
10535.866 18
10536.353 14
10536.841 14
10537.328 12
10537.816 7
10538.303 14
10538.791 19
10539.278 15
10539.766 7
10540.254 3
10540.741 5
10541.229 13
10541.716 5
10542.204 6
10542.692 19
10543.179 17
10543.667 11
10544.155 6
10544.643 8
10545.130 15
10545.618 15
10546.106 10
10546.593 11
10547.081 9
10547.569 4
10548.057 6
10548.545 4
10549.032 6
10549.520 6
10550.008 8
10550.496 9
10550.984 9
10551.472 12
10551.960 10
10552.447 6
10552.935 7
10553.423 6
10553.911 9
10554.399 10
10554.887 14
10555.375 9
10555.863 10
10556.351 6
10556.839 4
10557.327 3
10557.815 5
10558.303 4
10558.791 2
10559.279 15
10559.767 15
10560.255 8
10560.743 4
10561.231 6
10561.720 8
10562.208 7
10562.696 9
10563.184 12
10563.672 8
10564.160 12
10564.648 5
10565.137 1
10565.625 4
10566.113 5
10566.601 4
10567.089 1
10567.578 14
10568.066 11
10568.554 13
10569.042 11
10569.531 8
10570.019 8
10570.507 6
10570.996 7
10571.484 6
10571.972 7
10572.461 12
10572.949 11
10573.437 7
10573.926 4
10574.414 11
10574.903 7
10575.391 14
10575.879 9
10576.368 4
10576.856 3
10577.345 4
10577.833 12
10578.322 14
10578.810 8
10579.299 4
10579.787 10
10580.276 6
10580.764 2
10581.253 6
10581.742 6
10582.230 3
10582.719 5
10583.207 10
10583.696 7
10584.185 6
10584.673 7
10585.162 3
10585.651 6
10586.139 7
10586.628 7
10587.117 11
10587.605 15
10588.094 4
10588.583 10
10589.071 8
10589.560 9
10590.049 6
10590.538 9
10591.027 9
10591.515 6
10592.004 5
10592.493 7
10592.982 7
10593.471 5
10593.960 10
10594.448 16
10594.937 8
10595.426 5
10595.915 3
10596.404 5
10596.893 9
10597.382 11
10597.871 9
10598.360 5
10598.849 6
10599.338 3
10599.827 5
10600.316 16
10600.805 9
10601.294 11
10601.783 12
10602.272 7
10602.761 5
10603.250 6
10603.739 11
10604.228 8
10604.717 7
10605.206 5
10605.695 8
10606.185 7
10606.674 8
10607.163 3
10607.652 3
10608.141 5
10608.630 9
10609.120 9
10609.609 5
10610.098 8
10610.587 12
10611.077 9
10611.566 6
10612.055 8
10612.544 11
10613.034 12
10613.523 14
10614.012 13
10614.502 6
10614.991 4
10615.480 3
10615.970 8
10616.459 10
10616.948 7
10617.438 4
10617.927 4
10618.417 2
10618.906 10
10619.395 12
10619.885 13
10620.374 7
10620.864 8
10621.353 2
10621.843 1
10622.332 2
10622.822 6
10623.311 14
10623.801 6
10624.291 9
10624.780 5
10625.270 4
10625.759 4
10626.249 3
10626.738 3
10627.228 7
10627.718 3
10628.207 6
10628.697 6
10629.187 12
10629.676 7
10630.166 4
10630.656 12
10631.146 8
10631.635 10
10632.125 8
10632.615 3
10633.104 7
10633.594 7
10634.084 4
10634.574 10
10635.064 9
10635.553 1
10636.043 5
10636.533 12
10637.023 7
10637.513 2
10638.003 8
10638.493 7
10638.982 8
10639.472 9
10639.962 9
10640.452 4
10640.942 3
10641.432 5
10641.922 14
10642.412 10
10642.902 13
10643.392 13
10643.882 14
10644.372 4
10644.862 8
10645.352 8
10645.842 9
10646.332 8
10646.822 8
10647.312 2
10647.803 3
10648.293 4
10648.783 4
10649.273 3
10649.763 12
10650.253 12
10650.743 5
10651.234 7
10651.724 12
10652.214 9
10652.704 6
10653.194 6
10653.685 9
10654.175 9
10654.665 11
10655.155 8
10655.646 5
10656.136 7
10656.626 8
10657.117 15
10657.607 10
10658.097 7
10658.588 11
10659.078 10
10659.568 6
10660.059 6
10660.549 11
10661.039 9
10661.530 11
10662.020 10
10662.511 7
10663.001 6
10663.492 6
10663.982 5
10664.473 11
10664.963 10
10665.454 7
10665.944 5
10666.435 9
10666.925 6
10667.416 3
10667.906 6
10668.397 5
10668.887 2
10669.378 3
10669.869 2
10670.359 1
10670.850 12
10671.341 11
10671.831 10
10672.322 7
10672.813 5
10673.303 5
10673.794 6
10674.285 7
10674.775 11
10675.266 10
10675.757 10
10676.248 9
10676.738 10
10677.229 9
10677.720 5
10678.211 4
10678.702 4
10679.192 2
10679.683 1
10680.174 6
10680.665 5
10681.156 3
10681.647 12
10682.138 8
10682.629 10
10683.119 6
10683.610 7
10684.101 4
10684.592 6
10685.083 8
10685.574 2
10686.065 4
10686.556 6
10687.047 6
10687.538 8
10688.029 7
10688.520 5
10689.011 3
10689.502 4
10689.993 6
10690.485 3
10690.976 7
10691.467 10
10691.958 10
10692.449 10
10692.940 12
10693.431 12
10693.922 10
10694.414 11
10694.905 16
10695.396 12
10695.887 4
10696.378 5
10696.870 10
10697.361 10
10697.852 10
10698.343 8
10698.835 6
10699.326 8
10699.817 15
10700.309 10
10700.800 5
10701.291 1
10701.783 6
10702.274 3
10702.765 12
10703.257 8
10703.748 8
10704.239 8
10704.731 8
10705.222 6
10705.714 10
10706.205 6
10706.697 2
10707.188 9
10707.680 10
10708.171 5
10708.663 6
10709.154 11
10709.646 12
10710.137 11
10710.629 13
10711.120 14
10711.612 11
10712.103 14
10712.595 12
10713.087 8
10713.578 6
10714.070 7
10714.562 3
10715.053 4
10715.545 9
10716.037 5
10716.528 1
10717.020 3
10717.512 4
10718.003 6
10718.495 8
10718.987 10
10719.479 10
10719.970 2
10720.462 6
10720.954 3
10721.446 10
10721.937 13
10722.429 9
10722.921 4
10723.413 5
10723.905 7
10724.397 2
10724.889 0
10725.380 1
10725.872 2
10726.364 2
10726.856 7
10727.348 5
10727.840 11
10728.332 6
10728.824 7
10729.316 12
10729.808 12
10730.300 5
10730.792 4
10731.284 6
10731.776 3
10732.268 3
10732.760 6
10733.252 12
10733.744 7
10734.236 8
10734.729 6
10735.221 7
10735.713 8
10736.205 4
10736.697 10
10737.189 6
10737.681 4
10738.174 12
10738.666 21
10739.158 15
10739.650 10
10740.142 7
10740.635 6
10741.127 9
10741.619 3
10742.111 8
10742.604 5
10743.096 4
10743.588 6
10744.081 13
10744.573 15
10745.065 12
10745.558 18
10746.050 17
10746.542 8
10747.035 4
10747.527 3
10748.020 4
10748.512 9
10749.004 7
10749.497 6
10749.989 7
10750.482 0
10750.974 5
10751.467 9
10751.959 13
10752.452 13
10752.944 14
10753.437 9
10753.929 9
10754.422 13
10754.915 13
10755.407 7
10755.900 6
10756.392 2
10756.885 2
10757.378 3
10757.870 6
10758.363 6
10758.855 4
10759.348 4
10759.841 7
10760.334 5
10760.826 5
10761.319 7
10761.812 7
10762.304 3
10762.797 4
10763.290 2
10763.783 8
10764.275 13
10764.768 7
10765.261 7
10765.754 4
10766.247 5
10766.740 4
10767.232 5
10767.725 7
10768.218 9
10768.711 4
10769.204 3
10769.697 11
10770.190 7
10770.683 5
10771.176 5
10771.669 11
10772.162 8
10772.655 10
10773.148 14
10773.641 13
10774.134 12
10774.627 10
10775.120 4
10775.613 5
10776.106 5
10776.599 7
10777.092 4
10777.585 2
10778.078 1
10778.571 1
10779.064 4
10779.557 2
10780.051 9
10780.544 8
10781.037 4
10781.530 4
10782.023 11
10782.516 6
10783.010 2
10783.503 2
10783.996 8
10784.489 7
10784.983 9
10785.476 8
10785.969 6
10786.462 4
10786.956 6
10787.449 3
10787.942 13
10788.436 17
10788.929 15
10789.422 12
10789.916 6
10790.409 5
10790.903 5
10791.396 3
10791.889 2
10792.383 6
10792.876 9
10793.370 4
10793.863 4
10794.357 6
10794.850 12
10795.344 5
10795.837 1
10796.331 4
10796.824 7
10797.318 12
10797.811 6
10798.305 4
10798.798 11
10799.292 6
10799.786 4
10800.279 3
10800.773 6
10801.267 3
10801.760 3
10802.254 0
10802.748 3
10803.241 6
10803.735 3
10804.229 11
10804.722 9
10805.216 11
10805.710 8
10806.203 8
10806.697 16
10807.191 13
10807.685 17
10808.179 12
10808.672 9
10809.166 5
10809.660 15
10810.154 14
10810.648 10
10811.142 14
10811.635 13
10812.129 12
10812.623 14
10813.117 11
10813.611 12
10814.105 7
10814.599 2
10815.093 6
10815.587 2
10816.081 2
10816.575 2
10817.069 3
10817.563 9
10818.057 8
10818.551 3
10819.045 5
10819.539 7
10820.033 6
10820.527 1
10821.021 8
10821.515 5
10822.009 8
10822.503 14
10822.998 12
10823.492 5
10823.986 6
10824.480 5
10824.974 4
10825.468 4
10825.963 9
10826.457 6
10826.951 4
10827.445 7
10827.940 8
10828.434 7
10828.928 2
10829.422 0
10829.917 1
10830.411 3
10830.905 0
10831.400 0
10831.894 4
10832.388 8
10832.883 9
10833.377 7
10833.871 8
10834.366 7
10834.860 10
10835.355 8
10835.849 8
10836.343 7
10836.838 4
10837.332 3
10837.827 5
10838.321 5
10838.816 2
10839.310 6
10839.805 8
10840.299 3
10840.794 4
10841.288 2
10841.783 4
10842.278 9
10842.772 10
10843.267 8
10843.761 6
10844.256 6
10844.751 4
10845.245 8
10845.740 8
10846.235 2
10846.729 0
10847.224 3
10847.719 3
10848.213 8
10848.708 8
10849.203 9
10849.698 8
10850.192 2
10850.687 3
10851.182 1
10851.677 1
10852.171 10
10852.666 16
10853.161 11
10853.656 6
10854.151 6
10854.646 3
10855.140 1
10855.635 5
10856.130 2
10856.625 4
10857.120 7
10857.615 7
10858.110 12
10858.605 9
10859.100 5
10859.595 3
10860.090 3
10860.585 3
10861.080 4
10861.575 5
10862.070 1
10862.565 9
10863.060 12
10863.555 7
10864.050 7
10864.545 6
10865.040 4
10865.535 14
10866.030 9
10866.526 5
10867.021 6
10867.516 5
10868.011 6
10868.506 7
10869.001 4
10869.497 9
10869.992 9
10870.487 3
10870.982 4
10871.477 4
10871.973 4
10872.468 5
10872.963 3
10873.459 3
10873.954 5
10874.449 1
10874.944 6
10875.440 6
10875.935 9
10876.431 6
10876.926 4
10877.421 6
10877.917 7
10878.412 7
10878.907 8
10879.403 6
10879.898 7
10880.394 3
10880.889 5
10881.385 10
10881.880 11
10882.376 9
10882.871 9
10883.367 16
10883.862 11
10884.358 9
10884.853 5
10885.349 4
10885.844 1
10886.340 6
10886.836 9
10887.331 2
10887.827 3
10888.322 9
10888.818 11
10889.314 8
10889.809 5
10890.305 5
10890.801 7
10891.296 8
10891.792 5
10892.288 4
10892.784 8
10893.279 8
10893.775 6
10894.271 9
10894.767 4
10895.262 3
10895.758 0
10896.254 2
10896.750 5
10897.246 6
10897.742 6
10898.237 3
10898.733 8
10899.229 8
10899.725 19
10900.221 14
10900.717 8
10901.213 7
10901.709 9
10902.205 8
10902.701 3
10903.197 1
10903.693 5
10904.188 3
10904.684 1
10905.181 3
10905.677 7
10906.173 8
10906.669 5
10907.165 4
10907.661 2
10908.157 2
10908.653 4
10909.149 3
10909.645 3
10910.141 5
10910.637 8
10911.134 4
10911.630 3
10912.126 3
10912.622 5
10913.118 1
10913.614 7
10914.111 6
10914.607 5
10915.103 17
10915.599 11
10916.096 8
10916.592 5
10917.088 5
10917.584 6
10918.081 7
10918.577 7
10919.073 4
10919.570 8
10920.066 3
10920.563 2
10921.059 3
10921.555 2
10922.052 3
10922.548 1
10923.044 3
10923.541 3
10924.037 6
10924.534 5
10925.030 1
10925.527 1
10926.023 1
10926.520 5
10927.016 4
10927.513 4
10928.009 4
10928.506 5
10929.002 5
10929.499 4
10929.996 2
10930.492 1
10930.989 6
10931.485 9
10931.982 9
10932.479 3
10932.975 3
10933.472 5
10933.969 1
10934.465 10
10934.962 11
10935.459 5
10935.955 8
10936.452 3
10936.949 3
10937.446 5
10937.942 1
10938.439 0
10938.936 2
10939.433 3
10939.930 3
10940.426 9
10940.923 9
10941.420 7
10941.917 10
10942.414 7
10942.911 4
10943.407 2
10943.904 6
10944.401 9
10944.898 7
10945.395 8
10945.892 7
10946.389 5
10946.886 3
10947.383 7
10947.880 10
10948.377 8
10948.874 4
10949.371 1
10949.868 6
10950.365 8
10950.862 3
10951.359 5
10951.856 3
10952.353 2
10952.850 7
10953.348 6
10953.845 4
10954.342 6
10954.839 6
10955.336 9
10955.833 12
10956.330 3
10956.828 6
10957.325 7
10957.822 7
10958.319 1
10958.817 1
10959.314 5
10959.811 7
10960.308 2
10960.806 2
10961.303 4
10961.800 4
10962.297 2
10962.795 3
10963.292 2
10963.789 2
10964.287 2
10964.784 3
10965.282 2
10965.779 2
10966.276 0
10966.774 4
10967.271 6
10967.769 4
10968.266 2
10968.764 8
10969.261 12
10969.759 7
10970.256 3
10970.754 10
10971.251 7
10971.749 8
10972.246 4
10972.744 6
10973.241 3
10973.739 3
10974.236 3
10974.734 2
10975.232 6
10975.729 4
10976.227 3
10976.725 2
10977.222 3
10977.720 6
10978.218 4
10978.715 2
10979.213 3
10979.711 6
10980.208 6
10980.706 8
10981.204 13
10981.702 9
10982.199 10
10982.697 9
10983.195 14
10983.693 15
10984.191 5
10984.688 5
10985.186 4
10985.684 7
10986.182 6
10986.680 5
10987.178 3
10987.676 5
10988.173 6
10988.671 4
10989.169 2
10989.667 8
10990.165 5
10990.663 2
10991.161 2
10991.659 13
10992.157 4
10992.655 11
10993.153 12
10993.651 3
10994.149 0
10994.647 1
10995.145 6
10995.643 8
10996.141 6
10996.640 1
10997.138 2
10997.636 6
10998.134 6
10998.632 4
10999.130 7
10999.628 7
11000.127 7
11000.625 4
11001.123 6
11001.621 4
11002.119 5
11002.618 4
11003.116 16
11003.614 9
11004.112 7
11004.611 3
11005.109 6
11005.607 12
11006.106 9
11006.604 5
11007.102 10
11007.601 8
11008.099 5
11008.597 10
11009.096 6
11009.594 7
11010.092 5
11010.591 4
11011.089 6
11011.588 5
11012.086 2
11012.585 4
11013.083 6
11013.582 3
11014.080 1
11014.579 1
11015.077 1
11015.576 1
11016.074 2
11016.573 4
11017.071 3
11017.570 5
11018.068 6
11018.567 7
11019.066 7
11019.564 4
11020.063 5
11020.562 1
11021.060 2
11021.559 5
11022.058 4
11022.556 7
11023.055 4
11023.554 5
11024.052 10
11024.551 8
11025.050 6
11025.549 5
11026.047 5
11026.546 3
11027.045 6
11027.544 2
11028.043 3
11028.541 5
11029.040 10
11029.539 5
11030.038 5
11030.537 2
11031.036 0
11031.534 2
11032.033 0
11032.532 2
11033.031 3
11033.530 2
11034.029 9
11034.528 7
11035.027 5
11035.526 3
11036.025 6
11036.524 6
11037.023 8
11037.522 6
11038.021 0
11038.520 3
11039.019 7
11039.518 9
11040.017 8
11040.516 6
11041.016 6
11041.515 5
11042.014 0
11042.513 1
11043.012 4
11043.511 5
11044.010 6
11044.510 3
11045.009 6
11045.508 6
11046.007 7
11046.506 5
11047.006 10
11047.505 11
11048.004 7
11048.503 2
11049.003 4
11049.502 7
11050.001 5
11050.501 8
11051.000 12
11051.499 6
11051.999 2
11052.498 1
11052.997 10
11053.497 10
11053.996 8
11054.496 4
11054.995 2
11055.495 8
11055.994 7
11056.493 4
11056.993 7
11057.492 3
11057.992 1
11058.491 3
11058.991 6
11059.490 3
11059.990 2
11060.489 1
11060.989 1
11061.489 4
11061.988 3
11062.488 6
11062.987 2
11063.487 3
11063.987 3
11064.486 0
11064.986 2
11065.486 5
11065.985 7
11066.485 6
11066.985 3
11067.484 3
11067.984 10
11068.484 12
11068.984 15
11069.483 8
11069.983 2
11070.483 2
11070.983 3
11071.482 1
11071.982 2
11072.482 2
11072.982 2
11073.482 6
11073.982 7
11074.481 11
11074.981 12
11075.481 7
11075.981 3
11076.481 3
11076.981 4
11077.481 5
11077.981 2
11078.481 2
11078.981 5
11079.481 3
11079.981 1
11080.481 5
11080.981 8
11081.481 5
11081.981 5
11082.481 6
11082.981 4
11083.481 7
11083.981 3
11084.481 6
11084.981 4
11085.481 2
11085.981 5
11086.482 8
11086.982 5
11087.482 12
11087.982 15
11088.482 8
11088.982 9
11089.483 5
11089.983 6
11090.483 3
11090.983 2
11091.484 2
11091.984 3
11092.484 4
11092.984 7
11093.485 10
11093.985 9
11094.485 7
11094.986 2
11095.486 4
11095.986 2
11096.487 3
11096.987 3
11097.487 11
11097.988 10
11098.488 8
11098.989 5
11099.489 5
11099.989 13
11100.490 17
11100.990 7
11101.491 14
11101.991 11
11102.492 8
11102.992 1
11103.493 1
11103.993 6
11104.494 2
11104.995 6
11105.495 2
11105.996 5
11106.496 5
11106.997 2
11107.497 4
11107.998 3
11108.499 4
11108.999 4
11109.500 3
11110.001 3
11110.501 3
11111.002 0
11111.503 3
11112.004 9
11112.504 8
11113.005 4
11113.506 6
11114.006 4
11114.507 10
11115.008 6
11115.509 8
11116.010 2
11116.510 3
11117.011 3
11117.512 4
11118.013 5
11118.514 2
11119.015 6
11119.516 7
11120.016 7
11120.517 8
11121.018 8
11121.519 8
11122.020 6
11122.521 6
11123.022 4
11123.523 4
11124.024 8
11124.525 9
11125.026 3
11125.527 3
11126.028 2
11126.529 3
11127.030 1
11127.531 1
11128.032 4
11128.533 7
11129.035 4
11129.536 7
11130.037 6
11130.538 4
11131.039 0
11131.540 0
11132.041 4
11132.543 0
11133.044 4
11133.545 3
11134.046 5
11134.547 8
11135.049 4
11135.550 9
11136.051 10
11136.552 4
11137.054 1
11137.555 1
11138.056 1
11138.558 6
11139.059 6
11139.560 4
11140.062 4
11140.563 5
11141.064 5
11141.566 4
11142.067 7
11142.568 7
11143.070 7
11143.571 6
11144.073 5
11144.574 6
11145.076 6
11145.577 0
11146.079 1
11146.580 8
11147.082 5
11147.583 4
11148.085 3
11148.586 3
11149.088 1
11149.589 2
11150.091 3
11150.592 3
11151.094 4
11151.596 7
11152.097 5
11152.599 4
11153.101 4
11153.602 2
11154.104 1
11154.606 5
11155.107 5
11155.609 1
11156.111 3
11156.612 6
11157.114 3
11157.616 1
11158.118 1
11158.619 3
11159.121 1
11159.623 4
11160.125 5
11160.627 7
11161.128 3
11161.630 8
11162.132 4
11162.634 2
11163.136 2
11163.638 1
11164.140 1
11164.642 4
11165.143 2
11165.645 1
11166.147 8
11166.649 12
11167.151 4
11167.653 7
11168.155 6
11168.657 5
11169.159 6
11169.661 7
11170.163 5
11170.665 3
11171.167 2
11171.669 5
11172.171 2
11172.674 1
11173.176 2
11173.678 5
11174.180 6
11174.682 5
11175.184 4
11175.686 3
11176.188 1
11176.691 3
11177.193 3
11177.695 6
11178.197 8
11178.699 4
11179.202 3
11179.704 5
11180.206 6
11180.708 1
11181.211 2
11181.713 2
11182.215 8
11182.718 3
11183.220 4
11183.722 4
11184.225 9
11184.727 4
11185.229 2
11185.732 3
11186.234 2
11186.736 2
11187.239 3
11187.741 9
11188.244 7
11188.746 3
11189.249 3
11189.751 1
11190.254 0
11190.756 6
11191.259 6
11191.761 3
11192.264 4
11192.766 4
11193.269 4
11193.771 2
11194.274 4
11194.776 4
11195.279 6
11195.782 4
11196.284 2
11196.787 5
11197.290 6
11197.792 4
11198.295 1
11198.798 3
11199.300 3
11199.803 3
11200.306 4
11200.808 2
11201.311 1
11201.814 10
11202.317 4
11202.819 11
11203.322 5
11203.825 6
11204.328 10
11204.831 9
11205.333 4
11205.836 2
11206.339 2
11206.842 1
11207.345 4
11207.848 1
11208.350 1
11208.853 1
11209.356 10
11209.859 10
11210.362 7
11210.865 4
11211.368 1
11211.871 1
11212.374 0
11212.877 4
11213.380 2
11213.883 4
11214.386 6
11214.889 4
11215.392 6
11215.895 2
11216.398 7
11216.901 5
11217.404 4
11217.908 7
11218.411 7
11218.914 9
11219.417 9
11219.920 4
11220.423 2
11220.926 4
11221.430 3
11221.933 6
11222.436 2
11222.939 2
11223.442 2
11223.946 7
11224.449 3
11224.952 2
11225.455 4
11225.959 6
11226.462 1
11226.965 4
11227.469 3
11227.972 2
11228.475 1
11228.979 3
11229.482 2
11229.985 4
11230.489 6
11230.992 6
11231.496 2
11231.999 2
11232.503 5
11233.006 7
11233.509 6
11234.013 2
11234.516 6
11235.020 2
11235.523 1
11236.027 3
11236.530 5
11237.034 5
11237.537 4
11238.041 6
11238.545 4
11239.048 0
11239.552 2
11240.055 3
11240.559 4
11241.063 2
11241.566 3
11242.070 4
11242.574 9
11243.077 6
11243.581 2
11244.085 3
11244.588 5
11245.092 4
11245.596 5
11246.099 3
11246.603 0
11247.107 2
11247.611 5
11248.115 1
11248.618 7
11249.122 8
11249.626 5
11250.130 4
11250.634 3
11251.137 8
11251.641 7
11252.145 1
11252.649 5
11253.153 9
11253.657 10
11254.161 5
11254.665 4
11255.169 5
11255.673 3
11256.177 4
11256.681 2
11257.185 4
11257.689 0
11258.193 1
11258.697 4
11259.201 3
11259.705 7
11260.209 4
11260.713 4
11261.217 2
11261.721 3
11262.225 0
11262.729 5
11263.233 4
11263.737 1
11264.242 7
11264.746 7
11265.250 6
11265.754 7
11266.258 3
11266.763 0
11267.267 3
11267.771 5
11268.275 3
11268.779 1
11269.284 3
11269.788 9
11270.292 7
11270.797 2
11271.301 5
11271.805 8
11272.310 5
11272.814 6
11273.318 5
11273.823 3
11274.327 6
11274.831 3
11275.336 3
11275.840 5
11276.345 1
11276.849 1
11277.353 2
11277.858 4
11278.362 4
11278.867 6
11279.371 5
11279.876 2
11280.380 7
11280.885 6
11281.389 2
11281.894 4
11282.398 3
11282.903 1
11283.408 3
11283.912 6
11284.417 0
11284.921 1
11285.426 1
11285.931 3
11286.435 4
11286.940 0
11287.445 1
11287.949 2
11288.454 4
11288.959 4
11289.463 4
11289.968 3
11290.473 2
11290.978 5
11291.482 8
11291.987 7
11292.492 5
11292.997 7
11293.502 1
11294.006 5
11294.511 4
11295.016 3
11295.521 4
11296.026 2
11296.531 5
11297.035 2
11297.540 2
11298.045 1
11298.550 3
11299.055 4
11299.560 5
11300.065 6
11300.570 4
11301.075 3
11301.580 6
11302.085 6
11302.590 6
11303.095 2
11303.600 4
11304.105 4
11304.610 6
11305.115 3
11305.620 1
11306.125 3
11306.630 5
11307.136 5
11307.641 2
11308.146 1
11308.651 3
11309.156 7
11309.661 4
11310.166 4
11310.672 0
11311.177 4
11311.682 3
11312.187 1
11312.693 1
11313.198 2
11313.703 6
11314.208 7
11314.714 6
11315.219 3
11315.724 2
11316.229 1
11316.735 6
11317.240 5
11317.745 3
11318.251 5
11318.756 1
11319.262 1
11319.767 1
11320.272 1
11320.778 2
11321.283 2
11321.789 0
11322.294 0
11322.800 0
11323.305 4
11323.811 2
11324.316 0
11324.822 1
11325.327 4
11325.833 5
11326.338 3
11326.844 3
11327.349 5
11327.855 5
11328.360 1
11328.866 10
11329.372 3
11329.877 0
11330.383 2
11330.889 2
11331.394 3
11331.900 3
11332.406 3
11332.911 2
11333.417 3
11333.923 4
11334.428 6
11334.934 3
11335.440 0
11335.946 0
11336.451 3
11336.957 2
11337.463 2
11337.969 6
11338.475 5
11338.980 5
11339.486 4
11339.992 6
11340.498 7
11341.004 5
11341.510 3
11342.016 3
11342.521 1
11343.027 1
11343.533 3
11344.039 4
11344.545 2
11345.051 0
11345.557 1
11346.063 1
11346.569 3
11347.075 11
11347.581 8
11348.087 3
11348.593 4
11349.099 4
11349.605 0
11350.111 1
11350.617 1
11351.124 2
11351.630 1
11352.136 0
11352.642 2
11353.148 8
11353.654 5
11354.160 12
11354.666 4
11355.173 3
11355.679 3
11356.185 2
11356.691 11
11357.198 9
11357.704 3
11358.210 5
11358.716 0
11359.223 1
11359.729 2
11360.235 1
11360.741 3
11361.248 4
11361.754 3
11362.260 4
11362.767 0
11363.273 2
11363.780 2
11364.286 1
11364.792 7
11365.299 8
11365.805 5
11366.312 3
11366.818 0
11367.325 3
11367.831 1
11368.338 5
11368.844 11
11369.351 2
11369.857 1
11370.364 4
11370.870 4
11371.377 3
11371.883 3
11372.390 2
11372.896 1
11373.403 3
11373.910 1
11374.416 8
11374.923 13
11375.429 5
11375.936 3
11376.443 1
11376.949 3
11377.456 4
11377.963 5
11378.470 2
11378.976 2
11379.483 9
11379.990 6
11380.496 7
11381.003 4
11381.510 5
11382.017 5
11382.524 4
11383.030 6
11383.537 6
11384.044 5
11384.551 7
11385.058 4
11385.565 2
11386.072 12
11386.578 12
11387.085 6
11387.592 5
11388.099 3
11388.606 3
11389.113 4
11389.620 8
11390.127 6
11390.634 9
11391.141 4
11391.648 2
11392.155 0
11392.662 2
11393.169 6
11393.676 10
11394.183 6
11394.690 5
11395.197 4
11395.704 4
11396.211 5
11396.719 4
11397.226 2
11397.733 3
11398.240 3
11398.747 3
11399.254 6
11399.761 7
11400.269 3
11400.776 2
11401.283 0
11401.790 2
11402.298 6
11402.805 6
11403.312 2
11403.819 5
11404.327 4
11404.834 7
11405.341 9
11405.849 6
11406.356 0
11406.863 4
11407.371 2
11407.878 0
11408.385 3
11408.893 6
11409.400 2
11409.908 3
11410.415 8
11410.922 11
11411.430 9
11411.937 7
11412.445 7
11412.952 6
11413.460 3
11413.967 5
11414.475 6
11414.982 2
11415.490 2
11415.997 9
11416.505 9
11417.012 8
11417.520 11
11418.028 8
11418.535 4
11419.043 6
11419.550 3
11420.058 1
11420.566 7
11421.073 2
11421.581 4
11422.089 3
11422.596 3
11423.104 4
11423.612 8
11424.120 5
11424.627 6
11425.135 4
11425.643 5
11426.151 9
11426.658 7
11427.166 9
11427.674 12
11428.182 8
11428.690 2
11429.198 3
11429.705 2
11430.213 4
11430.721 7
11431.229 3
11431.737 4
11432.245 4
11432.753 5
11433.261 9
11433.769 8
11434.277 5
11434.785 10
11435.293 8
11435.801 6
11436.309 7
11436.817 4
11437.325 8
11437.833 8
11438.341 13
11438.849 5
11439.357 3
11439.865 1
11440.373 0
11440.881 2
11441.389 6
11441.897 10
11442.405 5
11442.914 4
11443.422 2
11443.930 3
11444.438 3
11444.946 4
11445.454 6
11445.963 4
11446.471 4
11446.979 3
11447.487 9
11447.996 6
11448.504 3
11449.012 1
11449.520 3
11450.029 1
11450.537 1
11451.045 2
11451.554 3
11452.062 3
11452.570 1
11453.079 2
11453.587 6
11454.096 7
11454.604 3
11455.112 1
11455.621 1
11456.129 4
11456.638 6
11457.146 10
11457.655 3
11458.163 1
11458.672 5
11459.180 3
11459.689 7
11460.197 5
11460.706 4
11461.214 6
11461.723 2
11462.232 5
11462.740 4
11463.249 3
11463.757 2
11464.266 1
11464.775 4
11465.283 7
11465.792 6
11466.301 1
11466.809 0
11467.318 6
11467.827 6
11468.335 4
11468.844 2
11469.353 5
11469.862 4
11470.370 1
11470.879 5
11471.388 2
11471.897 2
11472.405 5
11472.914 2
11473.423 11
11473.932 7
11474.441 6
11474.950 3
11475.459 5
11475.967 9
11476.476 5
11476.985 3
11477.494 5
11478.003 5
11478.512 0
11479.021 3
11479.530 2
11480.039 2
11480.548 3
11481.057 3
11481.566 1
11482.075 3
11482.584 4
11483.093 7
11483.602 3
11484.111 3
11484.620 1
11485.129 3
11485.638 7
11486.147 4
11486.657 4
11487.166 2
11487.675 6
11488.184 11
11488.693 11
11489.202 12
11489.712 5
11490.221 4
11490.730 4
11491.239 3
11491.748 6
11492.258 6
11492.767 14
11493.276 16
11493.785 10
11494.295 6
11494.804 4
11495.313 7
11495.823 9
11496.332 7
11496.841 4
11497.351 7
11497.860 1
11498.369 1
11498.879 1
11499.388 2
11499.898 3
11500.407 3
11500.917 3
11501.426 3
11501.935 8
11502.445 6
11502.954 3
11503.464 4
11503.973 5
11504.483 5
11504.993 4
11505.502 8
11506.012 6
11506.521 4
11507.031 3
11507.540 6
11508.050 5
11508.560 6
11509.069 5
11509.579 6
11510.088 3
11510.598 10
11511.108 4
11511.617 11
11512.127 8
11512.637 2
11513.147 2
11513.656 3
11514.166 6
11514.676 10
11515.185 4
11515.695 7
11516.205 8
11516.715 4
11517.225 5
11517.734 7
11518.244 7
11518.754 6
11519.264 3
11519.774 5
11520.284 7
11520.794 9
11521.303 6
11521.813 12
11522.323 13
11522.833 12
11523.343 5
11523.853 14
11524.363 11
11524.873 12
11525.383 10
11525.893 9
11526.403 7
11526.913 11
11527.423 14
11527.933 12
11528.443 4
11528.953 5
11529.463 4
11529.973 6
11530.483 13
11530.994 16
11531.504 10
11532.014 5
11532.524 2
11533.034 2
11533.544 12
11534.054 10
11534.565 8
11535.075 10
11535.585 13
11536.095 9
11536.605 7
11537.116 7
11537.626 1
11538.136 3
11538.647 0
11539.157 3
11539.667 3
11540.177 5
11540.688 4
11541.198 4
11541.708 1
11542.219 1
11542.729 3
11543.240 4
11543.750 5
11544.260 4
11544.771 3
11545.281 4
11545.792 5
11546.302 2
11546.812 5
11547.323 2
11547.833 9
11548.344 12
11548.854 4
11549.365 1
11549.875 3
11550.386 3
11550.897 5
11551.407 2
11551.918 2
11552.428 6
11552.939 8
11553.449 14
11553.960 8
11554.471 9
11554.981 6
11555.492 6
11556.003 7
11556.513 7
11557.024 4
11557.535 3
11558.045 3
11558.556 1
11559.067 3
11559.578 1
11560.088 3
11560.599 6
11561.110 5
11561.621 6
11562.132 8
11562.642 5
11563.153 9
11563.664 6
11564.175 3
11564.686 2
11565.197 4
11565.707 1
11566.218 1
11566.729 3
11567.240 3
11567.751 1
11568.262 7
11568.773 7
11569.284 2
11569.795 1
11570.306 4
11570.817 7
11571.328 7
11571.839 5
11572.350 4
11572.861 4
11573.372 5
11573.883 1
11574.394 1
11574.905 2
11575.416 1
11575.927 3
11576.438 2
11576.950 2
11577.461 3
11577.972 7
11578.483 11
11578.994 9
11579.505 2
11580.017 2
11580.528 3
11581.039 5
11581.550 3
11582.062 0
11582.573 2
11583.084 3
11583.595 2
11584.107 1
11584.618 1
11585.129 4
11585.641 13
11586.152 11
11586.663 6
11587.175 3
11587.686 5
11588.197 3
11588.709 0
11589.220 7
11589.731 5
11590.243 4
11590.754 3
11591.266 2
11591.777 0
11592.289 1
11592.800 1
11593.312 2
11593.823 2
11594.335 4
11594.846 4
11595.358 3
11595.869 1
11596.381 3
11596.892 4
11597.404 3
11597.916 1
11598.427 4
11598.939 3
11599.450 1
11599.962 3
11600.474 0
11600.985 2
11601.497 0
11602.009 2
11602.520 6
11603.032 5
11603.544 2
11604.056 1
11604.567 3
11605.079 0
11605.591 1
11606.103 9
11606.614 7
11607.126 6
11607.638 5
11608.150 6
11608.662 4
11609.174 1
11609.685 3
11610.197 8
11610.709 5
11611.221 3
11611.733 3
11612.245 2
11612.757 0
11613.269 2
11613.781 3
11614.293 4
11614.805 4
11615.316 4
11615.828 0
11616.340 0
11616.852 2
11617.365 0
11617.877 1
11618.389 2
11618.901 4
11619.413 4
11619.925 3
11620.437 6
11620.949 10
11621.461 6
11621.973 4
11622.485 0
11622.998 7
11623.510 4
11624.022 2
11624.534 1
11625.046 2
11625.558 0
11626.071 1
11626.583 2
11627.095 4
11627.607 4
11628.120 3
11628.632 5
11629.144 6
11629.656 7
11630.169 7
11630.681 7
11631.193 2
11631.706 2
11632.218 4
11632.730 4
11633.243 5
11633.755 9
11634.268 8
11634.780 2
11635.292 3
11635.805 1
11636.317 7
11636.830 5
11637.342 2
11637.855 4
11638.367 5
11638.880 4
11639.392 4
11639.905 2
11640.417 1
11640.930 3
11641.442 3
11641.955 4
11642.468 3
11642.980 4
11643.493 4
11644.005 5
11644.518 5
11645.031 2
11645.543 10
11646.056 11
11646.569 8
11647.081 6
11647.594 2
11648.107 0
11648.619 2
11649.132 2
11649.645 1
11650.158 0
11650.670 2
11651.183 4
11651.696 3
11652.209 7
11652.721 2
11653.234 3
11653.747 1
11654.260 3
11654.773 3
11655.286 1
11655.799 3
11656.311 2
11656.824 2
11657.337 1
11657.850 3
11658.363 4
11658.876 1
11659.389 3
11659.902 9
11660.415 9
11660.928 3
11661.441 4
11661.954 0
11662.467 3
11662.980 5
11663.493 3
11664.006 5
11664.519 2
11665.032 5
11665.545 5
11666.058 7
11666.571 1
11667.085 3
11667.598 3
11668.111 4
11668.624 2
11669.137 3
11669.650 5
11670.164 3
11670.677 8
11671.190 2
11671.703 9
11672.216 13
11672.730 10
11673.243 6
11673.756 2
11674.269 2
11674.783 3
11675.296 5
11675.809 5
11676.323 8
11676.836 9
11677.349 6
11677.863 3
11678.376 6
11678.890 8
11679.403 4
11679.916 10
11680.430 14
11680.943 20
11681.457 13
11681.970 12
11682.484 13
11682.997 10
11683.510 10
11684.024 6
11684.537 5
11685.051 8
11685.565 12
11686.078 9
11686.592 9
11687.105 7
11687.619 3
11688.132 8
11688.646 10
11689.160 9
11689.673 7
11690.187 6
11690.700 4
11691.214 3
11691.728 5
11692.241 3
11692.755 1
11693.269 1
11693.783 2
11694.296 1
11694.810 3
11695.324 4
11695.838 1
11696.351 7
11696.865 7
11697.379 6
11697.893 2
11698.406 8
11698.920 6
11699.434 5
11699.948 4
11700.462 4
11700.976 4
11701.490 3
11702.003 2
11702.517 5
11703.031 4
11703.545 7
11704.059 4
11704.573 3
11705.087 2
11705.601 2
11706.115 5
11706.629 6
11707.143 10
11707.657 4
11708.171 0
11708.685 2
11709.199 4
11709.713 0
11710.227 3
11710.741 2
11711.256 2
11711.770 8
11712.284 8
11712.798 0
11713.312 2
11713.826 1
11714.340 1
11714.855 3
11715.369 3
11715.883 4
11716.397 4
11716.911 2
11717.426 2
11717.940 1
11718.454 2
11718.968 1
11719.483 1
11719.997 0
11720.511 7
11721.026 7
11721.540 4
11722.054 5
11722.569 2
11723.083 3
11723.597 4
11724.112 5
11724.626 3
11725.140 2
11725.655 3
11726.169 5
11726.684 8
11727.198 9
11727.713 6
11728.227 3
11728.742 4
11729.256 5
11729.771 2
11730.285 7
11730.800 3
11731.314 6
11731.829 6
11732.343 9
11732.858 5
11733.372 2
11733.887 2
11734.402 5
11734.916 5
11735.431 1
11735.945 2
11736.460 2
11736.975 3
11737.489 4
11738.004 8
11738.519 6
11739.034 3
11739.548 3
11740.063 1
11740.578 2
11741.093 4
11741.607 3
11742.122 3
11742.637 3
11743.152 13
11743.666 15
11744.181 6
11744.696 5
11745.211 6
11745.726 5
11746.241 3
11746.756 5
11747.270 8
11747.785 5
11748.300 2
11748.815 4
11749.330 2
11749.845 4
11750.360 2
11750.875 1
11751.390 6
11751.905 5
11752.420 6
11752.935 2
11753.450 2
11753.965 4
11754.480 4
11754.995 2
11755.510 4
11756.025 5
11756.540 3
11757.056 3
11757.571 8
11758.086 3
11758.601 3
11759.116 5
11759.631 2
11760.146 9
11760.662 6
11761.177 2
11761.692 4
11762.207 1
11762.722 3
11763.238 2
11763.753 4
11764.268 5
11764.783 2
11765.299 4
11765.814 3
11766.329 5
11766.845 2
11767.360 1
11767.875 1
11768.391 3
11768.906 0
11769.421 3
11769.937 1
11770.452 2
11770.968 2
11771.483 3
11771.999 1
11772.514 1
11773.029 1
11773.545 1
11774.060 1
11774.576 1
11775.091 0
11775.607 9
11776.122 7
11776.638 7
11777.153 4
11777.669 3
11778.185 1
11778.700 3
11779.216 3
11779.731 7
11780.247 6
11780.763 9
11781.278 5
11781.794 3
11782.310 3
11782.825 2
11783.341 1
11783.857 3
11784.372 4
11784.888 3
11785.404 3
11785.920 1
11786.435 2
11786.951 2
11787.467 1
11787.983 1
11788.498 3
11789.014 3
11789.530 5
11790.046 3
11790.562 3
11791.078 4
11791.593 7
11792.109 5
11792.625 3
11793.141 4
11793.657 2
11794.173 0
11794.689 0
11795.205 0
11795.721 8
11796.237 5
11796.753 11
11797.269 8
11797.785 4
11798.301 7
11798.817 5
11799.333 4
11799.849 4
11800.365 5
11800.881 5
11801.397 5
11801.913 3
11802.429 1
11802.945 0
11803.461 0
11803.978 4
11804.494 5
11805.010 2
11805.526 6
11806.042 4
11806.558 2
11807.075 1
11807.591 1
11808.107 4
11808.623 1
11809.140 1
11809.656 1
11810.172 1
11810.688 0
11811.205 1
11811.721 4
11812.237 2
11812.754 3
11813.270 2
11813.786 4
11814.303 2
11814.819 2
11815.335 8
11815.852 4
11816.368 6
11816.885 3
11817.401 2
11817.918 6
11818.434 3
11818.950 5
11819.467 1
11819.983 0
11820.500 1
11821.016 2
11821.533 1
11822.050 5
11822.566 1
11823.083 1
11823.599 1
11824.116 1
11824.632 5
11825.149 4
11825.666 2
11826.182 3
11826.699 2
11827.215 2
11827.732 4
11828.249 3
11828.765 1
11829.282 0
11829.799 1
11830.316 2
11830.832 1
11831.349 4
11831.866 4
11832.383 4
11832.899 4
11833.416 1
11833.933 0
11834.450 1
11834.967 1
11835.483 5
11836.000 6
11836.517 7
11837.034 3
11837.551 1
11838.068 3
11838.585 5
11839.101 0
11839.618 3
11840.135 3
11840.652 4
11841.169 5
11841.686 5
11842.203 9
11842.720 8
11843.237 5
11843.754 6
11844.271 1
11844.788 2
11845.305 8
11845.822 1
11846.339 2
11846.856 2
11847.374 5
11847.891 6
11848.408 5
11848.925 4
11849.442 1
11849.959 1
11850.476 1
11850.993 0
11851.511 1
11852.028 2
11852.545 2
11853.062 3
11853.580 4
11854.097 4
11854.614 4
11855.131 3
11855.649 5
11856.166 4
11856.683 1
11857.200 2
11857.718 2
11858.235 1
11858.752 4
11859.270 3
11859.787 0
11860.304 10
11860.822 12
11861.339 7
11861.857 3
11862.374 6
11862.892 13
11863.409 6
11863.926 4
11864.444 8
11864.961 3
11865.479 1
11865.996 0
11866.514 1
11867.031 0
11867.549 1
11868.066 2
11868.584 0
11869.102 7
11869.619 4
11870.137 5
11870.654 4
11871.172 2
11871.690 6
11872.207 4
11872.725 4
11873.242 7
11873.760 6
11874.278 3
11874.796 4
11875.313 5
11875.831 2
11876.349 4
11876.866 8
11877.384 3
11877.902 1
11878.420 2
11878.937 0
11879.455 2
11879.973 4
11880.491 3
11881.009 2
11881.527 1
11882.044 2
11882.562 3
11883.080 2
11883.598 2
11884.116 2
11884.634 2
11885.152 2
11885.670 1
11886.188 2
11886.705 2
11887.223 4
11887.741 3
11888.259 3
11888.777 5
11889.295 5
11889.813 5
11890.331 3
11890.850 2
11891.368 3
11891.886 4
11892.404 6
11892.922 4
11893.440 1
11893.958 4
11894.476 5
11894.994 4
11895.512 2
11896.031 6
11896.549 4
11897.067 4
11897.585 8
11898.103 6
11898.621 2
11899.140 0
11899.658 3
11900.176 2
11900.694 1
11901.213 1
11901.731 0
11902.249 2
11902.768 5
11903.286 1
11903.804 2
11904.323 1
11904.841 0
11905.359 5
11905.878 6
11906.396 1
11906.914 2
11907.433 0
11907.951 2
11908.470 3
11908.988 1
11909.507 0
11910.025 3
11910.543 2
11911.062 4
11911.580 2
11912.099 2
11912.617 2
11913.136 3
11913.655 3
11914.173 1
11914.692 1
11915.210 4
11915.729 6
11916.247 2
11916.766 1
11917.285 0
11917.803 1
11918.322 2
11918.841 0
11919.359 1
11919.878 1
11920.397 2
11920.915 2
11921.434 2
11921.953 7
11922.471 8
11922.990 4
11923.509 3
11924.028 3
11924.547 4
11925.065 3
11925.584 2
11926.103 4
11926.622 4
11927.141 4
11927.659 1
11928.178 7
11928.697 6
11929.216 5
11929.735 6
11930.254 3
11930.773 2
11931.292 1
11931.811 1
11932.330 2
11932.848 1
11933.367 2
11933.886 2
11934.405 2
11934.924 4
11935.443 2
11935.962 1
11936.482 2
11937.001 1
11937.520 0
11938.039 1
11938.558 0
11939.077 0
11939.596 2
11940.115 1
11940.634 1
11941.153 3
11941.673 4
11942.192 7
11942.711 4
11943.230 5
11943.749 3
11944.268 9
11944.788 9
11945.307 3
11945.826 3
11946.345 4
11946.865 9
11947.384 10
11947.903 7
11948.423 3
11948.942 3
11949.461 2
11949.981 2
11950.500 3
11951.019 4
11951.539 8
11952.058 2
11952.577 2
11953.097 2
11953.616 2
11954.136 0
11954.655 2
11955.174 4
11955.694 1
11956.213 1
11956.733 1
11957.252 1
11957.772 1
11958.291 4
11958.811 3
11959.330 5
11959.850 6
11960.370 5
11960.889 3
11961.409 7
11961.928 3
11962.448 6
11962.968 2
11963.487 0
11964.007 2
11964.526 5
11965.046 3
11965.566 2
11966.085 1
11966.605 1
11967.125 1
11967.645 0
11968.164 3
11968.684 4
11969.204 3
11969.724 3
11970.243 0
11970.763 3
11971.283 1
11971.803 1
11972.323 0
11972.842 1
11973.362 2
11973.882 2
11974.402 0
11974.922 1
11975.442 5
11975.962 11
11976.482 7
11977.001 3
11977.521 2
11978.041 6
11978.561 2
11979.081 4
11979.601 1
11980.121 1
11980.641 7
11981.161 8
11981.681 4
11982.201 2
11982.721 6
11983.241 3
11983.762 4
11984.282 0
11984.802 3
11985.322 5
11985.842 3
11986.362 7
11986.882 2
11987.402 1
11987.922 3
11988.443 1
11988.963 1
11989.483 5
11990.003 2
11990.523 8
11991.044 8
11991.564 6
11992.084 1
11992.604 6
11993.125 11
11993.645 10
11994.165 4
11994.686 2
11995.206 12
11995.726 8
11996.247 4
11996.767 6
11997.287 3
11997.808 1
11998.328 2
11998.848 0
11999.369 0
11999.889 1
12000.410 1
12000.930 3
12001.451 5
12001.971 4
12002.492 2
12003.012 2
12003.533 4
12004.053 2
12004.574 0
12005.094 3
12005.615 2
12006.135 1
12006.656 1
12007.176 2
12007.697 1
12008.218 1
12008.738 2
12009.259 1
12009.779 4
12010.300 2
12010.821 3
12011.341 5
12011.862 1
12012.383 0
12012.904 2
12013.424 1
12013.945 0
12014.466 0
12014.986 1
12015.507 1
12016.028 1
12016.549 1
12017.070 0
12017.590 3
12018.111 0
12018.632 5
12019.153 3
12019.674 0
12020.195 0
12020.715 3
12021.236 4
12021.757 3
12022.278 0
12022.799 3
12023.320 4
12023.841 3
12024.362 8
12024.883 5
12025.404 4
12025.925 4
12026.446 1
12026.967 1
12027.488 0
12028.009 7
12028.530 3
12029.051 1
12029.572 2
12030.093 0
12030.614 3
12031.135 2
12031.656 2
12032.178 1
12032.699 2
12033.220 3
12033.741 0
12034.262 4
12034.783 4
12035.305 3
12035.826 1
12036.347 1
12036.868 0
12037.389 5
12037.911 2
12038.432 2
12038.953 0
12039.475 1
12039.996 1
12040.517 2
12041.038 1
12041.560 5
12042.081 2
12042.602 6
12043.124 6
12043.645 9
12044.167 8
12044.688 5
12045.209 3
12045.731 0
12046.252 3
12046.774 2
12047.295 2
12047.817 2
12048.338 1
12048.860 4
12049.381 2
12049.903 4
12050.424 6
12050.946 5
12051.467 6
12051.989 7
12052.510 4
12053.032 3
12053.553 3
12054.075 0
12054.597 1
12055.118 4
12055.640 2
12056.162 5
12056.683 7
12057.205 7
12057.727 4
12058.248 7
12058.770 7
12059.292 4
12059.813 2
12060.335 1
12060.857 0
12061.379 2
12061.900 8
12062.422 4
12062.944 3
12063.466 5
12063.988 2
12064.509 3
12065.031 10
12065.553 4
12066.075 1
12066.597 4
12067.119 5
12067.641 6
12068.163 2
12068.684 2
12069.206 2
12069.728 1
12070.250 5
12070.772 3
12071.294 2
12071.816 2
12072.338 0
12072.860 1
12073.382 1
12073.904 5
12074.426 1
12074.948 2
12075.470 1
12075.993 6
12076.515 7
12077.037 9
12077.559 4
12078.081 5
12078.603 4
12079.125 3
12079.647 8
12080.170 7
12080.692 5
12081.214 5
12081.736 3
12082.258 5
12082.781 5
12083.303 6
12083.825 1
12084.347 1
12084.870 3
12085.392 5
12085.914 4
12086.436 8
12086.959 5
12087.481 1
12088.003 1
12088.526 1
12089.048 1
12089.571 2
12090.093 3
12090.615 11
12091.138 15
12091.660 12
12092.183 7
12092.705 3
12093.227 2
12093.750 3
12094.272 1
12094.795 0
12095.317 2
12095.840 6
12096.362 6
12096.885 3
12097.407 5
12097.930 6
12098.453 3
12098.975 3
12099.498 6
12100.020 9
12100.543 7
12101.066 9
12101.588 2
12102.111 0
12102.633 5
12103.156 5
12103.679 5
12104.202 3
12104.724 1
12105.247 1
12105.770 1
12106.292 1
12106.815 3
12107.338 1
12107.861 1
12108.383 1
12108.906 3
12109.429 1
12109.952 1
12110.475 3
12110.997 4
12111.520 3
12112.043 4
12112.566 6
12113.089 10
12113.612 8
12114.135 3
12114.658 3
12115.181 1
12115.704 3
12116.226 5
12116.749 8
12117.272 1
12117.795 9
12118.318 5
12118.841 6
12119.364 3
12119.887 1
12120.410 3
12120.934 1
12121.457 1
12121.980 5
12122.503 5
12123.026 1
12123.549 5
12124.072 3
12124.595 1
12125.118 1
12125.642 5
12126.165 2
12126.688 2
12127.211 7
12127.734 4
12128.257 7
12128.781 2
12129.304 1
12129.827 5
12130.350 3
12130.874 3
12131.397 6
12131.920 2
12132.444 1
12132.967 0
12133.490 5
12134.014 5
12134.537 2
12135.060 2
12135.584 1
12136.107 2
12136.630 0
12137.154 0
12137.677 3
12138.201 3
12138.724 1
12139.247 2
12139.771 5
12140.294 7
12140.818 8
12141.341 1
12141.865 2
12142.388 1
12142.912 2
12143.435 2
12143.959 2
12144.483 2
12145.006 0
12145.530 0
12146.053 5
12146.577 8
12147.101 13
12147.624 11
12148.148 4
12148.672 1
12149.195 1
12149.719 1
12150.243 3
12150.766 6
12151.290 4
12151.814 2
12152.337 3
12152.861 1
12153.385 1
12153.909 1
12154.432 3
12154.956 4
12155.480 1
12156.004 3
12156.528 2
12157.051 0
12157.575 1
12158.099 3
12158.623 2
12159.147 1
12159.671 4
12160.195 6
12160.719 2
12161.243 3
12161.766 4
12162.290 1
12162.814 0
12163.338 5
12163.862 3
12164.386 2
12164.910 1
12165.434 2
12165.958 3
12166.482 2
12167.006 1
12167.531 4
12168.055 4
12168.579 2
12169.103 3
12169.627 1
12170.151 1
12170.675 5
12171.199 2
12171.723 0
12172.248 0
12172.772 4
12173.296 6
12173.820 14
12174.344 8
12174.869 4
12175.393 3
12175.917 5
12176.441 3
12176.966 4
12177.490 5
12178.014 3
12178.538 1
12179.063 4
12179.587 3
12180.111 1
12180.636 1
12181.160 0
12181.684 0
12182.209 0
12182.733 1
12183.258 0
12183.782 3
12184.306 5
12184.831 5
12185.355 2
12185.880 2
12186.404 0
12186.929 1
12187.453 0
12187.978 2
12188.502 1
12189.027 8
12189.551 8
12190.076 3
12190.600 2
12191.125 6
12191.650 3
12192.174 3
12192.699 2
12193.223 2
12193.748 4
12194.273 9
12194.797 13
12195.322 5
12195.847 1
12196.371 1
12196.896 10
12197.421 5
12197.945 5
12198.470 5
12198.995 5
12199.520 1
12200.044 4
12200.569 5
12201.094 3
12201.619 1
12202.144 1
12202.668 2
12203.193 1
12203.718 2
12204.243 2
12204.768 1
12205.293 3
12205.818 2
12206.342 3
12206.867 2
12207.392 4
12207.917 3
12208.442 2
12208.967 1
12209.492 3
12210.017 4
12210.542 3
12211.067 2
12211.592 2
12212.117 7
12212.642 6
12213.167 5
12213.692 2
12214.217 0
12214.742 2
12215.268 6
12215.793 5
12216.318 2
12216.843 2
12217.368 0
12217.893 2
12218.418 1
12218.943 3
12219.469 3
12219.994 5
12220.519 3
12221.044 7
12221.570 7
12222.095 2
12222.620 3
12223.145 4
12223.671 3
12224.196 5
12224.721 5
12225.246 5
12225.772 5
12226.297 5
12226.822 8
12227.348 6
12227.873 2
12228.399 4
12228.924 1
12229.449 4
12229.975 3
12230.500 2
12231.026 1
12231.551 4
12232.076 2
12232.602 2
12233.127 4
12233.653 5
12234.178 2
12234.704 3
12235.229 3
12235.755 0
12236.281 0
12236.806 0
12237.332 1
12237.857 2
12238.383 2
12238.908 2
12239.434 7
12239.960 5
12240.485 8
12241.011 10
12241.537 2
12242.062 0
12242.588 1
12243.114 7
12243.639 9
12244.165 3
12244.691 2
12245.217 3
12245.742 2
12246.268 1
12246.794 6
12247.320 3
12247.845 1
12248.371 0
12248.897 2
12249.423 2
12249.949 3
12250.475 5
12251.000 4
12251.526 0
12252.052 0
12252.578 1
12253.104 4
12253.630 4
12254.156 2
12254.682 1
12255.208 1
12255.734 2
12256.260 1
12256.786 1
12257.312 7
12257.838 5
12258.364 6
12258.890 4
12259.416 2
12259.942 4
12260.468 3
12260.994 6
12261.520 3
12262.046 4
12262.572 4
12263.098 9
12263.625 5
12264.151 5
12264.677 4
12265.203 2
12265.729 2
12266.255 3
12266.782 0
12267.308 4
12267.834 13
12268.360 13
12268.886 11
12269.413 7
12269.939 7
12270.465 4
12270.992 3
12271.518 2
12272.044 6
12272.571 9
12273.097 6
12273.623 12
12274.150 10
12274.676 4
12275.202 8
12275.729 3
12276.255 7
12276.782 5
12277.308 5
12277.834 4
12278.361 4
12278.887 3
12279.414 3
12279.940 8
12280.467 9
12280.993 6
12281.520 0
12282.046 1
12282.573 6
12283.099 6
12283.626 2
12284.153 2
12284.679 2
12285.206 5
12285.732 7
12286.259 3
12286.786 3
12287.312 3
12287.839 2
12288.366 1
12288.892 4
12289.419 3
12289.946 4
12290.472 3
12290.999 0
12291.526 2
12292.053 7
12292.579 8
12293.106 8
12293.633 11
12294.160 4
12294.687 5
12295.213 4
12295.740 6
12296.267 4
12296.794 5
12297.321 6
12297.848 5
12298.375 10
12298.901 4
12299.428 2
12299.955 3
12300.482 2
12301.009 3
12301.536 3
12302.063 4
12302.590 5
12303.117 4
12303.644 1
12304.171 0
12304.698 1
12305.225 0
12305.752 0
12306.279 2
12306.806 2
12307.333 3
12307.860 2
12308.387 5
12308.915 4
12309.442 4
12309.969 0
12310.496 1
12311.023 3
12311.550 4
12312.077 4
12312.605 8
12313.132 4
12313.659 1
12314.186 1
12314.714 2
12315.241 2
12315.768 2
12316.295 2
12316.823 1
12317.350 0
12317.877 2
12318.404 6
12318.932 0
12319.459 0
12319.986 0
12320.514 0
12321.041 8
12321.569 5
12322.096 3
12322.623 3
12323.151 3
12323.678 4
12324.206 0
12324.733 0
12325.261 2
12325.788 5
12326.316 8
12326.843 2
12327.371 1
12327.898 1
12328.426 3
12328.953 8
12329.481 4
12330.008 2
12330.536 3
12331.063 0
12331.591 0
12332.119 1
12332.646 2
12333.174 5
12333.702 10
12334.229 6
12334.757 1
12335.285 1
12335.812 1
12336.340 1
12336.868 2
12337.395 2
12337.923 6
12338.451 2
12338.979 2
12339.506 1
12340.034 2
12340.562 6
12341.090 6
12341.618 4
12342.145 1
12342.673 1
12343.201 3
12343.729 0
12344.257 4
12344.785 2
12345.313 2
12345.840 3
12346.368 3
12346.896 5
12347.424 6
12347.952 3
12348.480 5
12349.008 4
12349.536 2
12350.064 4
12350.592 6
12351.120 7
12351.648 3
12352.176 4
12352.704 2
12353.232 1
12353.760 3
12354.288 3
12354.817 1
12355.345 2
12355.873 0
12356.401 0
12356.929 3
12357.457 6
12357.985 7
12358.514 3
12359.042 1
12359.570 1
12360.098 1
12360.626 0
12361.155 0
12361.683 2
12362.211 2
12362.739 2
12363.268 1
12363.796 3
12364.324 2
12364.853 1
12365.381 4
12365.909 3
12366.438 5
12366.966 3
12367.494 3
12368.023 0
12368.551 5
12369.079 1
12369.608 0
12370.136 1
12370.665 7
12371.193 5
12371.722 5
12372.250 8
12372.779 4
12373.307 4
12373.836 5
12374.364 2
12374.893 4
12375.421 5
12375.950 3
12376.478 5
12377.007 2
12377.535 2
12378.064 6
12378.593 7
12379.121 4
12379.650 5
12380.179 5
12380.707 7
12381.236 3
12381.765 4
12382.293 3
12382.822 6
12383.351 5
12383.879 7
12384.408 4
12384.937 7
12385.466 10
12385.994 12
12386.523 10
12387.052 7
12387.581 5
12388.110 3
12388.638 5
12389.167 8
12389.696 4
12390.225 5
12390.754 0
12391.283 3
12391.812 4
12392.340 3
12392.869 1
12393.398 2
12393.927 6
12394.456 11
12394.985 8
12395.514 10
12396.043 4
12396.572 0
12397.101 4
12397.630 2
12398.159 1
12398.688 5
12399.217 9
12399.746 4
12400.275 2
12400.804 1
12401.333 4
12401.863 2
12402.392 3
12402.921 2
12403.450 2
12403.979 1
12404.508 3
12405.037 2
12405.567 1
12406.096 2
12406.625 4
12407.154 6
12407.683 5
12408.213 1
12408.742 3
12409.271 3
12409.801 4
12410.330 5
12410.859 4
12411.388 3
12411.918 2
12412.447 3
12412.976 4
12413.506 3
12414.035 9
12414.565 10
12415.094 8
12415.623 5
12416.153 5
12416.682 7
12417.212 4
12417.741 4
12418.270 5
12418.800 1
12419.329 3
12419.859 5
12420.388 8
12420.918 5
12421.447 2
12421.977 7
12422.507 7
12423.036 7
12423.566 7
12424.095 4
12424.625 2
12425.154 6
12425.684 5
12426.214 5
12426.743 6
12427.273 4
12427.803 2
12428.332 4
12428.862 4
12429.392 1
12429.921 6
12430.451 4
12430.981 6
12431.511 3
12432.040 1
12432.570 2
12433.100 1
12433.630 6
12434.159 5
12434.689 3
12435.219 1
12435.749 1
12436.279 1
12436.809 2
12437.339 4
12437.868 3
12438.398 4
12438.928 0
12439.458 2
12439.988 4
12440.518 2
12441.048 3
12441.578 0
12442.108 3
12442.638 7
12443.168 3
12443.698 2
12444.228 2
12444.758 4
12445.288 2
12445.818 3
12446.348 4
12446.878 3
12447.408 5
12447.938 3
12448.468 2
12448.998 3
12449.529 4
12450.059 4
12450.589 8
12451.119 6
12451.649 4
12452.179 7
12452.710 5
12453.240 2
12453.770 3
12454.300 2
12454.830 1
12455.361 0
12455.891 2
12456.421 0
12456.951 2
12457.482 3
12458.012 2
12458.542 0
12459.073 0
12459.603 1
12460.133 1
12460.664 2
12461.194 5
12461.725 5
12462.255 7
12462.785 6
12463.316 2
12463.846 1
12464.377 1
12464.907 1
12465.438 0
12465.968 2
12466.499 3
12467.029 1
12467.560 2
12468.090 3
12468.621 2
12469.151 0
12469.682 1
12470.212 3
12470.743 8
12471.273 5
12471.804 7
12472.335 5
12472.865 3
12473.396 1
12473.927 1
12474.457 2
12474.988 3
12475.519 4
12476.049 4
12476.580 2
12477.111 2
12477.641 3
12478.172 1
12478.703 5
12479.234 6
12479.764 1
12480.295 0
12480.826 1
12481.357 0
12481.888 0
12482.419 7
12482.949 3
12483.480 2
12484.011 0
12484.542 4
12485.073 3
12485.604 2
12486.135 2
12486.666 2
12487.196 2
12487.727 2
12488.258 4
12488.789 1
12489.320 6
12489.851 7
12490.382 6
12490.913 6
12491.444 8
12491.975 7
12492.506 5
12493.037 6
12493.569 6
12494.100 2
12494.631 2
12495.162 7
12495.693 5
12496.224 4
12496.755 4
12497.286 1
12497.817 7
12498.349 4
12498.880 2
12499.411 3
12499.942 5
12500.473 3
12501.005 9
12501.536 3
12502.067 9
12502.598 2
12503.130 1
12503.661 5
12504.192 6
12504.724 5
12505.255 5
12505.786 7
12506.318 2
12506.849 8
12507.380 9
12507.912 5
12508.443 7
12508.974 6
12509.506 3
12510.037 2
12510.569 5
12511.100 2
12511.632 3
12512.163 5
12512.695 1
12513.226 2
12513.758 3
12514.289 2
12514.821 1
12515.352 1
12515.884 0
12516.415 3
12516.947 1
12517.478 2
12518.010 3
12518.542 2
12519.073 1
12519.605 0
12520.136 5
12520.668 2
12521.200 2
12521.731 2
12522.263 2
12522.795 0
12523.326 0
12523.858 6
12524.390 7
12524.922 5
12525.453 4
12525.985 1
12526.517 8
12527.049 5
12527.580 2
12528.112 1
12528.644 8
12529.176 6
12529.708 2
12530.240 6
12530.771 9
12531.303 6
12531.835 4
12532.367 0
12532.899 1
12533.431 2
12533.963 3
12534.495 2
12535.027 6
12535.559 8
12536.091 2
12536.623 1
12537.155 2
12537.687 5
12538.219 5
12538.751 2
12539.283 4
12539.815 1
12540.347 2
12540.879 5
12541.411 4
12541.943 0
12542.475 1
12543.007 2
12543.540 2
12544.072 0
12544.604 0
12545.136 0
12545.668 1
12546.200 1
12546.733 2
12547.265 3
12547.797 1
12548.329 0
12548.861 1
12549.394 1
12549.926 10
12550.458 5
12550.991 6
12551.523 3
12552.055 4
12552.588 10
12553.120 7
12553.652 1
12554.185 2
12554.717 3
12555.249 1
12555.782 2
12556.314 7
12556.847 2
12557.379 1
12557.911 1
12558.444 0
12558.976 6
12559.509 6
12560.041 9
12560.574 4
12561.106 4
12561.639 2
12562.171 6
12562.704 7
12563.236 5
12563.769 6
12564.302 6
12564.834 4
12565.367 5
12565.899 7
12566.432 3
12566.965 1
12567.497 2
12568.030 2
12568.563 8
12569.095 9
12569.628 6
12570.161 3
12570.693 5
12571.226 13
12571.759 11
12572.292 8
12572.824 5
12573.357 9
12573.890 5
12574.423 5
12574.955 11
12575.488 4
12576.021 0
12576.554 5
12577.087 4
12577.620 3
12578.152 1
12578.685 6
12579.218 5
12579.751 4
12580.284 2
12580.817 4
12581.350 1
12581.883 1
12582.416 4
12582.949 4
12583.482 3
12584.015 0
12584.548 2
12585.081 2
12585.614 2
12586.147 1
12586.680 2
12587.213 6
12587.746 4
12588.279 4
12588.812 2
12589.345 2
12589.879 2
12590.412 3
12590.945 1
12591.478 2
12592.011 1
12592.544 3
12593.077 3
12593.611 4
12594.144 4
12594.677 1
12595.210 0
12595.744 9
12596.277 4
12596.810 2
12597.343 0
12597.877 4
12598.410 5
12598.943 1
12599.477 2
12600.010 1
12600.543 0
12601.077 2
12601.610 4
12602.143 4
12602.677 1
12603.210 4
12603.744 4
12604.277 2
12604.810 4
12605.344 2
12605.877 3
12606.411 4
12606.944 3
12607.478 3
12608.011 3
12608.545 3
12609.078 4
12609.612 1
12610.145 3
12610.679 2
12611.213 5
12611.746 7
12612.280 8
12612.813 6
12613.347 4
12613.881 5
12614.414 9
12614.948 4
12615.482 6
12616.015 1
12616.549 3
12617.083 1
12617.616 0
12618.150 0
12618.684 4
12619.218 4
12619.751 5
12620.285 5
12620.819 0
12621.353 3
12621.886 2
12622.420 2
12622.954 4
12623.488 6
12624.022 2
12624.556 2
12625.089 1
12625.623 8
12626.157 2
12626.691 1
12627.225 4
12627.759 5
12628.293 2
12628.827 0
12629.361 0
12629.895 1
12630.429 1
12630.963 1
12631.497 2
12632.031 4
12632.565 3
12633.099 3
12633.633 2
12634.167 4
12634.701 5
12635.235 9
12635.769 11
12636.303 4
12636.837 1
12637.372 2
12637.906 3
12638.440 3
12638.974 2
12639.508 1
12640.042 1
12640.577 9
12641.111 9
12641.645 6
12642.179 5
12642.714 3
12643.248 2
12643.782 3
12644.316 4
12644.851 1
12645.385 5
12645.919 4
12646.454 2
12646.988 3
12647.522 2
12648.057 3
12648.591 2
12649.125 3
12649.660 4
12650.194 3
12650.728 3
12651.263 1
12651.797 0
12652.332 0
12652.866 1
12653.401 8
12653.935 5
12654.470 3
12655.004 1
12655.539 5
12656.073 5
12656.608 8
12657.142 5
12657.677 4
12658.211 0
12658.746 2
12659.281 2
12659.815 3
12660.350 2
12660.884 3
12661.419 4
12661.954 6
12662.488 3
12663.023 3
12663.558 3
12664.092 5
12664.627 2
12665.162 7
12665.697 3
12666.231 6
12666.766 3
12667.301 2
12667.836 1
12668.370 3
12668.905 3
12669.440 2
12669.975 4
12670.510 0
12671.045 0
12671.579 0
12672.114 1
12672.649 5
12673.184 5
12673.719 4
12674.254 5
12674.789 5
12675.324 1
12675.859 2
12676.394 1
12676.929 3
12677.464 7
12677.999 3
12678.534 2
12679.069 0
12679.604 2
12680.139 4
12680.674 8
12681.209 8
12681.744 4
12682.279 2
12682.814 2
12683.349 2
12683.884 2
12684.419 2
12684.954 6
12685.490 7
12686.025 6
12686.560 5
12687.095 4
12687.630 4
12688.166 3
12688.701 3
12689.236 2
12689.771 2
12690.306 1
12690.842 2
12691.377 0
12691.912 3
12692.448 1
12692.983 1
12693.518 3
12694.054 2
12694.589 9
12695.124 3
12695.660 2
12696.195 1
12696.730 3
12697.266 1
12697.801 3
12698.337 3
12698.872 10
12699.408 9
12699.943 5
12700.478 5
12701.014 9
12701.549 9
12702.085 7
12702.620 3
12703.156 5
12703.691 3
12704.227 1
12704.763 3
12705.298 1
12705.834 1
12706.369 1
12706.905 3
12707.441 3
12707.976 2
12708.512 5
12709.047 3
12709.583 10
12710.119 6
12710.654 3
12711.190 0
12711.726 0
12712.262 5
12712.797 2
12713.333 1
12713.869 4
12714.405 3
12714.940 2
12715.476 6
12716.012 5
12716.548 6
12717.084 5
12717.619 4
12718.155 5
12718.691 5
12719.227 8
12719.763 4
12720.299 2
12720.835 3
12721.370 2
12721.906 2
12722.442 3
12722.978 2
12723.514 10
12724.050 5
12724.586 2
12725.122 2
12725.658 3
12726.194 4
12726.730 2
12727.266 4
12727.802 3
12728.338 5
12728.874 2
12729.410 3
12729.947 2
12730.483 3
12731.019 1
12731.555 2
12732.091 6
12732.627 5
12733.163 3
12733.700 3
12734.236 2
12734.772 0
12735.308 1
12735.844 1
12736.381 3
12736.917 4
12737.453 4
12737.989 3
12738.526 6
12739.062 4
12739.598 3
12740.134 1
12740.671 5
12741.207 3
12741.743 0
12742.280 4
12742.816 6
12743.353 1
12743.889 1
12744.425 2
12744.962 6
12745.498 8
12746.035 5
12746.571 5
12747.107 6
12747.644 5
12748.180 3
12748.717 3
12749.253 5
12749.790 6
12750.326 3
12750.863 4
12751.400 9
12751.936 7
12752.473 3
12753.009 2
12753.546 3
12754.082 3
12754.619 1
12755.156 1
12755.692 5
12756.229 7
12756.766 4
12757.302 4
12757.839 1
12758.376 2
12758.912 4
12759.449 3
12759.986 5
12760.523 4
12761.059 5
12761.596 3
12762.133 9
12762.670 9
12763.206 5
12763.743 4
12764.280 5
12764.817 2
12765.354 4
12765.890 3
12766.427 4
12766.964 4
12767.501 7
12768.038 4
12768.575 5
12769.112 5
12769.649 3
12770.186 2
12770.723 3
12771.260 2
12771.797 2
12772.334 1
12772.871 6
12773.408 6
12773.945 5
12774.482 1
12775.019 2
12775.556 4
12776.093 3
12776.630 1
12777.167 5
12777.704 4
12778.241 3
12778.778 4
12779.315 4
12779.853 3
12780.390 2
12780.927 2
12781.464 1
12782.001 2
12782.538 2
12783.076 1
12783.613 7
12784.150 2
12784.687 4
12785.225 2
12785.762 4
12786.299 2
12786.837 1
12787.374 2
12787.911 3
12788.448 8
12788.986 9
12789.523 5
12790.061 1
12790.598 3
12791.135 4
12791.673 5
12792.210 6
12792.747 8
12793.285 4
12793.822 3
12794.360 3
12794.897 2
12795.435 8
12795.972 6
12796.510 5
12797.047 6
12797.585 5
12798.122 5
12798.660 2
12799.197 5
12799.735 3
12800.273 8
12800.810 3
12801.348 6
12801.885 4
12802.423 7
12802.961 9
12803.498 6
12804.036 3
12804.574 7
12805.111 5
12805.649 4
12806.187 8
12806.724 5
12807.262 4
12807.800 0
12808.338 2
12808.875 3
12809.413 9
12809.951 9
12810.489 4
12811.026 3
12811.564 3
12812.102 3
12812.640 1
12813.178 3
12813.716 6
12814.253 8
12814.791 10
12815.329 9
12815.867 9
12816.405 5
12816.943 5
12817.481 3
12818.019 1
12818.557 0
12819.095 1
12819.633 3
12820.171 3
12820.709 5
12821.247 7
12821.785 5
12822.323 3
12822.861 6
12823.399 6
12823.937 6
12824.475 10
12825.013 3
12825.551 3
12826.090 6
12826.628 5
12827.166 3
12827.704 6
12828.242 9
12828.780 4
12829.318 8
12829.857 11
12830.395 12
12830.933 7
12831.471 15
12832.010 12
12832.548 4
12833.086 5
12833.624 2
12834.163 5
12834.701 5
12835.239 8
12835.778 8
12836.316 6
12836.854 4
12837.393 5
12837.931 10
12838.469 4
12839.008 3
12839.546 3
12840.085 3
12840.623 12
12841.162 6
12841.700 6
12842.238 4
12842.777 7
12843.315 7
12843.854 10
12844.392 15
12844.931 10
12845.469 8
12846.008 14
12846.547 16
12847.085 14
12847.624 14
12848.162 11
12848.701 10
12849.239 9
12849.778 12
12850.317 5
12850.855 8
12851.394 5
12851.933 5
12852.471 13
12853.010 20
12853.549 15
12854.087 12
12854.626 16
12855.165 17
12855.704 26
12856.242 17
12856.781 20
12857.320 19
12857.859 25
12858.398 27
12858.936 29
12859.475 38
12860.014 42
12860.553 50
12861.092 62
12861.631 74
12862.169 72
12862.708 66
12863.247 66
12863.786 65
12864.325 60
12864.864 53
12865.403 57
12865.942 51
12866.481 61
12867.020 57
12867.559 48
12868.098 33
12868.637 39
12869.176 38
12869.715 25
12870.254 16
12870.793 12
12871.332 13
12871.871 11
12872.410 12
12872.949 12
12873.489 10
12874.028 5
12874.567 13
12875.106 10
12875.645 15
12876.184 16
12876.724 11
12877.263 5
12877.802 9
12878.341 6
12878.880 12
12879.420 7
12879.959 5
12880.498 17
12881.037 14
12881.577 10
12882.116 6
12882.655 12
12883.195 9
12883.734 7
12884.273 4
12884.813 3
12885.352 0
12885.891 3
12886.431 4
12886.970 13
12887.510 5
12888.049 5
12888.589 6
12889.128 5
12889.667 3
12890.207 0
12890.746 0
12891.286 4
12891.825 2
12892.365 5
12892.904 3
12893.444 4
12893.983 7
12894.523 7
12895.063 7
12895.602 7
12896.142 5
12896.681 3
12897.221 1
12897.761 3
12898.300 1
12898.840 4
12899.380 8
12899.919 6
12900.459 1
12900.999 0
12901.538 5
12902.078 6
12902.618 2
12903.158 4
12903.697 6
12904.237 5
12904.777 4
12905.317 2
12905.856 1
12906.396 6
12906.936 10
12907.476 4
12908.016 3
12908.556 1
12909.095 1
12909.635 7
12910.175 14
12910.715 10
12911.255 5
12911.795 2
12912.335 4
12912.875 2
12913.415 0
12913.955 1
12914.495 1
12915.035 0
12915.575 4
12916.115 2
12916.655 9
12917.195 5
12917.735 4
12918.275 2
12918.815 12
12919.355 14
12919.895 8
12920.435 6
12920.975 4
12921.516 6
12922.056 5
12922.596 1
12923.136 1
12923.676 1
12924.216 1
12924.757 1
12925.297 1
12925.837 4
12926.377 4
12926.917 1
12927.458 0
12927.998 4
12928.538 5
12929.079 8
12929.619 7
12930.159 4
12930.699 1
12931.240 9
12931.780 9
12932.321 7
12932.861 4
12933.401 3
12933.942 1
12934.482 2
12935.022 4
12935.563 5
12936.103 6
12936.644 3
12937.184 1
12937.725 1
12938.265 2
12938.806 2
12939.346 1
12939.887 2
12940.427 1
12940.968 0
12941.508 1
12942.049 2
12942.589 2
12943.130 9
12943.671 2
12944.211 1
12944.752 1
12945.292 3
12945.833 3
12946.374 6
12946.914 5
12947.455 3
12947.996 2
12948.536 4
12949.077 3
12949.618 1
12950.159 4
12950.699 3
12951.240 0
12951.781 5
12952.322 4
12952.862 2
12953.403 3
12953.944 5
12954.485 2
12955.026 4
12955.567 3
12956.107 4
12956.648 4
12957.189 6
12957.730 1
12958.271 2
12958.812 2
12959.353 3
12959.894 2
12960.435 0
12960.976 1
12961.517 0
12962.058 1
12962.598 4
12963.139 0
12963.681 2
12964.222 2
12964.763 3
12965.304 3
12965.845 0
12966.386 1
12966.927 1
12967.468 5
12968.009 5
12968.550 3
12969.091 1
12969.632 1
12970.174 1
12970.715 4
12971.256 7
12971.797 4
12972.338 7
12972.879 2
12973.421 2
12973.962 3
12974.503 3
12975.044 3
12975.586 2
12976.127 3
12976.668 5
12977.210 8
12977.751 8
12978.292 3
12978.833 1
12979.375 5
12979.916 8
12980.458 5
12980.999 5
12981.540 2
12982.082 1
12982.623 2
12983.165 9
12983.706 8
12984.247 5
12984.789 2
12985.330 4
12985.872 5
12986.413 4
12986.955 1
12987.496 0
12988.038 0
12988.579 2
12989.121 2
12989.662 3
12990.204 6
12990.746 9
12991.287 2
12991.829 5
12992.370 5
12992.912 2
12993.454 0
12993.995 1
12994.537 5
12995.079 3
12995.620 2
12996.162 3
12996.704 8
12997.245 3
12997.787 4
12998.329 2
12998.871 5
12999.412 2
12999.954 0
13000.496 1
13001.038 2
13001.580 0
13002.121 0
13002.663 3
13003.205 2
13003.747 4
13004.289 1
13004.831 1
13005.373 4
13005.914 3
13006.456 4
13006.998 2
13007.540 6
13008.082 6
13008.624 2
13009.166 3
13009.708 3
13010.250 2
13010.792 0
13011.334 5
13011.876 3
13012.418 4
13012.960 3
13013.502 3
13014.044 4
13014.586 3
13015.128 4
13015.671 5
13016.213 6
13016.755 7
13017.297 2
13017.839 0
13018.381 1
13018.923 1
13019.466 0
13020.008 2
13020.550 2
13021.092 2
13021.634 3
13022.177 6
13022.719 5
13023.261 5
13023.803 6
13024.346 4
13024.888 2
13025.430 6
13025.973 1
13026.515 1
13027.057 7
13027.600 13
13028.142 13
13028.684 9
13029.227 6
13029.769 7
13030.312 7
13030.854 6
13031.396 3
13031.939 3
13032.481 3
13033.024 6
13033.566 3
13034.109 1
13034.651 2
13035.194 0
13035.736 3
13036.279 3
13036.821 2
13037.364 7
13037.906 8
13038.449 7
13038.992 2
13039.534 6
13040.077 1
13040.619 3
13041.162 8
13041.705 7
13042.247 8
13042.790 6
13043.333 3
13043.875 3
13044.418 5
13044.961 7
13045.504 3
13046.046 4
13046.589 6
13047.132 6
13047.675 1
13048.217 2
13048.760 5
13049.303 5
13049.846 5
13050.389 5
13050.931 2
13051.474 1
13052.017 5
13052.560 4
13053.103 3
13053.646 4
13054.189 1
13054.732 0
13055.275 5
13055.818 2
13056.360 4
13056.903 3
13057.446 3
13057.989 1
13058.532 0
13059.075 5
13059.618 6
13060.161 8
13060.705 5
13061.248 15
13061.791 10
13062.334 10
13062.877 14
13063.420 9
13063.963 9
13064.506 3
13065.049 2
13065.592 4
13066.136 3
13066.679 9
13067.222 4
13067.765 3
13068.308 5
13068.852 2
13069.395 7
13069.938 5
13070.481 8
13071.024 6
13071.568 7
13072.111 10
13072.654 8
13073.198 6
13073.741 8
13074.284 5
13074.828 7
13075.371 5
13075.914 4
13076.458 2
13077.001 1
13077.544 2
13078.088 5
13078.631 8
13079.175 9
13079.718 0
13080.262 1
13080.805 2
13081.349 0
13081.892 5
13082.436 8
13082.979 6
13083.523 5
13084.066 6
13084.610 3
13085.153 5
13085.697 6
13086.240 11
13086.784 12
13087.328 10
13087.871 8
13088.415 3
13088.958 2
13089.502 3
13090.046 8
13090.589 7
13091.133 2
13091.677 2
13092.220 5
13092.764 4
13093.308 2
13093.852 1
13094.395 0
13094.939 1
13095.483 2
13096.027 1
13096.570 5
13097.114 6
13097.658 1
13098.202 1
13098.746 2
13099.290 2
13099.833 3
13100.377 0
13100.921 1
13101.465 3
13102.009 2
13102.553 6
13103.097 4
13103.641 7
13104.185 3
13104.729 5
13105.273 4
13105.817 1
13106.361 2
13106.905 3
13107.449 2
13107.993 1
13108.537 1
13109.081 1
13109.625 1
13110.169 5
13110.713 9
13111.257 8
13111.801 2
13112.345 3
13112.889 4
13113.434 4
13113.978 0
13114.522 1
13115.066 0
13115.610 1
13116.154 4
13116.699 6
13117.243 2
13117.787 3
13118.331 3
13118.876 1
13119.420 1
13119.964 2
13120.508 4
13121.053 1
13121.597 3
13122.141 1
13122.686 1
13123.230 3
13123.774 3
13124.319 6
13124.863 4
13125.408 1
13125.952 3
13126.496 2
13127.041 0
13127.585 3
13128.130 4
13128.674 4
13129.219 1
13129.763 7
13130.308 8
13130.852 7
13131.397 8
13131.941 6
13132.486 5
13133.030 3
13133.575 2
13134.119 2
13134.664 0
13135.209 9
13135.753 8
13136.298 7
13136.842 10
13137.387 4
13137.932 3
13138.476 5
13139.021 3
13139.566 5
13140.111 6
13140.655 3
13141.200 3
13141.745 1
13142.289 2
13142.834 1
13143.379 3
13143.924 2
13144.469 3
13145.013 4
13145.558 2
13146.103 1
13146.648 1
13147.193 4
13147.737 4
13148.282 9
13148.827 10
13149.372 8
13149.917 6
13150.462 6
13151.007 3
13151.552 3
13152.097 0
13152.642 0
13153.187 2
13153.732 1
13154.277 3
13154.822 1
13155.367 1
13155.912 1
13156.457 6
13157.002 2
13157.547 4
13158.092 6
13158.637 3
13159.182 2
13159.727 1
13160.272 0
13160.817 5
13161.363 2
13161.908 2
13162.453 1
13162.998 4
13163.543 2
13164.088 1
13164.634 7
13165.179 2
13165.724 7
13166.269 5
13166.815 4
13167.360 2
13167.905 4
13168.450 3
13168.996 3
13169.541 1
13170.086 2
13170.632 2
13171.177 3
13171.722 4
13172.268 5
13172.813 7
13173.359 6
13173.904 4
13174.449 3
13174.995 0
13175.540 1
13176.086 9
13176.631 8
13177.177 8
13177.722 5
13178.268 5
13178.813 4
13179.359 3
13179.904 3
13180.450 7
13180.995 10
13181.541 11
13182.086 10
13182.632 8
13183.178 6
13183.723 3
13184.269 2
13184.814 10
13185.360 9
13185.906 6
13186.451 4
13186.997 7
13187.543 5
13188.088 12
13188.634 9
13189.180 10
13189.726 6
13190.271 6
13190.817 7
13191.363 3
13191.909 2
13192.454 2
13193.000 4
13193.546 5
13194.092 4
13194.638 2
13195.184 1
13195.729 3
13196.275 1
13196.821 5
13197.367 6
13197.913 3
13198.459 8
13199.005 11
13199.551 4
13200.097 5
13200.643 6
13201.189 4
13201.735 4
13202.281 2
13202.827 0
13203.373 4
13203.919 3
13204.465 1
13205.011 1
13205.557 5
13206.103 5
13206.649 2
13207.195 2
13207.741 4
13208.287 2
13208.833 2
13209.379 1
13209.926 5
13210.472 2
13211.018 2
13211.564 0
13212.110 3
13212.657 4
13213.203 2
13213.749 4
13214.295 4
13214.842 9
13215.388 10
13215.934 9
13216.480 4
13217.027 1
13217.573 4
13218.119 6
13218.666 1
13219.212 3
13219.758 3
13220.305 3
13220.851 1
13221.397 4
13221.944 4
13222.490 1
13223.037 0
13223.583 0
13224.130 1
13224.676 3
13225.222 5
13225.769 2
13226.315 1
13226.862 1
13227.408 0
13227.955 3
13228.502 2
13229.048 3
13229.595 4
13230.141 5
13230.688 7
13231.234 3
13231.781 3
13232.328 4
13232.874 1
13233.421 0
13233.968 4
13234.514 10
13235.061 5
13235.608 7
13236.154 6
13236.701 5
13237.248 4
13237.794 2
13238.341 1
13238.888 3
13239.435 5
13239.981 2
13240.528 0
13241.075 2
13241.622 0
13242.169 0
13242.715 2
13243.262 5
13243.809 3
13244.356 0
13244.903 6
13245.450 3
13245.997 4
13246.544 2
13247.091 4
13247.637 5
13248.184 3
13248.731 4
13249.278 2
13249.825 3
13250.372 8
13250.919 6
13251.466 2
13252.013 3
13252.560 6
13253.107 5
13253.654 2
13254.202 2
13254.749 5
13255.296 9
13255.843 6
13256.390 2
13256.937 2
13257.484 2
13258.031 1
13258.578 2
13259.126 1
13259.673 1
13260.220 4
13260.767 4
13261.314 9
13261.862 3
13262.409 3
13262.956 1
13263.503 1
13264.051 5
13264.598 10
13265.145 8
13265.693 6
13266.240 6
13266.787 4
13267.335 4
13267.882 4
13268.429 4
13268.977 2
13269.524 4
13270.071 2
13270.619 2
13271.166 2
13271.714 3
13272.261 4
13272.809 1
13273.356 5
13273.904 4
13274.451 1
13274.999 1
13275.546 1
13276.094 6
13276.641 6
13277.189 3
13277.736 4
13278.284 4
13278.831 2
13279.379 0
13279.927 0
13280.474 1
13281.022 3
13281.569 2
13282.117 2
13282.665 6
13283.212 2
13283.760 3
13284.308 4
13284.856 1
13285.403 3
13285.951 3
13286.499 4
13287.046 7
13287.594 4
13288.142 2
13288.690 1
13289.238 7
13289.785 10
13290.333 8
13290.881 3
13291.429 3
13291.977 2
13292.525 7
13293.072 2
13293.620 1
13294.168 2
13294.716 3
13295.264 9
13295.812 12
13296.360 8
13296.908 5
13297.456 2
13298.004 4
13298.552 3
13299.100 2
13299.648 2
13300.196 3
13300.744 1
13301.292 1
13301.840 3
13302.388 3
13302.936 6
13303.484 5
13304.032 2
13304.580 1
13305.129 2
13305.677 5
13306.225 4
13306.773 3
13307.321 6
13307.869 7
13308.418 4
13308.966 2
13309.514 2
13310.062 0
13310.610 1
13311.159 0
13311.707 0
13312.255 5
13312.804 2
13313.352 1
13313.900 0
13314.448 3
13314.997 2
13315.545 0
13316.093 2
13316.642 1
13317.190 2
13317.739 3
13318.287 5
13318.835 2
13319.384 7
13319.932 7
13320.481 10
13321.029 3
13321.578 6
13322.126 2
13322.675 2
13323.223 1
13323.772 0
13324.320 3
13324.869 5
13325.417 6
13325.966 4
13326.514 2
13327.063 3
13327.611 5
13328.160 3
13328.709 1
13329.257 6
13329.806 11
13330.355 4
13330.903 3
13331.452 2
13332.001 3
13332.549 2
13333.098 4
13333.647 3
13334.195 1
13334.744 1
13335.293 2
13335.842 5
13336.390 2
13336.939 7
13337.488 4
13338.037 11
13338.586 7
13339.134 4
13339.683 3
13340.232 4
13340.781 5
13341.330 6
13341.879 7
13342.428 3
13342.977 5
13343.526 4
13344.074 1
13344.623 2
13345.172 0
13345.721 3
13346.270 3
13346.819 6
13347.368 3
13347.917 3
13348.466 2
13349.015 1
13349.564 5
13350.113 6
13350.662 4
13351.212 6
13351.761 7
13352.310 5
13352.859 3
13353.408 2
13353.957 3
13354.506 6
13355.055 10
13355.605 5
13356.154 3
13356.703 6
13357.252 4
13357.801 11
13358.351 9
13358.900 9
13359.449 4
13359.998 2
13360.548 4
13361.097 3
13361.646 3
13362.196 3
13362.745 2
13363.294 0
13363.843 1
13364.393 9
13364.942 10
13365.492 4
13366.041 8
13366.590 4
13367.140 4
13367.689 0
13368.239 2
13368.788 1
13369.337 3
13369.887 2
13370.436 1
13370.986 0
13371.535 1
13372.085 1
13372.634 3
13373.184 4
13373.734 1
13374.283 9
13374.833 7
13375.382 4
13375.932 1
13376.481 0
13377.031 4
13377.581 4
13378.130 4
13378.680 2
13379.230 1
13379.779 3
13380.329 5
13380.879 2
13381.428 1
13381.978 2
13382.528 1
13383.077 2
13383.627 2
13384.177 6
13384.727 5
13385.277 3
13385.826 0
13386.376 7
13386.926 6
13387.476 9
13388.026 2
13388.575 0
13389.125 3
13389.675 8
13390.225 6
13390.775 2
13391.325 3
13391.875 6
13392.425 3
13392.975 3
13393.525 5
13394.075 1
13394.625 1
13395.175 0
13395.725 1
13396.275 3
13396.825 6
13397.375 2
13397.925 2
13398.475 2
13399.025 1
13399.575 2
13400.125 1
13400.675 7
13401.225 10
13401.775 9
13402.325 4
13402.876 2
13403.426 5
13403.976 4
13404.526 1
13405.076 2
13405.626 5
13406.177 9
13406.727 4
13407.277 5
13407.827 2
13408.378 3
13408.928 3
13409.478 2
13410.028 1
13410.579 2
13411.129 3
13411.679 0
13412.230 5
13412.780 4
13413.330 3
13413.881 1
13414.431 5
13414.982 2
13415.532 3
13416.082 3
13416.633 2
13417.183 5
13417.734 3
13418.284 4
13418.835 7
13419.385 7
13419.936 5
13420.486 5
13421.037 6
13421.587 6
13422.138 2
13422.688 1
13423.239 1
13423.789 3
13424.340 1
13424.891 2
13425.441 2
13425.992 1
13426.542 2
13427.093 1
13427.644 1
13428.194 0
13428.745 1
13429.296 3
13429.846 2
13430.397 6
13430.948 8
13431.499 6
13432.049 5
13432.600 8
13433.151 2
13433.702 3
13434.252 3
13434.803 4
13435.354 3
13435.905 2
13436.456 0
13437.007 0
13437.557 0
13438.108 0
13438.659 1
13439.210 3
13439.761 3
13440.312 6
13440.863 3
13441.414 2
13441.965 3
13442.516 0
13443.067 0
13443.618 0
13444.169 1
13444.720 1
13445.271 4
13445.822 2
13446.373 2
13446.924 5
13447.475 3
13448.026 2
13448.577 2
13449.128 6
13449.679 2
13450.230 1
13450.781 2
13451.333 3
13451.884 4
13452.435 3
13452.986 5
13453.537 3
13454.088 8
13454.640 3
13455.191 3
13455.742 1
13456.293 0
13456.845 1
13457.396 4
13457.947 2
13458.498 11
13459.050 9
13459.601 3
13460.152 3
13460.704 2
13461.255 2
13461.806 0
13462.358 1
13462.909 1
13463.461 1
13464.012 0
13464.563 1
13465.115 2
13465.666 1
13466.218 1
13466.769 2
13467.321 2
13467.872 4
13468.424 5
13468.975 7
13469.527 5
13470.078 2
13470.630 3
13471.181 1
13471.733 3
13472.284 3
13472.836 4
13473.388 4
13473.939 7
13474.491 4
13475.042 3
13475.594 1
13476.146 3
13476.697 1
13477.249 1
13477.801 1
13478.352 3
13478.904 4
13479.456 4
13480.008 2
13480.559 1
13481.111 0
13481.663 0
13482.215 0
13482.766 0
13483.318 7
13483.870 11
13484.422 8
13484.974 5
13485.526 1
13486.077 2
13486.629 2
13487.181 3
13487.733 3
13488.285 0
13488.837 0
13489.389 0
13489.941 0
13490.493 1
13491.045 0
13491.597 1
13492.149 0
13492.701 2
13493.253 1
13493.805 1
13494.357 2
13494.909 0
13495.461 0
13496.013 7
13496.565 5
13497.117 2
13497.669 3
13498.221 8
13498.773 6
13499.325 13
13499.878 4
13500.430 6
13500.982 3
13501.534 6
13502.086 8
13502.638 3
13503.191 2
13503.743 0
13504.295 0
13504.847 6
13505.400 5
13505.952 5
13506.504 10
13507.056 4
13507.609 3
13508.161 3
13508.713 4
13509.266 2
13509.818 2
13510.370 3
13510.923 3
13511.475 3
13512.028 7
13512.580 4
13513.132 2
13513.685 2
13514.237 2
13514.790 1
13515.342 0
13515.895 4
13516.447 2
13517.000 1
13517.552 3
13518.105 6
13518.657 4
13519.210 3
13519.762 7
13520.315 6
13520.867 5
13521.420 2
13521.972 2
13522.525 1
13523.078 2
13523.630 6
13524.183 2
13524.736 9
13525.288 6
13525.841 6
13526.394 1
13526.946 5
13527.499 7
13528.052 2
13528.604 2
13529.157 3
13529.710 3
13530.263 3
13530.816 5
13531.368 2
13531.921 1
13532.474 2
13533.027 4
13533.580 3
13534.132 3
13534.685 1
13535.238 1
13535.791 1
13536.344 9
13536.897 10
13537.450 5
13538.003 2
13538.556 2
13539.109 3
13539.661 2
13540.214 3
13540.767 1
13541.320 5
13541.873 2
13542.426 4
13542.979 3
13543.533 3
13544.086 1
13544.639 2
13545.192 2
13545.745 1
13546.298 2
13546.851 0
13547.404 2
13547.957 2
13548.510 2
13549.064 0
13549.617 0
13550.170 0
13550.723 0
13551.276 0
13551.829 2
13552.383 3
13552.936 2
13553.489 1
13554.042 2
13554.596 2
13555.149 3
13555.702 4
13556.255 4
13556.809 4
13557.362 3
13557.915 0
13558.469 2
13559.022 4
13559.576 4
13560.129 4
13560.682 2
13561.236 1
13561.789 0
13562.343 0
13562.896 0
13563.449 4
13564.003 6
13564.556 6
13565.110 5
13565.663 4
13566.217 2
13566.770 3
13567.324 0
13567.877 0
13568.431 1
13568.984 2
13569.538 2
13570.092 5
13570.645 4
13571.199 5
13571.752 6
13572.306 3
13572.860 2
13573.413 2
13573.967 3
13574.521 3
13575.074 1
13575.628 4
13576.182 7
13576.735 3
13577.289 12
13577.843 7
13578.397 4
13578.950 7
13579.504 11
13580.058 6
13580.612 5
13581.166 2
13581.719 0
13582.273 1
13582.827 3
13583.381 2
13583.935 1
13584.489 0
13585.043 1
13585.597 1
13586.150 0
13586.704 0
13587.258 3
13587.812 0
13588.366 1
13588.920 1
13589.474 5
13590.028 0
13590.582 0
13591.136 3
13591.690 3
13592.244 5
13592.798 0
13593.352 10
13593.906 6
13594.460 4
13595.015 2
13595.569 1
13596.123 1
13596.677 5
13597.231 3
13597.785 3
13598.339 2
13598.893 3
13599.448 9
13600.002 6
13600.556 4
13601.110 4
13601.665 1
13602.219 2
13602.773 2
13603.327 3
13603.882 7
13604.436 4
13604.990 3
13605.544 0
13606.099 1
13606.653 1
13607.207 2
13607.762 3
13608.316 3
13608.871 11
13609.425 12
13609.979 18
13610.534 22
13611.088 12
13611.643 9
13612.197 6
13612.751 6
13613.306 3
13613.860 0
13614.415 3
13614.969 3
13615.524 2
13616.078 10
13616.633 3
13617.188 1
13617.742 4
13618.297 0
13618.851 0
13619.406 2
13619.960 1
13620.515 2
13621.070 1
13621.624 1
13622.179 0
13622.734 3
13623.288 9
13623.843 6
13624.398 3
13624.952 2
13625.507 2
13626.062 1
13626.617 4
13627.171 1
13627.726 4
13628.281 1
13628.836 2
13629.390 2
13629.945 3
13630.500 3
13631.055 2
13631.610 0
13632.165 3
13632.719 6
13633.274 3
13633.829 1
13634.384 4
13634.939 3
13635.494 2
13636.049 1
13636.604 4
13637.159 4
13637.714 5
13638.269 6
13638.824 3
13639.379 4
13639.934 5
13640.489 4
13641.044 3
13641.599 1
13642.154 0
13642.709 1
13643.264 3
13643.819 6
13644.374 6
13644.929 2
13645.484 4
13646.040 6
13646.595 1
13647.150 4
13647.705 7
13648.260 4
13648.815 4
13649.371 2
13649.926 7
13650.481 10
13651.036 10
13651.592 2
13652.147 1
13652.702 1
13653.257 2
13653.813 3
13654.368 2
13654.923 6
13655.479 4
13656.034 4
13656.589 1
13657.145 4
13657.700 9
13658.255 8
13658.811 6
13659.366 5
13659.922 4
13660.477 4
13661.032 4
13661.588 2
13662.143 1
13662.699 2
13663.254 9
13663.810 4
13664.365 3
13664.921 4
13665.476 4
13666.032 6
13666.588 6
13667.143 6
13667.699 4
13668.254 3
13668.810 4
13669.365 0
13669.921 1
13670.477 1
13671.032 0
13671.588 1
13672.144 4
13672.699 0
13673.255 2
13673.811 2
13674.366 2
13674.922 3
13675.478 2
13676.034 5
13676.589 6
13677.145 5
13677.701 3
13678.257 3
13678.813 2
13679.368 1
13679.924 4
13680.480 2
13681.036 3
13681.592 1
13682.148 8
13682.704 6
13683.259 2
13683.815 7
13684.371 4
13684.927 2
13685.483 5
13686.039 3
13686.595 1
13687.151 0
13687.707 1
13688.263 9
13688.819 11
13689.375 5
13689.931 4
13690.487 5
13691.043 4
13691.599 4
13692.155 9
13692.711 7
13693.268 4
13693.824 2
13694.380 1
13694.936 1
13695.492 5
13696.048 7
13696.604 2
13697.161 0
13697.717 3
13698.273 6
13698.829 4
13699.385 4
13699.942 6
13700.498 5
13701.054 4
13701.610 4
13702.167 4
13702.723 4
13703.279 8
13703.836 7
13704.392 2
13704.948 1
13705.505 2
13706.061 5
13706.617 7
13707.174 3
13707.730 2
13708.287 2
13708.843 3
13709.399 2
13709.956 4
13710.512 2
13711.069 10
13711.625 5
13712.182 4
13712.738 11
13713.295 14
13713.851 14
13714.408 19
13714.964 11
13715.521 10
13716.077 13
13716.634 4
13717.191 5
13717.747 5
13718.304 6
13718.860 4
13719.417 7
13719.974 11
13720.530 11
13721.087 8
13721.644 8
13722.200 7
13722.757 7
13723.314 6
13723.871 5
13724.427 8
13724.984 5
13725.541 6
13726.098 8
13726.654 9
13727.211 10
13727.768 9
13728.325 11
13728.882 12
13729.438 7
13729.995 5
13730.552 7
13731.109 7
13731.666 4
13732.223 10
13732.780 8
13733.337 8
13733.893 6
13734.450 7
13735.007 8
13735.564 7
13736.121 5
13736.678 5
13737.235 8
13737.792 4
13738.349 12
13738.906 11
13739.463 6
13740.020 10
13740.578 10
13741.135 3
13741.692 8
13742.249 14
13742.806 12
13743.363 11
13743.920 12
13744.477 7
13745.034 7
13745.592 13
13746.149 11
13746.706 12
13747.263 9
13747.820 10
13748.378 11
13748.935 20
13749.492 17
13750.049 17
13750.607 12
13751.164 8
13751.721 9
13752.279 10
13752.836 18
13753.393 16
13753.950 10
13754.508 9
13755.065 13
13755.623 15
13756.180 19
13756.737 30
13757.295 27
13757.852 25
13758.410 14
13758.967 16
13759.524 18
13760.082 19
13760.639 27
13761.197 25
13761.754 25
13762.312 17
13762.869 16
13763.427 16
13763.984 13
13764.542 17
13765.100 34
13765.657 25
13766.215 21
13766.772 24
13767.330 8
13767.888 11
13768.445 9
13769.003 26
13769.561 16
13770.118 10
13770.676 10
13771.234 5
13771.791 12
13772.349 17
13772.907 13
13773.464 18
13774.022 9
13774.580 6
13775.138 10
13775.695 11
13776.253 12
13776.811 13
13777.369 15
13777.927 12
13778.485 16
13779.042 16
13779.600 7
13780.158 8
13780.716 12
13781.274 14
13781.832 17
13782.390 11
13782.948 14
13783.506 13
13784.064 9
13784.621 7
13785.179 13
13785.737 10
13786.295 13
13786.853 14
13787.411 13
13787.969 18
13788.528 27
13789.086 30
13789.644 29
13790.202 29
13790.760 37
13791.318 26
13791.876 32
13792.434 26
13792.992 22
13793.550 21
13794.109 22
13794.667 31
13795.225 27
13795.783 34
13796.341 18
13796.899 15
13797.458 8
13798.016 7
13798.574 11
13799.132 17
13799.691 13
13800.249 16
13800.807 8
13801.366 5
13801.924 3
13802.482 6
13803.041 9
13803.599 7
13804.157 11
13804.716 4
13805.274 6
13805.832 10
13806.391 5
13806.949 4
13807.508 4
13808.066 7
13808.625 9
13809.183 17
13809.741 17
13810.300 9
13810.858 5
13811.417 6
13811.975 4
13812.534 2
13813.093 3
13813.651 8
13814.210 8
13814.768 10
13815.327 3
13815.885 12
13816.444 8
13817.003 5
13817.561 9
13818.120 6
13818.679 2
13819.237 5
13819.796 5
13820.355 8
13820.913 7
13821.472 7
13822.031 9
13822.589 12
13823.148 13
13823.707 13
13824.266 7
13824.824 9
13825.383 3
13825.942 3
13826.501 13
13827.060 15
13827.619 12
13828.177 12
13828.736 9
13829.295 6
13829.854 6
13830.413 12
13830.972 18
13831.531 9
13832.090 6
13832.649 4
13833.208 13
13833.766 12
13834.325 11
13834.884 10
13835.443 9
13836.002 6
13836.561 10
13837.120 9
13837.680 16
13838.239 18
13838.798 17
13839.357 16
13839.916 18
13840.475 24
13841.034 14
13841.593 14
13842.152 15
13842.711 14
13843.271 13
13843.830 15
13844.389 12
13844.948 8
13845.507 13
13846.066 16
13846.626 13
13847.185 8
13847.744 7
13848.303 7
13848.863 9
13849.422 12
13849.981 11
13850.541 19
13851.100 17
13851.659 9
13852.219 9
13852.778 7
13853.337 3
13853.897 12
13854.456 8
13855.015 9
13855.575 8
13856.134 8
13856.694 4
13857.253 5
13857.812 3
13858.372 6
13858.931 5
13859.491 2
13860.050 5
13860.610 7
13861.169 5
13861.729 4
13862.288 8
13862.848 6
13863.408 4
13863.967 11
13864.527 13
13865.086 13
13865.646 19
13866.206 13
13866.765 15
13867.325 14
13867.884 9
13868.444 18
13869.004 23
13869.563 29
13870.123 28
13870.683 21
13871.243 17
13871.802 18
13872.362 14
13872.922 8
13873.482 17
13874.041 18
13874.601 9
13875.161 20
13875.721 24
13876.281 19
13876.840 13
13877.400 22
13877.960 22
13878.520 25
13879.080 22
13879.640 20
13880.200 14
13880.760 18
13881.320 21
13881.879 15
13882.439 17
13882.999 10
13883.559 10
13884.119 11
13884.679 15
13885.239 12
13885.799 20
13886.359 20
13886.919 14
13887.479 13
13888.039 14
13888.600 12
13889.160 12
13889.720 16
13890.280 12
13890.840 16
13891.400 25
13891.960 24
13892.520 17
13893.081 12
13893.641 17
13894.201 16
13894.761 17
13895.321 17
13895.882 15
13896.442 15
13897.002 7
13897.562 5
13898.123 16
13898.683 14
13899.243 10
13899.803 12
13900.364 7
13900.924 7
13901.484 8
13902.045 13
13902.605 7
13903.165 4
13903.726 11
13904.286 13
13904.847 14
13905.407 8
13905.967 6
13906.528 9
13907.088 11
13907.649 18
13908.209 15
13908.770 20
13909.330 14
13909.891 20
13910.451 21
13911.012 22
13911.572 19
13912.133 12
13912.693 11
13913.254 9
13913.815 6
13914.375 10
13914.936 22
13915.496 14
13916.057 17
13916.618 11
13917.178 18
13917.739 16
13918.300 12
13918.860 14
13919.421 14
13919.982 5
13920.542 6
13921.103 9
13921.664 13
13922.225 6
13922.785 14
13923.346 8
13923.907 10
13924.468 7
13925.029 7
13925.589 6
13926.150 10
13926.711 7
13927.272 9
13927.833 10
13928.394 6
13928.955 6
13929.515 8
13930.076 14
13930.637 14
13931.198 12
13931.759 6
13932.320 9
13932.881 9
13933.442 6
13934.003 8
13934.564 3
13935.125 5
13935.686 4
13936.247 10
13936.808 10
13937.369 6
13937.930 4
13938.491 6
13939.052 11
13939.614 6
13940.175 8
13940.736 9
13941.297 11
13941.858 11
13942.419 8
13942.980 6
13943.542 2
13944.103 8
13944.664 5
13945.225 3
13945.786 3
13946.348 3
13946.909 6
13947.470 2
13948.031 5
13948.593 6
13949.154 2
13949.715 3
13950.277 4
13950.838 7
13951.399 3
13951.961 0
13952.522 0
13953.083 7
13953.645 3
13954.206 1
13954.768 1
13955.329 4
13955.891 10
13956.452 11
13957.013 10
13957.575 8
13958.136 10
13958.698 6
13959.259 8
13959.821 12
13960.382 10
13960.944 8
13961.505 8
13962.067 6
13962.629 5
13963.190 8
13963.752 7
13964.313 3
13964.875 4
13965.437 4
13965.998 3
13966.560 14
13967.122 7
13967.683 4
13968.245 7
13968.807 12
13969.368 7
13969.930 9
13970.492 7
13971.054 3
13971.615 0
13972.177 4
13972.739 8
13973.301 7
13973.862 9
13974.424 6
13974.986 2
13975.548 4
13976.110 2
13976.672 3
13977.233 4
13977.795 9
13978.357 8
13978.919 6
13979.481 4
13980.043 2
13980.605 3
13981.167 5
13981.729 5
13982.291 3
13982.853 4
13983.415 8
13983.977 11
13984.539 6
13985.101 3
13985.663 3
13986.225 7
13986.787 1
13987.349 6
13987.911 11
13988.473 5
13989.035 10
13989.597 9
13990.159 8
13990.722 10
13991.284 9
13991.846 5
13992.408 3
13992.970 2
13993.532 1
13994.095 1
13994.657 1
13995.219 1
13995.781 4
13996.344 3
13996.906 8
13997.468 7
13998.030 12
13998.593 10
13999.155 9
13999.717 7
14000.280 4
14000.842 4
14001.404 5
14001.967 6
14002.529 4
14003.091 3
14003.654 1
14004.216 2
14004.779 6
14005.341 6
14005.904 0
14006.466 2
14007.028 1
14007.591 3
14008.153 6
14008.716 5
14009.278 2
14009.841 6
14010.403 3
14010.966 4
14011.529 9
14012.091 6
14012.654 5
14013.216 11
14013.779 10
14014.342 10
14014.904 12
14015.467 7
14016.029 6
14016.592 8
14017.155 9
14017.717 5
14018.280 4
14018.843 7
14019.406 2
14019.968 3
14020.531 3
14021.094 10
14021.657 14
14022.219 6
14022.782 5
14023.345 5
14023.908 6
14024.471 9
14025.033 8
14025.596 3
14026.159 6
14026.722 2
14027.285 10
14027.848 8
14028.411 6
14028.973 4
14029.536 1
14030.099 4
14030.662 3
14031.225 4
14031.788 3
14032.351 11
14032.914 13
14033.477 11
14034.040 12
14034.603 9
14035.166 4
14035.729 8
14036.292 12
14036.855 14
14037.418 10
14037.982 7
14038.545 11
14039.108 8
14039.671 3
14040.234 14
14040.797 14
14041.360 8
14041.923 13
14042.487 11
14043.050 17
14043.613 15
14044.176 8
14044.740 13
14045.303 7
14045.866 12
14046.429 18
14046.993 14
14047.556 6
14048.119 5
14048.682 4
14049.246 1
14049.809 3
14050.372 7
14050.936 2
14051.499 5
14052.062 7
14052.626 9
14053.189 9
14053.753 11
14054.316 5
14054.880 4
14055.443 4
14056.006 1
14056.570 5
14057.133 2
14057.697 3
14058.260 1
14058.824 2
14059.387 2
14059.951 1
14060.514 6
14061.078 5
14061.642 3
14062.205 6
14062.769 3
14063.332 1
14063.896 12
14064.460 8
14065.023 7
14065.587 13
14066.151 10
14066.714 10
14067.278 5
14067.842 8
14068.405 3
14068.969 2
14069.533 0
14070.096 7
14070.660 3
14071.224 1
14071.788 4
14072.351 7
14072.915 2
14073.479 1
14074.043 4
14074.607 6
14075.171 4
14075.734 6
14076.298 8
14076.862 9
14077.426 16
14077.990 7
14078.554 6
14079.118 4
14079.682 3
14080.246 7
14080.810 4
14081.374 2
14081.938 1
14082.502 4
14083.066 2
14083.630 5
14084.194 10
14084.758 11
14085.322 9
14085.886 6
14086.450 5
14087.014 6
14087.578 9
14088.142 7
14088.706 5
14089.270 2
14089.834 1
14090.399 3
14090.963 3
14091.527 5
14092.091 6
14092.655 10
14093.219 4
14093.784 2
14094.348 5
14094.912 5
14095.476 12
14096.041 3
14096.605 2
14097.169 6
14097.733 7
14098.298 9
14098.862 4
14099.426 4
14099.991 2
14100.555 6
14101.119 3
14101.684 4
14102.248 4
14102.813 6
14103.377 3
14103.941 6
14104.506 7
14105.070 4
14105.635 5
14106.199 3
14106.764 3
14107.328 7
14107.893 6
14108.457 7
14109.022 3
14109.586 3
14110.151 7
14110.715 3
14111.280 17
14111.844 10
14112.409 11
14112.974 9
14113.538 7
14114.103 2
14114.668 8
14115.232 4
14115.797 3
14116.361 4
14116.926 3
14117.491 5
14118.056 4
14118.620 5
14119.185 2
14119.750 8
14120.314 5
14120.879 6
14121.444 8
14122.009 1
14122.574 0
14123.138 3
14123.703 5
14124.268 5
14124.833 10
14125.398 7
14125.963 5
14126.527 9
14127.092 11
14127.657 5
14128.222 4
14128.787 2
14129.352 6
14129.917 6
14130.482 4
14131.047 6
14131.612 8
14132.177 14
14132.742 10
14133.307 8
14133.872 6
14134.437 6
14135.002 4
14135.567 5
14136.132 4
14136.697 3
14137.262 2
14137.827 1
14138.392 0
14138.957 4
14139.523 1
14140.088 3
14140.653 7
14141.218 10
14141.783 5
14142.348 3
14142.914 5
14143.479 3
14144.044 10
14144.609 7
14145.175 4
14145.740 3
14146.305 2
14146.870 2
14147.436 1
14148.001 3
14148.566 4
14149.132 5
14149.697 9
14150.262 10
14150.828 3
14151.393 2
14151.958 1
14152.524 5
14153.089 3
14153.655 0
14154.220 4
14154.785 5
14155.351 13
14155.916 6
14156.482 3
14157.047 2
14157.613 0
14158.178 0
14158.744 5
14159.309 4
14159.875 5
14160.440 3
14161.006 4
14161.572 3
14162.137 3
14162.703 2
14163.268 1
14163.834 0
14164.400 3
14164.965 6
14165.531 9
14166.097 3
14166.662 1
14167.228 2
14167.794 7
14168.359 4
14168.925 2
14169.491 2
14170.057 0
14170.622 2
14171.188 2
14171.754 3
14172.320 5
14172.886 1
14173.451 3
14174.017 6
14174.583 3
14175.149 1
14175.715 0
14176.281 1
14176.846 0
14177.412 2
14177.978 1
14178.544 4
14179.110 6
14179.676 6
14180.242 3
14180.808 1
14181.374 4
14181.940 5
14182.506 7
14183.072 7
14183.638 7
14184.204 6
14184.770 4
14185.336 1
14185.902 1
14186.468 4
14187.034 5
14187.600 3
14188.166 3
14188.733 1
14189.299 1
14189.865 2
14190.431 0
14190.997 0
14191.563 1
14192.130 5
14192.696 8
14193.262 7
14193.828 9
14194.394 4
14194.961 2
14195.527 4
14196.093 3
14196.659 1
14197.226 3
14197.792 5
14198.358 1
14198.925 3
14199.491 4
14200.057 5
14200.624 2
14201.190 1
14201.756 1
14202.323 0
14202.889 1
14203.456 2
14204.022 7
14204.589 3
14205.155 3
14205.721 3
14206.288 4
14206.854 4
14207.421 5
14207.987 4
14208.554 2
14209.120 2
14209.687 7
14210.254 7
14210.820 2
14211.387 2
14211.953 1
14212.520 2
14213.086 1
14213.653 2
14214.220 1
14214.786 3
14215.353 5
14215.920 2
14216.486 2
14217.053 3
14217.620 3
14218.186 6
14218.753 3
14219.320 5
14219.887 4
14220.453 1
14221.020 1
14221.587 2
14222.154 5
14222.721 6
14223.287 3
14223.854 1
14224.421 2
14224.988 2
14225.555 3
14226.122 2
14226.688 5
14227.255 1
14227.822 2
14228.389 2
14228.956 1
14229.523 0
14230.090 5
14230.657 3
14231.224 4
14231.791 3
14232.358 3
14232.925 2
14233.492 1
14234.059 2
14234.626 4
14235.193 2
14235.760 1
14236.327 4
14236.894 0
14237.461 0
14238.028 1
14238.596 4
14239.163 4
14239.730 4
14240.297 3
14240.864 2
14241.431 1
14241.999 0
14242.566 1
14243.133 0
14243.700 2
14244.267 2
14244.835 5
14245.402 8
14245.969 4
14246.536 3
14247.104 0
14247.671 1
14248.238 1
14248.806 2
14249.373 1
14249.940 1
14250.508 2
14251.075 3
14251.642 3
14252.210 2
14252.777 4
14253.345 5
14253.912 2
14254.480 1
14255.047 1
14255.614 4
14256.182 8
14256.749 7
14257.317 2
14257.884 1
14258.452 1
14259.019 3
14259.587 4
14260.155 4
14260.722 3
14261.290 3
14261.857 1
14262.425 2
14262.992 7
14263.560 4
14264.128 3
14264.695 5
14265.263 3
14265.831 3
14266.398 3
14266.966 6
14267.534 3
14268.101 2
14268.669 5
14269.237 2
14269.805 4
14270.372 5
14270.940 5
14271.508 1
14272.076 4
14272.644 5
14273.211 7
14273.779 5
14274.347 5
14274.915 2
14275.483 1
14276.051 4
14276.618 5
14277.186 4
14277.754 2
14278.322 1
14278.890 1
14279.458 1
14280.026 6
14280.594 1
14281.162 4
14281.730 3
14282.298 2
14282.866 2
14283.434 3
14284.002 1
14284.570 3
14285.138 6
14285.706 2
14286.274 5
14286.842 4
14287.410 6
14287.978 5
14288.547 0
14289.115 1
14289.683 5
14290.251 10
14290.819 5
14291.387 4
14291.955 4
14292.524 6
14293.092 7
14293.660 6
14294.228 6
14294.797 6
14295.365 5
14295.933 5
14296.501 6
14297.070 2
14297.638 2
14298.206 2
14298.775 10
14299.343 6
14299.911 5
14300.480 4
14301.048 1
14301.616 3
14302.185 8
14302.753 9
14303.322 6
14303.890 3
14304.458 4
14305.027 5
14305.595 4
14306.164 1
14306.732 5
14307.301 1
14307.869 2
14308.438 5
14309.006 6
14309.575 6
14310.143 3
14310.712 0
14311.281 3
14311.849 3
14312.418 3
14312.986 7
14313.555 7
14314.124 4
14314.692 5
14315.261 3
14315.829 4
14316.398 4
14316.967 0
14317.536 4
14318.104 8
14318.673 5
14319.242 4
14319.810 2
14320.379 1
14320.948 5
14321.517 6
14322.086 6
14322.654 10
14323.223 8
14323.792 10
14324.361 16
14324.930 8
14325.498 4
14326.067 2
14326.636 5
14327.205 2
14327.774 3
14328.343 9
14328.912 3
14329.481 4
14330.050 3
14330.619 4
14331.188 2
14331.757 3
14332.326 3
14332.895 1
14333.464 3
14334.033 1
14334.602 2
14335.171 2
14335.740 1
14336.309 1
14336.878 7
14337.447 6
14338.016 9
14338.585 3
14339.154 3
14339.724 1
14340.293 2
14340.862 3
14341.431 5
14342.000 2
14342.569 1
14343.139 4
14343.708 6
14344.277 6
14344.846 1
14345.416 1
14345.985 6
14346.554 3
14347.123 2
14347.693 1
14348.262 4
14348.831 4
14349.401 1
14349.970 1
14350.539 1
14351.109 1
14351.678 0
14352.247 1
14352.817 3
14353.386 2
14353.956 3
14354.525 1
14355.095 5
14355.664 5
14356.234 2
14356.803 2
14357.372 1
14357.942 5
14358.512 3
14359.081 1
14359.651 6
14360.220 4
14360.790 5
14361.359 3
14361.929 4
14362.498 1
14363.068 2
14363.638 2
14364.207 4
14364.777 1
14365.347 3
14365.916 0
14366.486 3
14367.056 3
14367.625 3
14368.195 3
14368.765 1
14369.334 0
14369.904 3
14370.474 2
14371.044 4
14371.613 4
14372.183 4
14372.753 3
14373.323 3
14373.893 2
14374.463 5
14375.032 11
14375.602 6
14376.172 6
14376.742 2
14377.312 7
14377.882 4
14378.452 2
14379.022 4
14379.591 1
14380.161 3
14380.731 1
14381.301 1
14381.871 2
14382.441 3
14383.011 1
14383.581 5
14384.151 3
14384.721 5
14385.291 8
14385.862 3
14386.432 3
14387.002 1
14387.572 3
14388.142 5
14388.712 8
14389.282 9
14389.852 4
14390.422 3
14390.993 3
14391.563 1
14392.133 2
14392.703 4
14393.273 4
14393.844 1
14394.414 3
14394.984 2
14395.554 1
14396.125 3
14396.695 2
14397.265 4
14397.835 7
14398.406 13
14398.976 5
14399.546 6
14400.117 3
14400.687 7
14401.257 5
14401.828 4
14402.398 6
14402.969 4
14403.539 5
14404.109 3
14404.680 3
14405.250 4
14405.821 1
14406.391 2
14406.962 5
14407.532 2
14408.103 4
14408.673 0
14409.244 4
14409.814 2
14410.385 5
14410.955 9
14411.526 7
14412.096 3
14412.667 3
14413.238 5
14413.808 4
14414.379 3
14414.950 6
14415.520 6
14416.091 2
14416.662 2
14417.232 0
14417.803 0
14418.374 4
14418.944 4
14419.515 4
14420.086 1
14420.657 1
14421.227 3
14421.798 3
14422.369 6
14422.940 4
14423.510 4
14424.081 4
14424.652 3
14425.223 2
14425.794 1
14426.365 6
14426.936 3
14427.506 2
14428.077 1
14428.648 1
14429.219 0
14429.790 2
14430.361 0
14430.932 3
14431.503 5
14432.074 8
14432.645 5
14433.216 4
14433.787 6
14434.358 4
14434.929 4
14435.500 1
14436.071 5
14436.642 4
14437.213 3
14437.784 6
14438.355 5
14438.927 7
14439.498 4
14440.069 3
14440.640 6
14441.211 2
14441.782 2
14442.353 1
14442.925 3
14443.496 5
14444.067 7
14444.638 4
14445.210 2
14445.781 1
14446.352 1
14446.923 2
14447.495 8
14448.066 10
14448.637 8
14449.209 7
14449.780 3
14450.351 3
14450.923 1
14451.494 1
14452.065 0
14452.637 4
14453.208 3
14453.779 4
14454.351 1
14454.922 0
14455.494 2
14456.065 4
14456.637 0
14457.208 6
14457.780 4
14458.351 0
14458.923 1
14459.494 0
14460.066 2
14460.637 4
14461.209 1
14461.780 5
14462.352 3
14462.924 4
14463.495 3
14464.067 1
14464.638 2
14465.210 4
14465.782 2
14466.353 2
14466.925 5
14467.497 4
14468.068 5
14468.640 15
14469.212 12
14469.784 6
14470.355 7
14470.927 13
14471.499 13
14472.071 3
14472.642 3
14473.214 4
14473.786 4
14474.358 4
14474.930 2
14475.501 3
14476.073 2
14476.645 2
14477.217 9
14477.789 9
14478.361 11
14478.933 5
14479.505 2
14480.077 4
14480.649 9
14481.220 3
14481.792 7
14482.364 7
14482.936 6
14483.508 3
14484.080 3
14484.652 3
14485.224 3
14485.797 4
14486.369 11
14486.941 3
14487.513 3
14488.085 0
14488.657 4
14489.229 3
14489.801 1
14490.373 2
14490.945 3
14491.518 3
14492.090 5
14492.662 3
14493.234 2
14493.806 1
14494.379 1
14494.951 3
14495.523 6
14496.095 4
14496.668 5
14497.240 2
14497.812 2
14498.384 2
14498.957 1
14499.529 2
14500.101 4
14500.674 5
14501.246 4
14501.818 5
14502.391 3
14502.963 0
14503.536 1
14504.108 3
14504.680 2
14505.253 6
14505.825 9
14506.398 7
14506.970 4
14507.543 3
14508.115 2
14508.688 5
14509.260 6
14509.833 7
14510.405 6
14510.978 4
14511.550 13
14512.123 9
14512.695 9
14513.268 7
14513.841 8
14514.413 4
14514.986 2
14515.558 2
14516.131 5
14516.704 3
14517.276 3
14517.849 1
14518.422 0
14518.995 2
14519.567 2
14520.140 5
14520.713 5
14521.285 3
14521.858 4
14522.431 2
14523.004 9
14523.577 7
14524.149 3
14524.722 3
14525.295 8
14525.868 3
14526.441 0
14527.014 0
14527.586 1
14528.159 2
14528.732 2
14529.305 1
14529.878 1
14530.451 4
14531.024 0
14531.597 1
14532.170 1
14532.743 1
14533.316 3
14533.889 4
14534.462 3
14535.035 5
14535.608 7
14536.181 5
14536.754 4
14537.327 2
14537.900 0
14538.473 6
14539.046 1
14539.619 4
14540.193 2
14540.766 9
14541.339 8
14541.912 10
14542.485 10
14543.058 8
14543.632 6
14544.205 2
14544.778 1
14545.351 1
14545.924 1
14546.498 1
14547.071 3
14547.644 11
14548.217 15
14548.791 8
14549.364 4
14549.937 2
14550.511 0
14551.084 2
14551.657 2
14552.231 6
14552.804 6
14553.377 6
14553.951 5
14554.524 2
14555.098 6
14555.671 8
14556.245 2
14556.818 2
14557.391 0
14557.965 1
14558.538 3
14559.112 2
14559.685 0
14560.259 0
14560.833 0
14561.406 3
14561.980 2
14562.553 6
14563.127 1
14563.700 7
14564.274 5
14564.848 3
14565.421 5
14565.995 12
14566.568 9
14567.142 5
14567.716 5
14568.289 6
14568.863 5
14569.437 0
14570.011 1
14570.584 7
14571.158 6
14571.732 3
14572.306 3
14572.879 1
14573.453 2
14574.027 0
14574.601 1
14575.174 3
14575.748 5
14576.322 6
14576.896 6
14577.470 5
14578.044 6
14578.618 5
14579.192 3
14579.765 3
14580.339 3
14580.913 2
14581.487 2
14582.061 2
14582.635 4
14583.209 6
14583.783 5
14584.357 5
14584.931 4
14585.505 1
14586.079 2
14586.653 1
14587.227 1
14587.801 2
14588.375 2
14588.949 2
14589.524 5
14590.098 8
14590.672 6
14591.246 3
14591.820 0
14592.394 3
14592.968 3
14593.543 1
14594.117 1
14594.691 3
14595.265 0
14595.839 0
14596.414 2
14596.988 9
14597.562 2
14598.136 2
14598.711 4
14599.285 2
14599.859 2
14600.434 9
14601.008 5
14601.582 5
14602.157 1
14602.731 3
14603.305 5
14603.880 3
14604.454 2
14605.029 1
14605.603 1
14606.177 2
14606.752 0
14607.326 0
14607.901 0
14608.475 4
14609.050 0
14609.624 2
14610.199 3
14610.773 1
14611.348 2
14611.922 3
14612.497 3
14613.071 3
14613.646 2
14614.221 2
14614.795 3
14615.370 0
14615.944 3
14616.519 2
14617.094 6
14617.668 2
14618.243 5
14618.818 8
14619.392 6
14619.967 2
14620.542 3
14621.117 1
14621.691 2
14622.266 5
14622.841 4
14623.416 1
14623.990 2
14624.565 7
14625.140 6
14625.715 7
14626.290 2
14626.864 6
14627.439 9
14628.014 6
14628.589 8
14629.164 4
14629.739 1
14630.314 8
14630.889 9
14631.463 6
14632.038 4
14632.613 2
14633.188 7
14633.763 2
14634.338 6
14634.913 8
14635.488 2
14636.063 7
14636.638 5
14637.213 7
14637.788 6
14638.363 2
14638.939 4
14639.514 3
14640.089 3
14640.664 4
14641.239 1
14641.814 4
14642.389 3
14642.964 2
14643.540 0
14644.115 1
14644.690 4
14645.265 3
14645.840 0
14646.416 4
14646.991 4
14647.566 5
14648.141 2
14648.717 4
14649.292 2
14649.867 2
14650.442 3
14651.018 1
14651.593 6
14652.168 6
14652.744 9
14653.319 5
14653.895 1
14654.470 1
14655.045 0
14655.621 3
14656.196 12
14656.772 10
14657.347 2
14657.922 1
14658.498 0
14659.073 3
14659.649 3
14660.224 4
14660.800 3
14661.375 1
14661.951 0
14662.526 1
14663.102 3
14663.678 2
14664.253 0
14664.829 0
14665.404 1
14665.980 1
14666.556 1
14667.131 1
14667.707 2
14668.282 3
14668.858 3
14669.434 5
14670.010 4
14670.585 3
14671.161 1
14671.737 3
14672.312 2
14672.888 0
14673.464 2
14674.040 5
14674.615 2
14675.191 0
14675.767 1
14676.343 1
14676.919 2
14677.494 0
14678.070 0
14678.646 0
14679.222 1
14679.798 3
14680.374 5
14680.950 3
14681.526 3
14682.102 6
14682.678 2
14683.253 4
14683.829 2
14684.405 2
14684.981 1
14685.557 2
14686.133 4
14686.709 5
14687.285 4
14687.861 2
14688.438 5
14689.014 4
14689.590 0
14690.166 1
14690.742 2
14691.318 1
14691.894 0
14692.470 0
14693.046 4
14693.623 3
14694.199 1
14694.775 1
14695.351 1
14695.927 2
14696.503 5
14697.080 4
14697.656 5
14698.232 0
14698.808 2
14699.385 7
14699.961 6
14700.537 1
14701.114 3
14701.690 3
14702.266 4
14702.843 3
14703.419 3
14703.995 2
14704.572 6
14705.148 6
14705.724 3
14706.301 2
14706.877 2
14707.454 7
14708.030 6
14708.606 6
14709.183 5
14709.759 5
14710.336 2
14710.912 0
14711.489 3
14712.065 6
14712.642 0
14713.218 3
14713.795 5
14714.372 7
14714.948 4
14715.525 3
14716.101 6
14716.678 2
14717.255 1
14717.831 7
14718.408 11
14718.985 5
14719.561 6
14720.138 2
14720.715 4
14721.291 2
14721.868 4
14722.445 7
14723.021 8
14723.598 3
14724.175 1
14724.752 1
14725.328 1
14725.905 4
14726.482 5
14727.059 3
14727.636 1
14728.213 1
14728.789 2
14729.366 0
14729.943 2
14730.520 1
14731.097 2
14731.674 3
14732.251 2
14732.828 1
14733.405 2
14733.981 4
14734.558 3
14735.135 3
14735.712 4
14736.289 1
14736.866 2
14737.443 3
14738.020 1
14738.597 2
14739.175 2
14739.752 2
14740.329 4
14740.906 3
14741.483 1
14742.060 5
14742.637 6
14743.214 5
14743.791 3
14744.368 1
14744.946 6
14745.523 4
14746.100 3
14746.677 4
14747.254 4
14747.832 1
14748.409 2
14748.986 1
14749.563 3
14750.141 3
14750.718 5
14751.295 4
14751.873 6
14752.450 7
14753.027 3
14753.604 3
14754.182 0
14754.759 4
14755.337 6
14755.914 11
14756.491 7
14757.069 3
14757.646 3
14758.224 2
14758.801 4
14759.378 4
14759.956 1
14760.533 5
14761.111 6
14761.688 4
14762.266 4
14762.843 3
14763.421 4
14763.998 6
14764.576 6
14765.154 4
14765.731 4
14766.309 7
14766.886 11
14767.464 13
14768.042 12
14768.619 6
14769.197 6
14769.774 8
14770.352 10
14770.930 12
14771.507 16
14772.085 14
14772.663 12
14773.241 8
14773.818 3
14774.396 4
14774.974 4
14775.552 1
14776.129 1
14776.707 2
14777.285 2
14777.863 1
14778.441 4
14779.018 10
14779.596 10
14780.174 10
14780.752 4
14781.330 4
14781.908 4
14782.486 4
14783.064 11
14783.642 5
14784.219 0
14784.797 3
14785.375 6
14785.953 2
14786.531 2
14787.109 2
14787.687 0
14788.265 2
14788.843 2
14789.421 4
14789.999 4
14790.578 4
14791.156 2
14791.734 3
14792.312 2
14792.890 3
14793.468 4
14794.046 6
14794.624 0
14795.202 2
14795.781 5
14796.359 4
14796.937 2
14797.515 6
14798.093 4
14798.672 3
14799.250 0
14799.828 0
14800.406 5
14800.985 2
14801.563 6
14802.141 7
14802.719 6
14803.298 5
14803.876 1
14804.454 1
14805.033 0
14805.611 3
14806.189 2
14806.768 3
14807.346 1
14807.925 8
14808.503 5
14809.081 3
14809.660 1
14810.238 1
14810.817 1
14811.395 1
14811.974 0
14812.552 1
14813.131 2
14813.709 3
14814.288 1
14814.866 1
14815.445 3
14816.023 2
14816.602 2
14817.181 4
14817.759 3
14818.338 5
14818.916 2
14819.495 1
14820.074 3
14820.652 5
14821.231 2
14821.810 0
14822.388 4
14822.967 2
14823.546 6
14824.124 4
14824.703 2
14825.282 4
14825.861 3
14826.439 4
14827.018 2
14827.597 2
14828.176 1
14828.755 1
14829.333 1
14829.912 0
14830.491 3
14831.070 1
14831.649 0
14832.228 3
14832.807 1
14833.386 6
14833.964 2
14834.543 4
14835.122 4
14835.701 6
14836.280 7
14836.859 6
14837.438 3
14838.017 2
14838.596 1
14839.175 1
14839.754 2
14840.333 3
14840.912 4
14841.491 3
14842.070 3
14842.649 1
14843.229 4
14843.808 5
14844.387 1
14844.966 0
14845.545 1
14846.124 0
14846.703 0
14847.283 1
14847.862 0
14848.441 3
14849.020 1
14849.599 1
14850.179 1
14850.758 0
14851.337 1
14851.916 11
14852.496 5
14853.075 6
14853.654 4
14854.234 3
14854.813 8
14855.392 6
14855.972 2
14856.551 1
14857.130 5
14857.710 6
14858.289 5
14858.868 2
14859.448 2
14860.027 0
14860.607 4
14861.186 4
14861.766 6
14862.345 5
14862.925 3
14863.504 4
14864.084 2
14864.663 5
14865.243 0
14865.822 7
14866.402 6
14866.981 4
14867.561 2
14868.140 3
14868.720 3
14869.300 10
14869.879 1
14870.459 6
14871.038 4
14871.618 3
14872.198 8
14872.777 9
14873.357 4
14873.937 5
14874.517 4
14875.096 1
14875.676 1
14876.256 4
14876.835 3
14877.415 6
14877.995 4
14878.575 7
14879.155 3
14879.734 2
14880.314 0
14880.894 1
14881.474 0
14882.054 1
14882.634 2
14883.213 5
14883.793 6
14884.373 10
14884.953 8
14885.533 16
14886.113 20
14886.693 11
14887.273 11
14887.853 17
14888.433 13
14889.013 8
14889.593 6
14890.173 8
14890.753 6
14891.333 7
14891.913 3
14892.493 2
14893.073 0
14893.653 5
14894.233 6
14894.813 4
14895.394 1
14895.974 2
14896.554 5
14897.134 3
14897.714 2
14898.294 1
14898.874 2
14899.455 3
14900.035 2
14900.615 0
14901.195 1
14901.776 8
14902.356 5
14902.936 2
14903.516 4
14904.097 1
14904.677 1
14905.257 6
14905.838 6
14906.418 7
14906.998 4
14907.579 5
14908.159 6
14908.739 1
14909.320 2
14909.900 3
14910.481 4
14911.061 11
14911.641 7
14912.222 4
14912.802 3
14913.383 3
14913.963 2
14914.544 7
14915.124 6
14915.705 1
14916.285 3
14916.866 2
14917.446 2
14918.027 2
14918.607 8
14919.188 11
14919.769 10
14920.349 4
14920.930 3
14921.511 1
14922.091 1
14922.672 1
14923.252 3
14923.833 2
14924.414 2
14924.995 2
14925.575 4
14926.156 7
14926.737 8
14927.317 4
14927.898 5
14928.479 4
14929.060 3
14929.640 2
14930.221 2
14930.802 0
14931.383 2
14931.964 3
14932.545 2
14933.125 1
14933.706 1
14934.287 4
14934.868 4
14935.449 4
14936.030 3
14936.611 6
14937.192 2
14937.773 4
14938.354 5
14938.935 8
14939.516 8
14940.097 5
14940.678 6
14941.259 3
14941.840 3
14942.421 3
14943.002 3
14943.583 8
14944.164 12
14944.745 18
14945.326 12
14945.907 8
14946.488 8
14947.069 8
14947.650 5
14948.232 3
14948.813 6
14949.394 11
14949.975 10
14950.556 10
14951.138 4
14951.719 3
14952.300 6
14952.881 5
14953.462 4
14954.044 6
14954.625 7
14955.206 1
14955.788 0
14956.369 5
14956.950 13
14957.532 10
14958.113 6
14958.694 10
14959.276 12
14959.857 9
14960.438 7
14961.020 7
14961.601 5
14962.183 5
14962.764 6
14963.345 6
14963.927 9
14964.508 3
14965.090 6
14965.671 3
14966.253 9
14966.834 11
14967.416 7
14967.997 10
14968.579 15
14969.161 11
14969.742 10
14970.324 12
14970.905 22
14971.487 19
14972.069 17
14972.650 8
14973.232 7
14973.813 6
14974.395 10
14974.977 10
14975.558 11
14976.140 15
14976.722 8
14977.304 4
14977.885 6
14978.467 13
14979.049 9
14979.631 6
14980.212 3
14980.794 8
14981.376 4
14981.958 1
14982.540 1
14983.121 3
14983.703 4
14984.285 10
14984.867 12
14985.449 11
14986.031 6
14986.613 9
14987.194 11
14987.776 11
14988.358 8
14988.940 6
14989.522 3
14990.104 6
14990.686 11
14991.268 6
14991.850 4
14992.432 4
14993.014 5
14993.596 7
14994.178 7
14994.760 9
14995.342 8
14995.924 10
14996.507 10
14997.089 7
14997.671 7
14998.253 11
14998.835 10
14999.417 11
14999.999 14
15000.582 9
15001.164 7
15001.746 7
15002.328 6
15002.910 8
15003.493 10
15004.075 12
15004.657 5
15005.239 9
15005.822 7
15006.404 9
15006.986 7
15007.568 6
15008.151 11
15008.733 11
15009.315 10
15009.898 6
15010.480 3
15011.063 4
15011.645 4
15012.227 10
15012.810 13
15013.392 11
15013.975 6
15014.557 2
15015.139 11
15015.722 12
15016.304 11
15016.887 10
15017.469 10
15018.052 13
15018.634 9
15019.217 8
15019.800 12
15020.382 7
15020.965 8
15021.547 6
15022.130 9
15022.712 10
15023.295 9
15023.878 15
15024.460 9
15025.043 10
15025.626 13
15026.208 18
15026.791 11
15027.374 13
15027.956 11
15028.539 16
15029.122 15
15029.705 10
15030.287 10
15030.870 12
15031.453 12
15032.036 10
15032.618 5
15033.201 4
15033.784 3
15034.367 10
15034.950 11
15035.533 10
15036.115 10
15036.698 10
15037.281 11
15037.864 11
15038.447 20
15039.030 11
15039.613 7
15040.196 11
15040.779 5
15041.362 10
15041.945 11
15042.528 8
15043.111 9
15043.694 8
15044.277 16
15044.860 8
15045.443 12
15046.026 24
15046.609 23
15047.192 19
15047.775 20
15048.358 12
15048.941 14
15049.524 15
15050.108 14
15050.691 12
15051.274 9
15051.857 12
15052.440 15
15053.023 17
15053.607 23
15054.190 15
15054.773 14
15055.356 19
15055.940 20
15056.523 18
15057.106 17
15057.689 18
15058.273 9
15058.856 15
15059.439 6
15060.023 16
15060.606 22
15061.189 26
15061.773 26
15062.356 33
15062.939 30
15063.523 29
15064.106 26
15064.690 27
15065.273 30
15065.857 28
15066.440 30
15067.023 32
15067.607 30
15068.190 26
15068.774 38
15069.357 45
15069.941 42
15070.524 42
15071.108 46
15071.692 45
15072.275 45
15072.859 36
15073.442 32
15074.026 47
15074.610 45
15075.193 47
15075.777 46
15076.360 42
15076.944 47
15077.528 58
15078.111 54
15078.695 49
15079.279 44
15079.863 56
15080.446 59
15081.030 44
15081.614 55
15082.198 42
15082.781 39
15083.365 47
15083.949 49
15084.533 38
15085.116 42
15085.700 41
15086.284 55
15086.868 53
15087.452 57
15088.036 62
15088.620 63
15089.204 83
15089.787 84
15090.371 89
15090.955 92
15091.539 94
15092.123 77
15092.707 67
15093.291 81
15093.875 83
15094.459 89
15095.043 96
15095.627 114
15096.211 116
15096.795 116
15097.379 118
15097.963 136
15098.547 139
15099.131 138
15099.716 133
15100.300 146
15100.884 181
15101.468 170
15102.052 174
15102.636 159
15103.220 149
15103.805 179
15104.389 208
15104.973 215
15105.557 199
15106.141 197
15106.726 241
15107.310 238
15107.894 271
15108.478 295
15109.063 335
15109.647 331
15110.231 352
15110.816 398
15111.400 387
15111.984 433
15112.569 468
15113.153 514
15113.737 535
15114.322 637
15114.906 691
15115.491 731
15116.075 790
15116.659 817
15117.244 905
15117.828 950
15118.413 972
15118.997 1025
15119.582 1128
15120.166 1333
15120.751 1413
15121.335 1521
15121.920 1658
15122.504 1768
15123.089 1843
15123.674 1962
15124.258 2105
15124.843 2189
15125.427 2251
15126.012 2267
15126.597 2313
15127.181 2313
15127.766 2276
15128.350 2313
15128.935 2272
15129.520 2177
15130.104 2104
15130.689 1953
15131.274 1875
15131.859 1803
15132.443 1668
15133.028 1562
15133.613 1416
15134.198 1302
15134.782 1154
15135.367 1016
15135.952 929
15136.537 873
15137.122 812
15137.707 764
15138.291 711
15138.876 638
15139.461 618
15140.046 527
15140.631 475
15141.216 469
15141.801 449
15142.386 425
15142.971 390
15143.556 365
15144.140 388
15144.725 393
15145.310 372
15145.895 356
15146.480 339
15147.065 356
15147.651 363
15148.236 363
15148.821 366
15149.406 344
15149.991 341
15150.576 377
15151.161 393
15151.746 419
15152.331 405
15152.916 424
15153.501 442
15154.087 459
15154.672 480
15155.257 482
15155.842 494
15156.427 526
15157.013 536
15157.598 538
15158.183 482
15158.768 433
15159.354 420
15159.939 405
15160.524 366
15161.109 345
15161.695 364
15162.280 369
15162.865 367
15163.451 313
15164.036 287
15164.621 271
15165.207 232
15165.792 196
15166.378 178
15166.963 154
15167.548 135
15168.134 138
15168.719 134
15169.305 124
15169.890 125
15170.476 118
15171.061 92
15171.647 86
15172.232 90
15172.818 103
15173.403 95
15173.989 83
15174.574 83
15175.160 61
15175.745 77
15176.331 52
15176.917 39
15177.502 50
15178.088 33
15178.673 43
15179.259 34
15179.845 37
15180.430 41
15181.016 33
15181.602 23
15182.188 43
15182.773 40
15183.359 44
15183.945 44
15184.530 35
15185.116 42
15185.702 31
15186.288 32
15186.874 32
15187.459 31
15188.045 34
15188.631 37
15189.217 32
15189.803 28
15190.389 27
15190.974 23
15191.560 27
15192.146 40
15192.732 29
15193.318 15
15193.904 12
15194.490 18
15195.076 25
15195.662 22
15196.248 27
15196.834 22
15197.420 20
15198.006 21
15198.592 19
15199.178 10
15199.764 12
15200.350 10
15200.936 23
15201.522 19
15202.108 12
15202.694 22
15203.280 22
15203.866 17
15204.453 16
15205.039 12
15205.625 9
15206.211 14
15206.797 13
15207.383 10
15207.970 6
15208.556 3
15209.142 5
15209.728 8
15210.315 13
15210.901 13
15211.487 5
15212.073 7
15212.660 13
15213.246 18
15213.832 16
15214.419 21
15215.005 17
15215.591 20
15216.178 17
15216.764 14
15217.350 7
15217.937 13
15218.523 15
15219.110 18
15219.696 21
15220.282 20
15220.869 16
15221.455 19
15222.042 13
15222.628 8
15223.215 7
15223.801 9
15224.388 6
15224.974 11
15225.561 13
15226.148 10
15226.734 3
15227.321 11
15227.907 16
15228.494 19
15229.080 14
15229.667 16
15230.254 16
15230.840 13
15231.427 12
15232.014 11
15232.600 9
15233.187 9
15233.774 18
15234.360 11
15234.947 12
15235.534 9
15236.121 8
15236.707 17
15237.294 17
15237.881 4
15238.468 4
15239.055 6
15239.641 3
15240.228 8
15240.815 6
15241.402 8
15241.989 12
15242.576 13
15243.163 6
15243.749 13
15244.336 18
15244.923 7
15245.510 9
15246.097 8
15246.684 11
15247.271 9
15247.858 10
15248.445 6
15249.032 6
15249.619 8
15250.206 21
15250.793 19
15251.380 10
15251.967 16
15252.554 13
15253.141 10
15253.728 11
15254.315 8
15254.903 8
15255.490 8
15256.077 9
15256.664 7
15257.251 15
15257.838 18
15258.425 9
15259.013 14
15259.600 20
15260.187 16
15260.774 9
15261.362 5
15261.949 19
15262.536 20
15263.123 14
15263.711 15
15264.298 11
15264.885 14
15265.472 18
15266.060 12
15266.647 8
15267.234 10
15267.822 16
15268.409 12
15268.997 9
15269.584 10
15270.171 10
15270.759 10
15271.346 12
15271.934 13
15272.521 13
15273.109 9
15273.696 8
15274.284 12
15274.871 9
15275.459 10
15276.046 10
15276.634 22
15277.221 14
15277.809 12
15278.396 8
15278.984 18
15279.571 15
15280.159 18
15280.747 17
15281.334 14
15281.922 11
15282.510 12
15283.097 12
15283.685 8
15284.273 6
15284.860 12
15285.448 12
15286.036 11
15286.623 7
15287.211 11
15287.799 11
15288.387 18
15288.974 20
15289.562 17
15290.150 18
15290.738 19
15291.326 12
15291.913 15
15292.501 18
15293.089 21
15293.677 17
15294.265 18
15294.853 19
15295.441 16
15296.028 11
15296.616 9
15297.204 9
15297.792 11
15298.380 4
15298.968 9
15299.556 19
15300.144 26
15300.732 23
15301.320 13
15301.908 13
15302.496 10
15303.084 12
15303.672 12
15304.260 7
15304.848 12
15305.436 20
15306.025 14
15306.613 13
15307.201 7
15307.789 10
15308.377 16
15308.965 9
15309.553 8
15310.142 12
15310.730 4
15311.318 7
15311.906 9
15312.494 6
15313.083 8
15313.671 14
15314.259 13
15314.847 16
15315.436 14
15316.024 9
15316.612 18
15317.201 15
15317.789 17
15318.377 24
15318.966 24
15319.554 29
15320.142 19
15320.731 22
15321.319 20
15321.908 20
15322.496 18
15323.084 18
15323.673 19
15324.261 23
15324.850 28
15325.438 31
15326.027 30
15326.615 46
15327.204 44
15327.792 44
15328.381 37
15328.969 45
15329.558 29
15330.146 38
15330.735 38
15331.324 28
15331.912 38
15332.501 40
15333.089 35
15333.678 37
15334.267 33
15334.855 27
15335.444 24
15336.033 37
15336.621 34
15337.210 43
15337.799 41
15338.387 42
15338.976 48
15339.565 39
15340.154 28
15340.742 33
15341.331 28
15341.920 41
15342.509 38
15343.098 31
15343.686 29
15344.275 29
15344.864 23
15345.453 30
15346.042 28
15346.631 17
15347.220 22
15347.809 20
15348.397 18
15348.986 34
15349.575 33
15350.164 20
15350.753 17
15351.342 18
15351.931 26
15352.520 17
15353.109 23
15353.698 20
15354.287 22
15354.876 19
15355.465 9
15356.054 20
15356.643 26
15357.233 26
15357.822 23
15358.411 28
15359.000 22
15359.589 14
15360.178 15
15360.767 16
15361.357 14
15361.946 14
15362.535 12
15363.124 11
15363.713 16
15364.303 16
15364.892 16
15365.481 15
15366.070 10
15366.660 13
15367.249 19
15367.838 18
15368.427 13
15369.017 14
15369.606 14
15370.195 11
15370.785 14
15371.374 8
15371.963 16
15372.553 9
15373.142 10
15373.732 12
15374.321 16
15374.910 6
15375.500 6
15376.089 13
15376.679 17
15377.268 16
15377.858 12
15378.447 9
15379.037 14
15379.626 9
15380.216 6
15380.805 15
15381.395 13
15381.984 7
15382.574 12
15383.164 15
15383.753 5
15384.343 5
15384.932 6
15385.522 9
15386.112 12
15386.701 12
15387.291 12
15387.881 7
15388.470 3
15389.060 4
15389.650 3
15390.240 7
15390.829 7
15391.419 3
15392.009 5
15392.599 10
15393.188 5
15393.778 5
15394.368 13
15394.958 8
15395.548 13
15396.137 5
15396.727 7
15397.317 7
15397.907 5
15398.497 4
15399.087 18
15399.677 13
15400.267 12
15400.856 10
15401.446 4
15402.036 7
15402.626 3
15403.216 4
15403.806 8
15404.396 6
15404.986 2
15405.576 5
15406.166 6
15406.756 3
15407.346 4
15407.936 5
15408.527 8
15409.117 7
15409.707 3
15410.297 4
15410.887 5
15411.477 5
15412.067 7
15412.657 7
15413.248 7
15413.838 9
15414.428 9
15415.018 8
15415.608 10
15416.199 7
15416.789 8
15417.379 6
15417.969 1
15418.560 3
15419.150 5
15419.740 2
15420.330 9
15420.921 21
15421.511 14
15422.101 7
15422.692 5
15423.282 2
15423.872 2
15424.463 6
15425.053 10
15425.644 5
15426.234 6
15426.824 5
15427.415 9
15428.005 8
15428.596 1
15429.186 5
15429.777 4
15430.367 7
15430.958 8
15431.548 3
15432.139 1
15432.729 5
15433.320 2
15433.910 5
15434.501 3
15435.092 5
15435.682 5
15436.273 2
15436.863 9
15437.454 9
15438.045 3
15438.635 5
15439.226 2
15439.817 2
15440.407 8
15440.998 4
15441.589 2
15442.180 4
15442.770 3
15443.361 5
15443.952 3
15444.542 2
15445.133 2
15445.724 6
15446.315 3
15446.906 4
15447.497 2
15448.087 4
15448.678 1
15449.269 4
15449.860 3
15450.451 1
15451.042 3
15451.633 6
15452.223 1
15452.814 1
15453.405 7
15453.996 8
15454.587 5
15455.178 7
15455.769 6
15456.360 8
15456.951 8
15457.542 4
15458.133 3
15458.724 7
15459.315 6
15459.906 6
15460.497 2
15461.089 2
15461.680 6
15462.271 6
15462.862 9
15463.453 14
15464.044 15
15464.635 8
15465.226 6
15465.818 10
15466.409 9
15467.000 11
15467.591 9
15468.182 8
15468.774 5
15469.365 2
15469.956 2
15470.547 3
15471.139 1
15471.730 1
15472.321 10
15472.913 2
15473.504 7
15474.095 4
15474.687 5
15475.278 4
15475.869 7
15476.461 4
15477.052 5
15477.644 2
15478.235 5
15478.826 6
15479.418 2
15480.009 2
15480.601 7
15481.192 8
15481.784 7
15482.375 8
15482.967 8
15483.558 8
15484.150 6
15484.741 5
15485.333 5
15485.924 2
15486.516 8
15487.108 6
15487.699 8
15488.291 10
15488.882 7
15489.474 3
15490.066 2
15490.657 1
15491.249 3
15491.841 3
15492.432 3
15493.024 3
15493.616 4
15494.207 6
15494.799 7
15495.391 6
15495.983 4
15496.574 3
15497.166 4
15497.758 3
15498.350 8
15498.942 8
15499.533 4
15500.125 3
15500.717 4
15501.309 2
15501.901 5
15502.493 9
15503.085 9
15503.677 6
15504.268 4
15504.860 6
15505.452 5
15506.044 6
15506.636 2
15507.228 4
15507.820 4
15508.412 4
15509.004 4
15509.596 1
15510.188 2
15510.780 1
15511.372 5
15511.964 7
15512.556 4
15513.148 5
15513.741 8
15514.333 7
15514.925 13
15515.517 14
15516.109 13
15516.701 14
15517.293 11
15517.886 10
15518.478 7
15519.070 7
15519.662 5
15520.254 4
15520.847 9
15521.439 7
15522.031 6
15522.623 0
15523.216 3
15523.808 5
15524.400 2
15524.993 9
15525.585 10
15526.177 4
15526.770 6
15527.362 9
15527.954 7
15528.547 7
15529.139 4
15529.731 7
15530.324 6
15530.916 7
15531.509 4
15532.101 5
15532.694 10
15533.286 9
15533.879 6
15534.471 4
15535.064 2
15535.656 6
15536.249 9
15536.841 4
15537.434 5
15538.026 5
15538.619 5
15539.211 7
15539.804 4
15540.397 4
15540.989 2
15541.582 6
15542.175 5
15542.767 2
15543.360 8
15543.952 11
15544.545 6
15545.138 4
15545.731 11
15546.323 6
15546.916 3
15547.509 7
15548.102 4
15548.694 2
15549.287 5
15549.880 8
15550.473 5
15551.065 11
15551.658 7
15552.251 8
15552.844 5
15553.437 8
15554.030 12
15554.623 3
15555.215 4
15555.808 3
15556.401 3
15556.994 2
15557.587 2
15558.180 2
15558.773 11
15559.366 11
15559.959 7
15560.552 5
15561.145 6
15561.738 8
15562.331 8
15562.924 7
15563.517 8
15564.110 9
15564.703 13
15565.296 9
15565.889 7
15566.483 4
15567.076 4
15567.669 11
15568.262 15
15568.855 8
15569.448 5
15570.041 13
15570.635 11
15571.228 10
15571.821 5
15572.414 3
15573.007 3
15573.601 9
15574.194 6
15574.787 6
15575.380 8
15575.974 9
15576.567 8
15577.160 4
15577.754 3
15578.347 7
15578.940 6
15579.534 4
15580.127 5
15580.720 2
15581.314 2
15581.907 5
15582.501 3
15583.094 7
15583.688 11
15584.281 6
15584.874 3
15585.468 0
15586.061 2
15586.655 3
15587.248 2
15587.842 4
15588.435 4
15589.029 8
15589.623 15
15590.216 8
15590.810 5
15591.403 6
15591.997 5
15592.590 4
15593.184 4
15593.778 8
15594.371 9
15594.965 10
15595.559 7
15596.152 5
15596.746 5
15597.340 1
15597.933 3
15598.527 2
15599.121 3
15599.715 3
15600.308 5
15600.902 9
15601.496 8
15602.090 6
15602.683 3
15603.277 7
15603.871 4
15604.465 6
15605.059 5
15605.653 3
15606.247 1
15606.840 5
15607.434 4
15608.028 2
15608.622 1
15609.216 4
15609.810 4
15610.404 5
15610.998 6
15611.592 9
15612.186 5
15612.780 2
15613.374 1
15613.968 8
15614.562 8
15615.156 3
15615.750 11
15616.344 11
15616.938 4
15617.532 5
15618.126 2
15618.720 1
15619.314 6
15619.909 8
15620.503 4
15621.097 3
15621.691 6
15622.285 8
15622.879 4
15623.474 4
15624.068 6
15624.662 5
15625.256 6
15625.850 10
15626.445 7
15627.039 6
15627.633 5
15628.228 4
15628.822 2
15629.416 9
15630.010 7
15630.605 6
15631.199 2
15631.794 4
15632.388 2
15632.982 4
15633.577 6
15634.171 5
15634.765 9
15635.360 6
15635.954 8
15636.549 4
15637.143 6
15637.738 7
15638.332 8
15638.927 7
15639.521 4
15640.116 7
15640.710 8
15641.305 9
15641.899 5
15642.494 8
15643.088 9
15643.683 4
15644.278 4
15644.872 2
15645.467 6
15646.061 6
15646.656 1
15647.251 3
15647.845 6
15648.440 3
15649.035 0
15649.629 2
15650.224 1
15650.819 3
15651.414 1
15652.008 2
15652.603 3
15653.198 7
15653.793 5
15654.387 16
15654.982 12
15655.577 7
15656.172 5
15656.767 4
15657.362 7
15657.956 7
15658.551 4
15659.146 3
15659.741 8
15660.336 5
15660.931 7
15661.526 6
15662.121 7
15662.716 7
15663.311 8
15663.906 5
15664.501 4
15665.096 9
15665.691 8
15666.286 4
15666.881 4
15667.476 1
15668.071 6
15668.666 11
15669.261 8
15669.856 5
15670.451 3
15671.046 1
15671.641 2
15672.236 1
15672.831 6
15673.427 4
15674.022 6
15674.617 8
15675.212 7
15675.807 7
15676.403 7
15676.998 9
15677.593 5
15678.188 2
15678.783 1
15679.379 5
15679.974 7
15680.569 4
15681.165 3
15681.760 3
15682.355 2
15682.951 5
15683.546 4
15684.141 4
15684.737 5
15685.332 9
15685.927 3
15686.523 5
15687.118 3
15687.714 4
15688.309 2
15688.905 2
15689.500 6
15690.095 5
15690.691 2
15691.286 4
15691.882 9
15692.477 5
15693.073 4
15693.668 9
15694.264 6
15694.860 4
15695.455 7
15696.051 4
15696.646 10
15697.242 13
15697.838 10
15698.433 6
15699.029 5
15699.624 3
15700.220 2
15700.816 9
15701.411 6
15702.007 12
15702.603 8
15703.199 9
15703.794 11
15704.390 10
15704.986 9
15705.582 7
15706.177 4
15706.773 5
15707.369 3
15707.965 5
15708.561 7
15709.156 6
15709.752 6
15710.348 3
15710.944 5
15711.540 5
15712.136 6
15712.732 4
15713.328 5
15713.923 10
15714.519 4
15715.115 5
15715.711 6
15716.307 2
15716.903 4
15717.499 3
15718.095 1
15718.691 7
15719.287 5
15719.883 5
15720.479 14
15721.075 11
15721.672 3
15722.268 1
15722.864 4
15723.460 4
15724.056 9
15724.652 9
15725.248 10
15725.844 12
15726.440 5
15727.037 9
15727.633 7
15728.229 5
15728.825 11
15729.421 9
15730.018 6
15730.614 6
15731.210 9
15731.806 6
15732.403 5
15732.999 5
15733.595 6
15734.192 5
15734.788 7
15735.384 6
15735.981 3
15736.577 4
15737.173 9
15737.770 5
15738.366 3
15738.962 1
15739.559 1
15740.155 3
15740.752 11
15741.348 6
15741.945 3
15742.541 1
15743.138 2
15743.734 6
15744.331 2
15744.927 8
15745.524 12
15746.120 6
15746.717 3
15747.313 5
15747.910 10
15748.506 10
15749.103 10
15749.700 13
15750.296 12
15750.893 6
15751.489 5
15752.086 10
15752.683 13
15753.279 11
15753.876 16
15754.473 16
15755.070 13
15755.666 5
15756.263 11
15756.860 7
15757.457 9
15758.053 12
15758.650 9
15759.247 6
15759.844 8
15760.440 6
15761.037 4
15761.634 5
15762.231 5
15762.828 9
15763.425 6
15764.022 9
15764.618 16
15765.215 6
15765.812 5
15766.409 2
15767.006 3
15767.603 8
15768.200 6
15768.797 7
15769.394 8
15769.991 5
15770.588 3
15771.185 1
15771.782 4
15772.379 2
15772.976 1
15773.573 4
15774.170 12
15774.767 8
15775.364 11
15775.961 14
15776.559 15
15777.156 17
15777.753 19
15778.350 16
15778.947 10
15779.544 6
15780.141 11
15780.739 6
15781.336 6
15781.933 6
15782.530 9
15783.128 10
15783.725 7
15784.322 11
15784.919 7
15785.517 5
15786.114 12
15786.711 19
15787.309 12
15787.906 12
15788.503 13
15789.101 14
15789.698 11
15790.295 11
15790.893 15
15791.490 14
15792.088 17
15792.685 10
15793.282 17
15793.880 15
15794.477 11
15795.075 11
15795.672 20
15796.270 11
15796.867 8
15797.465 20
15798.062 11
15798.660 4
15799.257 2
15799.855 5
15800.452 10
15801.050 5
15801.648 8
15802.245 18
15802.843 21
15803.440 19
15804.038 17
15804.636 7
15805.233 12
15805.831 10
15806.429 12
15807.026 22
15807.624 20
15808.222 11
15808.820 13
15809.417 13
15810.015 17
15810.613 18
15811.211 18
15811.808 18
15812.406 15
15813.004 14
15813.602 20
15814.200 14
15814.798 10
15815.395 18
15815.993 15
15816.591 27
15817.189 35
15817.787 41
15818.385 32
15818.983 25
15819.581 25
15820.179 30
15820.777 41
15821.375 41
15821.973 36
15822.571 21
15823.169 21
15823.767 20
15824.365 26
15824.963 24
15825.561 24
15826.159 25
15826.757 17
15827.355 24
15827.953 35
15828.551 28
15829.149 45
15829.747 30
15830.345 38
15830.944 36
15831.542 53
15832.140 49
15832.738 42
15833.336 46
15833.934 47
15834.533 36
15835.131 33
15835.729 33
15836.327 36
15836.926 39
15837.524 44
15838.122 39
15838.721 51
15839.319 57
15839.917 57
15840.516 41
15841.114 41
15841.712 33
15842.311 21
15842.909 33
15843.507 51
15844.106 70
15844.704 74
15845.303 92
15845.901 83
15846.499 99
15847.098 107
15847.696 106
15848.295 104
15848.893 112
15849.492 124
15850.090 141
15850.689 143
15851.287 133
15851.886 122
15852.484 125
15853.083 151
15853.682 146
15854.280 142
15854.879 145
15855.477 185
15856.076 219
15856.675 229
15857.273 255
15857.872 273
15858.471 329
15859.069 323
15859.668 349
15860.267 361
15860.865 378
15861.464 460
15862.063 501
15862.662 579
15863.260 634
15863.859 651
15864.458 667
15865.057 701
15865.656 760
15866.254 821
15866.853 824
15867.452 785
15868.051 806
15868.650 804
15869.249 797
15869.848 792
15870.447 755
15871.045 753
15871.644 730
15872.243 655
15872.842 606
15873.441 547
15874.040 513
15874.639 412
15875.238 394
15875.837 374
15876.436 329
15877.035 283
15877.634 283
15878.233 281
15878.832 244
15879.431 200
15880.030 169
15880.630 134
15881.229 122
15881.828 103
15882.427 87
15883.026 90
15883.625 91
15884.224 100
15884.823 75
15885.423 57
15886.022 60
15886.621 44
15887.220 62
15887.820 65
15888.419 55
15889.018 44
15889.617 37
15890.217 40
15890.816 49
15891.415 56
15892.014 47
15892.614 36
15893.213 36
15893.812 37
15894.412 43
15895.011 30
15895.610 30
15896.210 48
15896.809 31
15897.409 32
15898.008 30
15898.608 26
15899.207 25
15899.806 18
15900.406 23
15901.005 19
15901.605 22
15902.204 19
15902.804 28
15903.403 20
15904.003 38
15904.602 34
15905.202 25
15905.802 25
15906.401 15
15907.001 11
15907.600 15
15908.200 14
15908.800 18
15909.399 28
15909.999 22
15910.599 18
15911.198 16
15911.798 24
15912.398 31
15912.997 18
15913.597 22
15914.197 24
15914.797 11
15915.396 23
15915.996 20
15916.596 12
15917.196 14
15917.795 21
15918.395 24
15918.995 23
15919.595 24
15920.195 25
15920.795 18
15921.394 14
15921.994 18
15922.594 17
15923.194 17
15923.794 9
15924.394 8
15924.994 16
15925.594 20
15926.194 21
15926.794 15
15927.394 15
15927.994 13
15928.594 28
15929.194 24
15929.794 22
15930.394 20
15930.994 10
15931.594 12
15932.194 6
15932.794 13
15933.394 11
15933.994 12
15934.594 9
15935.194 11
15935.795 5
15936.395 8
15936.995 13
15937.595 14
15938.195 10
15938.795 12
15939.396 13
15939.996 10
15940.596 8
15941.196 5
15941.797 11
15942.397 21
15942.997 16
15943.597 11
15944.198 8
15944.798 20
15945.398 25
15945.999 25
15946.599 16
15947.199 13
15947.800 12
15948.400 8
15949.000 13
15949.601 6
15950.201 10
15950.802 10
15951.402 11
15952.003 22
15952.603 20
15953.203 19
15953.804 24
15954.404 20
15955.005 21
15955.605 18
15956.206 20
15956.806 17
15957.407 16
15958.008 10
15958.608 15
15959.209 12
15959.809 15
15960.410 23
15961.011 23
15961.611 12
15962.212 11
15962.812 13
15963.413 11
15964.014 12
15964.614 9
15965.215 5
15965.816 13
15966.417 3
15967.017 7
15967.618 24
15968.219 21
15968.820 16
15969.420 17
15970.021 18
15970.622 22
15971.223 25
15971.824 23
15972.424 18
15973.025 23
15973.626 13
15974.227 14
15974.828 21
15975.429 34
15976.030 27
15976.630 36
15977.231 31
15977.832 26
15978.433 22
15979.034 21
15979.635 24
15980.236 17
15980.837 14
15981.438 18
15982.039 17
15982.640 20
15983.241 18
15983.842 24
15984.443 24
15985.044 13
15985.645 16
15986.247 23
15986.848 34
15987.449 37
15988.050 38
15988.651 49
15989.252 35
15989.853 30
15990.454 31
15991.056 37
15991.657 35
15992.258 33
15992.859 38
15993.461 32
15994.062 36
15994.663 28
15995.264 23
15995.866 18
15996.467 11
15997.068 12
15997.669 18
15998.271 17
15998.872 14
15999.473 10
16000.075 11
16000.676 12
16001.278 15
16001.879 21
16002.480 22
16003.082 17
16003.683 25
16004.285 15
16004.886 10
16005.487 10
16006.089 16
16006.690 9
16007.292 10
16007.893 9
16008.495 3
16009.096 18
16009.698 19
16010.299 9
16010.901 7
16011.503 10
16012.104 8
16012.706 5
16013.307 9
16013.909 6
16014.511 13
16015.112 16
16015.714 17
16016.316 20
16016.917 14
16017.519 15
16018.121 13
16018.722 20
16019.324 12
16019.926 20
16020.527 24
16021.129 20
16021.731 19
16022.333 19
16022.935 16
16023.536 14
16024.138 16
16024.740 13
16025.342 18
16025.944 10
16026.545 15
16027.147 20
16027.749 19
16028.351 11
16028.953 12
16029.555 15
16030.157 14
16030.759 18
16031.361 21
16031.963 22
16032.565 25
16033.167 24
16033.769 21
16034.371 29
16034.973 22
16035.575 17
16036.177 21
16036.779 21
16037.381 22
16037.983 19
16038.585 18
16039.187 21
16039.789 16
16040.391 24
16040.993 24
16041.595 26
16042.198 20
16042.800 23
16043.402 19
16044.004 22
16044.606 20
16045.209 22
16045.811 26
16046.413 29
16047.015 20
16047.617 25
16048.220 23
16048.822 21
16049.424 15
16050.027 12
16050.629 12
16051.231 12
16051.834 21
16052.436 17
16053.038 12
16053.641 16
16054.243 11
16054.845 14
16055.448 22
16056.050 14
16056.653 18
16057.255 18
16057.857 19
16058.460 15
16059.062 15
16059.665 18
16060.267 21
16060.870 24
16061.472 21
16062.075 20
16062.677 25
16063.280 23
16063.882 28
16064.485 23
16065.088 25
16065.690 22
16066.293 27
16066.895 21
16067.498 22
16068.101 29
16068.703 42
16069.306 36
16069.909 22
16070.511 24
16071.114 18
16071.717 29
16072.319 38
16072.922 27
16073.525 38
16074.128 30
16074.730 29
16075.333 28
16075.936 22
16076.539 19
16077.142 17
16077.744 16
16078.347 18
16078.950 16
16079.553 27
16080.156 25
16080.759 34
16081.362 19
16081.964 9
16082.567 7
16083.170 18
16083.773 10
16084.376 22
16084.979 14
16085.582 12
16086.185 11
16086.788 14
16087.391 20
16087.994 13
16088.597 13
16089.200 6
16089.803 18
16090.406 13
16091.009 22
16091.612 11
16092.215 19
16092.819 19
16093.422 13
16094.025 9
16094.628 9
16095.231 10
16095.834 21
16096.437 9
16097.041 7
16097.644 12
16098.247 14
16098.850 13
16099.453 8
16100.057 10
16100.660 11
16101.263 9
16101.866 8
16102.470 6
16103.073 11
16103.676 6
16104.280 4
16104.883 7
16105.486 14
16106.090 15
16106.693 7
16107.296 10
16107.900 9
16108.503 10
16109.107 13
16109.710 10
16110.313 15
16110.917 3
16111.520 3
16112.124 3
16112.727 4
16113.331 3
16113.934 3
16114.538 9
16115.141 11
16115.745 9
16116.348 10
16116.952 7
16117.555 4
16118.159 5
16118.763 8
16119.366 5
16119.970 7
16120.573 14
16121.177 9
16121.781 11
16122.384 3
16122.988 4
16123.592 6
16124.195 5
16124.799 6
16125.403 9
16126.007 7
16126.610 10
16127.214 9
16127.818 4
16128.422 4
16129.025 7
16129.629 5
16130.233 5
16130.837 6
16131.441 6
16132.044 10
16132.648 12
16133.252 11
16133.856 9
16134.460 7
16135.064 4
16135.668 7
16136.272 5
16136.876 7
16137.480 5
16138.084 4
16138.687 17
16139.291 30
16139.895 22
16140.499 20
16141.103 18
16141.707 10
16142.311 6
16142.916 9
16143.520 12
16144.124 15
16144.728 9
16145.332 5
16145.936 8
16146.540 13
16147.144 7
16147.748 6
16148.352 6
16148.957 2
16149.561 3
16150.165 4
16150.769 5
16151.373 5
16151.978 4
16152.582 4
16153.186 2
16153.790 1
16154.395 1
16154.999 3
16155.603 5
16156.207 14
16156.812 9
16157.416 10
16158.020 9
16158.625 8
16159.229 11
16159.833 9
16160.438 10
16161.042 6
16161.647 5
16162.251 4
16162.855 3
16163.460 8
16164.064 7
16164.669 5
16165.273 4
16165.878 6
16166.482 5
16167.087 3
16167.691 3
16168.296 5
16168.900 4
16169.505 5
16170.109 5
16170.714 7
16171.318 3
16171.923 2
16172.528 5
16173.132 6
16173.737 18
16174.341 7
16174.946 8
16175.551 19
16176.155 10
16176.760 8
16177.365 11
16177.970 7
16178.574 4
16179.179 3
16179.784 2
16180.388 4
16180.993 6
16181.598 6
16182.203 3
16182.808 11
16183.412 14
16184.017 11
16184.622 7
16185.227 7
16185.832 9
16186.437 5
16187.041 2
16187.646 6
16188.251 4
16188.856 8
16189.461 8
16190.066 7
16190.671 9
16191.276 3
16191.881 7
16192.486 7
16193.091 8
16193.696 8
16194.301 7
16194.906 4
16195.511 3
16196.116 5
16196.721 3
16197.326 5
16197.931 5
16198.536 5
16199.141 6
16199.746 7
16200.352 3
16200.957 5
16201.562 6
16202.167 7
16202.772 7
16203.377 3
16203.983 4
16204.588 3
16205.193 7
16205.798 7
16206.403 3
16207.009 8
16207.614 5
16208.219 2
16208.824 2
16209.430 6
16210.035 10
16210.640 7
16211.246 5
16211.851 4
16212.456 7
16213.062 8
16213.667 6
16214.273 8
16214.878 9
16215.483 5
16216.089 4
16216.694 10
16217.300 9
16217.905 9
16218.511 7
16219.116 3
16219.721 1
16220.327 3
16220.932 3
16221.538 3
16222.144 8
16222.749 6
16223.355 5
16223.960 4
16224.566 3
16225.171 5
16225.777 4
16226.383 3
16226.988 2
16227.594 4
16228.199 6
16228.805 3
16229.411 4
16230.016 2
16230.622 4
16231.228 1
16231.834 2
16232.439 2
16233.045 2
16233.651 9
16234.257 9
16234.862 4
16235.468 5
16236.074 6
16236.680 11
16237.286 20
16237.891 9
16238.497 5
16239.103 4
16239.709 3
16240.315 6
16240.921 3
16241.527 2
16242.132 4
16242.738 9
16243.344 6
16243.950 6
16244.556 9
16245.162 5
16245.768 6
16246.374 2
16246.980 3
16247.586 4
16248.192 4
16248.798 4
16249.404 1
16250.010 3
16250.616 7
16251.222 2
16251.829 5
16252.435 9
16253.041 10
16253.647 4
16254.253 2
16254.859 6
16255.465 8
16256.071 6
16256.678 6
16257.284 6
16257.890 10
16258.496 10
16259.102 4
16259.709 9
16260.315 7
16260.921 1
16261.528 6
16262.134 10
16262.740 6
16263.346 5
16263.953 7
16264.559 3
16265.165 7
16265.772 3
16266.378 6
16266.984 6
16267.591 8
16268.197 8
16268.804 8
16269.410 8
16270.016 8
16270.623 9
16271.229 7
16271.836 3
16272.442 4
16273.049 10
16273.655 4
16274.262 4
16274.868 7
16275.475 10
16276.081 3
16276.688 2
16277.295 4
16277.901 4
16278.508 7
16279.114 8
16279.721 8
16280.328 10
16280.934 8
16281.541 8
16282.147 13
16282.754 13
16283.361 12
16283.968 7
16284.574 10
16285.181 12
16285.788 7
16286.394 8
16287.001 5
16287.608 6
16288.215 1
16288.821 4
16289.428 10
16290.035 10
16290.642 13
16291.249 14
16291.856 7
16292.462 3
16293.069 6
16293.676 4
16294.283 6
16294.890 5
16295.497 1
16296.104 2
16296.711 4
16297.318 7
16297.925 6
16298.532 4
16299.138 6
16299.745 5
16300.352 5
16300.959 3
16301.567 5
16302.174 7
16302.781 12
16303.388 10
16303.995 5
16304.602 10
16305.209 12
16305.816 10
16306.423 4
16307.030 2
16307.637 0
16308.244 7
16308.852 8
16309.459 10
16310.066 5
16310.673 3
16311.280 1
16311.888 4
16312.495 4
16313.102 5
16313.709 3
16314.317 1
16314.924 7
16315.531 12
16316.138 7
16316.746 6
16317.353 3
16317.960 11
16318.568 9
16319.175 3
16319.782 2
16320.390 1
16320.997 1
16321.605 4
16322.212 6
16322.819 6
16323.427 8
16324.034 4
16324.642 4
16325.249 7
16325.857 4
16326.464 3
16327.072 3
16327.679 2
16328.287 3
16328.894 9
16329.502 10
16330.109 10
16330.717 13
16331.324 12
16331.932 8
16332.540 4
16333.147 5
16333.755 11
16334.362 4
16334.970 10
16335.578 3
16336.185 5
16336.793 4
16337.401 3
16338.009 6
16338.616 4
16339.224 4
16339.832 2
16340.439 1
16341.047 5
16341.655 2
16342.263 7
16342.871 10
16343.478 7
16344.086 3
16344.694 2
16345.302 2
16345.910 5
16346.518 4
16347.125 3
16347.733 2
16348.341 5
16348.949 1
16349.557 2
16350.165 3
16350.773 6
16351.381 2
16351.989 2
16352.597 4
16353.205 3
16353.813 3
16354.421 2
16355.029 3
16355.637 4
16356.245 10
16356.853 11
16357.461 5
16358.069 8
16358.677 4
16359.285 10
16359.893 8
16360.502 6
16361.110 7
16361.718 5
16362.326 5
16362.934 5
16363.542 8
16364.150 6
16364.759 11
16365.367 6
16365.975 7
16366.583 5
16367.192 4
16367.800 5
16368.408 6
16369.016 8
16369.625 7
16370.233 4
16370.841 3
16371.450 1
16372.058 2
16372.666 3
16373.275 3
16373.883 4
16374.491 7
16375.100 7
16375.708 12
16376.317 5
16376.925 5
16377.534 2
16378.142 3
16378.750 5
16379.359 4
16379.967 5
16380.576 14
16381.184 8
16381.793 3
16382.401 3
16383.010 4
16383.619 6
16384.227 8
16384.836 5
16385.444 5
16386.053 8
16386.662 3
16387.270 2
16387.879 2
16388.487 1
16389.096 7
16389.705 11
16390.313 3
16390.922 4
16391.531 3
16392.140 3
16392.748 5
16393.357 3
16393.966 3
16394.575 1
16395.183 3
16395.792 3
16396.401 3
16397.010 3
16397.618 5
16398.227 6
16398.836 3
16399.445 0
16400.054 4
16400.663 4
16401.272 5
16401.880 5
16402.489 7
16403.098 7
16403.707 8
16404.316 15
16404.925 10
16405.534 7
16406.143 6
16406.752 5
16407.361 2
16407.970 8
16408.579 8
16409.188 7
16409.797 6
16410.406 1
16411.015 2
16411.624 1
16412.233 3
16412.843 6
16413.452 2
16414.061 1
16414.670 2
16415.279 4
16415.888 3
16416.497 9
16417.107 13
16417.716 15
16418.325 12
16418.934 4
16419.543 2
16420.153 3
16420.762 3
16421.371 7
16421.980 8
16422.590 7
16423.199 2
16423.808 8
16424.418 10
16425.027 7
16425.636 5
16426.246 7
16426.855 9
16427.464 10
16428.074 5
16428.683 1
16429.293 1
16429.902 3
16430.511 8
16431.121 9
16431.730 7
16432.340 7
16432.949 5
16433.559 0
16434.168 2
16434.778 5
16435.387 6
16435.997 5
16436.606 5
16437.216 6
16437.825 8
16438.435 5
16439.045 6
16439.654 5
16440.264 3
16440.873 2
16441.483 5
16442.093 3
16442.702 3
16443.312 7
16443.922 4
16444.531 1
16445.141 0
16445.751 1
16446.361 2
16446.970 4
16447.580 5
16448.190 6
16448.800 8
16449.409 11
16450.019 6
16450.629 9
16451.239 5
16451.849 7
16452.458 4
16453.068 2
16453.678 8
16454.288 7
16454.898 6
16455.508 9
16456.118 5
16456.728 2
16457.338 3
16457.947 10
16458.557 6
16459.167 4
16459.777 4
16460.387 3
16460.997 8
16461.607 4
16462.217 5
16462.827 4
16463.437 5
16464.047 2
16464.658 5
16465.268 6
16465.878 2
16466.488 5
16467.098 6
16467.708 4
16468.318 10
16468.928 7
16469.538 4
16470.149 5
16470.759 6
16471.369 12
16471.979 9
16472.589 8
16473.200 3
16473.810 4
16474.420 5
16475.030 13
16475.641 6
16476.251 8
16476.861 11
16477.472 10
16478.082 4
16478.692 2
16479.303 5
16479.913 6
16480.523 10
16481.134 4
16481.744 5
16482.354 7
16482.965 5
16483.575 0
16484.186 3
16484.796 0
16485.407 0
16486.017 2
16486.627 3
16487.238 4
16487.848 6
16488.459 8
16489.069 5
16489.680 6
16490.291 8
16490.901 4
16491.512 2
16492.122 5
16492.733 6
16493.343 8
16493.954 7
16494.565 7
16495.175 11
16495.786 4
16496.397 1
16497.007 1
16497.618 0
16498.229 2
16498.839 3
16499.450 14
16500.061 16
16500.672 12
16501.282 13
16501.893 8
16502.504 8
16503.115 4
16503.725 5
16504.336 4
16504.947 1
16505.558 3
16506.169 0
16506.780 0
16507.390 2
16508.001 1
16508.612 4
16509.223 1
16509.834 3
16510.445 5
16511.056 5
16511.667 7
16512.278 3
16512.889 3
16513.500 5
16514.111 8
16514.722 5
16515.333 4
16515.944 6
16516.555 6
16517.166 4
16517.777 5
16518.388 2
16518.999 3
16519.610 4
16520.221 6
16520.832 10
16521.443 8
16522.054 4
16522.666 2
16523.277 5
16523.888 3
16524.499 5
16525.110 3
16525.721 1
16526.333 1
16526.944 1
16527.555 3
16528.166 1
16528.778 1
16529.389 3
16530.000 1
16530.611 1
16531.223 3
16531.834 5
16532.445 4
16533.057 2
16533.668 3
16534.279 4
16534.891 3
16535.502 5
16536.114 1
16536.725 4
16537.336 3
16537.948 3
16538.559 4
16539.171 5
16539.782 7
16540.394 2
16541.005 2
16541.617 3
16542.228 3
16542.840 3
16543.451 1
16544.063 0
16544.674 0
16545.286 3
16545.897 2
16546.509 2
16547.121 6
16547.732 3
16548.344 2
16548.956 3
16549.567 3
16550.179 4
16550.791 0
16551.402 2
16552.014 6
16552.626 7
16553.237 1
16553.849 3
16554.461 10
16555.073 3
16555.684 3
16556.296 6
16556.908 8
16557.520 8
16558.131 5
16558.743 4
16559.355 3
16559.967 3
16560.579 14
16561.191 14
16561.802 10
16562.414 13
16563.026 6
16563.638 2
16564.250 6
16564.862 5
16565.474 7
16566.086 0
16566.698 4
16567.310 3
16567.922 2
16568.534 4
16569.146 9
16569.758 9
16570.370 4
16570.982 7
16571.594 7
16572.206 6
16572.818 4
16573.430 4
16574.042 6
16574.654 8
16575.267 7
16575.879 8
16576.491 0
16577.103 7
16577.715 10
16578.327 10
16578.940 8
16579.552 4
16580.164 3
16580.776 2
16581.388 10
16582.001 6
16582.613 5
16583.225 10
16583.837 12
16584.450 10
16585.062 7
16585.674 10
16586.287 10
16586.899 4
16587.511 2
16588.124 6
16588.736 6
16589.348 5
16589.961 11
16590.573 11
16591.186 6
16591.798 5
16592.411 4
16593.023 6
16593.635 11
16594.248 9
16594.860 8
16595.473 1
16596.085 1
16596.698 5
16597.310 3
16597.923 3
16598.536 4
16599.148 7
16599.761 7
16600.373 2
16600.986 7
16601.599 5
16602.211 2
16602.824 6
16603.436 5
16604.049 4
16604.662 6
16605.274 8
16605.887 7
16606.500 7
16607.113 5
16607.725 4
16608.338 3
16608.951 5
16609.564 3
16610.176 2
16610.789 8
16611.402 7
16612.015 6
16612.627 3
16613.240 8
16613.853 9
16614.466 5
16615.079 4
16615.692 2
16616.305 1
16616.917 1
16617.530 0
16618.143 2
16618.756 2
16619.369 3
16619.982 5
16620.595 5
16621.208 0
16621.821 8
16622.434 6
16623.047 8
16623.660 8
16624.273 3
16624.886 7
16625.499 1
16626.112 3
16626.725 4
16627.338 5
16627.952 9
16628.565 8
16629.178 9
16629.791 7
16630.404 10
16631.017 6
16631.630 4
16632.244 2
16632.857 4
16633.470 3
16634.083 3
16634.696 4
16635.310 6
16635.923 7
16636.536 7
16637.149 4
16637.763 2
16638.376 4
16638.989 5
16639.603 9
16640.216 9
16640.829 8
16641.443 3
16642.056 2
16642.669 1
16643.283 3
16643.896 1
16644.510 1
16645.123 1
16645.736 4
16646.350 2
16646.963 3
16647.577 4
16648.190 4
16648.804 5
16649.417 2
16650.031 6
16650.644 7
16651.258 2
16651.871 3
16652.485 6
16653.098 7
16653.712 6
16654.326 4
16654.939 7
16655.553 12
16656.166 5
16656.780 4
16657.394 1
16658.007 4
16658.621 2
16659.235 3
16659.848 2
16660.462 7
16661.076 4
16661.689 4
16662.303 4
16662.917 2
16663.531 5
16664.144 5
16664.758 4
16665.372 5
16665.986 7
16666.600 8
16667.214 2
16667.827 2
16668.441 4
16669.055 12
16669.669 7
16670.283 4
16670.897 4
16671.511 4
16672.125 6
16672.738 4
16673.352 5
16673.966 3
16674.580 5
16675.194 11
16675.808 5
16676.422 4
16677.036 4
16677.650 9
16678.264 3
16678.878 4
16679.492 4
16680.106 2
16680.721 5
16681.335 3
16681.949 1
16682.563 2
16683.177 6
16683.791 4
16684.405 3
16685.019 2
16685.634 2
16686.248 2
16686.862 7
16687.476 7
16688.090 9
16688.705 6
16689.319 2
16689.933 5
16690.547 4
16691.162 3
16691.776 3
16692.390 7
16693.004 4
16693.619 1
16694.233 1
16694.847 6
16695.462 4
16696.076 7
16696.691 8
16697.305 7
16697.919 4
16698.534 4
16699.148 2
16699.763 1
16700.377 1
16700.991 1
16701.606 7
16702.220 2
16702.835 4
16703.449 3
16704.064 2
16704.678 6
16705.293 2
16705.907 6
16706.522 3
16707.137 5
16707.751 0
16708.366 1
16708.980 3
16709.595 5
16710.210 9
16710.824 8
16711.439 8
16712.054 9
16712.668 4
16713.283 3
16713.898 8
16714.512 5
16715.127 3
16715.742 9
16716.356 10
16716.971 4
16717.586 3
16718.201 6
16718.815 7
16719.430 9
16720.045 12
16720.660 11
16721.275 8
16721.890 4
16722.504 6
16723.119 5
16723.734 4
16724.349 2
16724.964 1
16725.579 1
16726.194 3
16726.809 2
16727.424 5
16728.039 7
16728.654 7
16729.269 5
16729.883 7
16730.498 3
16731.113 4
16731.729 5
16732.344 5
16732.959 2
16733.574 3
16734.189 10
16734.804 4
16735.419 6
16736.034 4
16736.649 6
16737.264 7
16737.879 4
16738.494 7
16739.110 3
16739.725 4
16740.340 2
16740.955 3
16741.570 8
16742.186 7
16742.801 8
16743.416 3
16744.031 5
16744.647 4
16745.262 5
16745.877 8
16746.492 7
16747.108 5
16747.723 3
16748.338 8
16748.954 6
16749.569 3
16750.184 4
16750.800 10
16751.415 5
16752.031 2
16752.646 4
16753.261 8
16753.877 4
16754.492 3
16755.108 10
16755.723 12
16756.339 7
16756.954 5
16757.570 3
16758.185 6
16758.801 6
16759.416 4
16760.032 4
16760.647 10
16761.263 7
16761.878 4
16762.494 9
16763.110 6
16763.725 10
16764.341 8
16764.956 5
16765.572 4
16766.188 3
16766.803 10
16767.419 9
16768.035 7
16768.650 8
16769.266 3
16769.882 5
16770.498 9
16771.113 8
16771.729 6
16772.345 6
16772.961 3
16773.577 4
16774.192 6
16774.808 5
16775.424 3
16776.040 9
16776.656 8
16777.271 6
16777.887 12
16778.503 8
16779.119 9
16779.735 8
16780.351 8
16780.967 3
16781.583 4
16782.199 2
16782.815 5
16783.431 6
16784.047 7
16784.663 6
16785.279 8
16785.895 8
16786.511 10
16787.127 5
16787.743 7
16788.359 3
16788.975 0
16789.591 1
16790.207 7
16790.823 6
16791.439 8
16792.056 14
16792.672 8
16793.288 7
16793.904 5
16794.520 5
16795.136 6
16795.753 6
16796.369 11
16796.985 13
16797.601 7
16798.218 16
16798.834 17
16799.450 9
16800.066 6
16800.683 4
16801.299 2
16801.915 2
16802.532 4
16803.148 10
16803.764 6
16804.381 3
16804.997 6
16805.613 7
16806.230 8
16806.846 8
16807.463 12
16808.079 11
16808.695 6
16809.312 8
16809.928 17
16810.545 15
16811.161 10
16811.778 5
16812.394 12
16813.011 13
16813.627 8
16814.244 4
16814.860 10
16815.477 7
16816.094 7
16816.710 11
16817.327 10
16817.943 7
16818.560 9
16819.177 3
16819.793 10
16820.410 9
16821.027 9
16821.643 11
16822.260 9
16822.877 6
16823.493 5
16824.110 6
16824.727 5
16825.344 13
16825.960 8
16826.577 3
16827.194 11
16827.811 9
16828.428 12
16829.044 14
16829.661 8
16830.278 9
16830.895 10
16831.512 18
16832.129 10
16832.745 8
16833.362 10
16833.979 8
16834.596 5
16835.213 8
16835.830 6
16836.447 11
16837.064 9
16837.681 17
16838.298 17
16838.915 15
16839.532 13
16840.149 13
16840.766 14
16841.383 18
16842.000 12
16842.617 8
16843.234 6
16843.851 11
16844.468 13
16845.086 10
16845.703 16
16846.320 14
16846.937 9
16847.554 13
16848.171 10
16848.788 9
16849.406 5
16850.023 5
16850.640 12
16851.257 11
16851.874 7
16852.492 12
16853.109 12
16853.726 15
16854.344 22
16854.961 25
16855.578 22
16856.195 17
16856.813 14
16857.430 22
16858.047 32
16858.665 22
16859.282 26
16859.900 21
16860.517 12
16861.134 18
16861.752 12
16862.369 15
16862.987 24
16863.604 15
16864.222 13
16864.839 9
16865.457 25
16866.074 35
16866.692 29
16867.309 30
16867.927 35
16868.544 28
16869.162 28
16869.779 18
16870.397 18
16871.014 16
16871.632 29
16872.250 32
16872.867 29
16873.485 32
16874.103 39
16874.720 52
16875.338 41
16875.956 39
16876.573 33
16877.191 35
16877.809 35
16878.426 33
16879.044 30
16879.662 30
16880.280 35
16880.897 42
16881.515 40
16882.133 31
16882.751 38
16883.369 34
16883.986 41
16884.604 38
16885.222 41
16885.840 35
16886.458 36
16887.076 39
16887.694 44
16888.311 45
16888.929 56
16889.547 39
16890.165 34
16890.783 41
16891.401 53
16892.019 65
16892.637 54
16893.255 54
16893.873 60
16894.491 78
16895.109 84
16895.727 72
16896.345 74
16896.963 72
16897.581 81
16898.200 72
16898.818 95
16899.436 99
16900.054 108
16900.672 110
16901.290 109
16901.908 107
16902.526 95
16903.145 103
16903.763 115
16904.381 121
16904.999 105
16905.617 104
16906.236 127
16906.854 141
16907.472 138
16908.090 136
16908.709 147
16909.327 154
16909.945 149
16910.564 136
16911.182 131
16911.800 143
16912.419 135
16913.037 139
16913.655 161
16914.274 143
16914.892 134
16915.511 150
16916.129 136
16916.747 144
16917.366 159
16917.984 137
16918.603 134
16919.221 169
16919.840 194
16920.458 240
16921.077 244
16921.695 244
16922.314 257
16922.932 247
16923.551 268
16924.169 289
16924.788 297
16925.407 300
16926.025 325
16926.644 352
16927.262 387
16927.881 418
16928.500 448
16929.118 461
16929.737 469
16930.356 519
16930.974 545
16931.593 556
16932.212 587
16932.831 667
16933.449 710
16934.068 719
16934.687 799
16935.306 858
16935.924 891
16936.543 927
16937.162 987
16937.781 1074
16938.400 1131
16939.018 1216
16939.637 1330
16940.256 1398
16940.875 1453
16941.494 1570
16942.113 1747
16942.732 1851
16943.351 2041
16943.970 2145
16944.588 2240
16945.207 2379
16945.826 2513
16946.445 2621
16947.064 2709
16947.683 2824
16948.302 3075
16948.921 3201
16949.540 3344
16950.159 3438
16950.779 3525
16951.398 3569
16952.017 3618
16952.636 3597
16953.255 3565
16953.874 3548
16954.493 3443
16955.112 3328
16955.731 3153
16956.350 3088
16956.970 2868
16957.589 2672
16958.208 2433
16958.827 2271
16959.446 2142
16960.066 2022
16960.685 1860
16961.304 1699
16961.923 1560
16962.543 1407
16963.162 1356
16963.781 1226
16964.401 1067
16965.020 1007
16965.639 905
16966.259 784
16966.878 706
16967.497 614
16968.117 537
16968.736 470
16969.355 448
16969.975 422
16970.594 396
16971.214 361
16971.833 343
16972.453 361
16973.072 361
16973.691 338
16974.311 307
16974.930 310
16975.550 306
16976.169 241
16976.789 252
16977.409 237
16978.028 224
16978.648 224
16979.267 227
16979.887 184
16980.506 174
16981.126 175
16981.746 181
16982.365 178
16982.985 170
16983.605 141
16984.224 142
16984.844 129
16985.464 109
16986.083 131
16986.703 141
16987.323 140
16987.943 148
16988.562 145
16989.182 143
16989.802 142
16990.422 140
16991.041 120
16991.661 117
16992.281 125
16992.901 111
16993.521 131
16994.140 108
16994.760 95
16995.380 91
16996.000 67
16996.620 89
16997.240 85
16997.860 77
16998.480 58
16999.100 66
16999.720 79
17000.340 73
17000.960 79
17001.580 99
17002.200 104
17002.820 103
17003.440 107
17004.060 100
17004.680 97
17005.300 91
17005.920 74
17006.540 67
17007.160 58
17007.780 61
17008.400 69
17009.020 65
17009.640 85
17010.261 81
17010.881 54
17011.501 62
17012.121 71
17012.741 57
17013.361 55
17013.982 61
17014.602 42
17015.222 48
17015.842 45
17016.463 57
17017.083 46
17017.703 53
17018.323 45
17018.944 38
17019.564 26
17020.184 39
17020.805 38
17021.425 31
17022.045 31
17022.666 52
17023.286 52
17023.907 41
17024.527 36
17025.147 30
17025.768 33
17026.388 36
17027.009 28
17027.629 21
17028.250 20
17028.870 22
17029.491 30
17030.111 25
17030.732 29
17031.352 27
17031.973 30
17032.593 25
17033.214 24
17033.834 17
17034.455 16
17035.076 38
17035.696 37
17036.317 39
17036.938 23
17037.558 26
17038.179 26
17038.800 24
17039.420 26
17040.041 25
17040.662 17
17041.282 24
17041.903 21
17042.524 21
17043.144 21
17043.765 30
17044.386 34
17045.007 31
17045.628 24
17046.248 32
17046.869 27
17047.490 11
17048.111 17
17048.732 16
17049.353 19
17049.973 26
17050.594 32
17051.215 38
17051.836 32
17052.457 30
17053.078 36
17053.699 29
17054.320 15
17054.941 8
17055.562 18
17056.183 24
17056.804 32
17057.425 22
17058.046 23
17058.667 28
17059.288 19
17059.909 28
17060.530 18
17061.151 16
17061.772 22
17062.393 27
17063.014 16
17063.636 11
17064.257 19
17064.878 22
17065.499 29
17066.120 22
17066.741 25
17067.362 30
17067.984 32
17068.605 21
17069.226 9
17069.847 15
17070.469 17
17071.090 18
17071.711 24
17072.332 19
17072.954 15
17073.575 12
17074.196 22
17074.818 29
17075.439 23
17076.060 30
17076.682 21
17077.303 19
17077.924 20
17078.546 12
17079.167 10
17079.789 15
17080.410 18
17081.032 16
17081.653 17
17082.274 20
17082.896 32
17083.517 32
17084.139 31
17084.760 21
17085.382 32
17086.003 25
17086.625 23
17087.247 17
17087.868 26
17088.490 16
17089.111 20
17089.733 25
17090.355 17
17090.976 11
17091.598 13
17092.219 30
17092.841 25
17093.463 21
17094.084 31
17094.706 25
17095.328 15
17095.950 16
17096.571 21
17097.193 27
17097.815 24
17098.436 19
17099.058 16
17099.680 21
17100.302 25
17100.924 19
17101.545 17
17102.167 30
17102.789 35
17103.411 23
17104.033 11
17104.655 9
17105.277 15
17105.898 17
17106.520 13
17107.142 20
17107.764 20
17108.386 23
17109.008 30
17109.630 37
17110.252 37
17110.874 23
17111.496 23
17112.118 18
17112.740 34
17113.362 34
17113.984 27
17114.606 23
17115.228 20
17115.850 21
17116.472 28
17117.095 14
17117.717 20
17118.339 20
17118.961 32
17119.583 19
17120.205 14
17120.827 27
17121.450 18
17122.072 27
17122.694 34
17123.316 34
17123.938 33
17124.561 26
17125.183 21
17125.805 23
17126.427 25
17127.050 33
17127.672 29
17128.294 37
17128.917 30
17129.539 26
17130.161 29
17130.784 23
17131.406 20
17132.028 32
17132.651 37
17133.273 41
17133.896 40
17134.518 45
17135.140 44
17135.763 40
17136.385 38
17137.008 39
17137.630 40
17138.253 28
17138.875 38
17139.498 52
17140.120 47
17140.743 46
17141.365 57
17141.988 58
17142.610 48
17143.233 46
17143.856 46
17144.478 61
17145.101 62
17145.723 54
17146.346 63
17146.969 74
17147.591 59
17148.214 64
17148.837 66
17149.459 65
17150.082 64
17150.705 67
17151.328 93
17151.950 93
17152.573 86
17153.196 96
17153.819 114
17154.441 137
17155.064 124
17155.687 99
17156.310 105
17156.933 101
17157.555 80
17158.178 93
17158.801 96
17159.424 89
17160.047 94
17160.670 119
17161.293 101
17161.916 106
17162.538 91
17163.161 84
17163.784 67
17164.407 74
17165.030 70
17165.653 67
17166.276 60
17166.899 66
17167.522 65
17168.145 58
17168.768 45
17169.391 57
17170.015 51
17170.638 56
17171.261 54
17171.884 63
17172.507 64
17173.130 49
17173.753 46
17174.376 62
17174.999 42
17175.623 42
17176.246 49
17176.869 46
17177.492 49
17178.115 39
17178.739 38
17179.362 26
17179.985 51
17180.608 69
17181.232 55
17181.855 40
17182.478 30
17183.102 32
17183.725 30
17184.348 29
17184.972 37
17185.595 24
17186.218 25
17186.842 22
17187.465 26
17188.088 26
17188.712 21
17189.335 13
17189.959 19
17190.582 18
17191.206 17
17191.829 15
17192.452 6
17193.076 14
17193.699 14
17194.323 24
17194.946 14
17195.570 15
17196.194 16
17196.817 8
17197.441 11
17198.064 9
17198.688 14
17199.311 16
17199.935 13
17200.559 16
17201.182 13
17201.806 15
17202.430 9
17203.053 11
17203.677 9
17204.301 11
17204.924 18
17205.548 13
17206.172 6
17206.796 4
17207.419 16
17208.043 12
17208.667 7
17209.291 9
17209.914 14
17210.538 12
17211.162 11
17211.786 6
17212.410 7
17213.033 10
17213.657 11
17214.281 18
17214.905 17
17215.529 10
17216.153 6
17216.777 10
17217.401 11
17218.025 14
17218.649 9
17219.273 10
17219.897 7
17220.521 17
17221.145 9
17221.769 6
17222.393 14
17223.017 12
17223.641 11
17224.265 10
17224.889 7
17225.513 4
17226.137 11
17226.761 19
17227.385 8
17228.009 7
17228.633 17
17229.258 21
17229.882 11
17230.506 6
17231.130 10
17231.754 8
17232.378 9
17233.003 4
17233.627 5
17234.251 16
17234.875 11
17235.500 18
17236.124 14
17236.748 16
17237.372 27
17237.997 21
17238.621 18
17239.245 13
17239.870 11
17240.494 9
17241.118 4
17241.743 5
17242.367 9
17242.992 16
17243.616 13
17244.240 11
17244.865 5
17245.489 3
17246.114 4
17246.738 11
17247.363 11
17247.987 9
17248.612 10
17249.236 8
17249.861 2
17250.485 5
17251.110 12
17251.734 10
17252.359 8
17252.984 6
17253.608 12
17254.233 13
17254.857 12
17255.482 5
17256.107 5
17256.731 5
17257.356 6
17257.981 7
17258.605 5
17259.230 6
17259.855 5
17260.479 6
17261.104 11
17261.729 6
17262.354 1
17262.978 3
17263.603 6
17264.228 5
17264.853 4
17265.477 1
17266.102 1
17266.727 1
17267.352 12
17267.977 20
17268.602 10
17269.227 9
17269.851 5
17270.476 6
17271.101 3
17271.726 4
17272.351 5
17272.976 6
17273.601 2
17274.226 5
17274.851 4
17275.476 3
17276.101 2
17276.726 2
17277.351 11
17277.976 8
17278.601 7
17279.226 5
17279.851 1
17280.476 5
17281.101 2
17281.726 5
17282.351 7
17282.977 6
17283.602 10
17284.227 6
17284.852 8
17285.477 8
17286.102 5
17286.728 12
17287.353 11
17287.978 15
17288.603 7
17289.228 6
17289.854 1
17290.479 7
17291.104 4
17291.729 6
17292.355 6
17292.980 7
17293.605 5
17294.231 6
17294.856 13
17295.481 7
17296.107 10
17296.732 9
17297.358 6
17297.983 9
17298.608 7
17299.234 3
17299.859 1
17300.485 6
17301.110 5
17301.736 8
17302.361 7
17302.987 4
17303.612 7
17304.238 7
17304.863 5
17305.489 4
17306.114 6
17306.740 4
17307.365 8
17307.991 21
17308.616 21
17309.242 12
17309.868 9
17310.493 10
17311.119 6
17311.745 3
17312.370 7
17312.996 9
17313.622 6
17314.247 8
17314.873 8
17315.499 1
17316.124 1
17316.750 10
17317.376 12
17318.002 7
17318.627 11
17319.253 7
17319.879 6
17320.505 8
17321.131 7
17321.756 4
17322.382 7
17323.008 1
17323.634 1
17324.260 2
17324.886 4
17325.512 3
17326.137 5
17326.763 4
17327.389 2
17328.015 2
17328.641 4
17329.267 5
17329.893 5
17330.519 5
17331.145 7
17331.771 11
17332.397 8
17333.023 6
17333.649 5
17334.275 5
17334.901 5
17335.527 5
17336.154 9
17336.780 7
17337.406 19
17338.032 17
17338.658 9
17339.284 4
17339.910 3
17340.536 3
17341.163 3
17341.789 3
17342.415 3
17343.041 5
17343.668 5
17344.294 4
17344.920 8
17345.546 16
17346.173 10
17346.799 6
17347.425 4
17348.051 4
17348.678 7
17349.304 4
17349.930 6
17350.557 6
17351.183 5
17351.809 5
17352.436 14
17353.062 10
17353.689 7
17354.315 6
17354.942 5
17355.568 5
17356.194 10
17356.821 7
17357.447 7
17358.074 7
17358.700 6
17359.327 2
17359.953 7
17360.580 9
17361.206 5
17361.833 10
17362.460 13
17363.086 14
17363.713 6
17364.339 7
17364.966 0
17365.593 5
17366.219 9
17366.846 2
17367.472 4
17368.099 6
17368.726 13
17369.353 8
17369.979 11
17370.606 8
17371.233 8
17371.859 9
17372.486 13
17373.113 13
17373.740 6
17374.366 9
17374.993 10
17375.620 9
17376.247 8
17376.874 8
17377.501 2
17378.127 10
17378.754 7
17379.381 11
17380.008 9
17380.635 12
17381.262 13
17381.889 9
17382.516 7
17383.143 7
17383.770 10
17384.397 9
17385.024 14
17385.650 12
17386.277 10
17386.904 4
17387.532 6
17388.159 6
17388.786 13
17389.413 11
17390.040 12
17390.667 3
17391.294 4
17391.921 5
17392.548 6
17393.175 6
17393.802 9
17394.429 11
17395.057 8
17395.684 8
17396.311 10
17396.938 7
17397.565 8
17398.193 5
17398.820 5
17399.447 8
17400.074 7
17400.702 7
17401.329 11
17401.956 6
17402.583 11
17403.211 5
17403.838 5
17404.465 3
17405.093 7
17405.720 8
17406.347 9
17406.975 5
17407.602 6
17408.230 10
17408.857 12
17409.484 4
17410.112 5
17410.739 6
17411.367 5
17411.994 2
17412.622 2
17413.249 1
17413.877 4
17414.504 9
17415.132 4
17415.759 10
17416.387 7
17417.014 5
17417.642 8
17418.269 9
17418.897 8
17419.525 5
17420.152 4
17420.780 5
17421.408 6
17422.035 12
17422.663 6
17423.291 4
17423.918 3
17424.546 7
17425.174 7
17425.801 6
17426.429 7
17427.057 9
17427.685 4
17428.312 4
17428.940 2
17429.568 4
17430.196 6
17430.823 5
17431.451 5
17432.079 2
17432.707 10
17433.335 9
17433.963 6
17434.590 10
17435.218 2
17435.846 2
17436.474 4
17437.102 6
17437.730 1
17438.358 5
17438.986 8
17439.614 3
17440.242 6
17440.870 6
17441.498 3
17442.126 3
17442.754 5
17443.382 4
17444.010 12
17444.638 12
17445.266 4
17445.894 3
17446.522 7
17447.150 11
17447.778 7
17448.407 6
17449.035 8
17449.663 3
17450.291 3
17450.919 2
17451.547 3
17452.176 5
17452.804 11
17453.432 4
17454.060 9
17454.688 8
17455.317 8
17455.945 7
17456.573 7
17457.201 3
17457.830 4
17458.458 7
17459.086 3
17459.715 3
17460.343 10
17460.971 8
17461.600 5
17462.228 6
17462.857 7
17463.485 5
17464.113 4
17464.742 9
17465.370 11
17465.999 9
17466.627 6
17467.256 12
17467.884 9
17468.513 7
17469.141 3
17469.770 7
17470.398 5
17471.027 12
17471.655 6
17472.284 6
17472.912 5
17473.541 7
17474.169 6
17474.798 5
17475.427 1
17476.055 5
17476.684 2
17477.313 0
17477.941 1
17478.570 1
17479.199 2
17479.827 10
17480.456 8
17481.085 5
17481.713 5
17482.342 5
17482.971 11
17483.600 8
17484.228 4
17484.857 10
17485.486 5
17486.115 2
17486.744 2
17487.372 7
17488.001 9
17488.630 8
17489.259 4
17489.888 3
17490.517 7
17491.146 12
17491.775 9
17492.403 10
17493.032 10
17493.661 4
17494.290 2
17494.919 1
17495.548 4
17496.177 3
17496.806 8
17497.435 7
17498.064 11
17498.693 12
17499.322 5
17499.951 2
17500.580 1
17501.210 6
17501.839 7
17502.468 4
17503.097 7
17503.726 3
17504.355 2
17504.984 2
17505.613 3
17506.243 0
17506.872 0
17507.501 2
17508.130 5
17508.759 4
17509.389 5
17510.018 5
17510.647 5
17511.276 9
17511.906 7
17512.535 5
17513.164 0
17513.793 6
17514.423 7
17515.052 5
17515.681 5
17516.311 2
17516.940 2
17517.570 2
17518.199 2
17518.828 5
17519.458 3
17520.087 5
17520.717 1
17521.346 2
17521.975 8
17522.605 6
17523.234 5
17523.864 6
17524.493 7
17525.123 9
17525.752 10
17526.382 9
17527.012 5
17527.641 3
17528.271 9
17528.900 17
17529.530 6
17530.159 4
17530.789 6
17531.419 4
17532.048 7
17532.678 3
17533.308 3
17533.937 2
17534.567 1
17535.197 2
17535.826 1
17536.456 1
17537.086 2
17537.716 4
17538.345 1
17538.975 6
17539.605 7
17540.235 11
17540.864 4
17541.494 3
17542.124 4
17542.754 6
17543.384 5
17544.014 2
17544.643 7
17545.273 9
17545.903 2
17546.533 3
17547.163 2
17547.793 1
17548.423 6
17549.053 3
17549.683 0
17550.313 4
17550.943 2
17551.573 2
17552.203 4
17552.833 2
17553.463 8
17554.093 9
17554.723 5
17555.353 9
17555.983 7
17556.613 11
17557.243 11
17557.873 7
17558.503 8
17559.133 3
17559.764 2
17560.394 4
17561.024 6
17561.654 4
17562.284 7
17562.914 11
17563.545 6
17564.175 3
17564.805 2
17565.435 4
17566.065 12
17566.696 6
17567.326 8
17567.956 6
17568.587 5
17569.217 4
17569.847 3
17570.478 9
17571.108 6
17571.738 6
17572.369 5
17572.999 10
17573.629 8
17574.260 2
17574.890 4
17575.521 3
17576.151 1
17576.781 3
17577.412 5
17578.042 6
17578.673 4
17579.303 0
17579.934 3
17580.564 3
17581.195 3
17581.825 3
17582.456 6
17583.087 3
17583.717 4
17584.348 4
17584.978 7
17585.609 5
17586.239 2
17586.870 6
17587.501 1
17588.131 7
17588.762 4
17589.393 6
17590.023 7
17590.654 8
17591.285 4
17591.915 2
17592.546 3
17593.177 2
17593.808 3
17594.438 0
17595.069 3
17595.700 5
17596.331 3
17596.962 5
17597.592 2
17598.223 3
17598.854 5
17599.485 3
17600.116 4
17600.747 8
17601.378 7
17602.008 4
17602.639 1
17603.270 3
17603.901 12
17604.532 4
17605.163 3
17605.794 2
17606.425 4
17607.056 7
17607.687 7
17608.318 12
17608.949 11
17609.580 6
17610.211 5
17610.842 3
17611.473 2
17612.104 8
17612.735 6
17613.367 3
17613.998 3
17614.629 1
17615.260 4
17615.891 3
17616.522 6
17617.153 5
17617.785 1
17618.416 0
17619.047 8
17619.678 9
17620.309 6
17620.941 5
17621.572 3
17622.203 5
17622.834 2
17623.466 4
17624.097 2
17624.728 4
17625.360 1
17625.991 2
17626.622 6
17627.254 4
17627.885 3
17628.516 5
17629.148 2
17629.779 9
17630.411 1
17631.042 2
17631.673 4
17632.305 5
17632.936 4
17633.568 2
17634.199 4
17634.831 3
17635.462 3
17636.094 4
17636.725 4
17637.357 1
17637.988 2
17638.620 4
17639.252 6
17639.883 4
17640.515 6
17641.146 4
17641.778 1
17642.410 12
17643.041 12
17643.673 11
17644.304 6
17644.936 7
17645.568 5
17646.200 3
17646.831 5
17647.463 8
17648.095 11
17648.726 10
17649.358 5
17649.990 4
17650.622 10
17651.253 9
17651.885 4
17652.517 2
17653.149 3
17653.781 6
17654.413 7
17655.044 4
17655.676 3
17656.308 10
17656.940 18
17657.572 9
17658.204 6
17658.836 3
17659.468 11
17660.100 10
17660.732 12
17661.364 13
17661.996 9
17662.628 6
17663.260 7
17663.892 3
17664.524 4
17665.156 3
17665.788 5
17666.420 8
17667.052 7
17667.684 22
17668.316 13
17668.948 4
17669.580 3
17670.212 2
17670.844 5
17671.477 3
17672.109 1
17672.741 7
17673.373 6
17674.005 8
17674.637 10
17675.270 3
17675.902 3
17676.534 9
17677.166 7
17677.799 6
17678.431 12
17679.063 13
17679.696 10
17680.328 7
17680.960 2
17681.592 5
17682.225 6
17682.857 9
17683.490 9
17684.122 9
17684.754 8
17685.387 6
17686.019 10
17686.652 12
17687.284 5
17687.916 10
17688.549 6
17689.181 5
17689.814 7
17690.446 5
17691.079 1
17691.711 2
17692.344 8
17692.976 12
17693.609 7
17694.241 5
17694.874 5
17695.507 3
17696.139 2
17696.772 1
17697.404 1
17698.037 8
17698.670 8
17699.302 6
17699.935 2
17700.568 6
17701.200 9
17701.833 9
17702.466 7
17703.098 4
17703.731 4
17704.364 6
17704.997 4
17705.629 4
17706.262 2
17706.895 5
17707.528 4
17708.161 5
17708.793 5
17709.426 4
17710.059 4
17710.692 3
17711.325 5
17711.958 3
17712.591 3
17713.223 4
17713.856 7
17714.489 11
17715.122 6
17715.755 5
17716.388 4
17717.021 5
17717.654 20
17718.287 21
17718.920 11
17719.553 5
17720.186 5
17720.819 8
17721.452 4
17722.085 4
17722.718 9
17723.351 5
17723.984 2
17724.618 5
17725.251 4
17725.884 7
17726.517 9
17727.150 6
17727.783 5
17728.416 3
17729.050 4
17729.683 11
17730.316 6
17730.949 2
17731.582 3
17732.216 4
17732.849 3
17733.482 3
17734.115 2
17734.749 5
17735.382 5
17736.015 3
17736.649 6
17737.282 2
17737.915 5
17738.549 1
17739.182 1
17739.815 4
17740.449 2
17741.082 4
17741.716 4
17742.349 1
17742.982 3
17743.616 3
17744.249 3
17744.883 2
17745.516 2
17746.150 4
17746.783 2
17747.417 5
17748.050 1
17748.684 10
17749.317 15
17749.951 9
17750.585 5
17751.218 7
17751.852 1
17752.485 5
17753.119 13
17753.753 8
17754.386 8
17755.020 7
17755.654 4
17756.287 8
17756.921 4
17757.555 2
17758.188 2
17758.822 3
17759.456 16
17760.089 21
17760.723 17
17761.357 10
17761.991 7
17762.625 8
17763.258 4
17763.892 5
17764.526 4
17765.160 2
17765.794 3
17766.427 2
17767.061 9
17767.695 12
17768.329 8
17768.963 3
17769.597 5
17770.231 3
17770.865 5
17771.499 20
17772.133 15
17772.767 12
17773.401 14
17774.035 7
17774.669 10
17775.303 6
17775.937 9
17776.571 8
17777.205 2
17777.839 6
17778.473 3
17779.107 5
17779.741 6
17780.375 5
17781.009 11
17781.643 6
17782.277 5
17782.912 8
17783.546 10
17784.180 11
17784.814 7
17785.448 3
17786.083 3
17786.717 3
17787.351 3
17787.985 2
17788.619 1
17789.254 1
17789.888 3
17790.522 4
17791.157 6
17791.791 4
17792.425 0
17793.060 4
17793.694 4
17794.328 4
17794.963 14
17795.597 10
17796.231 7
17796.866 6
17797.500 3
17798.135 3
17798.769 5
17799.403 3
17800.038 7
17800.672 3
17801.307 9
17801.941 7
17802.576 6
17803.210 15
17803.845 19
17804.479 16
17805.114 9
17805.749 4
17806.383 4
17807.018 6
17807.652 4
17808.287 8
17808.921 8
17809.556 2
17810.191 6
17810.825 6
17811.460 6
17812.095 5
17812.729 4
17813.364 2
17813.999 1
17814.634 4
17815.268 5
17815.903 3
17816.538 2
17817.173 2
17817.807 3
17818.442 1
17819.077 2
17819.712 3
17820.347 5
17820.981 3
17821.616 4
17822.251 3
17822.886 6
17823.521 8
17824.156 4
17824.791 4
17825.425 4
17826.060 5
17826.695 6
17827.330 4
17827.965 2
17828.600 1
17829.235 5
17829.870 5
17830.505 2
17831.140 5
17831.775 6
17832.410 1
17833.045 0
17833.680 5
17834.315 8
17834.950 7
17835.586 6
17836.221 5
17836.856 5
17837.491 3
17838.126 1
17838.761 4
17839.396 1
17840.032 3
17840.667 1
17841.302 4
17841.937 4
17842.572 3
17843.208 3
17843.843 3
17844.478 1
17845.113 9
17845.749 8
17846.384 1
17847.019 4
17847.654 9
17848.290 10
17848.925 3
17849.560 5
17850.196 1
17850.831 3
17851.467 7
17852.102 5
17852.737 3
17853.373 3
17854.008 6
17854.644 9
17855.279 8
17855.915 7
17856.550 6
17857.185 5
17857.821 5
17858.456 3
17859.092 2
17859.728 1
17860.363 5
17860.999 3
17861.634 8
17862.270 10
17862.905 11
17863.541 8
17864.176 5
17864.812 4
17865.448 1
17866.083 4
17866.719 4
17867.355 5
17867.990 3
17868.626 5
17869.262 2
17869.897 2
17870.533 4
17871.169 5
17871.805 4
17872.440 3
17873.076 4
17873.712 6
17874.348 5
17874.983 6
17875.619 3
17876.255 1
17876.891 1
17877.527 4
17878.163 8
17878.799 6
17879.434 4
17880.070 3
17880.706 7
17881.342 7
17881.978 2
17882.614 7
17883.250 8
17883.886 14
17884.522 9
17885.158 4
17885.794 3
17886.430 3
17887.066 1
17887.702 2
17888.338 0
17888.974 2
17889.610 0
17890.246 5
17890.882 6
17891.518 3
17892.154 5
17892.790 3
17893.427 2
17894.063 4
17894.699 3
17895.335 2
17895.971 4
17896.607 4
17897.244 6
17897.880 4
17898.516 5
17899.152 4
17899.788 4
17900.425 3
17901.061 1
17901.697 2
17902.334 1
17902.970 2
17903.606 3
17904.242 5
17904.879 6
17905.515 7
17906.151 10
17906.788 4
17907.424 3
17908.061 5
17908.697 6
17909.333 7
17909.970 6
17910.606 2
17911.243 10
17911.879 4
17912.516 3
17913.152 3
17913.789 4
17914.425 4
17915.062 1
17915.698 1
17916.335 2
17916.971 4
17917.608 6
17918.244 2
17918.881 1
17919.518 3
17920.154 3
17920.791 6
17921.427 7
17922.064 7
17922.701 6
17923.337 6
17923.974 2
17924.611 5
17925.247 5
17925.884 3
17926.521 2
17927.158 6
17927.794 4
17928.431 5
17929.068 5
17929.705 6
17930.341 8
17930.978 7
17931.615 4
17932.252 12
17932.889 8
17933.525 3
17934.162 3
17934.799 3
17935.436 2
17936.073 3
17936.710 13
17937.347 7
17937.984 2
17938.621 3
17939.258 2
17939.895 1
17940.531 4
17941.168 7
17941.805 3
17942.442 1
17943.079 8
17943.716 7
17944.354 8
17944.991 2
17945.628 6
17946.265 7
17946.902 2
17947.539 1
17948.176 2
17948.813 0
17949.450 1
17950.087 3
17950.725 5
17951.362 4
17951.999 7
17952.636 5
17953.273 6
17953.910 5
17954.548 8
17955.185 3
17955.822 3
17956.459 3
17957.097 1
17957.734 7
17958.371 1
17959.008 7
17959.646 6
17960.283 8
17960.920 10
17961.558 4
17962.195 2
17962.833 2
17963.470 2
17964.107 7
17964.745 8
17965.382 5
17966.020 6
17966.657 4
17967.294 4
17967.932 6
17968.569 6
17969.207 2
17969.844 1
17970.482 0
17971.119 0
17971.757 3
17972.394 10
17973.032 16
17973.669 6
17974.307 0
17974.945 7
17975.582 6
17976.220 4
17976.857 6
17977.495 6
17978.133 8
17978.770 16
17979.408 9
17980.046 7
17980.683 7
17981.321 3
17981.959 1
17982.597 2
17983.234 7
17983.872 7
17984.510 3
17985.147 4
17985.785 8
17986.423 10
17987.061 5
17987.699 4
17988.336 7
17988.974 8
17989.612 18
17990.250 11
17990.888 8
17991.526 2
17992.164 1
17992.802 0
17993.439 1
17994.077 5
17994.715 6
17995.353 7
17995.991 5
17996.629 9
17997.267 2
17997.905 5
17998.543 4
17999.181 1
17999.819 2
18000.457 2
18001.095 5
18001.733 5
18002.371 4
18003.010 2
18003.648 2
18004.286 5
18004.924 4
18005.562 2
18006.200 4
18006.838 1
18007.476 3
18008.115 5
18008.753 4
18009.391 2
18010.029 3
18010.667 0
18011.306 2
18011.944 4
18012.582 3
18013.220 3
18013.859 4
18014.497 2
18015.135 3
18015.774 5
18016.412 1
18017.050 6
18017.689 3
18018.327 3
18018.965 2
18019.604 7
18020.242 4
18020.880 5
18021.519 4
18022.157 4
18022.796 5
18023.434 8
18024.073 6
18024.711 3
18025.350 4
18025.988 4
18026.627 4
18027.265 8
18027.904 13
18028.542 5
18029.181 7
18029.819 2
18030.458 1
18031.096 2
18031.735 3
18032.374 4
18033.012 2
18033.651 4
18034.289 8
18034.928 12
18035.567 11
18036.205 5
18036.844 4
18037.483 0
18038.122 3
18038.760 2
18039.399 2
18040.038 1
18040.676 3
18041.315 3
18041.954 3
18042.593 1
18043.232 1
18043.870 6
18044.509 4
18045.148 4
18045.787 7
18046.426 4
18047.065 2
18047.704 10
18048.342 12
18048.981 12
18049.620 6
18050.259 2
18050.898 5
18051.537 5
18052.176 2
18052.815 2
18053.454 0
18054.093 3
18054.732 2
18055.371 11
18056.010 20
18056.649 11
18057.288 8
18057.927 6
18058.566 5
18059.205 4
18059.844 6
18060.483 16
18061.123 6
18061.762 3
18062.401 3
18063.040 3
18063.679 4
18064.318 3
18064.958 2
18065.597 4
18066.236 3
18066.875 0
18067.514 2
18068.154 5
18068.793 2
18069.432 6
18070.071 3
18070.711 0
18071.350 3
18071.989 4
18072.629 6
18073.268 4
18073.907 2
18074.547 1
18075.186 5
18075.825 4
18076.465 2
18077.104 1
18077.744 7
18078.383 2
18079.022 5
18079.662 4
18080.301 4
18080.941 2
18081.580 4
18082.220 4
18082.859 4
18083.499 3
18084.138 8
18084.778 11
18085.417 7
18086.057 3
18086.697 3
18087.336 5
18087.976 9
18088.615 8
18089.255 8
18089.895 4
18090.534 5
18091.174 1
18091.814 5
18092.453 14
18093.093 16
18093.733 6
18094.372 1
18095.012 2
18095.652 3
18096.292 10
18096.931 8
18097.571 4
18098.211 4
18098.851 3
18099.490 7
18100.130 2
18100.770 2
18101.410 6
18102.050 1
18102.690 1
18103.329 5
18103.969 8
18104.609 5
18105.249 9
18105.889 7
18106.529 7
18107.169 2
18107.809 8
18108.449 7
18109.089 11
18109.729 5
18110.369 5
18111.009 10
18111.649 9
18112.289 5
18112.929 2
18113.569 5
18114.209 6
18114.849 2
18115.489 2
18116.129 5
18116.769 9
18117.409 4
18118.050 4
18118.690 2
18119.330 1
18119.970 2
18120.610 0
18121.250 1
18121.891 6
18122.531 5
18123.171 1
18123.811 6
18124.451 10
18125.092 6
18125.732 2
18126.372 8
18127.013 11
18127.653 5
18128.293 9
18128.933 5
18129.574 2
18130.214 3
18130.855 0
18131.495 0
18132.135 5
18132.776 8
18133.416 4
18134.056 2
18134.697 3
18135.337 4
18135.978 2
18136.618 0
18137.259 2
18137.899 1
18138.540 1
18139.180 3
18139.821 2
18140.461 2
18141.102 1
18141.742 1
18142.383 1
18143.023 1
18143.664 6
18144.305 4
18144.945 10
18145.586 7
18146.226 1
18146.867 6
18147.508 6
18148.148 6
18148.789 3
18149.430 3
18150.070 2
18150.711 5
18151.352 4
18151.993 2
18152.633 7
18153.274 6
18153.915 9
18154.556 9
18155.196 7
18155.837 4
18156.478 4
18157.119 2
18157.760 3
18158.401 4
18159.041 4
18159.682 6
18160.323 3
18160.964 1
18161.605 7
18162.246 8
18162.887 7
18163.528 5
18164.169 6
18164.810 11
18165.451 5
18166.092 4
18166.733 5
18167.374 8
18168.015 2
18168.656 3
18169.297 5
18169.938 4
18170.579 1
18171.220 7
18171.861 8
18172.502 2
18173.143 4
18173.784 9
18174.425 10
18175.067 9
18175.708 6
18176.349 6
18176.990 5
18177.631 6
18178.272 5
18178.914 5
18179.555 5
18180.196 1
18180.837 2
18181.479 6
18182.120 4
18182.761 1
18183.402 6
18184.044 11
18184.685 4
18185.326 4
18185.968 2
18186.609 5
18187.250 9
18187.892 3
18188.533 4
18189.175 4
18189.816 4
18190.457 7
18191.099 4
18191.740 2
18192.382 3
18193.023 2
18193.665 2
18194.306 1
18194.948 3
18195.589 3
18196.231 3
18196.872 1
18197.514 3
18198.155 2
18198.797 1
18199.438 0
18200.080 6
18200.722 4
18201.363 3
18202.005 4
18202.646 8
18203.288 9
18203.930 12
18204.571 9
18205.213 6
18205.855 5
18206.496 3
18207.138 3
18207.780 5
18208.422 2
18209.063 2
18209.705 6
18210.347 5
18210.989 2
18211.630 4
18212.272 1
18212.914 2
18213.556 4
18214.198 4
18214.839 3
18215.481 3
18216.123 3
18216.765 1
18217.407 3
18218.049 3
18218.691 5
18219.333 8
18219.975 5
18220.617 7
18221.259 7
18221.901 5
18222.543 4
18223.185 2
18223.827 1
18224.469 2
18225.111 3
18225.753 3
18226.395 3
18227.037 2
18227.679 2
18228.321 6
18228.963 5
18229.605 3
18230.247 3
18230.889 3
18231.531 4
18232.174 2
18232.816 3
18233.458 1
18234.100 0
18234.742 2
18235.385 5
18236.027 2
18236.669 3
18237.311 4
18237.954 5
18238.596 4
18239.238 4
18239.880 9
18240.523 9
18241.165 9
18241.807 6
18242.450 3
18243.092 7
18243.734 2
18244.377 6
18245.019 2
18245.661 3
18246.304 2
18246.946 3
18247.589 4
18248.231 6
18248.874 6
18249.516 7
18250.159 5
18250.801 2
18251.444 0
18252.086 2
18252.729 0
18253.371 0
18254.014 3
18254.656 1
18255.299 6
18255.941 3
18256.584 6
18257.226 3
18257.869 2
18258.512 5
18259.154 6
18259.797 6
18260.440 8
18261.082 6
18261.725 10
18262.368 6
18263.010 1
18263.653 3
18264.296 3
18264.939 9
18265.581 11
18266.224 9
18266.867 10
18267.510 10
18268.152 3
18268.795 1
18269.438 1
18270.081 4
18270.724 3
18271.366 6
18272.009 4
18272.652 4
18273.295 1
18273.938 3
18274.581 4
18275.224 7
18275.867 6
18276.510 2
18277.153 2
18277.796 5
18278.439 1
18279.082 5
18279.725 1
18280.368 12
18281.011 10
18281.654 4
18282.297 3
18282.940 2
18283.583 1
18284.226 6
18284.869 9
18285.512 9
18286.155 5
18286.798 4
18287.441 3
18288.084 2
18288.728 3
18289.371 4
18290.014 2
18290.657 2
18291.300 3
18291.944 4
18292.587 5
18293.230 8
18293.873 7
18294.517 6
18295.160 14
18295.803 7
18296.446 5
18297.090 0
18297.733 2
18298.376 6
18299.020 5
18299.663 5
18300.306 2
18300.950 4
18301.593 7
18302.236 6
18302.880 6
18303.523 2
18304.167 3
18304.810 2
18305.454 6
18306.097 4
18306.741 9
18307.384 7
18308.028 4
18308.671 9
18309.315 5
18309.958 3
18310.602 1
18311.245 4
18311.889 5
18312.532 4
18313.176 2
18313.819 3
18314.463 10
18315.107 3
18315.750 3
18316.394 6
18317.038 4
18317.681 2
18318.325 6
18318.969 10
18319.612 4
18320.256 3
18320.900 2
18321.544 7
18322.187 4
18322.831 1
18323.475 3
18324.119 4
18324.762 1
18325.406 3
18326.050 2
18326.694 0
18327.338 1
18327.981 3
18328.625 7
18329.269 8
18329.913 7
18330.557 4
18331.201 4
18331.845 4
18332.489 8
18333.133 5
18333.777 2
18334.421 2
18335.065 0
18335.709 3
18336.353 2
18336.997 4
18337.641 3
18338.285 2
18338.929 6
18339.573 10
18340.217 8
18340.861 8
18341.505 2
18342.149 4
18342.793 5
18343.437 2
18344.081 2
18344.726 3
18345.370 2
18346.014 8
18346.658 3
18347.302 1
18347.946 3
18348.591 2
18349.235 2
18349.879 7
18350.523 6
18351.168 7
18351.812 4
18352.456 8
18353.100 7
18353.745 2
18354.389 4
18355.033 2
18355.678 1
18356.322 3
18356.966 2
18357.611 3
18358.255 3
18358.900 3
18359.544 2
18360.188 3
18360.833 2
18361.477 1
18362.122 4
18362.766 5
18363.411 2
18364.055 2
18364.700 6
18365.344 2
18365.989 7
18366.633 3
18367.278 0
18367.922 2
18368.567 3
18369.211 1
18369.856 3
18370.501 2
18371.145 6
18371.790 4
18372.434 4
18373.079 3
18373.724 2
18374.368 2
18375.013 2
18375.658 1
18376.302 4
18376.947 3
18377.592 1
18378.237 2
18378.881 1
18379.526 2
18380.171 4
18380.816 5
18381.460 3
18382.105 2
18382.750 1
18383.395 3
18384.040 4
18384.685 7
18385.329 8
18385.974 10
18386.619 8
18387.264 2
18387.909 1
18388.554 7
18389.199 5
18389.844 2
18390.489 2
18391.134 4
18391.779 1
18392.424 3
18393.069 10
18393.714 6
18394.359 3
18395.004 3
18395.649 1
18396.294 1
18396.939 0
18397.584 4
18398.229 1
18398.874 3
18399.519 5
18400.164 3
18400.809 3
18401.455 3
18402.100 1
18402.745 2
18403.390 3
18404.035 2
18404.681 9
18405.326 11
18405.971 9
18406.616 6
18407.261 4
18407.907 3
18408.552 6
18409.197 2
18409.843 2
18410.488 4
18411.133 4
18411.778 3
18412.424 3
18413.069 4
18413.715 4
18414.360 2
18415.005 4
18415.651 3
18416.296 5
18416.941 2
18417.587 2
18418.232 2
18418.878 2
18419.523 0
18420.169 6
18420.814 4
18421.460 4
18422.105 4
18422.751 5
18423.396 7
18424.042 2
18424.687 2
18425.333 3
18425.979 4
18426.624 7
18427.270 5
18427.915 4
18428.561 6
18429.207 1
18429.852 4
18430.498 3
18431.144 1
18431.789 4
18432.435 4
18433.081 1
18433.726 2
18434.372 3
18435.018 0
18435.664 3
18436.309 10
18436.955 2
18437.601 3
18438.247 2
18438.892 1
18439.538 4
18440.184 12
18440.830 7
18441.476 3
18442.122 2
18442.767 3
18443.413 5
18444.059 3
18444.705 7
18445.351 8
18445.997 8
18446.643 8
18447.289 6
18447.935 3
18448.581 5
18449.227 6
18449.873 7
18450.519 5
18451.165 1
18451.811 1
18452.457 2
18453.103 3
18453.749 2
18454.395 2
18455.041 8
18455.687 3
18456.333 4
18456.980 6
18457.626 2
18458.272 3
18458.918 4
18459.564 5
18460.210 9
18460.856 7
18461.503 5
18462.149 6
18462.795 3
18463.441 2
18464.088 7
18464.734 3
18465.380 1
18466.026 2
18466.673 1
18467.319 1
18467.965 2
18468.612 3
18469.258 5
18469.904 4
18470.551 1
18471.197 0
18471.843 1
18472.490 9
18473.136 9
18473.783 8
18474.429 3
18475.076 10
18475.722 8
18476.368 4
18477.015 2
18477.661 2
18478.308 5
18478.954 7
18479.601 5
18480.247 3
18480.894 14
18481.541 7
18482.187 7
18482.834 10
18483.480 6
18484.127 15
18484.774 15
18485.420 4
18486.067 10
18486.713 6
18487.360 6
18488.007 2
18488.653 3
18489.300 6
18489.947 5
18490.594 5
18491.240 4
18491.887 3
18492.534 3
18493.180 5
18493.827 7
18494.474 3
18495.121 1
18495.768 1
18496.414 1
18497.061 7
18497.708 11
18498.355 8
18499.002 8
18499.649 10
18500.296 6
18500.942 3
18501.589 4
18502.236 1
18502.883 3
18503.530 2
18504.177 2
18504.824 1
18505.471 6
18506.118 12
18506.765 10
18507.412 6
18508.059 7
18508.706 6
18509.353 4
18510.000 3
18510.647 3
18511.294 4
18511.941 1
18512.589 1
18513.236 3
18513.883 4
18514.530 3
18515.177 8
18515.824 5
18516.471 6
18517.119 5
18517.766 7
18518.413 8
18519.060 11
18519.707 7
18520.355 6
18521.002 5
18521.649 5
18522.296 3
18522.944 4
18523.591 9
18524.238 4
18524.886 5
18525.533 6
18526.180 5
18526.828 2
18527.475 4
18528.122 4
18528.770 4
18529.417 4
18530.065 4
18530.712 6
18531.359 8
18532.007 13
18532.654 15
18533.302 14
18533.949 11
18534.597 8
18535.244 5
18535.892 8
18536.539 9
18537.187 10
18537.834 8
18538.482 5
18539.129 7
18539.777 4
18540.425 1
18541.072 2
18541.720 2
18542.367 5
18543.015 11
18543.663 5
18544.310 5
18544.958 8
18545.606 4
18546.253 1
18546.901 4
18547.549 2
18548.197 3
18548.844 5
18549.492 9
18550.140 3
18550.788 4
18551.435 11
18552.083 18
18552.731 13
18553.379 9
18554.027 6
18554.674 5
18555.322 5
18555.970 6
18556.618 6
18557.266 3
18557.914 16
18558.562 13
18559.210 10
18559.858 7
18560.505 10
18561.153 4
18561.801 4
18562.449 5
18563.097 5
18563.745 3
18564.393 5
18565.041 10
18565.689 6
18566.337 7
18566.986 7
18567.634 5
18568.282 8
18568.930 10
18569.578 17
18570.226 19
18570.874 13
18571.522 9
18572.170 8
18572.819 9
18573.467 8
18574.115 10
18574.763 3
18575.411 9
18576.059 6
18576.708 3
18577.356 2
18578.004 2
18578.652 3
18579.301 2
18579.949 1
18580.597 1
18581.246 4
18581.894 8
18582.542 12
18583.191 18
18583.839 12
18584.487 7
18585.136 4
18585.784 3
18586.432 3
18587.081 5
18587.729 4
18588.378 3
18589.026 5
18589.675 5
18590.323 4
18590.972 5
18591.620 7
18592.269 9
18592.917 4
18593.566 10
18594.214 9
18594.863 1
18595.511 3
18596.160 3
18596.808 5
18597.457 12
18598.106 5
18598.754 4
18599.403 9
18600.051 13
18600.700 9
18601.349 5
18601.997 5
18602.646 2
18603.295 3
18603.943 4
18604.592 5
18605.241 7
18605.890 10
18606.538 5
18607.187 6
18607.836 4
18608.485 6
18609.133 6
18609.782 5
18610.431 2
18611.080 7
18611.729 5
18612.378 7
18613.026 2
18613.675 1
18614.324 4
18614.973 1
18615.622 1
18616.271 3
18616.920 1
18617.569 1
18618.218 2
18618.867 5
18619.516 4
18620.165 6
18620.814 4
18621.463 2
18622.112 1
18622.761 3
18623.410 1
18624.059 3
18624.708 6
18625.357 4
18626.006 4
18626.655 8
18627.304 5
18627.953 4
18628.603 4
18629.252 3
18629.901 1
18630.550 0
18631.199 1
18631.848 1
18632.498 5
18633.147 7
18633.796 6
18634.445 4
18635.095 1
18635.744 2
18636.393 6
18637.042 10
18637.692 8
18638.341 1
18638.990 3
18639.640 0
18640.289 0
18640.938 2
18641.588 2
18642.237 4
18642.886 2
18643.536 3
18644.185 5
18644.835 2
18645.484 2
18646.134 3
18646.783 6
18647.432 8
18648.082 5
18648.731 0
18649.381 4
18650.030 9
18650.680 4
18651.330 3
18651.979 2
18652.629 5
18653.278 1
18653.928 5
18654.577 9
18655.227 5
18655.877 9
18656.526 8
18657.176 8
18657.825 4
18658.475 2
18659.125 3
18659.774 8
18660.424 2
18661.074 2
18661.724 6
18662.373 4
18663.023 2
18663.673 4
18664.323 3
18664.972 0
18665.622 1
18666.272 0
18666.922 1
18667.572 2
18668.221 5
18668.871 4
18669.521 3
18670.171 2
18670.821 3
18671.471 2
18672.121 1
18672.770 1
18673.420 8
18674.070 11
18674.720 5
18675.370 3
18676.020 0
18676.670 3
18677.320 3
18677.970 5
18678.620 6
18679.270 6
18679.920 5
18680.570 4
18681.220 5
18681.870 11
18682.520 4
18683.171 2
18683.821 2
18684.471 5
18685.121 3
18685.771 3
18686.421 6
18687.071 5
18687.722 3
18688.372 6
18689.022 7
18689.672 10
18690.322 4
18690.973 9
18691.623 4
18692.273 5
18692.923 5
18693.574 3
18694.224 0
18694.874 3
18695.524 4
18696.175 1
18696.825 2
18697.475 2
18698.126 3
18698.776 10
18699.427 7
18700.077 9
18700.727 8
18701.378 5
18702.028 4
18702.679 4
18703.329 1
18703.979 1
18704.630 5
18705.280 2
18705.931 10
18706.581 15
18707.232 6
18707.882 8
18708.533 7
18709.184 10
18709.834 12
18710.485 8
18711.135 8
18711.786 6
18712.436 5
18713.087 5
18713.738 6
18714.388 6
18715.039 10
18715.690 9
18716.340 4
18716.991 3
18717.642 8
18718.292 4
18718.943 2
18719.594 3
18720.245 4
18720.895 0
18721.546 8
18722.197 10
18722.848 5
18723.498 5
18724.149 6
18724.800 3
18725.451 3
18726.102 4
18726.753 7
18727.403 4
18728.054 5
18728.705 7
18729.356 8
18730.007 2
18730.658 0
18731.309 2
18731.960 0
18732.611 1
18733.262 4
18733.913 1
18734.564 9
18735.215 8
18735.866 5
18736.517 9
18737.168 5
18737.819 2
18738.470 2
18739.121 5
18739.772 1
18740.423 3
18741.074 1
18741.725 1
18742.376 0
18743.028 3
18743.679 5
18744.330 9
18744.981 10
18745.632 9
18746.283 6
18746.935 2
18747.586 4
18748.237 4
18748.888 4
18749.540 8
18750.191 5
18750.842 2
18751.493 0
18752.145 1
18752.796 4
18753.447 6
18754.099 4
18754.750 1
18755.401 2
18756.053 4
18756.704 4
18757.355 8
18758.007 10
18758.658 6
18759.310 4
18759.961 3
18760.613 5
18761.264 6
18761.916 11
18762.567 5
18763.218 6
18763.870 5
18764.521 2
18765.173 4
18765.825 9
18766.476 7
18767.128 3
18767.779 6
18768.431 3
18769.082 3
18769.734 3
18770.386 3
18771.037 5
18771.689 6
18772.341 8
18772.992 9
18773.644 9
18774.296 8
18774.947 6
18775.599 3
18776.251 14
18776.902 17
18777.554 14
18778.206 10
18778.858 6
18779.509 5
18780.161 3
18780.813 4
18781.465 6
18782.117 4
18782.768 8
18783.420 8
18784.072 5
18784.724 2
18785.376 6
18786.028 5
18786.680 3
18787.332 1
18787.984 6
18788.635 9
18789.287 10
18789.939 5
18790.591 5
18791.243 4
18791.895 1
18792.547 1
18793.199 2
18793.851 2
18794.503 1
18795.155 2
18795.807 5
18796.460 2
18797.112 0
18797.764 2
18798.416 5
18799.068 7
18799.720 4
18800.372 3
18801.024 5
18801.677 3
18802.329 2
18802.981 4
18803.633 7
18804.285 4
18804.937 2
18805.590 0
18806.242 7
18806.894 5
18807.546 7
18808.199 7
18808.851 3
18809.503 1
18810.156 1
18810.808 1
18811.460 1
18812.113 3
18812.765 5
18813.417 11
18814.070 14
18814.722 9
18815.375 5
18816.027 9
18816.679 6
18817.332 5
18817.984 7
18818.637 4
18819.289 7
18819.942 6
18820.594 9
18821.247 7
18821.899 6
18822.552 5
18823.204 5
18823.857 6
18824.509 8
18825.162 6
18825.814 6
18826.467 4
18827.120 3
18827.772 11
18828.425 10
18829.078 8
18829.730 10
18830.383 4
18831.036 4
18831.688 8
18832.341 9
18832.994 22
18833.646 15
18834.299 8
18834.952 11
18835.605 8
18836.257 5
18836.910 8
18837.563 10
18838.216 9
18838.868 14
18839.521 9
18840.174 7
18840.827 3
18841.480 9
18842.133 10
18842.786 12
18843.438 11
18844.091 12
18844.744 11
18845.397 12
18846.050 7
18846.703 11
18847.356 14
18848.009 7
18848.662 15
18849.315 12
18849.968 9
18850.621 3
18851.274 11
18851.927 17
18852.580 16
18853.233 14
18853.886 5
18854.539 10
18855.192 9
18855.846 6
18856.499 7
18857.152 6
18857.805 7
18858.458 10
18859.111 10
18859.764 8
18860.418 11
18861.071 9
18861.724 11
18862.377 7
18863.030 5
18863.684 8
18864.337 11
18864.990 10
18865.643 9
18866.297 8
18866.950 4
18867.603 6
18868.257 8
18868.910 5
18869.563 4
18870.217 5
18870.870 1
18871.523 0
18872.177 4
18872.830 4
18873.484 3
18874.137 4
18874.790 8
18875.444 6
18876.097 3
18876.751 8
18877.404 13
18878.058 6
18878.711 4
18879.365 10
18880.018 12
18880.672 3
18881.325 1
18881.979 6
18882.633 6
18883.286 6
18883.940 2
18884.593 1
18885.247 2
18885.901 0
18886.554 1
18887.208 1
18887.862 1
18888.515 3
18889.169 4
18889.823 1
18890.476 8
18891.130 4
18891.784 6
18892.438 6
18893.091 7
18893.745 7
18894.399 2
18895.053 2
18895.706 3
18896.360 3
18897.014 5
18897.668 5
18898.322 1
18898.976 6
18899.629 2
18900.283 4
18900.937 1
18901.591 2
18902.245 7
18902.899 3
18903.553 6
18904.207 1
18904.861 2
18905.515 3
18906.169 6
18906.823 2
18907.477 4
18908.131 7
18908.785 7
18909.439 3
18910.093 2
18910.747 3
18911.401 1
18912.055 4
18912.709 5
18913.363 5
18914.017 4
18914.672 1
18915.326 13
18915.980 10
18916.634 6
18917.288 5
18917.942 4
18918.597 6
18919.251 4
18919.905 2
18920.559 1
18921.213 6
18921.868 7
18922.522 4
18923.176 0
18923.831 5
18924.485 4
18925.139 0
18925.793 0
18926.448 2
18927.102 1
18927.756 6
18928.411 3
18929.065 4
18929.720 8
18930.374 12
18931.028 12
18931.683 6
18932.337 1
18932.992 4
18933.646 3
18934.301 2
18934.955 0
18935.610 1
18936.264 2
18936.919 3
18937.573 5
18938.228 3
18938.882 0
18939.537 4
18940.191 4
18940.846 1
18941.501 0
18942.155 4
18942.810 3
18943.464 2
18944.119 5
18944.774 4
18945.428 3
18946.083 5
18946.738 2
18947.392 6
18948.047 6
18948.702 12
18949.357 11
18950.011 6
18950.666 5
18951.321 3
18951.976 6
18952.630 4
18953.285 1
18953.940 2
18954.595 1
18955.250 7
18955.905 4
18956.559 1
18957.214 2
18957.869 0
18958.524 0
18959.179 1
18959.834 4
18960.489 4
18961.144 2
18961.799 11
18962.454 4
18963.109 0
18963.764 2
18964.419 4
18965.074 2
18965.729 0
18966.384 0
18967.039 2
18967.694 1
18968.349 1
18969.004 4
18969.659 2
18970.314 6
18970.969 2
18971.624 2
18972.279 1
18972.935 0
18973.590 4
18974.245 5
18974.900 4
18975.555 2
18976.210 3
18976.866 4
18977.521 8
18978.176 7
18978.831 20
18979.487 16
18980.142 12
18980.797 10
18981.452 5
18982.108 3
18982.763 6
18983.418 4
18984.074 9
18984.729 6
18985.384 0
18986.040 3
18986.695 5
18987.351 1
18988.006 0
18988.661 3
18989.317 2
18989.972 1
18990.628 4
18991.283 1
18991.939 1
18992.594 2
18993.250 7
18993.905 1
18994.561 2
18995.216 0
18995.872 3
18996.527 3
18997.183 4
18997.838 3
18998.494 1
18999.149 1
18999.805 2
19000.461 3
19001.116 3
19001.772 5
19002.428 4
19003.083 1
19003.739 7
19004.395 3
19005.050 2
19005.706 1
19006.362 0
19007.018 3
19007.673 5
19008.329 0
19008.985 3
19009.641 2
19010.296 0
19010.952 0
19011.608 4
19012.264 5
19012.920 9
19013.575 8
19014.231 4
19014.887 0
19015.543 0
19016.199 1
19016.855 3
19017.511 1
19018.167 5
19018.823 9
19019.479 5
19020.135 3
19020.791 3
19021.447 4
19022.103 2
19022.759 2
19023.415 3
19024.071 3
19024.727 4
19025.383 3
19026.039 3
19026.695 0
19027.351 1
19028.007 7
19028.663 3
19029.319 3
19029.975 1
19030.631 6
19031.288 6
19031.944 6
19032.600 5
19033.256 1
19033.912 6
19034.569 1
19035.225 6
19035.881 5
19036.537 4
19037.194 6
19037.850 5
19038.506 6
19039.162 3
19039.819 4
19040.475 3
19041.131 2
19041.788 0
19042.444 3
19043.100 3
19043.757 6
19044.413 4
19045.069 2
19045.726 4
19046.382 1
19047.039 4
19047.695 5
19048.352 1
19049.008 0
19049.665 3
19050.321 1
19050.978 5
19051.634 5
19052.291 3
19052.947 7
19053.604 6
19054.260 11
19054.917 15
19055.573 10
19056.230 11
19056.886 3
19057.543 10
19058.200 6
19058.856 9
19059.513 8
19060.170 4
19060.826 3
19061.483 4
19062.140 4
19062.796 6
19063.453 5
19064.110 12
19064.767 8
19065.423 5
19066.080 5
19066.737 6
19067.394 3
19068.050 5
19068.707 3
19069.364 7
19070.021 6
19070.678 4
19071.334 2
19071.991 4
19072.648 5
19073.305 3
19073.962 2
19074.619 6
19075.276 9
19075.933 2
19076.590 7
19077.247 5
19077.904 7
19078.561 7
19079.218 5
19079.875 9
19080.532 15
19081.189 12
19081.846 4
19082.503 1
19083.160 1
19083.817 2
19084.474 3
19085.131 1
19085.788 3
19086.445 1
19087.102 5
19087.759 4
19088.417 1
19089.074 3
19089.731 3
19090.388 3
19091.045 4
19091.702 2
19092.360 2
19093.017 4
19093.674 5
19094.331 5
19094.989 5
19095.646 1
19096.303 2
19096.960 3
19097.618 3
19098.275 3
19098.932 5
19099.590 6
19100.247 4
19100.904 6
19101.562 7
19102.219 4
19102.877 2
19103.534 3
19104.191 4
19104.849 3
19105.506 4
19106.164 4
19106.821 0
19107.479 0
19108.136 1
19108.794 0
19109.451 1
19110.109 2
19110.766 3
19111.424 2
19112.081 3
19112.739 4
19113.396 5
19114.054 9
19114.712 4
19115.369 2
19116.027 5
19116.684 3
19117.342 2
19118.000 4
19118.657 3
19119.315 3
19119.973 1
19120.630 3
19121.288 4
19121.946 4
19122.604 6
19123.261 6
19123.919 9
19124.577 5
19125.235 9
19125.892 11
19126.550 7
19127.208 6
19127.866 6
19128.524 4
19129.182 1
19129.839 1
19130.497 5
19131.155 10
19131.813 9
19132.471 5
19133.129 8
19133.787 8
19134.445 10
19135.103 8
19135.761 4
19136.419 15
19137.077 4
19137.735 0
19138.393 1
19139.051 4
19139.709 3
19140.367 2
19141.025 2
19141.683 5
19142.341 6
19142.999 3
19143.657 1
19144.315 6
19144.973 15
19145.631 9
19146.290 9
19146.948 9
19147.606 5
19148.264 4
19148.922 3
19149.581 2
19150.239 2
19150.897 7
19151.555 4
19152.213 7
19152.872 6
19153.530 5
19154.188 7
19154.847 2
19155.505 1
19156.163 0
19156.821 2
19157.480 6
19158.138 5
19158.797 2
19159.455 4
19160.113 4
19160.772 3
19161.430 3
19162.089 5
19162.747 4
19163.405 1
19164.064 1
19164.722 6
19165.381 5
19166.039 0
19166.698 8
19167.356 3
19168.015 2
19168.673 4
19169.332 5
19169.990 10
19170.649 6
19171.308 7
19171.966 2
19172.625 0
19173.283 0
19173.942 5
19174.601 2
19175.259 2
19175.918 1
19176.577 4
19177.235 7
19177.894 2
19178.553 4
19179.211 3
19179.870 1
19180.529 5
19181.188 4
19181.846 4
19182.505 0
19183.164 6
19183.823 5
19184.481 5
19185.140 2
19185.799 1
19186.458 5
19187.117 10
19187.776 8
19188.435 7
19189.093 6
19189.752 0
19190.411 0
19191.070 5
19191.729 1
19192.388 0
19193.047 0
19193.706 4
19194.365 2
19195.024 1
19195.683 0
19196.342 2
19197.001 1
19197.660 5
19198.319 5
19198.978 2
19199.637 8
19200.296 3
19200.955 3
19201.614 11
19202.273 11
19202.933 6
19203.592 5
19204.251 2
19204.910 2
19205.569 3
19206.228 5
19206.888 6
19207.547 6
19208.206 6
19208.865 2
19209.524 2
19210.184 1
19210.843 1
19211.502 4
19212.161 6
19212.821 2
19213.480 4
19214.139 3
19214.799 2
19215.458 5
19216.117 4
19216.777 3
19217.436 3
19218.096 2
19218.755 3
19219.414 6
19220.074 5
19220.733 5
19221.393 2
19222.052 2
19222.712 2
19223.371 3
19224.031 5
19224.690 4
19225.350 2
19226.009 4
19226.669 4
19227.328 1
19227.988 1
19228.647 1
19229.307 1
19229.966 0
19230.626 3
19231.286 1
19231.945 0
19232.605 1
19233.265 7
19233.924 5
19234.584 5
19235.244 4
19235.903 2
19236.563 2
19237.223 1
19237.882 0
19238.542 1
19239.202 1
19239.862 1
19240.521 3
19241.181 2
19241.841 3
19242.501 2
19243.161 4
19243.820 6
19244.480 5
19245.140 1
19245.800 5
19246.460 5
19247.120 6
19247.780 3
19248.439 4
19249.099 5
19249.759 3
19250.419 5
19251.079 5
19251.739 5
19252.399 2
19253.059 1
19253.719 0
19254.379 1
19255.039 0
19255.699 1
19256.359 4
19257.019 4
19257.679 2
19258.339 1
19259.000 5
19259.660 9
19260.320 8
19260.980 3
19261.640 2
19262.300 2
19262.960 3
19263.621 1
19264.281 1
19264.941 3
19265.601 5
19266.261 2
19266.922 4
19267.582 4
19268.242 4
19268.902 2
19269.563 2
19270.223 1
19270.883 2
19271.543 5
19272.204 4
19272.864 2
19273.524 0
19274.185 2
19274.845 2
19275.505 4
19276.166 2
19276.826 1
19277.487 0
19278.147 2
19278.808 7
19279.468 3
19280.128 2
19280.789 1
19281.449 0
19282.110 1
19282.770 1
19283.431 5
19284.091 2
19284.752 5
19285.412 7
19286.073 5
19286.734 4
19287.394 1
19288.055 1
19288.715 6
19289.376 7
19290.037 8
19290.697 9
19291.358 6
19292.019 1
19292.679 5
19293.340 8
19294.001 4
19294.661 8
19295.322 5
19295.983 5
19296.643 5
19297.304 3
19297.965 2
19298.626 2
19299.287 0
19299.947 0
19300.608 1
19301.269 1
19301.930 0
19302.591 0
19303.251 0
19303.912 2
19304.573 0
19305.234 3
19305.895 3
19306.556 1
19307.217 0
19307.878 0
19308.539 0
19309.200 0
19309.861 1
19310.522 4
19311.183 2
19311.844 2
19312.505 4
19313.166 2
19313.827 6
19314.488 5
19315.149 3
19315.810 0
19316.471 2
19317.132 0
19317.793 0
19318.454 0
19319.115 2
19319.776 2
19320.438 5
19321.099 7
19321.760 7
19322.421 1
19323.082 1
19323.744 3
19324.405 0
19325.066 1
19325.727 2
19326.388 7
19327.050 4
19327.711 5
19328.372 1
19329.034 2
19329.695 3
19330.356 11
19331.017 9
19331.679 8
19332.340 2
19333.002 8
19333.663 8
19334.324 4
19334.986 5
19335.647 5
19336.309 5
19336.970 2
19337.631 5
19338.293 2
19338.954 1
19339.616 2
19340.277 3
19340.939 5
19341.600 4
19342.262 6
19342.923 3
19343.585 2
19344.246 3
19344.908 4
19345.570 1
19346.231 2
19346.893 4
19347.554 2
19348.216 8
19348.878 3
19349.539 1
19350.201 2
19350.863 10
19351.524 12
19352.186 12
19352.848 9
19353.509 4
19354.171 2
19354.833 0
19355.495 1
19356.156 2
19356.818 5
19357.480 2
19358.142 1
19358.804 3
19359.465 3
19360.127 4
19360.789 2
19361.451 2
19362.113 0
19362.775 0
19363.437 0
19364.098 2
19364.760 3
19365.422 0
19366.084 0
19366.746 9
19367.408 15
19368.070 9
19368.732 6
19369.394 5
19370.056 5
19370.718 7
19371.380 11
19372.042 11
19372.704 6
19373.366 2
19374.028 2
19374.690 1
19375.352 4
19376.015 7
19376.677 3
19377.339 5
19378.001 4
19378.663 1
19379.325 0
19379.987 3
19380.650 6
19381.312 9
19381.974 5
19382.636 3
19383.298 2
19383.961 2
19384.623 1
19385.285 0
19385.947 1
19386.610 5
19387.272 5
19387.934 6
19388.597 3
19389.259 4
19389.921 3
19390.584 2
19391.246 1
19391.908 0
19392.571 3
19393.233 4
19393.896 1
19394.558 2
19395.221 7
19395.883 6
19396.545 1
19397.208 6
19397.870 5
19398.533 2
19399.195 0
19399.858 0
19400.520 0
19401.183 0
19401.845 0
19402.508 2
19403.171 4
19403.833 5
19404.496 4
19405.158 2
19405.821 3
19406.484 5
19407.146 2
19407.809 0
19408.472 1
19409.134 0
19409.797 0
19410.460 1
19411.122 2
19411.785 4
19412.448 3
19413.111 1
19413.773 3
19414.436 6
19415.099 4
19415.762 2
19416.424 3
19417.087 2
19417.750 3
19418.413 1
19419.076 6
19419.739 13
19420.401 4
19421.064 1
19421.727 2
19422.390 1
19423.053 3
19423.716 5
19424.379 1
19425.042 1
19425.705 3
19426.368 1
19427.031 5
19427.694 1
19428.357 2
19429.020 1
19429.683 1
19430.346 1
19431.009 1
19431.672 0
19432.335 1
19432.998 2
19433.661 1
19434.324 0
19434.987 0
19435.650 1
19436.314 0
19436.977 4
19437.640 5
19438.303 4
19438.966 1
19439.629 3
19440.293 2
19440.956 3
19441.619 4
19442.282 2
19442.946 1
19443.609 1
19444.272 2
19444.935 0
19445.599 1
19446.262 4
19446.925 4
19447.589 1
19448.252 5
19448.915 2
19449.579 0
19450.242 0
19450.906 1
19451.569 7
19452.232 4
19452.896 1
19453.559 1
19454.223 2
19454.886 7
19455.550 9
19456.213 3
19456.877 4
19457.540 0
19458.204 1
19458.867 4
19459.531 1
19460.194 3
19460.858 3
19461.521 3
19462.185 1
19462.848 3
19463.512 2
19464.176 1
19464.839 5
19465.503 1
19466.167 1
19466.830 2
19467.494 2
19468.158 2
19468.821 5
19469.485 2
19470.149 1
19470.812 0
19471.476 1
19472.140 2
19472.804 4
19473.467 5
19474.131 0
19474.795 2
19475.459 2
19476.123 0
19476.787 7
19477.450 5
19478.114 1
19478.778 3
19479.442 2
19480.106 1
19480.770 1
19481.434 4
19482.098 2
19482.762 1
19483.425 1
19484.089 3
19484.753 5
19485.417 1
19486.081 2
19486.745 4
19487.409 0
19488.073 0
19488.737 2
19489.402 1
19490.066 1
19490.730 2
19491.394 1
19492.058 0
19492.722 0
19493.386 0
19494.050 0
19494.714 0
19495.378 1
19496.043 2
19496.707 3
19497.371 3
19498.035 2
19498.699 2
19499.364 4
19500.028 6
19500.692 3
19501.356 6
19502.021 3
19502.685 0
19503.349 2
19504.013 4
19504.678 1
19505.342 0
19506.006 2
19506.671 1
19507.335 1
19507.999 2
19508.664 2
19509.328 0
19509.993 1
19510.657 1
19511.321 0
19511.986 0
19512.650 0
19513.315 10
19513.979 12
19514.644 11
19515.308 10
19515.973 6
19516.637 5
19517.302 4
19517.966 2
19518.631 0
19519.295 0
19519.960 1
19520.625 3
19521.289 0
19521.954 0
19522.618 1
19523.283 3
19523.948 5
19524.612 3
19525.277 2
19525.942 0
19526.606 1
19527.271 4
19527.936 1
19528.601 0
19529.265 0
19529.930 4
19530.595 2
19531.260 6
19531.924 2
19532.589 3
19533.254 1
19533.919 3
19534.584 8
19535.248 6
19535.913 3
19536.578 1
19537.243 2
19537.908 4
19538.573 4
19539.238 4
19539.902 2
19540.567 0
19541.232 5
19541.897 4
19542.562 1
19543.227 1
19543.892 1
19544.557 2
19545.222 1
19545.887 1
19546.552 2
19547.217 1
19547.882 2
19548.547 0
19549.212 0
19549.878 3
19550.543 3
19551.208 1
19551.873 2
19552.538 2
19553.203 3
19553.868 1
19554.533 2
19555.199 1
19555.864 3
19556.529 4
19557.194 3
19557.859 3
19558.525 1
19559.190 0
19559.855 0
19560.520 0
19561.186 1
19561.851 1
19562.516 2
19563.182 3
19563.847 1
19564.512 1
19565.178 2
19565.843 5
19566.508 3
19567.174 2
19567.839 2
19568.505 3
19569.170 3
19569.835 5
19570.501 5
19571.166 4
19571.832 3
19572.497 0
19573.163 3
19573.828 4
19574.494 2
19575.159 1
19575.825 1
19576.490 2
19577.156 3
19577.821 2
19578.487 8
19579.153 6
19579.818 6
19580.484 2
19581.149 1
19581.815 0
19582.481 1
19583.146 0
19583.812 2
19584.478 0
19585.143 3
19585.809 2
19586.475 0
19587.140 0
19587.806 0
19588.472 4
19589.138 5
19589.803 2
19590.469 2
19591.135 3
19591.801 0
19592.467 3
19593.132 7
19593.798 0
19594.464 0
19595.130 0
19595.796 1
19596.462 1
19597.128 2
19597.793 1
19598.459 0
19599.125 2
19599.791 2
19600.457 4
19601.123 2
19601.789 2
19602.455 5
19603.121 2
19603.787 2
19604.453 0
19605.119 7
19605.785 4
19606.451 2
19607.117 2
19607.783 3
19608.449 5
19609.116 0
19609.782 2
19610.448 3
19611.114 2
19611.780 3
19612.446 6
19613.112 4
19613.779 2
19614.445 8
19615.111 3
19615.777 1
19616.443 1
19617.110 2
19617.776 1
19618.442 3
19619.108 4
19619.775 4
19620.441 4
19621.107 0
19621.774 0
19622.440 2
19623.106 0
19623.773 5
19624.439 4
19625.105 3
19625.772 0
19626.438 3
19627.104 3
19627.771 3
19628.437 3
19629.104 2
19629.770 0
19630.437 2
19631.103 7
19631.770 6
19632.436 6
19633.103 0
19633.769 0
19634.436 1
19635.102 5
19635.769 1
19636.435 2
19637.102 2
19637.769 0
19638.435 2
19639.102 1
19639.768 3
19640.435 3
19641.102 2
19641.768 4
19642.435 0
19643.102 2
19643.768 0
19644.435 1
19645.102 1
19645.768 2
19646.435 1
19647.102 5
19647.769 2
19648.435 5
19649.102 7
19649.769 4
19650.436 2
19651.103 3
19651.769 4
19652.436 1
19653.103 1
19653.770 0
19654.437 1
19655.104 2
19655.771 8
19656.438 4
19657.104 4
19657.771 19
19658.438 15
19659.105 14
19659.772 10
19660.439 5
19661.106 2
19661.773 0
19662.440 1
19663.107 1
19663.774 2
19664.441 5
19665.108 2
19665.775 7
19666.442 2
19667.110 3
19667.777 2
19668.444 1
19669.111 0
19669.778 1
19670.445 4
19671.112 1
19671.779 6
19672.447 6
19673.114 3
19673.781 1
19674.448 1
19675.115 0
19675.783 3
19676.450 3
19677.117 2
19677.784 0
19678.452 2
19679.119 0
19679.786 2
19680.454 1
19681.121 0
19681.788 2
19682.456 2
19683.123 3
19683.790 1
19684.458 1
19685.125 2
19685.793 1
19686.460 0
19687.127 1
19687.795 0
19688.462 1
19689.130 0
19689.797 1
19690.465 0
19691.132 0
19691.800 1
19692.467 1
19693.135 4
19693.802 2
19694.470 1
19695.137 0
19695.805 6
19696.473 4
19697.140 2
19697.808 1
19698.475 1
19699.143 0
19699.811 0
19700.478 1
19701.146 0
19701.814 3
19702.481 2
19703.149 3
19703.817 0
19704.485 2
19705.152 2
19705.820 0
19706.488 0
19707.156 6
19707.823 3
19708.491 0
19709.159 0
19709.827 1
19710.495 3
19711.162 4
19711.830 1
19712.498 0
19713.166 1
19713.834 0
19714.502 3
19715.170 7
19715.838 0
19716.506 3
19717.173 0
19717.841 0
19718.509 9
19719.177 7
19719.845 11
19720.513 5
19721.181 3
19721.849 5
19722.517 1
19723.185 4
19723.853 4
19724.522 4
19725.190 6
19725.858 6
19726.526 1
19727.194 0
19727.862 5
19728.530 6
19729.198 6
19729.866 5
19730.535 3
19731.203 1
19731.871 2
19732.539 2
19733.207 2
19733.876 2
19734.544 3
19735.212 3
19735.880 3
19736.549 7
19737.217 5
19737.885 2
19738.554 2
19739.222 1
19739.890 1
19740.559 0
19741.227 0
19741.895 0
19742.564 0
19743.232 3
19743.900 2
19744.569 3
19745.237 4
19745.906 7
19746.574 2
19747.243 0
19747.911 2
19748.579 2
19749.248 6
19749.916 3
19750.585 3
19751.253 1
19751.922 2
19752.591 1
19753.259 0
19753.928 2
19754.596 2
19755.265 1
19755.933 0
19756.602 0
19757.271 0
19757.939 0
19758.608 0
19759.277 8
19759.945 6
19760.614 2
19761.283 3
19761.951 4
19762.620 3
19763.289 2
19763.958 1
19764.626 1
19765.295 1
19765.964 1
19766.633 4
19767.301 4
19767.970 3
19768.639 3
19769.308 5
19769.977 2
19770.646 0
19771.314 2
19771.983 2
19772.652 2
19773.321 0
19773.990 1
19774.659 0
19775.328 0
19775.997 3
19776.666 4
19777.335 6
19778.004 7
19778.673 3
19779.342 4
19780.011 5
19780.680 3
19781.349 4
19782.018 2
19782.687 0
19783.356 0
19784.025 3
19784.694 2
19785.363 0
19786.032 2
19786.701 2
19787.370 2
19788.040 0
19788.709 2
19789.378 0
19790.047 3
19790.716 0
19791.386 0
19792.055 0
19792.724 1
19793.393 3
19794.062 5
19794.732 4
19795.401 1
19796.070 1
19796.740 1
19797.409 1
19798.078 3
19798.747 4
19799.417 1
19800.086 7
19800.756 8
19801.425 4
19802.094 3
19802.764 2
19803.433 2
19804.103 4
19804.772 3
19805.441 0
19806.111 1
19806.780 1
19807.450 2
19808.119 2
19808.789 4
19809.458 3
19810.128 2
19810.797 1
19811.467 2
19812.136 2
19812.806 0
19813.476 0
19814.145 0
19814.815 1
19815.484 1
19816.154 3
19816.824 5
19817.493 1
19818.163 1
19818.833 2
19819.502 1
19820.172 0
19820.842 1
19821.511 1
19822.181 4
19822.851 2
19823.521 2
19824.190 1
19824.860 4
19825.530 3
19826.200 5
19826.870 0
19827.539 0
19828.209 2
19828.879 3
19829.549 1
19830.219 0
19830.889 2
19831.558 4
19832.228 2
19832.898 1
19833.568 0
19834.238 0
19834.908 0
19835.578 5
19836.248 7
19836.918 8
19837.588 5
19838.258 5
19838.928 6
19839.598 3
19840.268 0
19840.938 1
19841.608 1
19842.278 0
19842.948 0
19843.618 0
19844.288 1
19844.959 1
19845.629 3
19846.299 2
19846.969 0
19847.639 2
19848.309 0
19848.980 0
19849.650 1
19850.320 1
19850.990 0
19851.660 1
19852.331 0
19853.001 1
19853.671 0
19854.341 2
19855.012 3
19855.682 2
19856.352 5
19857.023 4
19857.693 3
19858.363 1
19859.034 2
19859.704 1
19860.374 0
19861.045 0
19861.715 0
19862.386 1
19863.056 3
19863.726 2
19864.397 2
19865.067 1
19865.738 2
19866.408 3
19867.079 4
19867.749 2
19868.420 3
19869.090 2
19869.761 1
19870.431 4
19871.102 4
19871.772 1
19872.443 0
19873.114 4
19873.784 8
19874.455 1
19875.125 1
19875.796 0
19876.467 3
19877.137 2
19877.808 0
19878.479 5
19879.149 1
19879.820 2
19880.491 5
19881.162 3
19881.832 5
19882.503 2
19883.174 2
19883.845 2
19884.515 1
19885.186 5
19885.857 2
19886.528 6
19887.199 6
19887.870 1
19888.540 1
19889.211 0
19889.882 0
19890.553 2
19891.224 3
19891.895 1
19892.566 0
19893.237 1
19893.908 3
19894.579 5
19895.250 3
19895.920 3
19896.591 3
19897.262 1
19897.933 1
19898.605 0
19899.276 2
19899.947 2
19900.618 2
19901.289 3
19901.960 4
19902.631 1
19903.302 1
19903.973 1
19904.644 3
19905.315 2
19905.987 3
19906.658 3
19907.329 2
19908.000 2
19908.671 5
19909.342 2
19910.014 1
19910.685 1
19911.356 2
19912.027 1
19912.699 1
19913.370 0
19914.041 0
19914.713 0
19915.384 0
19916.055 0
19916.726 0
19917.398 3
19918.069 0
19918.741 2
19919.412 1
19920.083 0
19920.755 0
19921.426 0
19922.098 0
19922.769 0
19923.440 0
19924.112 0
19924.783 7
19925.455 4
19926.126 3
19926.798 1
19927.469 1
19928.141 2
19928.812 5
19929.484 2
19930.155 8
19930.827 3
19931.499 3
19932.170 0
19932.842 2
19933.513 2
19934.185 1
19934.857 3
19935.528 3
19936.200 0
19936.872 3
19937.543 1
19938.215 4
19938.887 6
19939.558 3
19940.230 2
19940.902 0
19941.574 4
19942.245 4
19942.917 0
19943.589 2
19944.261 4
19944.933 3
19945.604 4
19946.276 1
19946.948 0
19947.620 0
19948.292 1
19948.964 2
19949.636 1
19950.308 0
19950.979 3
19951.651 2
19952.323 15
19952.995 20
19953.667 10
19954.339 8
19955.011 2
19955.683 2
19956.355 3
19957.027 6
19957.699 4
19958.371 6
19959.043 9
19959.715 3
19960.387 2
19961.059 0
19961.732 4
19962.404 4
19963.076 8
19963.748 11
19964.420 11
19965.092 6
19965.764 3
19966.437 1
19967.109 2
19967.781 2
19968.453 4
19969.125 1
19969.798 2
19970.470 2
19971.142 1
19971.814 0
19972.487 0
19973.159 0
19973.831 2
19974.503 0
19975.176 2
19975.848 2
19976.520 0
19977.193 0
19977.865 1
19978.538 0
19979.210 5
19979.882 4
19980.555 1
19981.227 0
19981.900 0
19982.572 2
19983.245 4
19983.917 9
19984.589 7
19985.262 1
19985.934 1
19986.607 1
19987.280 1
19987.952 2
19988.625 1
19989.297 2
19989.970 1
19990.642 0
19991.315 3
19991.988 4
19992.660 1
19993.333 4
19994.005 7
19994.678 3
19995.351 1
19996.023 2
19996.696 1
19997.369 2
19998.041 8
19998.714 5
19999.387 5
20000.060 4
20000.732 0
20001.405 0
20002.078 2
20002.751 1
20003.424 1
20004.096 4
20004.769 9
20005.442 5
20006.115 4
20006.788 5
20007.461 2
20008.133 0
20008.806 4
20009.479 5
20010.152 2
20010.825 0
20011.498 1
20012.171 0
20012.844 0
20013.517 2
20014.190 7
20014.863 1
20015.536 4
20016.209 1
20016.882 3
20017.555 2
20018.228 3
20018.901 4
20019.574 1
20020.247 0
20020.920 2
20021.593 0
20022.267 0
20022.940 2
20023.613 4
20024.286 2
20024.959 0
20025.632 0
20026.305 0
20026.979 1
20027.652 1
20028.325 2
20028.998 2
20029.672 1
20030.345 1
20031.018 5
20031.691 2
20032.365 1
20033.038 1
20033.711 3
20034.385 2
20035.058 4
20035.731 2
20036.405 0
20037.078 1
20037.751 2
20038.425 2
20039.098 4
20039.772 0
20040.445 1
20041.118 1
20041.792 1
20042.465 2
20043.139 2
20043.812 1
20044.486 2
20045.159 3
20045.833 0
20046.506 0
20047.180 4
20047.853 2
20048.527 1
20049.201 0
20049.874 0
20050.548 2
20051.221 3
20051.895 3
20052.569 1
20053.242 2
20053.916 3
20054.590 3
20055.263 1
20055.937 0
20056.611 2
20057.284 3
20057.958 2
20058.632 2
20059.306 5
20059.979 3
20060.653 3
20061.327 1
20062.001 2
20062.674 3
20063.348 4
20064.022 3
20064.696 3
20065.370 10
20066.044 9
20066.717 4
20067.391 3
20068.065 0
20068.739 0
20069.413 0
20070.087 2
20070.761 0
20071.435 0
20072.109 0
20072.783 1
20073.457 0
20074.131 2
20074.805 1
20075.479 0
20076.153 2
20076.827 1
20077.501 3
20078.175 4
20078.849 1
20079.523 2
20080.197 3
20080.871 1
20081.545 1
20082.220 2
20082.894 0
20083.568 0
20084.242 2
20084.916 4
20085.590 1
20086.265 1
20086.939 2
20087.613 2
20088.287 2
20088.961 1
20089.636 2
20090.310 1
20090.984 2
20091.659 2
20092.333 4
20093.007 1
20093.682 1
20094.356 0
20095.030 1
20095.705 1
20096.379 0
20097.053 1
20097.728 1
20098.402 1
20099.077 4
20099.751 3
20100.425 2
20101.100 1
20101.774 3
20102.449 2
20103.123 0
20103.798 1
20104.472 0
20105.147 0
20105.821 0
20106.496 0
20107.170 0
20107.845 2
20108.520 6
20109.194 5
20109.869 4
20110.543 3
20111.218 3
20111.893 3
20112.567 7
20113.242 6
20113.917 1
20114.591 3
20115.266 0
20115.941 0
20116.615 0
20117.290 1
20117.965 0
20118.640 2
20119.314 3
20119.989 3
20120.664 3
20121.339 0
20122.013 1
20122.688 2
20123.363 6
20124.038 7
20124.713 6
20125.388 0
20126.062 1
20126.737 3
20127.412 3
20128.087 2
20128.762 8
20129.437 2
20130.112 2
20130.787 1
20131.462 3
20132.137 1
20132.812 2
20133.487 3
20134.162 1
20134.837 0
20135.512 2
20136.187 3
20136.862 4
20137.537 2
20138.212 0
20138.887 0
20139.562 0
20140.237 1
20140.912 1
20141.588 0
20142.263 2
20142.938 2
20143.613 0
20144.288 0
20144.963 0
20145.639 1
20146.314 0
20146.989 0
20147.664 0
20148.340 0
20149.015 2
20149.690 1
20150.365 2
20151.041 2
20151.716 5
20152.391 0
20153.067 0
20153.742 1
20154.417 1
20155.093 1
20155.768 3
20156.443 2
20157.119 5
20157.794 2
20158.470 0
20159.145 1
20159.820 1
20160.496 1
20161.171 4
20161.847 2
20162.522 2
20163.198 1
20163.873 0
20164.549 1
20165.224 2
20165.900 0
20166.575 2
20167.251 2
20167.927 8
20168.602 9
20169.278 9
20169.953 6
20170.629 4
20171.305 3
20171.980 1
20172.656 0
20173.332 1
20174.007 2
20174.683 6
20175.359 2
20176.034 1
20176.710 3
20177.386 5
20178.062 2
20178.737 0
20179.413 1
20180.089 0
20180.765 0
20181.441 1
20182.116 3
20182.792 0
20183.468 0
20184.144 1
20184.820 6
20185.496 4
20186.171 3
20186.847 3
20187.523 3
20188.199 1
20188.875 1
20189.551 2
20190.227 3
20190.903 1
20191.579 0
20192.255 0
20192.931 2
20193.607 3
20194.283 1
20194.959 1
20195.635 0
20196.311 2
20196.987 2
20197.663 1
20198.339 0
20199.015 1
20199.692 0
20200.368 2
20201.044 2
20201.720 1
20202.396 3
20203.072 6
20203.748 9
20204.425 6
20205.101 3
20205.777 2
20206.453 6
20207.129 6
20207.806 3
20208.482 2
20209.158 0
20209.835 0
20210.511 0
20211.187 1
20211.863 1
20212.540 0
20213.216 0
20213.892 0
20214.569 1
20215.245 0
20215.922 0
20216.598 3
20217.274 5
20217.951 1
20218.627 1
20219.304 1
20219.980 1
20220.657 0
20221.333 0
20222.010 0
20222.686 1
20223.363 1
20224.039 2
20224.716 2
20225.392 1
20226.069 0
20226.745 1
20227.422 1
20228.098 3
20228.775 2
20229.452 0
20230.128 0
20230.805 0
20231.482 0
20232.158 1
20232.835 1
20233.512 0
20234.188 1
20234.865 2
20235.542 0
20236.218 0
20236.895 5
20237.572 6
20238.249 6
20238.925 2
20239.602 2
20240.279 1
20240.956 0
20241.633 2
20242.309 3
20242.986 2
20243.663 2
20244.340 3
20245.017 3
20245.694 3
20246.371 2
20247.048 2
20247.724 0
20248.401 1
20249.078 1
20249.755 0
20250.432 1
20251.109 2
20251.786 0
20252.463 4
20253.140 2
20253.817 0
20254.494 2
20255.171 9
20255.848 9
20256.525 3
20257.203 4
20257.880 5
20258.557 1
20259.234 1
20259.911 5
20260.588 5
20261.265 5
20261.942 1
20262.620 0
20263.297 1
20263.974 0
20264.651 0
20265.328 3
20266.006 2
20266.683 0
20267.360 5
20268.037 3
20268.715 3
20269.392 5
20270.069 2
20270.746 3
20271.424 3
20272.101 1
20272.778 4
20273.456 3
20274.133 6
20274.811 6
20275.488 1
20276.165 0
20276.843 0
20277.520 1
20278.198 0
20278.875 2
20279.552 2
20280.230 1
20280.907 3
20281.585 1
20282.262 0
20282.940 0
20283.617 0
20284.295 2
20284.972 3
20285.650 2
20286.328 0
20287.005 0
20287.683 0
20288.360 0
20289.038 0
20289.716 1
20290.393 0
20291.071 0
20291.749 0
20292.426 1
20293.104 2
20293.782 0
20294.459 0
20295.137 0
20295.815 3
20296.492 2
20297.170 0
20297.848 1
20298.526 0
20299.204 0
20299.881 3
20300.559 3
20301.237 1
20301.915 0
20302.593 3
20303.271 1
20303.948 0
20304.626 2
20305.304 1
20305.982 1
20306.660 6
20307.338 3
20308.016 0
20308.694 0
20309.372 1
20310.050 0
20310.728 0
20311.406 0
20312.084 2
20312.762 1
20313.440 1
20314.118 2
20314.796 1
20315.474 0
20316.152 0
20316.830 1
20317.508 0
20318.186 0
20318.864 1
20319.542 0
20320.220 1
20320.899 0
20321.577 2
20322.255 3
20322.933 0
20323.611 1
20324.290 5
20324.968 3
20325.646 2
20326.324 0
20327.002 0
20327.681 1
20328.359 2
20329.037 1
20329.716 0
20330.394 1
20331.072 1
20331.751 2
20332.429 1
20333.107 2
20333.786 2
20334.464 2
20335.142 6
20335.821 4
20336.499 0
20337.178 0
20337.856 1
20338.534 1
20339.213 0
20339.891 0
20340.570 0
20341.248 0
20341.927 0
20342.605 0
20343.284 2
20343.962 3
20344.641 4
20345.320 1
20345.998 2
20346.677 0
20347.355 1
20348.034 2
20348.713 1
20349.391 0
20350.070 3
20350.748 0
20351.427 0
20352.106 1
20352.784 0
20353.463 0
20354.142 2
20354.821 0
20355.499 1
20356.178 0
20356.857 2
20357.536 2
20358.214 0
20358.893 0
20359.572 2
20360.251 1
20360.930 1
20361.608 0
20362.287 2
20362.966 1
20363.645 0
20364.324 1
20365.003 2
20365.682 2
20366.360 2
20367.039 0
20367.718 1
20368.397 2
20369.076 0
20369.755 2
20370.434 2
20371.113 1
20371.792 1
20372.471 1
20373.150 0
20373.829 1
20374.508 2
20375.187 0
20375.866 1
20376.545 1
20377.225 3
20377.904 7
20378.583 5
20379.262 3
20379.941 1
20380.620 1
20381.299 3
20381.979 9
20382.658 4
20383.337 3
20384.016 3
20384.695 1
20385.375 6
20386.054 8
20386.733 2
20387.412 1
20388.092 0
20388.771 5
20389.450 5
20390.130 2
20390.809 1
20391.488 4
20392.168 5
20392.847 5
20393.526 2
20394.206 3
20394.885 2
20395.564 0
20396.244 0
20396.923 0
20397.603 1
20398.282 1
20398.962 2
20399.641 1
20400.321 1
20401.000 0
20401.679 1
20402.359 3
20403.039 5
20403.718 2
20404.398 3
20405.077 3
20405.757 2
20406.436 2
20407.116 4
20407.796 3
20408.475 2
20409.155 1
20409.834 2
20410.514 0
20411.194 0
20411.873 1
20412.553 2
20413.233 2
20413.912 0
20414.592 0
20415.272 1
20415.952 2
20416.631 9
20417.311 2
20417.991 0
20418.671 3
20419.351 1
20420.030 0
20420.710 0
20421.390 0
20422.070 0
20422.750 0
20423.430 0
20424.109 2
20424.789 0
20425.469 2
20426.149 0
20426.829 3
20427.509 6
20428.189 8
20428.869 3
20429.549 1
20430.229 1
20430.909 1
20431.589 0
20432.269 0
20432.949 0
20433.629 0
20434.309 0
20434.989 0
20435.669 4
20436.349 3
20437.029 1
20437.709 6
20438.390 4
20439.070 3
20439.750 1
20440.430 0
20441.110 2
20441.790 1
20442.470 1
20443.151 4
20443.831 4
20444.511 7
20445.191 4
20445.872 1
20446.552 3
20447.232 2
20447.912 0
20448.593 0
20449.273 9
20449.953 6
20450.634 5
20451.314 2
20451.994 0
20452.675 0
20453.355 0
20454.035 3
20454.716 4
20455.396 2
20456.077 0
20456.757 0
20457.437 2
20458.118 1
20458.798 1
20459.479 2
20460.159 1
20460.840 4
20461.520 3
20462.201 3
20462.881 4
20463.562 3
20464.242 0
20464.923 0
20465.604 0
20466.284 1
20466.965 4
20467.645 10
20468.326 6
20469.007 2
20469.687 4
20470.368 3
20471.049 2
20471.729 2
20472.410 4
20473.091 2
20473.771 1
20474.452 2
20475.133 1
20475.813 3
20476.494 3
20477.175 1
20477.856 2
20478.537 5
20479.217 2
20479.898 1
20480.579 1
20481.260 0
20481.941 0
20482.622 0
20483.302 0
20483.983 0
20484.664 0
20485.345 0
20486.026 1
20486.707 0
20487.388 0
20488.069 1
20488.750 2
20489.431 1
20490.112 0
20490.793 0
20491.474 2
20492.155 1
20492.836 0
20493.517 1
20494.198 0
20494.879 1
20495.560 4
20496.241 3
20496.922 2
20497.603 3
20498.284 6
20498.966 4
20499.647 2
20500.328 2
20501.009 5
20501.690 6
20502.371 2
20503.053 2
20503.734 2
20504.415 5
20505.096 5
20505.777 1
20506.459 1
20507.140 0
20507.821 0
20508.503 1
20509.184 3
20509.865 1
20510.546 0
20511.228 3
20511.909 2
20512.590 2
20513.272 0
20513.953 1
20514.635 2
20515.316 7
20515.997 2
20516.679 2
20517.360 4
20518.042 3
20518.723 2
20519.405 1
20520.086 0
20520.768 2
20521.449 2
20522.131 0
20522.812 0
20523.494 0
20524.175 1
20524.857 8
20525.538 5
20526.220 3
20526.902 0
20527.583 2
20528.265 0
20528.946 0
20529.628 2
20530.310 4
20530.991 20
20531.673 18
20532.355 10
20533.037 9
20533.718 3
20534.400 1
20535.082 2
20535.763 0
20536.445 0
20537.127 0
20537.809 1
20538.491 3
20539.172 2
20539.854 1
20540.536 1
20541.218 3
20541.900 1
20542.581 2
20543.263 2
20543.945 1
20544.627 4
20545.309 6
20545.991 8
20546.673 5
20547.355 2
20548.037 1
20548.719 2
20549.401 3
20550.083 3
20550.765 3
20551.447 3
20552.129 4
20552.811 7
20553.493 4
20554.175 2
20554.857 0
20555.539 2
20556.221 1
20556.903 1
20557.585 4
20558.267 4
20558.950 1
20559.632 0
20560.314 0
20560.996 1
20561.678 0
20562.360 0
20563.043 0
20563.725 4
20564.407 3
20565.089 3
20565.771 11
20566.454 11
20567.136 8
20567.818 7
20568.501 4
20569.183 1
20569.865 6
20570.547 5
20571.230 0
20571.912 1
20572.595 1
20573.277 1
20573.959 2
20574.642 1
20575.324 0
20576.006 2
20576.689 0
20577.371 1
20578.054 1
20578.736 0
20579.419 0
20580.101 2
20580.784 4
20581.466 3
20582.149 3
20582.831 0
20583.514 0
20584.196 1
20584.879 1
20585.562 2
20586.244 2
20586.927 2
20587.609 0
20588.292 0
20588.975 0
20589.657 4
20590.340 2
20591.023 3
20591.705 3
20592.388 2
20593.071 0
20593.753 2
20594.436 1
20595.119 1
20595.802 0
20596.484 0
20597.167 0
20597.850 0
20598.533 0
20599.215 1
20599.898 1
20600.581 2
20601.264 2
20601.947 1
20602.630 1
20603.312 2
20603.995 0
20604.678 4
20605.361 1
20606.044 0
20606.727 0
20607.410 1
20608.093 3
20608.776 2
20609.459 5
20610.142 2
20610.825 1
20611.508 2
20612.191 2
20612.874 2
20613.557 4
20614.240 4
20614.923 2
20615.606 0
20616.289 0
20616.972 3
20617.655 1
20618.339 1
20619.022 1
20619.705 0
20620.388 0
20621.071 0
20621.754 0
20622.438 2
20623.121 3
20623.804 2
20624.487 2
20625.170 0
20625.854 1
20626.537 0
20627.220 2
20627.903 2
20628.587 1
20629.270 0
20629.953 1
20630.637 0
20631.320 1
20632.003 1
20632.687 4
20633.370 2
20634.053 1
20634.737 2
20635.420 0
20636.104 0
20636.787 1
20637.471 2
20638.154 3
20638.837 2
20639.521 4
20640.204 6
20640.888 8
20641.571 8
20642.255 4
20642.938 4
20643.622 5
20644.306 2
20644.989 1
20645.673 4
20646.356 2
20647.040 3
20647.724 2
20648.407 0
20649.091 0
20649.774 0
20650.458 1
20651.142 1
20651.825 3
20652.509 2
20653.193 1
20653.877 0
20654.560 0
20655.244 0
20655.928 1
20656.612 2
20657.295 0
20657.979 4
20658.663 2
20659.347 0
20660.030 3
20660.714 6
20661.398 3
20662.082 3
20662.766 3
20663.450 2
20664.134 1
20664.818 0
20665.501 0
20666.185 0
20666.869 0
20667.553 0
20668.237 0
20668.921 0
20669.605 2
20670.289 0
20670.973 1
20671.657 0
20672.341 3
20673.025 4
20673.709 2
20674.393 2
20675.077 1
20675.761 0
20676.445 0
20677.130 0
20677.814 0
20678.498 1
20679.182 5
20679.866 2
20680.550 2
20681.234 5
20681.919 1
20682.603 0
20683.287 3
20683.971 1
20684.655 1
20685.340 1
20686.024 0
20686.708 1
20687.392 0
20688.077 3
20688.761 4
20689.445 1
20690.130 0
20690.814 3
20691.498 1
20692.183 0
20692.867 0
20693.551 2
20694.236 1
20694.920 0
20695.605 1
20696.289 0
20696.973 1
20697.658 2
20698.342 0
20699.027 2
20699.711 5
20700.396 1
20701.080 4
20701.765 2
20702.449 0
20703.134 0
20703.818 1
20704.503 7
20705.188 3
20705.872 1
20706.557 3
20707.241 0
20707.926 2
20708.611 1
20709.295 0
20709.980 0
20710.664 0
20711.349 1
20712.034 0
20712.719 3
20713.403 7
20714.088 2
20714.773 1
20715.457 1
20716.142 0
20716.827 1
20717.512 1
20718.196 1
20718.881 5
20719.566 3
20720.251 2
20720.936 1
20721.621 0
20722.305 5
20722.990 2
20723.675 0
20724.360 1
20725.045 1
20725.730 5
20726.415 4
20727.100 3
20727.785 5
20728.470 6
20729.155 4
20729.840 5
20730.525 4
20731.210 0
20731.895 1
20732.580 1
20733.265 5
20733.950 4
20734.635 3
20735.320 2
20736.005 0
20736.690 0
20737.375 2
20738.060 3
20738.745 1
20739.430 0
20740.116 1
20740.801 3
20741.486 6
20742.171 2
20742.856 2
20743.541 2
20744.227 1
20744.912 0
20745.597 0
20746.282 0
20746.968 0
20747.653 0
20748.338 1
20749.024 1
20749.709 0
20750.394 2
20751.079 4
20751.765 1
20752.450 1
20753.136 4
20753.821 3
20754.506 2
20755.192 1
20755.877 3
20756.563 6
20757.248 5
20757.933 6
20758.619 3
20759.304 3
20759.990 3
20760.675 1
20761.361 1
20762.046 0
20762.732 1
20763.417 1
20764.103 1
20764.788 3
20765.474 24
20766.160 18
20766.845 11
20767.531 8
20768.216 6
20768.902 5
20769.588 2
20770.273 1
20770.959 2
20771.645 0
20772.330 0
20773.016 2
20773.702 1
20774.387 4
20775.073 1
20775.759 0
20776.445 1
20777.130 0
20777.816 1
20778.502 4
20779.188 1
20779.874 0
20780.559 0
20781.245 1
20781.931 1
20782.617 0
20783.303 0
20783.989 1
20784.675 7
20785.361 6
20786.046 2
20786.732 1
20787.418 1
20788.104 4
20788.790 4
20789.476 0
20790.162 1
20790.848 5
20791.534 1
20792.220 1
20792.906 0
20793.592 0
20794.278 4
20794.964 0
20795.650 1
20796.336 1
20797.023 1
20797.709 2
20798.395 3
20799.081 4
20799.767 2
20800.453 1
20801.139 2
20801.826 1
20802.512 3
20803.198 6
20803.884 3
20804.570 1
20805.257 3
20805.943 0
20806.629 0
20807.315 5
20808.002 6
20808.688 5
20809.374 2
20810.060 0
20810.747 1
20811.433 1
20812.119 1
20812.806 2
20813.492 1
20814.179 1
20814.865 1
20815.551 2
20816.238 2
20816.924 4
20817.611 0
20818.297 0
20818.984 2
20819.670 3
20820.356 2
20821.043 0
20821.729 1
20822.416 2
20823.103 1
20823.789 0
20824.476 0
20825.162 0
20825.849 2
20826.535 2
20827.222 2
20827.909 1
20828.595 1
20829.282 2
20829.968 2
20830.655 2
20831.342 5
20832.028 0
20832.715 0
20833.402 1
20834.088 1
20834.775 1
20835.462 2
20836.149 1
20836.835 0
20837.522 0
20838.209 1
20838.896 1
20839.583 6
20840.269 4
20840.956 1
20841.643 1
20842.330 3
20843.017 1
20843.704 2
20844.390 2
20845.077 2
20845.764 0
20846.451 1
20847.138 0
20847.825 0
20848.512 1
20849.199 4
20849.886 5
20850.573 4
20851.260 3
20851.947 2
20852.634 1
20853.321 0
20854.008 1
20854.695 6
20855.382 4
20856.069 2
20856.756 0
20857.443 0
20858.130 0
20858.818 2
20859.505 4
20860.192 1
20860.879 0
20861.566 3
20862.253 0
20862.940 2
20863.628 1
20864.315 1
20865.002 0
20865.689 1
20866.377 5
20867.064 6
20867.751 2
20868.438 3
20869.126 1
20869.813 0
20870.500 2
20871.188 2
20871.875 2
20872.562 2
20873.250 2
20873.937 0
20874.624 2
20875.312 1
20875.999 1
20876.687 0
20877.374 1
20878.061 2
20878.749 2
20879.436 2
20880.124 2
20880.811 1
20881.499 0
20882.186 0
20882.874 0
20883.561 0
20884.249 2
20884.936 0
20885.624 2
20886.312 0
20886.999 1
20887.687 0
20888.374 2
20889.062 1
20889.750 2
20890.437 2
20891.125 1
20891.813 1
20892.500 1
20893.188 1
20893.876 0
20894.563 0
20895.251 1
20895.939 3
20896.627 0
20897.314 4
20898.002 5
20898.690 5
20899.378 2
20900.065 0
20900.753 0
20901.441 0
20902.129 1
20902.817 5
20903.505 8
20904.192 0
20904.880 2
20905.568 1
20906.256 0
20906.944 1
20907.632 1
20908.320 0
20909.008 3
20909.696 1
20910.384 1
20911.072 0
20911.760 0
20912.448 0
20913.136 5
20913.824 2
20914.512 2
20915.200 1
20915.888 1
20916.576 2
20917.264 3
20917.952 3
20918.640 2
20919.328 1
20920.017 2
20920.705 6
20921.393 3
20922.081 3
20922.769 0
20923.457 0
20924.146 3
20924.834 2
20925.522 4
20926.210 1
20926.899 0
20927.587 3
20928.275 3
20928.963 1
20929.652 3
20930.340 2
20931.028 1
20931.717 0
20932.405 1
20933.093 3
20933.782 1
20934.470 2
20935.158 1
20935.847 0
20936.535 0
20937.224 0
20937.912 0
20938.600 3
20939.289 3
20939.977 2
20940.666 0
20941.354 5
20942.043 4
20942.731 3
20943.420 6
20944.108 7
20944.797 4
20945.485 2
20946.174 2
20946.863 1
20947.551 4
20948.240 7
20948.928 4
20949.617 5
20950.306 3
20950.994 1
20951.683 0
20952.372 0
20953.060 3
20953.749 5
20954.438 1
20955.126 2
20955.815 3
20956.504 0
20957.193 1
20957.881 2
20958.570 2
20959.259 1
20959.948 4
20960.636 3
20961.325 2
20962.014 1
20962.703 0
20963.392 0
20964.081 2
20964.770 2
20965.458 5
20966.147 3
20966.836 3
20967.525 2
20968.214 0
20968.903 1
20969.592 8
20970.281 7
20970.970 3
20971.659 2
20972.348 0
20973.037 2
20973.726 1
20974.415 2
20975.104 2
20975.793 1
20976.482 0
20977.171 0
20977.860 1
20978.549 1
20979.238 1
20979.928 2
20980.617 0
20981.306 2
20981.995 2
20982.684 1
20983.373 0
20984.063 0
20984.752 1
20985.441 2
20986.130 1
20986.819 0
20987.509 2
20988.198 4
20988.887 2
20989.576 1
20990.266 2
20990.955 4
20991.644 3
20992.334 1
20993.023 0
20993.712 1
20994.402 2
20995.091 2
20995.780 0
20996.470 0
20997.159 0
20997.849 0
20998.538 0
20999.228 0
20999.917 1
21000.606 0
21001.296 1
21001.985 2
21002.675 5
21003.364 1
21004.054 1
21004.743 0
21005.433 0
21006.123 0
21006.812 0
21007.502 0
21008.191 0
21008.881 2
21009.571 1
21010.260 0
21010.950 0
21011.639 1
21012.329 4
21013.019 3
21013.708 2
21014.398 0
21015.088 0
21015.778 1
21016.467 0
21017.157 0
21017.847 5
21018.536 7
21019.226 5
21019.916 2
21020.606 1
21021.296 3
21021.985 7
21022.675 1
21023.365 1
21024.055 4
21024.745 4
21025.435 2
21026.125 2
21026.814 1
21027.504 2
21028.194 1
21028.884 0
21029.574 3
21030.264 5
21030.954 2
21031.644 5
21032.334 3
21033.024 1
21033.714 2
21034.404 0
21035.094 1
21035.784 0
21036.474 0
21037.164 1
21037.854 3
21038.544 10
21039.235 15
21039.925 12
21040.615 18
21041.305 17
21041.995 15
21042.685 10
21043.375 9
21044.066 6
21044.756 4
21045.446 3
21046.136 2
21046.826 3
21047.517 3
21048.207 4
21048.897 10
21049.587 3
21050.278 12
21050.968 7
21051.658 5
21052.349 2
21053.039 1
21053.729 0
21054.420 0
21055.110 2
21055.800 3
21056.491 2
21057.181 4
21057.872 5
21058.562 2
21059.252 0
21059.943 1
21060.633 1
21061.324 0
21062.014 0
21062.705 0
21063.395 2
21064.086 1
21064.776 1
21065.467 1
21066.157 1
21066.848 1
21067.538 4
21068.229 4
21068.920 1
21069.610 1
21070.301 0
21070.991 0
21071.682 5
21072.373 6
21073.063 3
21073.754 1
21074.445 2
21075.135 2
21075.826 2
21076.517 2
21077.208 0
21077.898 1
21078.589 1
21079.280 3
21079.971 1
21080.661 0
21081.352 1
21082.043 1
21082.734 0
21083.425 0
21084.115 0
21084.806 1
21085.497 2
21086.188 0
21086.879 1
21087.570 1
21088.261 1
21088.952 3
21089.643 2
21090.334 1
21091.025 0
21091.715 5
21092.406 4
21093.097 3
21093.788 3
21094.479 0
21095.170 0
21095.862 3
21096.553 2
21097.244 1
21097.935 1
21098.626 0
21099.317 0
21100.008 1
21100.699 5
21101.390 4
21102.081 2
21102.772 3
21103.464 2
21104.155 1
21104.846 2
21105.537 1
21106.228 3
21106.920 3
21107.611 1
21108.302 3
21108.993 3
21109.685 4
21110.376 3
21111.067 3
21111.758 2
21112.450 4
21113.141 2
21113.832 0
21114.524 4
21115.215 3
21115.906 4
21116.598 4
21117.289 5
21117.981 4
21118.672 0
21119.363 5
21120.055 4
21120.746 4
21121.438 1
21122.129 3
21122.821 2
21123.512 0
21124.204 1
21124.895 1
21125.587 1
21126.278 4
21126.970 3
21127.661 2
21128.353 0
21129.045 0
21129.736 0
21130.428 2
21131.119 0
21131.811 1
21132.503 1
21133.194 1
21133.886 3
21134.578 2
21135.269 2
21135.961 1
21136.653 3
21137.344 4
21138.036 1
21138.728 2
21139.420 3
21140.111 3
21140.803 2
21141.495 2
21142.187 0
21142.879 2
21143.570 1
21144.262 2
21144.954 6
21145.646 5
21146.338 6
21147.030 3
21147.722 3
21148.413 4
21149.105 2
21149.797 1
21150.489 2
21151.181 1
21151.873 1
21152.565 1
21153.257 1
21153.949 3
21154.641 3
21155.333 4
21156.025 3
21156.717 1
21157.409 2
21158.101 1
21158.793 0
21159.485 0
21160.177 1
21160.870 1
21161.562 3
21162.254 2
21162.946 1
21163.638 1
21164.330 1
21165.022 0
21165.715 1
21166.407 2
21167.099 7
21167.791 5
21168.483 4
21169.176 2
21169.868 0
21170.560 1
21171.252 0
21171.945 1
21172.637 3
21173.329 7
21174.022 1
21174.714 0
21175.406 3
21176.099 2
21176.791 0
21177.483 0
21178.176 3
21178.868 2
21179.561 0
21180.253 0
21180.946 2
21181.638 0
21182.330 0
21183.023 0
21183.715 5
21184.408 3
21185.100 4
21185.793 2
21186.485 0
21187.178 0
21187.870 0
21188.563 0
21189.256 0
21189.948 0
21190.641 1
21191.333 2
21192.026 2
21192.719 0
21193.411 1
21194.104 0
21194.797 3
21195.489 2
21196.182 1
21196.875 3
21197.567 3
21198.260 2
21198.953 2
21199.646 1
21200.338 0
21201.031 1
21201.724 1
21202.417 0
21203.109 1
21203.802 0
21204.495 1
21205.188 5
21205.881 4
21206.574 2
21207.266 0
21207.959 2
21208.652 1
21209.345 0
21210.038 2
21210.731 4
21211.424 2
21212.117 2
21212.810 0
21213.503 1
21214.196 2
21214.889 1
21215.582 3
21216.275 4
21216.968 1
21217.661 0
21218.354 0
21219.047 0
21219.740 0
21220.433 3
21221.126 3
21221.819 4
21222.512 0
21223.206 0
21223.899 0
21224.592 5
21225.285 2
21225.978 0
21226.671 1
21227.365 0
21228.058 1
21228.751 0
21229.444 0
21230.137 2
21230.831 0
21231.524 1
21232.217 1
21232.911 1
21233.604 1
21234.297 3
21234.990 4
21235.684 1
21236.377 2
21237.071 0
21237.764 1
21238.457 0
21239.151 0
21239.844 0
21240.537 0
21241.231 0
21241.924 2
21242.618 1
21243.311 1
21244.005 2
21244.698 2
21245.392 4
21246.085 4
21246.779 3
21247.472 1
21248.166 6
21248.859 2
21249.553 1
21250.246 1
21250.940 0
21251.634 1
21252.327 1
21253.021 1
21253.714 1
21254.408 9
21255.102 13
21255.795 7
21256.489 6
21257.183 4
21257.877 2
21258.570 2
21259.264 1
21259.958 1
21260.651 1
21261.345 0
21262.039 1
21262.733 4
21263.427 2
21264.120 1
21264.814 0
21265.508 1
21266.202 0
21266.896 1
21267.589 1
21268.283 0
21268.977 2
21269.671 5
21270.365 3
21271.059 1
21271.753 1
21272.447 1
21273.141 3
21273.835 2
21274.529 1
21275.223 2
21275.917 5
21276.611 2
21277.305 2
21277.999 1
21278.693 4
21279.387 2
21280.081 3
21280.775 1
21281.469 1
21282.163 1
21282.857 0
21283.551 0
21284.245 0
21284.940 0
21285.634 0
21286.328 0
21287.022 2
21287.716 3
21288.410 3
21289.105 0
21289.799 1
21290.493 0
21291.187 1
21291.882 0
21292.576 1
21293.270 0
21293.965 2
21294.659 1
21295.353 2
21296.047 3
21296.742 2
21297.436 0
21298.130 0
21298.825 2
21299.519 2
21300.214 1
21300.908 4
21301.602 3
21302.297 2
21302.991 2
21303.686 2
21304.380 2
21305.075 1
21305.769 0
21306.464 1
21307.158 1
21307.853 1
21308.547 0
21309.242 2
21309.936 1
21310.631 0
21311.325 2
21312.020 2
21312.715 4
21313.409 3
21314.104 1
21314.799 3
21315.493 2
21316.188 0
21316.882 0
21317.577 2
21318.272 0
21318.967 3
21319.661 2
21320.356 3
21321.051 0
21321.745 0
21322.440 0
21323.135 0
21323.830 0
21324.525 0
21325.219 3
21325.914 1
21326.609 1
21327.304 4
21327.999 5
21328.694 4
21329.388 1
21330.083 1
21330.778 3
21331.473 0
21332.168 0
21332.863 1
21333.558 3
21334.253 2
21334.948 1
21335.643 3
21336.338 1
21337.033 2
21337.728 0
21338.423 0
21339.118 0
21339.813 0
21340.508 0
21341.203 1
21341.898 0
21342.593 2
21343.288 0
21343.983 1
21344.678 0
21345.374 1
21346.069 0
21346.764 3
21347.459 4
21348.154 0
21348.849 1
21349.545 1
21350.240 3
21350.935 6
21351.630 6
21352.326 2
21353.021 1
21353.716 0
21354.411 2
21355.107 1
21355.802 4
21356.497 4
21357.193 0
21357.888 0
21358.583 5
21359.279 4
21359.974 1
21360.669 1
21361.365 1
21362.060 0
21362.756 0
21363.451 0
21364.146 0
21364.842 0
21365.537 0
21366.233 0
21366.928 2
21367.624 3
21368.319 1
21369.015 4
21369.710 1
21370.406 0
21371.101 0
21371.797 1
21372.493 2
21373.188 3
21373.884 1
21374.579 3
21375.275 3
21375.971 1
21376.666 0
21377.362 1
21378.058 0
21378.753 0
21379.449 3
21380.145 3
21380.840 7
21381.536 5
21382.232 0
21382.928 2
21383.623 5
21384.319 6
21385.015 5
21385.711 7
21386.407 3
21387.102 1
21387.798 3
21388.494 1
21389.190 0
21389.886 0
21390.582 1
21391.278 1
21391.973 3
21392.669 2
21393.365 6
21394.061 2
21394.757 2
21395.453 2
21396.149 1
21396.845 0
21397.541 0
21398.237 9
21398.933 6
21399.629 1
21400.325 1
21401.021 1
21401.717 0
21402.413 0
21403.109 0
21403.805 1
21404.501 1
21405.198 1
21405.894 1
21406.590 0
21407.286 0
21407.982 0
21408.678 0
21409.375 1
21410.071 3
21410.767 2
21411.463 0
21412.159 1
21412.856 2
21413.552 3
21414.248 0
21414.944 0
21415.641 2
21416.337 2
21417.033 1
21417.730 0
21418.426 0
21419.122 0
21419.819 1
21420.515 0
21421.211 0
21421.908 0
21422.604 1
21423.301 0
21423.997 0
21424.693 0
21425.390 1
21426.086 1
21426.783 5
21427.479 3
21428.176 0
21428.872 2
21429.569 2
21430.265 0
21430.962 0
21431.658 3
21432.355 2
21433.051 1
21433.748 0
21434.445 4
21435.141 6
21435.838 2
21436.534 3
21437.231 4
21437.928 4
21438.624 3
21439.321 1
21440.018 0
21440.714 1
21441.411 2
21442.108 2
21442.805 2
21443.501 2
21444.198 2
21444.895 1
21445.592 2
21446.288 0
21446.985 1
21447.682 1
21448.379 0
21449.076 3
21449.772 2
21450.469 1
21451.166 0
21451.863 4
21452.560 1
21453.257 1
21453.954 2
21454.651 3
21455.348 4
21456.045 2
21456.741 2
21457.438 0
21458.135 4
21458.832 5
21459.529 3
21460.226 1
21460.923 0
21461.620 2
21462.318 4
21463.015 3
21463.712 1
21464.409 0
21465.106 4
21465.803 4
21466.500 1
21467.197 1
21467.894 2
21468.591 1
21469.289 1
21469.986 1
21470.683 5
21471.380 3
21472.077 2
21472.775 1
21473.472 0
21474.169 0
21474.866 1
21475.564 1
21476.261 1
21476.958 0
21477.655 0
21478.353 0
21479.050 0
21479.747 2
21480.445 2
21481.142 1
21481.839 2
21482.537 0
21483.234 0
21483.932 2
21484.629 2
21485.326 0
21486.024 1
21486.721 1
21487.419 4
21488.116 3
21488.814 0
21489.511 0
21490.209 0
21490.906 2
21491.604 3
21492.301 1
21492.999 0
21493.696 0
21494.394 0
21495.092 1
21495.789 2
21496.487 0
21497.184 0
21497.882 1
21498.580 1
21499.277 1
21499.975 3
21500.673 1
21501.370 6
21502.068 5
21502.766 2
21503.463 3
21504.161 1
21504.859 0
21505.557 0
21506.254 0
21506.952 0
21507.650 0
21508.348 0
21509.046 0
21509.743 0
