# Supplementary material for: LIMPIC: a computational method for the separation of protein MALDI-TOF-MS signals from noise
Source: BMC Bioinformatics. 2007 Mar 26;8:101. doi: 10.1186/1471-2105-8-101 (PMC1847688; doi:10.1186/1471-2105-8-101)
Supplement: Additional File 4 — Spreadsheet of the peak positions and intensities detected with LIMPIC from the MALDI-TOF-MS data referring to human plasma samples. [file 1471-2105-8-101-S4.xls]

## Sheet: LIMPIC
M/z	M/z-	M/z+	num_elem	subj_1	subj_2	subj_3	subj_4	subj_5	subj_6	subj_7	subj_8	subj_9	subj_10	subj_11	subj_12	subj_13	subj_14	subj_15	subj_16	subj_17	subj_18	subj_19	subj_20	subj_21	subj_22	subj_23	subj_24	subj_25	subj_26	subj_27	subj_28	subj_29	subj_30	MEAN	SD	CV	SEM	MEDIAN	MIN	MAX
5066.75	5064.22	5067.96	1												52.401																			52.401	#DIV/0!	#DIV/0!	#DIV/0!	52.401	52.401	52.401
5069.17	5067.96	5071.15	13	78.749							66.409	234.739		22.361	52.33	30.267			39.113				38.8	55.745	103.181	126.954			472.64			28.612		103.838	124.77	1.20158	34.605	55.745	22.361	472.64
5073.12	5071.15	5075.66	2							114.949																	73.238							94.0935	29.4941	0.313456	20.8555	94.0935	73.238	114.949
5132	5129.43	5134.57	1			99.424																												99.424	#DIV/0!	#DIV/0!	#DIV/0!	99.424	99.424	99.424
5174.75	5172.16	5177.34	1						16.689																									16.689	#DIV/0!	#DIV/0!	#DIV/0!	16.689	16.689	16.689
5288.25	5285.61	5290.89	1										56.578																					56.578	#DIV/0!	#DIV/0!	#DIV/0!	56.578	56.578	56.578
5523.5	5520.74	5526.26	1														65.688																	65.688	#DIV/0!	#DIV/0!	#DIV/0!	65.688	65.688	65.688
5633.5	5630.68	5633.88	1											11.684																				11.684	#DIV/0!	#DIV/0!	#DIV/0!	11.684	11.684	11.684
5634.25	5633.88	5637.07	1											11.74																				11.74	#DIV/0!	#DIV/0!	#DIV/0!	11.74	11.74	11.74
5649.75	5646.93	5651.18	2											7.761														27.153						17.457	13.7122	0.785485	9.696	17.457	7.761	27.153
5652.6	5651.18	5655.43	5			36.32	17.723		19.743					7.894		12.521																		18.8402	10.8092	0.573732	4.83404	17.723	7.894	36.32
5706.75	5703.9	5707.88	1																		46.938													46.938	#DIV/0!	#DIV/0!	#DIV/0!	46.938	46.938	46.938
5709	5707.88	5709.5	1																		51.959													51.959	#DIV/0!	#DIV/0!	#DIV/0!	51.959	51.959	51.959
5710	5709.5	5710.94	1																		55.266													55.266	#DIV/0!	#DIV/0!	#DIV/0!	55.266	55.266	55.266
5711.88	5710.94	5712.19	2											7.845							56.944													32.3945	34.7182	1.07173	24.5495	32.3945	7.845	56.944
5712.5	5712.19	5713.38	1																		56.881													56.881	#DIV/0!	#DIV/0!	#DIV/0!	56.881	56.881	56.881
5714.25	5713.38	5716.62	2																		58.544						35.959							47.2515	15.97	0.337979	11.2925	47.2515	35.959	58.544
5719	5716.62	5721.56	1																		61.233													61.233	#DIV/0!	#DIV/0!	#DIV/0!	61.233	61.233	61.233
5724.12	5721.56	5726.19	2															165.304									207.022							186.163	29.4991	0.158458	20.859	186.163	165.304	207.022
5728.25	5726.19	5731	1																		918.957													918.957	#DIV/0!	#DIV/0!	#DIV/0!	918.957	918.957	918.957
5733.75	5731	5734.38	1															41.438																41.438	#DIV/0!	#DIV/0!	#DIV/0!	41.438	41.438	41.438
5735	5734.38	5735.62	1															39.916																39.916	#DIV/0!	#DIV/0!	#DIV/0!	39.916	39.916	39.916
5736.25	5735.62	5739.12	1															39.955																39.955	#DIV/0!	#DIV/0!	#DIV/0!	39.955	39.955	39.955
5742.25	5739.38	5745	2																		110.414						64.599							87.5065	32.3961	0.370214	22.9075	87.5065	64.599	110.414
5747.75	5745	5750.44	1															81.931																81.931	#DIV/0!	#DIV/0!	#DIV/0!	81.931	81.931	81.931
5753.12	5750.44	5755.1	2															78.179			206.343													142.261	90.6256	0.637038	64.082	142.261	78.179	206.343
5757.08	5755.1	5759.96	3															92.866			178.977						96.313							122.719	48.7516	0.397263	28.1468	96.313	92.866	178.977
5764.25	5761.37	5765.31	4	19.23													61.966						31.434					25.755						34.5962	18.9155	0.546751	9.45777	28.5945	19.23	61.966
5766.38	5765.31	5767.25	6						20.608	25.727						10.991		1619.93	21.078									26.663						287.5	652.779	2.27054	266.496	23.4025	10.991	1619.93
5768.12	5767.25	5769.81	2													10.941											662.099							336.52	460.438	1.36823	325.579	336.52	10.941	662.099
5771.5	5769.81	5774.25	1																		5964.92													5964.92	#DIV/0!	#DIV/0!	#DIV/0!	5964.92	5964.92	5964.92
5777	5774.25	5779.89	1															71.791																71.791	#DIV/0!	#DIV/0!	#DIV/0!	71.791	71.791	71.791
5794.38	5791.48	5796.06	2															46.478			114.772													80.625	48.2912	0.59896	34.147	80.625	46.478	114.772
5797.75	5796.06	5798.62	1																		117.867													117.867	#DIV/0!	#DIV/0!	#DIV/0!	117.867	117.867	117.867
5799.5	5798.62	5801.96	1																		116.937													116.937	#DIV/0!	#DIV/0!	#DIV/0!	116.937	116.937	116.937
5804.42	5801.96	5807.32	3															46.482			84.947						47.895							59.7747	21.8113	0.364892	12.5928	47.895	46.482	84.947
5810.75	5807.85	5812.69	1																								37.403							37.403	#DIV/0!	#DIV/0!	#DIV/0!	37.403	37.403	37.403
5814.62	5812.69	5815.85	2															40.582			49.448													45.015	6.26921	0.139269	4.433	45.015	40.582	49.448
5817.08	5815.85	5819.04	3															41.328			79.553						50.801							57.2273	19.9063	0.347846	11.4929	50.801	41.328	79.553
5821	5819.04	5823.91	2																		88.24						49.863							69.0515	27.1366	0.392991	19.1885	69.0515	49.863	88.24
5827.88	5824.96	5828.75	2															78.118									58.226							68.172	14.0658	0.206328	9.946	68.172	58.226	78.118
5829.62	5828.75	5830.19	2																		148.682						58.198							103.44	63.9818	0.618541	45.242	103.44	58.198	148.682
5830.75	5830.19	5832	1																								58.853							58.853	#DIV/0!	#DIV/0!	#DIV/0!	58.853	58.853	58.853
5833.25	5832	5836.06	1																								62.056							62.056	#DIV/0!	#DIV/0!	#DIV/0!	62.056	62.056	62.056
5838.88	5836.06	5841.39	2											6.573							174.73													90.6515	118.905	1.31167	84.0785	90.6515	6.573	174.73
5843.91	5841.39	5846.58	12	23.66					9.893	28.505		79.78				12.659		1585.47	14.313			16.163	26.429				404.024	46.736					14.853	188.54	453.465	2.40514	130.904	25.0445	9.893	1585.47
5849.25	5846.58	5852.18	1																		3016.06													3016.06	#DIV/0!	#DIV/0!	#DIV/0!	3016.06	3016.06	3016.06
5855.5	5852.57	5858.43	1															124.092																124.092	#DIV/0!	#DIV/0!	#DIV/0!	124.092	124.092	124.092
5861.75	5858.82	5863.75	1																		184.013													184.013	#DIV/0!	#DIV/0!	#DIV/0!	184.013	184.013	184.013
5865.75	5863.75	5868	2																		146.456						53.136							99.796	65.9872	0.661221	46.66	99.796	53.136	146.456
5870.25	5868	5872.62	2															115.154									75.331							95.2425	28.1591	0.295657	19.9115	95.2425	75.331	115.154
5875	5872.62	5875.75	1																		304.762													304.762	#DIV/0!	#DIV/0!	#DIV/0!	304.762	304.762	304.762
5876.5	5875.75	5879.44	2															88.585			305.153													196.869	153.137	0.777861	108.284	196.869	88.585	305.153
5900.25	5897.3	5902	1																		45.469													45.469	#DIV/0!	#DIV/0!	#DIV/0!	45.469	45.469	45.469
5903.75	5902	5906.7	1																		39.368													39.368	#DIV/0!	#DIV/0!	#DIV/0!	39.368	39.368	39.368
5910.25	5907.3	5913.2	1																								32.805							32.805	#DIV/0!	#DIV/0!	#DIV/0!	32.805	32.805	32.805
5917	5914.04	5919.12	1																								25.237							25.237	#DIV/0!	#DIV/0!	#DIV/0!	25.237	25.237	25.237
5921.25	5919.12	5922	1															41.366																41.366	#DIV/0!	#DIV/0!	#DIV/0!	41.366	41.366	41.366
5922.75	5922	5925.71	2															40.792									43.327							42.0595	1.79252	0.0426186	1.2675	42.0595	40.792	43.327
5936.5	5933.53	5939.47	1																								33.799							33.799	#DIV/0!	#DIV/0!	#DIV/0!	33.799	33.799	33.799
5943.5	5940.53	5946.47	1																								33.212							33.212	#DIV/0!	#DIV/0!	#DIV/0!	33.212	33.212	33.212
5950.67	5947.69	5951.46	3															89.207			142.629						64.718							98.8513	39.8408	0.403038	23.0021	89.207	64.718	142.629
5952.25	5951.46	5955.23	1																								65.618							65.618	#DIV/0!	#DIV/0!	#DIV/0!	65.618	65.618	65.618
5961	5958.02	5962.25	2																		63.059						41.235							52.147	15.4319	0.295931	10.912	52.147	41.235	63.059
5963.5	5962.25	5966.48	2																		60.04						38.394							49.217	15.306	0.310991	10.823	49.217	38.394	60.04
5971	5968.02	5971.88	1																								23.935							23.935	#DIV/0!	#DIV/0!	#DIV/0!	23.935	23.935	23.935
5972.75	5971.88	5973.5	2																		39.437						23.399							31.418	11.3406	0.360958	8.019	31.418	23.399	39.437
5974.25	5973.5	5975.88	1																								24.308							24.308	#DIV/0!	#DIV/0!	#DIV/0!	24.308	24.308	24.308
5977.5	5975.88	5978.25	1																								25.497							25.497	#DIV/0!	#DIV/0!	#DIV/0!	25.497	25.497	25.497
5979	5978.25	5981.62	1																								25.353							25.353	#DIV/0!	#DIV/0!	#DIV/0!	25.353	25.353	25.353
5984.25	5981.62	5987.24	1																								29.995							29.995	#DIV/0!	#DIV/0!	#DIV/0!	29.995	29.995	29.995
5991.75	5988.75	5994.75	1																								40.706							40.706	#DIV/0!	#DIV/0!	#DIV/0!	40.706	40.706	40.706
6008.25	6005.25	6011.25	1																								28.45							28.45	#DIV/0!	#DIV/0!	#DIV/0!	28.45	28.45	28.45
6030.88	6027.86	6033.89	2															33.845									45.348							39.5965	8.13385	0.205418	5.7515	39.5965	33.845	45.348
6044.75	6041.73	6047.77	1																								22.307							22.307	#DIV/0!	#DIV/0!	#DIV/0!	22.307	22.307	22.307
6065.5	6062.47	6068.53	1																								25.363							25.363	#DIV/0!	#DIV/0!	#DIV/0!	25.363	25.363	25.363
6075.62	6072.59	6076.19	2											5.034									12.575											8.8045	5.33229	0.605633	3.7705	8.8045	5.034	12.575
6076.75	6076.19	6079.79	4															57.324					12.636			12.714	56.266							34.735	25.4764	0.73345	12.7382	34.49	12.636	57.324
6093.25	6090.2	6094.88	1																								21.375							21.375	#DIV/0!	#DIV/0!	#DIV/0!	21.375	21.375	21.375
6096.5	6094.88	6099.55	1																								20.691							20.691	#DIV/0!	#DIV/0!	#DIV/0!	20.691	20.691	20.691
6176	6172.91	6176.75	1																								22.77							22.77	#DIV/0!	#DIV/0!	#DIV/0!	22.77	22.77	22.77
6177.5	6176.75	6180.59	1																								22.321							22.321	#DIV/0!	#DIV/0!	#DIV/0!	22.321	22.321	22.321
6229.75	6226.64	6232.86	1													6.948																		6.948	#DIV/0!	#DIV/0!	#DIV/0!	6.948	6.948	6.948
6277.25	6274.11	6279.5	2															35.059									28.935							31.997	4.33032	0.135335	3.062	31.997	28.935	35.059
6281.75	6279.5	6283.09	3												10.78					50.486							25.967							29.0777	20.0349	0.689015	11.5672	25.967	10.78	50.486
6284.43	6283.09	6286.3	7		17.697		10.635								11.029					50.101			13.47				26.038		27.116					22.298	13.9781	0.626878	5.28323	17.697	10.635	50.101
6288.17	6286.3	6291.31	6	23.804	19.37	13.268														41.099							34.165	21.351						25.5095	10.2538	0.401959	4.18609	22.5775	13.268	41.099
6388.75	6385.56	6390.81	1					18.311																										18.311	#DIV/0!	#DIV/0!	#DIV/0!	18.311	18.311	18.311
6392.88	6390.81	6394.31	2		17.287			18.115																										17.701	0.585484	0.0330763	0.414	17.701	17.287	18.115
6395.75	6394.31	6396.88	3		15.783			21.479																			16.879							18.047	3.0223	0.167468	1.74492	16.879	15.783	21.479
6398	6396.88	6399	1																								17.79							17.79	#DIV/0!	#DIV/0!	#DIV/0!	17.79	17.79	17.79
6400	6399	6401.16	4		19.232								42.619														18.287			14.565				23.6758	12.7885	0.540152	6.39426	18.7595	14.565	42.619
6402.31	6401.16	6403.57	4		20.091					11.444														11.895						16.057				14.8718	4.05199	0.272462	2.026	13.976	11.444	20.091
6404.82	6403.57	6406.32	10		20.515			36.092						4.336		9.982	31.678							12.699	6.691			14.687	26.326	15.498				17.8504	10.6147	0.59465	3.35668	15.0925	4.336	36.092
6407.81	6406.32	6409.78	4					36.651						4.446											7.024		35.442							20.8908	17.5389	0.839554	8.76946	21.233	4.446	36.651
6411.75	6409.78	6414.75	1																							10.227								10.227	#DIV/0!	#DIV/0!	#DIV/0!	10.227	10.227	10.227
6417.75	6414.75	6419.77	1																								17.256							17.256	#DIV/0!	#DIV/0!	#DIV/0!	17.256	17.256	17.256
6421.79	6419.77	6422.33	6		28.382			61.074		10.119	15.1			6.046														19.948						23.4448	20.0125	0.853598	8.17005	17.524	6.046	61.074
6422.88	6422.33	6423.69	6							10.072			43.691										11.676				29.029	19.986	23.509					22.9938	12.403	0.539407	5.06352	21.7475	10.072	43.691
6424.5	6423.69	6427.71	2										46.843																22.759					34.801	17.03	0.489353	12.042	34.801	22.759	46.843
6435.21	6432	6437.23	29	79.831	531.528	140.959	273.17	882.016	114.033	513.729	196.561	198.563	458.202	65.605	75.063	97.823	138.298	165.893	46.586		83.236	97.08	175.423	112.552	73.071	77.391	511.453	503.184	139.579	210.589	962.997	62.525	89.209	244.005	243.262	0.996955	45.1727	139.579	46.586	962.997
6439.25	6437.23	6442	2																	327.824	82.605													205.215	173.396	0.84495	122.609	205.214	82.605	327.824
6444.75	6442	6447.25	1																									22.86						22.86	#DIV/0!	#DIV/0!	#DIV/0!	22.86	22.86	22.86
6449.75	6447.25	6452.31	3		15.283																						21.33			43.566				26.7263	14.8937	0.557267	8.59888	21.33	15.283	43.566
6454.88	6452.31	6457.94	2					33.851																				12.82						23.3355	14.8712	0.637276	10.5155	23.3355	12.82	33.851
6461	6457.94	6462.88	1					31.894																										31.894	#DIV/0!	#DIV/0!	#DIV/0!	31.894	31.894	31.894
6464.75	6462.88	6467.98	2		17.698			28.275																										22.9865	7.47907	0.325368	5.2885	22.9865	17.698	28.275
6474.5	6471.26	6476.5	3																				8.593				14.543	14.1						12.412	3.31476	0.267061	1.91378	14.1	8.593	14.543
6478.5	6476.5	6479.94	2					15.921					19.493																					17.707	2.52579	0.142643	1.786	17.707	15.921	19.493
6481.38	6479.94	6482.06	2		15.961			16.312																										16.1365	0.248194	0.0153809	0.1755	16.1365	15.961	16.312
6482.75	6482.06	6485.99	1		15.703																													15.703	#DIV/0!	#DIV/0!	#DIV/0!	15.703	15.703	15.703
6493	6489.75	6494.44	1																								14.459							14.459	#DIV/0!	#DIV/0!	#DIV/0!	14.459	14.459	14.459
6495.88	6494.44	6499.12	2										26.811														14.29							20.5505	8.85368	0.430826	6.2605	20.5505	14.29	26.811
6503.12	6499.87	6504.19	2					18.895																			14.788							16.8415	2.90409	0.172436	2.0535	16.8415	14.788	18.895
6505.25	6504.19	6508.5	1					18.846																										18.846	#DIV/0!	#DIV/0!	#DIV/0!	18.846	18.846	18.846
6514.5	6511.24	6516.68	1										36.201																					36.201	#DIV/0!	#DIV/0!	#DIV/0!	36.201	36.201	36.201
6518.86	6516.68	6520.4	9		17.465			19.393							10.759			25.04	8.646					15.063		9.255	23.56	21.759						16.7711	6.20756	0.370134	2.06919	17.465	8.646	25.04
6521.94	6520.4	6525.09	4					20.224		10.511																9.711	19.946							15.098	5.76886	0.382094	2.88443	15.2285	9.711	20.224
6528.25	6525.09	6531.51	1					14.807																										14.807	#DIV/0!	#DIV/0!	#DIV/0!	14.807	14.807	14.807
6535.17	6531.9	6535.58	3	10.529				22.774																				17.727						17.01	6.15391	0.361782	3.55296	17.727	10.529	22.774
6536	6535.58	6538.5	1																									17.913						17.913	#DIV/0!	#DIV/0!	#DIV/0!	17.913	17.913	17.913
6541	6538.5	6542.12	2					14.845																				15.772						15.3085	0.655488	0.0428186	0.4635	15.3085	14.845	15.772
6543.25	6542.12	6544.06	1																									15.852						15.852	#DIV/0!	#DIV/0!	#DIV/0!	15.852	15.852	15.852
6544.88	6544.06	6545.94	2					16.031																				17.934						16.9825	1.34562	0.0792359	0.9515	16.9825	16.031	17.934
6547	6545.94	6550.27	2					15.066																				18.841						16.9535	2.66933	0.15745	1.8875	16.9535	15.066	18.841
6561	6557.72	6564	1										17.593																					17.593	#DIV/0!	#DIV/0!	#DIV/0!	17.593	17.593	17.593
6567	6564	6568.75	1					14.564																										14.564	#DIV/0!	#DIV/0!	#DIV/0!	14.564	14.564	14.564
6570.5	6568.75	6572	1					16.71																										16.71	#DIV/0!	#DIV/0!	#DIV/0!	16.71	16.71	16.71
6573.5	6572	6575	1					17.559																										17.559	#DIV/0!	#DIV/0!	#DIV/0!	17.559	17.559	17.559
6576.5	6575	6578.25	1					20.725																										20.725	#DIV/0!	#DIV/0!	#DIV/0!	20.725	20.725	20.725
6580	6578.25	6583.29	1					24.928																										24.928	#DIV/0!	#DIV/0!	#DIV/0!	24.928	24.928	24.928
6588.25	6584.96	6589.48	1										30.601																					30.601	#DIV/0!	#DIV/0!	#DIV/0!	30.601	30.601	30.601
6590.7	6589.48	6592.14	5					57.836		8.766			30.956										9.746				26.501							26.761	19.9791	0.746574	8.93491	26.501	8.766	57.836
6593.58	6592.14	6594.29	3		23.35					10.025			27.404																					20.2597	9.09231	0.448789	5.24945	23.35	10.025	27.404
6595	6594.29	6597.33	1		23.298																													23.298	#DIV/0!	#DIV/0!	#DIV/0!	23.298	23.298	23.298
6599.67	6597.33	6600.71	3										19.559	3.002													18.254							13.605	9.20562	0.676635	5.31487	18.254	3.002	19.559
6601.75	6600.71	6603.72	4		14.934			50.445					22.094	3.107																				22.645	20.1191	0.888457	10.0596	18.514	3.107	50.445
6605.69	6603.72	6608.99	4					56.487					29.845	3.558													31.628							30.3795	21.6244	0.711808	10.8122	30.7365	3.558	56.487
6613.95	6610.64	6615.31	5				14.087								9.455	8.801											21.501				124.235			35.6158	49.7983	1.39821	22.2705	14.087	8.801	124.235
6616.68	6615.31	6617.87	11		56.731						19.076		81.046	10.387	9.809	9.405						8.909		10.941		18.98				16.959			8.919	22.8329	23.7382	1.03965	7.15734	10.941	8.909	81.046
6619.07	6617.87	6619.66	12	12.479				180.498		28.13			82.898									10.531	15.603				35.241	11.31		18.989	129.35	13.738	9.686	45.7044	55.9469	1.2241	16.1505	17.296	9.686	180.498
6620.25	6619.66	6623.56	1																								35.037							35.037	#DIV/0!	#DIV/0!	#DIV/0!	35.037	35.037	35.037
6633.56	6630.25	6635.53	29	309.571	1643.97	544.355	780.712	2733.54	443.023	1963.75	609.339	677.145	2073.19	232.061	336.118	756.954	512.124	372.743	93.557	456.435		676.549	504.26	761.278	334.687	456.147	714.775	584.283	455.564	1080.51	3680.68	479.349	615.801	858.016	809.783	0.943785	150.373	584.283	93.557	3680.68
6637.5	6635.53	6640.82	2																	1830.75	388.829													1109.79	1019.59	0.918725	720.959	1109.79	388.829	1830.75
6645	6641.68	6646.25	8	14.336		11.749						36.872	61.909				41.446	26.511							7.796			16.508						27.1409	18.5037	0.681765	6.54204	21.5095	7.796	61.909
6647.5	6646.25	6649.38	10			14.187			7.175				62.872			13.494	30.756	26.646				23.345						11.675		783.439			21.275	99.4864	240.827	2.4207	76.1562	22.31	7.175	783.439
6651.25	6649.38	6653.75	2			14.733																						10.358						12.5455	3.09359	0.24659	2.1875	12.5455	10.358	14.733
6656.25	6653.75	6657.25	2				5.217							2.936																				4.0765	1.61291	0.395661	1.1405	4.0765	2.936	5.217
6658.25	6657.25	6660.19	2		14.485		5.308																											9.8965	6.48912	0.655698	4.5885	9.8965	5.308	14.485
6662.12	6660.19	6665.46	2							8.293																	23.819							16.056	10.9785	0.683766	7.763	16.056	8.293	23.819
6669.5	6666.16	6672.75	1					28.733																										28.733	#DIV/0!	#DIV/0!	#DIV/0!	28.733	28.733	28.733
6676	6672.75	6679.34	1					37.809																										37.809	#DIV/0!	#DIV/0!	#DIV/0!	37.809	37.809	37.809
6687.38	6684.03	6689.19	2							14.852	11.781																							13.3165	2.17152	0.16307	1.5355	13.3165	11.781	14.852
6691	6689.19	6694.35	1					13.713																										13.713	#DIV/0!	#DIV/0!	#DIV/0!	13.713	13.713	13.713
6698.75	6695.4	6702.1	1					25.138																										25.138	#DIV/0!	#DIV/0!	#DIV/0!	25.138	25.138	25.138
6794.54	6791.14	6795.14	7	8.037	12.991	10.209		18.98					21.077	2.889															20.891					13.582	7.01841	0.516744	2.65271	12.991	2.889	21.077
6795.75	6795.14	6796.35	4	8.051	13.059											6.278		26.604																13.498	9.19707	0.681365	4.59853	10.555	6.278	26.604
6796.95	6796.35	6800.35	5					20.316		11.279								26.615									13.837			13.639				17.1372	6.27257	0.366021	2.80518	13.837	11.279	26.615
6837.33	6833.91	6838.24	3										20.225		11.041									16.87										16.0453	4.64721	0.28963	2.68307	16.87	11.041	20.225
6839.15	6838.24	6840.07	17	11.004	74.094		20.094		10.179		20.209	36.431	19.803	5.815	11.1	14.018							16.994		7.919	9.015	16.662	23.206		17.333	122.854			25.69	29.6042	1.15236	7.18008	16.994	5.815	122.854
6841	6840.07	6844.42	9			12.12		38.261		34.819										31.299		12.62					16.959			17.308		10.022	11.909	20.5908	11.0435	0.536332	3.68117	16.959	10.022	38.261
6855.62	6852.2	6856.42	6		16.857						14.166			3.157		3.81							10.101							22.995				11.8477	7.71899	0.65152	3.15126	12.1335	3.157	22.995
6857.21	6856.42	6858.5	7				6.781		3.61	7.679	14.247			2.961		3.855															109.528			21.2373	39.1233	1.8422	14.7872	6.781	2.961	109.528
6859.79	6858.5	6861.02	8					32.436		8.539				2.598	10.318	3.984						9.028										6.463	8.663	10.2536	9.34513	0.911397	3.304	8.601	2.598	32.436
6862.25	6861.02	6865.21	3													4.641									6.065						72.744			27.8167	38.9147	1.39897	22.4674	6.065	4.641	72.744
6868.17	6865.21	6870.25	3					19.375						2.212														9.795						10.4607	8.60084	0.822208	4.9657	9.795	2.212	19.375
6872.33	6870.25	6873.67	3					22.702								3.556												9.271						11.843	9.82872	0.829918	5.67461	9.271	3.556	22.702
6875	6873.67	6877.38	1					21.221																										21.221	#DIV/0!	#DIV/0!	#DIV/0!	21.221	21.221	21.221
6879.75	6877.38	6880.46	4												17.11		30.032						18.596						29.926					23.916	7.02732	0.293833	3.51366	24.261	17.11	30.032
6881.17	6880.46	6881.56	12			17.715		38.719	7.972				50.174				30.828		9.242				18.537	28.228	11.108	17.302		22.679	29.467					23.4976	12.6129	0.536774	3.64103	20.608	7.972	50.174
6881.96	6881.56	6882.51	7				7.94			14.696		39.608				9.554	33.251		9.221												126.77			34.4343	42.623	1.23781	16.11	14.696	7.94	126.77
6883.05	6882.51	6884.27	11	7.421				39.402			51.582			3.87					9.29			26.989					13.39	23.007			125.458	9.547	24.585	30.4128	34.7384	1.14223	10.474	23.007	3.87	125.458
6885.5	6884.27	6888.94	3					39.945						3.901						45.165														29.6703	22.469	0.757288	12.9725	39.945	3.901	45.165
6894.5	6891.05	6895.44	1											2.582																				2.582	#DIV/0!	#DIV/0!	#DIV/0!	2.582	2.582	2.582
6896.38	6895.44	6898.69	2											2.824											6.507									4.6655	2.60427	0.558198	1.8415	4.6655	2.824	6.507
6901	6898.69	6901.38	1					13.837																										13.837	#DIV/0!	#DIV/0!	#DIV/0!	13.837	13.837	13.837
6901.75	6901.38	6903.62	1					14.048																										14.048	#DIV/0!	#DIV/0!	#DIV/0!	14.048	14.048	14.048
6905.5	6903.62	6907.06	1					17.731																										17.731	#DIV/0!	#DIV/0!	#DIV/0!	17.731	17.731	17.731
6908.62	6907.06	6912.08	2					19.198							7.107																			13.1525	8.54963	0.650038	6.0455	13.1525	7.107	19.198
6915.75	6912.29	6916.25	1					12.348																										12.348	#DIV/0!	#DIV/0!	#DIV/0!	12.348	12.348	12.348
6916.75	6916.25	6920.21	1					12.287																										12.287	#DIV/0!	#DIV/0!	#DIV/0!	12.287	12.287	12.287
6931.75	6928.28	6934.88	2					13.487																							86.387			49.937	51.5481	1.03226	36.45	49.937	13.487	86.387
6938	6934.88	6939.8	3				8.293																						24.457				5.3	12.6833	10.3055	0.812525	5.9499	8.293	5.3	24.457
6941.6	6939.8	6943.55	25	21.665	20.593	21.431		56.05	7.557	17.088	35.523	49.622	41.625	4.146	27.423	18.387	52.052		16.368			49.001	21.258	33.677	15.878	12.732		39.089	28.172	11.356	261.492	13.288	44.841	36.8126	49.127	1.33452	9.8254	21.665	4.146	261.492
6945.5	6943.55	6948.06	3																	136.91	23.135									11.558				57.201	69.2723	1.21103	39.9944	23.135	11.558	136.91
6950.62	6948.06	6951.6	2																			8.099									77.347			42.723	48.9657	1.14612	34.624	42.723	8.099	77.347
6952.58	6951.6	6954.32	4					17.809														9.663									100.5		9.348	34.33	44.2868	1.29003	22.1434	13.736	9.348	100.5
6956.05	6954.32	6957.27	6					14.992						4.171								9.809			14.643			8.416					9.4	10.2385	4.07478	0.397986	1.66352	9.6045	4.171	14.992
6958.5	6957.27	6961.98	1											3.876																				3.876	#DIV/0!	#DIV/0!	#DIV/0!	3.876	3.876	3.876
6967.58	6964.1	6968.52	4				5.373															10.235					19.062						9.677	11.0868	5.74353	0.518054	2.87177	9.956	5.373	19.062
6969.45	6968.52	6970.35	6				5.309				13.242					5.217						10.838		9.491									10.663	9.12667	3.23165	0.354089	1.31931	10.077	5.217	13.242
6971.25	6970.35	6974.74	2																			10.805											9.883	10.344	0.651952	0.0630271	0.461	10.344	9.883	10.805
7004.75	7001.25	7006.25	1																						5.344									5.344	#DIV/0!	#DIV/0!	#DIV/0!	5.344	5.344	5.344
7007.75	7006.25	7011.25	3										26.238												5.477							5.428		12.381	12.0005	0.969271	6.92851	5.477	5.428	26.238
7042.33	7038.81	7044.35	3																				6.684					7.924	20.405					11.671	7.58923	0.650264	4.38165	7.924	6.684	20.405
7046.38	7044.35	7049.9	3											2.507		4.013																	5.467	3.99567	1.48008	0.37042	0.854522	4.013	2.507	5.467
7155.7	7152.12	7156.78	5	6.352	10.298																			9.291				12.256			113.722			30.3838	46.6362	1.5349	20.8563	10.298	6.352	113.722
7157.86	7156.78	7159.18	16	6.612						10.145	16.11	19.684	30.922	2.367		8.122	79.134	89.063	12.208			7.369			4.789	6.949	40.141		16.74				7.399	22.3596	26.1245	1.16838	6.53113	11.1765	2.367	89.063
7160.5	7159.18	7161.25	2																	224.47		7.791												116.13	153.215	1.31934	108.339	116.13	7.791	224.47
7162	7161.25	7165.58	1																			7.662												7.662	#DIV/0!	#DIV/0!	#DIV/0!	7.662	7.662	7.662
7296.25	7292.6	7297.5	1											1.526																				1.526	#DIV/0!	#DIV/0!	#DIV/0!	1.526	1.526	1.526
7298.75	7297.5	7300.12	3	6.473										1.472												5.695								4.54667	2.691	0.591863	1.55365	5.695	1.472	6.473
7301.5	7300.12	7305.15	1	6.552																														6.552	#DIV/0!	#DIV/0!	#DIV/0!	6.552	6.552	6.552
7391	7387.31	7392.5	2		10.049																							16.86						13.4545	4.8161	0.357955	3.4055	13.4545	10.049	16.86
7394	7392.5	7395.88	1		10.104																													10.104	#DIV/0!	#DIV/0!	#DIV/0!	10.104	10.104	10.104
7397.75	7395.88	7401.45	1													2.885																		2.885	#DIV/0!	#DIV/0!	#DIV/0!	2.885	2.885	2.885
7440.75	7437.03	7441.62	1										14.559																					14.559	#DIV/0!	#DIV/0!	#DIV/0!	14.559	14.559	14.559
7442.5	7441.62	7444.25	1										14.244																					14.244	#DIV/0!	#DIV/0!	#DIV/0!	14.244	14.244	14.244
7446	7444.25	7447.38	1										12.431																					12.431	#DIV/0!	#DIV/0!	#DIV/0!	12.431	12.431	12.431
7448.75	7447.38	7451.62	1										15.01																					15.01	#DIV/0!	#DIV/0!	#DIV/0!	15.01	15.01	15.01
7454.5	7451.62	7458	1										24.933																					24.933	#DIV/0!	#DIV/0!	#DIV/0!	24.933	24.933	24.933
7461.5	7458	7462.12	1										19.288																					19.288	#DIV/0!	#DIV/0!	#DIV/0!	19.288	19.288	19.288
7462.75	7462.12	7466.17	1										19.333																					19.333	#DIV/0!	#DIV/0!	#DIV/0!	19.333	19.333	19.333
7469.58	7466.17	7470.77	6							9.341		25.51	39.312											5.663					18.167			4.66		17.1088	13.4981	0.788958	5.51059	13.754	4.66	39.312
7471.96	7470.77	7475.7	7							10.054	7.396	25.857				20.902									8.481				19.985			4.853		13.9326	8.13762	0.584072	3.07573	10.054	4.853	25.857
7486	7482.26	7489.74	2										271.636						34.743															153.19	167.509	1.09347	118.447	153.19	34.743	271.636
7515.5	7511.74	7516.75	1										13.937																					13.937	#DIV/0!	#DIV/0!	#DIV/0!	13.937	13.937	13.937
7518	7516.75	7521.76	1										13.989																					13.989	#DIV/0!	#DIV/0!	#DIV/0!	13.989	13.989	13.989
7533.75	7529.98	7536.44	1										11.147																					11.147	#DIV/0!	#DIV/0!	#DIV/0!	11.147	11.147	11.147
7539.12	7536.44	7540.31	2		10.072																				5.33									7.701	3.3531	0.435411	2.371	7.701	5.33	10.072
7541.5	7540.31	7542.12	2		10.075																				6.826									8.4505	2.29739	0.271864	1.6245	8.4505	6.826	10.075
7542.75	7542.12	7544	2												6.788										6.777									6.7825	0.00777817	0.0011468	0.0055	6.7825	6.777	6.788
7545.25	7544	7547.75	4												7.085		22.834								6.84						96.112			33.2177	42.5919	1.2822	21.296	14.9595	6.84	96.112
7550.25	7547.75	7554.02	3														29.47								5.158						130.943			55.1903	66.7204	1.20892	38.5211	29.47	5.158	130.943
7565.16	7561.38	7566.46	30	45.289	331.352	102.709	28.43	11.468	26.598	16.601	14.36	181.09	174.023	19.175	356.645	27.445	1121.59	127.672	66.72	75.134	72.191	102.481	168.264	125.395	296.276	97.935	30.86	76.674	39.339	35.353	2829.02	19.799	93.59	223.783	534.247	2.38735	97.5397	75.904	11.468	2829.02
7567.75	7566.46	7571.15	1					11.044																										11.044	#DIV/0!	#DIV/0!	#DIV/0!	11.044	11.044	11.044
7574.55	7571.15	7575.57	5										36.247	2.067			57.231						6.269								370.205			94.4038	155.824	1.65061	69.6865	36.247	2.067	370.205
7576.6	7575.57	7578.18	6		14.859									2.323	10.186							8.013			14.543								7.581	9.58417	4.73248	0.493781	1.93203	9.0995	2.323	14.859
7579.75	7578.18	7581.67	2														42.116								14.503									28.3095	19.5253	0.68971	13.8065	28.3095	14.503	42.116
7583.58	7581.67	7584.04	3		12.848										6.816										14.482									11.382	4.03779	0.354752	2.33122	12.848	6.816	14.482
7584.5	7584.04	7586	1												6.762																			6.762	#DIV/0!	#DIV/0!	#DIV/0!	6.762	6.762	6.762
7587.5	7586	7588.3	4									13.713			7.223				6.54												214.85			60.5815	102.896	1.69848	51.4482	10.468	6.54	214.85
7589.1	7588.3	7591.1	5										16.333		7.087		31.655		6.6				11.325											14.6	10.3083	0.70605	4.61003	11.325	6.6	31.655
7593.09	7591.1	7594.55	8										18.339	1.295	7.871		20.781		6.712						6.415	4.413					127.448			24.1593	42.2765	1.74991	14.947	7.2915	1.295	127.448
7596	7594.55	7596.75	2											1.317			22.12																	11.7185	14.7099	1.25528	10.4015	11.7185	1.317	22.12
7597.5	7596.75	7598.56	2										12.452				22.159																	17.3055	6.86389	0.39663	4.8535	17.3055	12.452	22.159
7599.62	7598.56	7600.06	2										10.131				21.031																	15.581	7.70746	0.494671	5.45	15.581	10.131	21.031
7600.5	7600.06	7603.62	2														21.747														106.43			64.0885	59.8799	0.934332	42.3415	64.0885	21.747	106.43
7606.75	7603.62	7607.88	1																												81.677			81.677	#DIV/0!	#DIV/0!	#DIV/0!	81.677	81.677	81.677
7609	7607.88	7611.56	2										13.875																		81.935			47.905	48.1257	1.00461	34.03	47.905	13.875	81.935
7614.12	7611.56	7615.06	2																							3.274					60.635			31.9545	40.5604	1.26932	28.6805	31.9545	3.274	60.635
7616	7615.06	7619.81	1																												64.753			64.753	#DIV/0!	#DIV/0!	#DIV/0!	64.753	64.753	64.753
7629.5	7625.69	7632.38	1																						3.636									3.636	#DIV/0!	#DIV/0!	#DIV/0!	3.636	3.636	3.636
7635.25	7632.38	7638.62	1										10.86																					10.86	#DIV/0!	#DIV/0!	#DIV/0!	10.86	10.86	10.86
7642	7638.62	7642.75	3										10.602						4.51												59.61			24.9073	30.2074	1.21279	17.4402	10.602	4.51	59.61
7643.5	7642.75	7644.53	3																4.549						6.329						59.895			23.591	31.4528	1.33325	18.1593	6.329	4.549	59.895
7645.56	7644.53	7646.66	4												8.757		23.607		4.633												59.719			24.179	25.0553	1.03624	12.5276	16.182	4.633	59.719
7647.75	7646.66	7648.8	2										10.936				23.715																	17.3255	9.03612	0.52155	6.3895	17.3255	10.936	23.715
7649.85	7648.8	7650.99	5										14.408	1.183			23.567								4.644						71.427			23.0458	28.4264	1.23347	12.7127	14.408	1.183	71.427
7652.12	7650.99	7653.59	4										15.756	1.292											4.548						80.509			25.5263	37.175	1.45634	18.5875	10.152	1.292	80.509
7655.05	7653.59	7656.27	5										17.684	1.568			26.266								4.549						77.544			25.5222	30.7487	1.20478	13.7512	17.684	1.568	77.544
7657.5	7656.27	7658.38	3											1.548											3.84						78.489			27.959	43.7753	1.5657	25.2737	3.84	1.548	78.489
7659.25	7658.38	7662.9	1											1.563																				1.563	#DIV/0!	#DIV/0!	#DIV/0!	1.563	1.563	1.563
7666.54	7662.9	7667.46	6								6.955	28.922	77.067						7.988									7.118			240.711			61.4602	91.8872	1.49507	37.5128	18.455	6.955	240.711
7668.38	7667.46	7669.3	15	7.506	34.281	14.341		14.232	4.043			28.701	77.788		35.58		119.61	26.344		27.345				17.809		10.958		8.563				6.222		28.8882	31.1407	1.07797	8.04049	17.809	4.043	119.61
7670.22	7669.3	7672.66	17			13.569	3.504	16.855		5.58	8.087		78.174	5.256		5.524			8.735	26.894		15.384	21.064	17.822	27.084			8.193	21.905				14.961	17.5642	17.3272	0.98651	4.20247	14.961	3.504	78.174
7675.11	7672.66	7676.72	7			8.966							74.776				57.941			28.497				7.359			9.744				173.836			51.5884	59.9716	1.1625	22.6671	28.497	7.359	173.836
7678.33	7676.72	7681.82	6			9.726							68.008		14.713								7.08		11.54						176.009			47.846	66.8778	1.39777	27.3027	13.1265	7.08	176.009
7685.3	7681.82	7686.52	5					13.712									24.595						5.9		5.137						97.486			29.366	38.8775	1.3239	17.3865	13.712	5.137	97.486
7687.75	7686.52	7688.75	2														23.511								5.548									14.5295	12.7018	0.874205	8.9815	14.5295	5.548	23.511
7689.75	7688.75	7691.28	1																						6.043									6.043	#DIV/0!	#DIV/0!	#DIV/0!	6.043	6.043	6.043
7692.81	7691.28	7694.22	4										24.187	1.603											6.14						93.147			31.2693	42.3894	1.35563	21.1947	15.1635	1.603	93.147
7695.62	7694.22	7697.69	2																				4.54								94.691			49.6155	63.7464	1.28481	45.0755	49.6155	4.54	94.691
7699.75	7697.69	7700.62	1										32.735																					32.735	#DIV/0!	#DIV/0!	#DIV/0!	32.735	32.735	32.735
7701.5	7700.62	7705.35	1										33.164																					33.164	#DIV/0!	#DIV/0!	#DIV/0!	33.164	33.164	33.164
7711	7707.15	7714.38	1										13.418																					13.418	#DIV/0!	#DIV/0!	#DIV/0!	13.418	13.418	13.418
7717.75	7714.38	7718.38	1										12.64																					12.64	#DIV/0!	#DIV/0!	#DIV/0!	12.64	12.64	12.64
7719	7718.38	7720.88	1										13.328																					13.328	#DIV/0!	#DIV/0!	#DIV/0!	13.328	13.328	13.328
7722.75	7720.88	7726.61	1										18.309																					18.309	#DIV/0!	#DIV/0!	#DIV/0!	18.309	18.309	18.309
7731.5	7727.63	7734	1										15.385																					15.385	#DIV/0!	#DIV/0!	#DIV/0!	15.385	15.385	15.385
7736.5	7734	7738.88	3										19.263	1.203																	67.828			29.4313	34.4568	1.17075	19.8936	19.263	1.203	67.828
7741.25	7738.88	7743.75	2												5.1																		5.97	5.535	0.615183	0.111144	0.435	5.535	5.1	5.97
7746.25	7743.75	7749.75	1												5.435																			5.435	#DIV/0!	#DIV/0!	#DIV/0!	5.435	5.435	5.435
7753.25	7749.75	7757.13	1												12.474																			12.474	#DIV/0!	#DIV/0!	#DIV/0!	12.474	12.474	12.474
7767.5	7763.62	7771.38	11						7.172	6.066			17.658		184.814	29.628			33.009		27.555			9.94	11.045		154.124					49.814		48.2568	61.7442	1.27949	18.6166	27.555	6.066	184.814
7783.62	7779.73	7787.52	2												8.222										3.421									5.8215	3.39482	0.583152	2.4005	5.8215	3.421	8.222
7870.5	7866.56	7874.44	1										11.525																					11.525	#DIV/0!	#DIV/0!	#DIV/0!	11.525	11.525	11.525
7881.75	7877.81	7885.69	1										8.928																					8.928	#DIV/0!	#DIV/0!	#DIV/0!	8.928	8.928	8.928
7899	7895.05	7902.95	1										17.472																					17.472	#DIV/0!	#DIV/0!	#DIV/0!	17.472	17.472	17.472
7908.5	7904.55	7911.04	2										13.608																		56.998			35.303	30.6814	0.869087	21.695	35.303	13.608	56.998
7913.58	7911.04	7914.88	3										15.708				36.465														73.571			41.9147	29.3139	0.699371	16.9244	36.465	15.708	73.571
7916.17	7914.88	7917.88	3										14.046												4.649						70.654			29.783	35.7058	1.19887	20.6148	14.046	4.649	70.654
7919.58	7917.88	7920.25	3		7.953								13.892												3.659									8.50133	5.13849	0.604433	2.96671	7.953	3.659	13.892
7920.92	7920.25	7924.88	6		7.888								13.346				27.771						4.961		3.667						79.746			22.8965	29.2012	1.27536	11.9213	10.617	3.667	79.746
7934.65	7930.68	7935.14	25	15.091	205.838	38.867	24.154	10.455	11.385	15.539		90.992	760.106	6.659	68.367	8.4	1219.11	64.649	47.445				186.351	38.445	117.263	48.183	19.801	56.855		15.683	1331.33	5.195	0.479	176.266	364.037	2.06527	72.8073	38.867	0.479	1331.33
7935.64	7935.14	7939.61	8	15.158							8.393									44.606	34.095	40.391							55.612			5.395	37.194	30.1055	18.2767	0.607089	6.4618	35.6445	5.395	55.612
7945.4	7941.43	7946.76	5		8.257										6.837								5.53		5.371						221.803			49.5596	96.294	1.94299	43.064	6.837	5.371	221.803
7948.12	7946.76	7949.23	4										16.57				52.911								6.168		7.055							20.676	21.9998	1.06402	10.9999	11.8125	6.168	52.911
7950.33	7949.23	7953.96	3																						6.336		7.022				170.002			61.12	94.2952	1.54279	54.4414	7.022	6.336	170.002
7957.58	7953.96	7959.07	3											0.935											3.499						226.927			77.1203	129.743	1.68234	74.907	3.499	0.935	226.927
7960.56	7959.07	7961.53	4										30.764	0.939			66.513						6.226											26.1105	29.9055	1.14534	14.9527	18.495	0.939	66.513
7962.5	7961.53	7963.25	2										29.594		5.288																			17.441	17.1869	0.985433	12.153	17.441	5.288	29.594
7964	7963.25	7964.5	2										28.406										6.259											17.3325	15.6603	0.903522	11.0735	17.3325	6.259	28.406
7965	7964.5	7965.91	3										28.418		5.769										6.351									13.5127	12.9117	0.955524	7.45456	6.351	5.769	28.418
7966.81	7965.91	7970.8	4										29.518		5.598										6.564						141.252			45.733	64.6319	1.41324	32.3159	18.041	5.598	141.252
7982.5	7978.51	7983	1																												53.125			53.125	#DIV/0!	#DIV/0!	#DIV/0!	53.125	53.125	53.125
7983.5	7983	7987.38	1																												54.398			54.398	#DIV/0!	#DIV/0!	#DIV/0!	54.398	54.398	54.398
7991.25	7987.38	7992.62	1														36.033																	36.033	#DIV/0!	#DIV/0!	#DIV/0!	36.033	36.033	36.033
7994	7992.62	7995	3										16.628				37.918														136.394			63.6467	63.894	1.00389	36.8892	37.918	16.628	136.394
7996	7995	8000	1										16.733																					16.733	#DIV/0!	#DIV/0!	#DIV/0!	16.733	16.733	16.733
8010.25	8006.24	8012.06	4				3.193						8.919												4.235						101.471			29.4545	48.0755	1.6322	24.0378	6.577	3.193	101.471
8013.88	8012.06	8017	4				3.222						12.824				62.185								4.856									20.7717	27.9257	1.34441	13.9628	8.84	3.222	62.185
8020.12	8017	8021.19	2										11.564												3.478									7.521	5.71767	0.760227	4.043	7.521	3.478	11.564
8022.25	8021.19	8026.26	2																						3.512						59.593			31.5525	39.6553	1.2568	28.0405	31.5525	3.512	59.593
8036.62	8032.61	8037.41	4										23.549		5.322		99.187						8.848											34.2265	44.0205	1.28615	22.0103	16.1985	5.322	99.187
8038.19	8037.41	8039.01	4		13.024								24.725												10.62						151.664			50.0082	68.05	1.36078	34.025	18.8745	10.62	151.664
8039.83	8039.01	8043.38	3		13.17								24.062		6.311																			14.5143	8.95153	0.616737	5.16817	13.17	6.311	24.062
8046.92	8043.38	8047.83	3										9.337				29.81							4.413										14.52	13.4685	0.92758	7.77602	9.337	4.413	29.81
8048.75	8047.83	8052	1										9.527																					9.527	#DIV/0!	#DIV/0!	#DIV/0!	9.527	9.527	9.527
8055.25	8052	8059.28	1																												52.101			52.101	#DIV/0!	#DIV/0!	#DIV/0!	52.101	52.101	52.101
8126.75	8122.69	8127.92	2												9.531										5.467									7.499	2.87368	0.383209	2.032	7.499	5.467	9.531
8129.08	8127.92	8133.15	3													2.162									5.647							5.594		4.46767	1.99694	0.446976	1.15293	5.594	2.162	5.647
8141.67	8137.6	8145.74	3												19.635	3.205																3.765		8.86833	9.32841	1.05188	5.38576	3.765	3.205	19.635
8204.52	8200.42	8205.16	10					28.552			11.526						37.375			67.32				30.146	6.74		15.566	11.733	43.012		748.136			100.011	228.46	2.28436	72.2455	29.349	6.74	748.136
8205.79	8205.16	8209.89	8						4.291				510.838								25.655	8.788						11.872		40.345		3.684	8.643	76.7645	175.834	2.29057	62.1668	10.33	3.684	510.838
8217.25	8213.14	8221.36	1																					4.405										4.405	#DIV/0!	#DIV/0!	#DIV/0!	4.405	4.405	4.405
8446	8441.78	8447.21	1						2.648																									2.648	#DIV/0!	#DIV/0!	#DIV/0!	2.648	2.648	2.648
8448.42	8447.21	8449.68	3					8.202	2.833							3.209																		4.748	2.99715	0.631246	1.73041	3.209	2.833	8.202
8450.95	8449.68	8453.73	5				4.134	8.349	2.851					1.835		2.857																		4.0052	2.56152	0.639548	1.14555	2.857	1.835	8.349
8456.5	8453.73	8459.57	3				2.512		2.038							2.307																		2.28567	0.237719	0.104004	0.137247	2.307	2.038	2.512
8462.64	8459.57	8463.2	8			6.22			3.229		4.42			3.205		3.852						4.235	3.99										4.376	4.19087	0.945546	0.22562	0.334301	4.1125	3.205	6.22
8463.75	8463.2	8467.98	2								4.545																		13.753					9.149	6.51104	0.711667	4.604	9.149	4.545	13.753
8476.8	8472.56	8481.04	30	362.679	211.57	437.836	364.128	171.496	336.505	229.718	236.949	277.121	193.831	136.455	236.976	264.576	221.933	216.62	227.803	308.656	197.385	221.877	261.348	201.615	176.374	140.067	222.397	331.735	246.434	318.181	205.259	261.364	202.437	247.377	69.3653	0.280403	12.6643	228.76	136.455	437.836
8486.75	8482.51	8488.02	2					22.337				13.841																						18.089	6.00758	0.332112	4.248	18.089	13.841	22.337
8489.29	8488.02	8490.11	12		7.723	14.691	11.825	21.696	7.844	10.967	11.958	14.722			9.101				7.509								8.671	10.465						11.431	4.08383	0.357259	1.1789	10.716	7.509	21.696
8490.93	8490.11	8492.55	12	16.526			11.92					18.246		6.581		9.721						16.659	8.091	13.047	10.007			12.523		12.947			15.88	12.679	3.65327	0.288135	1.05461	12.735	6.581	18.246
8494.17	8492.55	8495.68	9			14.292				6.541		11.674			6.191									11.184			6.252	13.023		9.757		13.41		10.2582	3.22823	0.314697	1.07608	11.184	6.191	14.292
8497.19	8495.68	8498.91	12					18.27	8.077	8.455				5.085		9.108			5.421	17.526			4.205		6.19	1.795		11.419		9.497				8.754	5.00995	0.572304	1.44625	8.266	1.795	18.27
8500.64	8498.91	8501.49	13	14.828					8.176			10.575		5.155	8.279	9.708							4.785	10.694	6.13	3.641		12.571	14.496			11.099		9.24131	3.61857	0.391565	1.00361	9.708	3.641	14.828
8502.35	8501.49	8503.71	13	15.512		15.718	9.876		8.806	11.227	18.521				9.052				5.638			6.474						12.489	15.304	14.906		11.041		11.8895	3.91637	0.329396	1.08621	11.227	5.638	18.521
8505.08	8503.71	8509.33	11				9.631	10.383				9.719	12.498				22.86					7.668	5.913		5.831	3.896						10.814	7.945	9.74164	5.02905	0.516243	1.51632	9.631	3.896	22.86
8515.19	8510.93	8516.55	4				3.08	9.772								3.882													13.144					7.4695	4.818	0.645023	2.409	6.827	3.08	13.144
8517.92	8516.55	8518.92	3				3.185							1.811																		3.22		2.73867	0.803573	0.293418	0.463943	3.185	1.811	3.22
8519.92	8518.92	8520.71	3	3.964										1.904		4.378																		3.41533	1.32512	0.387992	0.765059	3.964	1.904	4.378
8521.5	8520.71	8523.08	3	3.964										1.89		3.833																		3.229	1.16146	0.359695	0.670567	3.833	1.89	3.964
8524.66	8523.08	8526.23	8	3.904				9.233	2.03		7.735			1.891		3.378		18.883														4.434		6.436	5.66037	0.879486	2.00124	4.169	1.891	18.883
8527.81	8526.23	8528.78	4					9.962	2.145							3.194														7.752				5.76325	3.70933	0.643618	1.85467	5.473	2.145	9.962
8529.75	8528.78	8533.38	2											1.007		3.277																		2.142	1.60513	0.749362	1.135	2.142	1.007	3.277
8537	8533.38	8538.12	1						1.878																									1.878	#DIV/0!	#DIV/0!	#DIV/0!	1.878	1.878	1.878
8539.25	8538.12	8541.56	1						2.084																									2.084	#DIV/0!	#DIV/0!	#DIV/0!	2.084	2.084	2.084
8543.88	8541.56	8544.75	2						1.964							2.565																		2.2645	0.424971	0.187667	0.3005	2.2645	1.964	2.565
8545.62	8544.75	8547.35	2													2.678									3.468									3.073	0.558614	0.181781	0.395	3.073	2.678	3.468
8549.08	8547.35	8550.62	3						1.993							2.392									3.558									2.64767	0.813222	0.307147	0.469514	2.392	1.993	3.558
8552.17	8550.62	8553.11	3								4.14					2.414																4.868		3.80733	1.26037	0.331037	0.727674	4.14	2.414	4.868
8554.06	8553.11	8555.06	4								4.271			0.853	5.364	2.701																		3.29725	1.9621	0.595072	0.98105	3.486	0.853	5.364
8556.06	8555.06	8557.03	4				2.617				4.666				5.534																	5.599		4.604	1.39127	0.302188	0.695637	5.1	2.617	5.599
8558	8557.03	8558.92	8	4.993			2.723				5.029			0.788	8.251	3.341												5.846				5.538		4.56363	2.25925	0.495057	0.798767	5.011	0.788	8.251
8559.83	8558.92	8560.39	3	5.336					5.639																							5.425		5.46667	0.155738	0.0284887	0.0899154	5.425	5.336	5.639
8560.94	8560.39	8562.27	4				3.447				6.041					4.78																5.467		4.93375	1.1172	0.226441	0.558601	5.1235	3.447	6.041
8563.61	8562.27	8564.88	9	4.626				8.334	5.21	6.54	6.284			1.106	8.896													6.705				4.837		5.83756	2.29897	0.393823	0.766322	6.284	1.106	8.896
8566.16	8564.88	8567.05	8				3.912			6.42	5.904			1.114	8.594	3.814								4.081				6.822						5.08263	2.31614	0.455697	0.818878	4.9925	1.114	8.594
8567.94	8567.05	8568.97	4							6.438				1.092										4.08								5.056		4.1665	2.26649	0.54398	1.13325	4.568	1.092	6.438
8570	8568.97	8574.04	2						2.48															4.06										3.27	1.11723	0.34166	0.79	3.27	2.48	4.06
8578.07	8574.04	8578.99	7		19.538					22.647		31.526	16.33					24.34						21.934					15.594					21.7013	5.40472	0.249051	2.04279	21.934	15.594	31.526
8579.9	8578.99	8580.54	13	34.444	19.657	35.731				22.706		31.498	15.53			20.864		24.517	18.031		16.159		17.156	23.529				54.218						25.6954	10.8981	0.424127	3.02259	22.706	15.53	54.218
8581.17	8580.54	8581.88	13				32.64	27.08	33.6		32.031		15.457	6.53		20.736	26.674			16.965	16.716				17.695				16.812	27.251				22.3221	8.189	0.366857	2.27122	20.736	6.53	33.6
8582.59	8581.88	8585.65	9												42.044					16.35	16.625	17.981	17.698			5.531	21.317					25.35	16.796	19.9658	9.81065	0.491373	3.27022	17.698	5.531	42.044
8588.71	8585.65	8589.31	6		10.592	17.356										14.884								8.207				9.393	12.58					12.1687	3.47378	0.285469	1.41816	11.586	8.207	17.356
8589.92	8589.31	8591.78	6			17.029				13.128	9.147														5.416		12.079			11.144				11.3238	3.89994	0.344401	1.59214	11.6115	5.416	17.029
8593.65	8591.78	8596.45	5			18.352		7.739						0.653													10.045	9.654						9.2886	6.32111	0.680523	2.82689	9.654	0.653	18.352
8599.25	8596.45	8600.42	2								5.064																	8.394						6.729	2.35467	0.349928	1.665	6.729	5.064	8.394
8601.58	8600.42	8602.56	6				2.461		13.641					0.924		37.441												8.728		7.873				11.8447	13.3507	1.12715	5.45039	8.3005	0.924	37.441
8603.54	8602.56	8604.46	6				2.54							1.077	200.805				24.68						20.375							42.56		48.6728	76.0941	1.56338	31.0653	22.5275	1.077	200.805
8605.38	8604.46	8606.31	6								9.433			1.023							21.713	4.922			20.602		31.622							14.8858	11.6668	0.783753	4.76296	15.0175	1.023	31.622
8607.25	8606.31	8610.04	1																			5.242												5.242	#DIV/0!	#DIV/0!	#DIV/0!	5.242	5.242	5.242
8612.83	8610.04	8614.42	3					8.421			5.233		7.429																					7.02767	1.63145	0.232147	0.94192	7.429	5.233	8.421
8616	8614.42	8619.78	2								5.904		8.307																					7.1055	1.69918	0.239136	1.2015	7.1055	5.904	8.307
8623.56	8619.78	8625.53	4				3.063		2.812									25.108						5.299										9.0705	10.75	1.18516	5.37498	4.181	2.812	25.108
8627.5	8625.53	8631.81	1																					4.212										4.212	#DIV/0!	#DIV/0!	#DIV/0!	4.212	4.212	4.212
8650.5	8646.17	8651.56	1											0.892																				0.892	#DIV/0!	#DIV/0!	#DIV/0!	0.892	0.892	0.892
8652.62	8651.56	8653.19	2										7.721	0.861																				4.291	4.85075	1.13045	3.43	4.291	0.861	7.721
8653.75	8653.19	8654.81	1										7.84																					7.84	#DIV/0!	#DIV/0!	#DIV/0!	7.84	7.84	7.84
8655.88	8654.81	8657.4	2								4.522		7.886																					6.204	2.37871	0.383415	1.682	6.204	4.522	7.886
8658.92	8657.4	8659.46	3						1.692		4.606																17.259							7.85233	8.27568	1.05391	4.77797	4.606	1.692	17.259
8660	8659.46	8660.81	1								5.135																							5.135	#DIV/0!	#DIV/0!	#DIV/0!	5.135	5.135	5.135
8661.62	8660.81	8662.44	2								5.165		10.442																					7.8035	3.7314	0.47817	2.6385	7.8035	5.165	10.442
8663.25	8662.44	8664.5	1										10.854																					10.854	#DIV/0!	#DIV/0!	#DIV/0!	10.854	10.854	10.854
8665.75	8664.5	8668.12	1										8.023																					8.023	#DIV/0!	#DIV/0!	#DIV/0!	8.023	8.023	8.023
8670.5	8668.12	8671.72	4						2.451				10.635			3.17								4.449										5.17625	3.73179	0.720946	1.8659	3.8095	2.451	10.635
8672.94	8671.72	8675.67	4						2.169				8.702			2.995								5.283										4.78725	2.92338	0.610659	1.46169	4.139	2.169	8.702
8678.39	8675.67	8680.02	7			9.882				6.679	6.726					6.533								5.34	5.345			6.716						6.74586	1.51796	0.225022	0.573737	6.679	5.34	9.882
8681.65	8680.02	8682.75	12	7.59							7.114			1.175		6.647	23.649	15.877		142.87				3.634	5.305			10.505		14.82	149.962			32.429	53.6124	1.65323	15.4766	9.0475	1.175	149.962
8683.85	8682.75	8684.88	10			7.604	21.632	56.638		5.213	6.2		44.062			9.381		16.239							4.465		20.655							19.2089	17.7925	0.926263	5.62648	12.81	4.465	56.638
8685.92	8684.88	8687.58	3						8.094		6.627																	11.809						8.84333	2.67103	0.302039	1.54212	8.094	6.627	11.809
8689.25	8687.58	8690.23	3										40.607															10.513			126.353			59.1577	60.1068	1.01604	34.7027	40.607	10.513	126.353
8691.2	8690.23	8692.41	6							6.762				1.936								9.129	10.736					10.379					8.984	7.98767	3.27695	0.410251	1.33781	9.0565	1.936	10.736
8693.61	8692.41	8694.38	19	26.286	17.841		11.451	67.568	5.659		12.158		52.992	1.954	25.094	21.668		246.928		26.344			11.244	31.488	12.253			11.526	37.965	16.336		12.954		34.1952	54.0187	1.57971	12.3927	17.841	1.954	246.928
8695.15	8694.38	8695.89	11			9.916	11.568		5.536		11.93	9.717	53.996				114.911			32.603		9.786								16.219			9.49	25.9702	32.73	1.26029	9.86847	11.568	5.536	114.911
8696.62	8695.89	8700.62	2			10.121						10.674																						10.3975	0.39103	0.0376081	0.2765	10.3975	10.121	10.674
8704.62	8700.62	8705.94	4								4.608		19.147		4.528									4.833										8.279	7.24648	0.875285	3.62324	4.7205	4.528	19.147
8707.25	8705.94	8708.78	7					13.852			4.762		16.254	0.904	5.94			14.698						4.719										8.73271	6.04602	0.692341	2.28518	5.94	0.904	16.254
8710.31	8708.78	8712.63	4					13.927			5.447			0.95										5.748										6.518	5.40481	0.829213	2.7024	5.5975	0.95	13.927
8714.95	8712.63	8716.68	6	4.357				12.065			7.111			0.863		2.274																	11.34	6.335	4.66545	0.736456	1.90466	5.734	0.863	12.065
8718.42	8716.68	8719.44	3	4.507							8.358													7.806										6.89033	2.0824	0.30222	1.20227	7.806	4.507	8.358
8720.46	8719.44	8721.66	6	4.57							8.255						28.108					6.145							25.448		70.352			23.813	24.9459	1.04758	10.1841	16.8515	4.57	70.352
8722.86	8721.66	8723.9	7			7.698	2.569				6.946				7.867	4.299	28.187												25.185					11.8216	10.3684	0.877074	3.91888	7.698	2.569	28.187
8724.94	8723.9	8725.92	4			7.861					7.449				7.974									9.08										8.091	0.696868	0.0861288	0.348434	7.9175	7.449	9.08
8726.91	8725.92	8727.85	8					28.122	2.088						8.444	3.928	25.598							7.61				8.056	23.026					13.359	10.4369	0.781262	3.68999	8.25	2.088	28.122
8728.79	8727.85	8730.07	6						2.138				81.007	1.947	8.188		26.801							7.707										21.298	30.6385	1.43856	12.5081	7.9475	1.947	81.007
8731.34	8730.07	8732.61	8					21.804	2.13						7.988	5.092	26.406							7.704					30.079			3.257		13.0575	11.1975	0.857551	3.95891	7.846	2.13	30.079
8733.88	8732.61	8734.73	4												9.402	5.385							5.724									3.395		5.9765	2.50412	0.418994	1.25206	5.5545	3.395	9.402
8735.58	8734.73	8736.34	4											1.598									5.942	8.039									32.456	12.0088	13.8929	1.1569	6.94645	6.9905	1.598	32.456
8737.09	8736.34	8737.55	8	6.353													46.561	21.406					5.797		4.232				28.595	7.636	95.012			26.949	31.1936	1.15751	11.0286	14.521	4.232	95.012
8738	8737.55	8739.22	1																				6.043											6.043	#DIV/0!	#DIV/0!	#DIV/0!	6.043	6.043	6.043
8740.44	8739.22	8742.34	4	5.709																15.261			6.035				6.02							8.25625	4.67225	0.565905	2.33613	6.0275	5.709	15.261
8744.25	8742.34	8745.81	2							4.833										18.918														11.8755	9.9596	0.838668	7.0425	11.8755	4.833	18.918
8747.38	8745.81	8748.16	4				6.453					24.479						45.591		15.011														22.8835	16.8336	0.735623	8.41682	19.745	6.453	45.591
8748.94	8748.16	8749.58	4		18.161											23.674				19.239				65.338										31.603	22.6162	0.715634	11.3081	21.4565	18.161	65.338
8750.21	8749.58	8750.77	21	18.891		20.824			8.136	8.941	44.242		402.781	6.414	40.893		282.892	50.656	12.611	19.833		19.883	25.747		22.7	3.296		16.991		24.059	276.871	8.378	18.485	63.5011	110.641	1.74234	24.1438	19.883	3.296	402.781
8751.33	8750.77	8755.71	3					75.394														19.783							161.79					85.6557	71.5575	0.835409	41.3137	75.394	19.783	161.79
8765.63	8761.25	8770.01	30	963.081	547.76	1447.79	276.333	759.468	400.464	462.689	1151.34	967.578	9264.67	136.286	2564.12	1115.84	9056.4	1829.59	712.504	3224.03	129.767	1446.59	1471.2	3397.58	1302	225.778	33.587	649.368	3879	1724.24	4495.95	283.884	1316.72	1841.19	2296.09	1.24707	419.206	1133.59	33.587	9264.67
8778.81	8774.42	8779.89	9		18.658									4.284		16.957		40.926		36.788				52.506		1.716					285	14.253		52.3431	88.8904	1.69823	29.6301	18.658	1.716	285
8780.98	8779.89	8782.2	12	19.992			5.541	70.154	6.74					4.938	35.167	16.404							18.415	50.703	18.213			15.309		20.181				23.4797	19.5291	0.831744	5.63758	18.314	4.938	70.154
8783.42	8782.2	8785.03	13			19.626		70.214	6.753	8.084						12.948			8.184	15.85		38.504			20.482			15.276			240.662	12.591	35.197	38.7978	63.11	1.62664	17.5036	15.85	6.753	240.662
8786.64	8785.03	8787.95	7			19.852		69.177												14.648					19.9	1.586		15.209		8.271				21.2347	22.1208	1.04173	8.36088	15.209	1.586	69.177
8789.25	8787.95	8790.46	4			20.931				7.922		8.579																		8.327				11.4398	6.33328	0.553621	3.16664	8.453	7.922	20.931
8791.67	8790.46	8792.95	6	8.081		18.942								2.531												2.238			40.057	8.196				13.3408	14.418	1.08074	5.88611	8.1385	2.238	40.057
8794.23	8792.95	8795.51	13	8.484	9.91				1.755		18.743			2.48		6.096		14.814				7.718	8.665			1.907				8.262		5.817	7.44	7.85315	4.84196	0.616562	1.34292	7.718	1.755	18.743
8796.79	8795.51	8797.55	6						2.523													8.804						8.425	43.553	10.137		6.125		13.2612	15.0788	1.13706	6.15587	8.6145	2.523	43.553
8798.31	8797.55	8799.64	4								18.737													13.303				7.113				6.033		11.2965	5.90461	0.522694	2.9523	10.208	6.033	18.737
8800.96	8799.64	8803.6	6	3.276					3.006						4.206	3.678	37.492															6.027		9.61417	13.6994	1.42492	5.59276	3.942	3.006	37.492
8806.25	8803.6	8807.42	8											2.868		4.506						9.069	6.215	23.709					30.032			4.585	9.023	11.2509	10.023	0.890861	3.54365	7.619	2.868	30.032
8808.6	8807.42	8809.63	5		8.516							8.649		2.883								9.417							28.64					11.621	9.86573	0.848957	4.41209	8.649	2.883	28.64
8810.66	8809.63	8811.54	22		8.606	16.573	44.599	353.498	13.198	45.966	32.673		301.06		9.24	4.012	57.181			645.219		9.571	7.049	20.424	32.469		15.577	101.688		35.358	479.922	3.538	9.189	102.119	176.664	1.72999	37.665	26.4465	3.538	645.219
8812.42	8811.54	8813.65	6								32.638	10.288		2.572								8.774							28.7			3.538		14.4183	12.9889	0.90086	5.3027	9.531	2.572	32.638
8814.88	8813.65	8816.22	6	3.566								10.301			7.411	4.067			3.222										27.953					9.42	9.48286	1.00667	3.87136	5.739	3.222	27.953
8817.56	8816.22	8818.94	4	3.611											6.599							6.932		11.888										7.2575	3.42919	0.472503	1.7146	6.7655	3.611	11.888
8820.31	8818.94	8821.09	4											0.902	6.849	2.156						7.3												4.30175	3.24759	0.754946	1.6238	4.5025	0.902	7.3
8821.86	8821.09	8823.32	9	5.005							22.139				6.933	2.152	25.48							8.599	2.978				21.54		86.719			20.1717	26.5095	1.31419	8.83649	8.599	2.152	86.719
8824.79	8823.32	8825.8	8							7.015			57.465		5.386		25.644			21.429		5.475		8.87									5.478	17.0953	18.1184	1.05985	6.40583	7.9425	5.386	57.465
8826.81	8825.8	8827.67	4			5.589							57.807											5.223								3.456		18.0188	26.5418	1.47301	13.2709	5.406	3.456	57.807
8828.54	8827.67	8829.32	7					41.469	2.848											17.752				5.312	2.866				15.574		76.445			23.1809	27.0933	1.16878	10.2403	15.574	2.848	76.445
8830.1	8829.32	8831.86	5						3.026							1.917									2.888			9.066				3.396		4.0586	2.85202	0.702711	1.27546	3.026	1.917	9.066
8833.62	8831.86	8836.28	6										44.971											3.561				7.066	12.914		47.774	3.316		19.9337	20.7895	1.04293	8.48728	9.99	3.316	47.774
8838.94	8836.28	8840.53	4				2.431							0.895														7.264			46.772			14.3405	21.7906	1.51952	10.8953	4.8475	0.895	46.772
8842.12	8840.53	8842.99	4					15.61						1.01															19.889			3.905		10.1035	9.07727	0.898429	4.53864	9.7575	1.01	19.889
8843.85	8842.99	8844.88	5								5.418		60.884			2.586								5.686					19.963					18.9074	24.4249	1.29182	10.9232	5.686	2.586	60.884
8845.9	8844.88	8847.95	5					18.819								2.642								5.678	3.671							3.574		6.8768	6.76706	0.984042	3.02632	3.671	2.642	18.819
8850	8847.95	8850.62	3						1.668		4.296														4.23									3.398	1.49859	0.44102	0.86521	4.23	1.668	4.296
8851.25	8850.62	8852.06	3					21.945																3.838	4.2									9.99433	10.3512	1.0357	5.97625	4.2	3.838	21.945
8852.88	8852.06	8853.98	2								4.482														4.261									4.3715	0.156271	0.0357476	0.1105	4.3715	4.261	4.482
8855.08	8853.98	8858.17	6					23.708	1.704		4.602			1.248										3.371	3.615									6.37467	8.5828	1.34639	3.50391	3.493	1.248	23.708
8861.25	8858.17	8863.28	8					30.873	2.011				51.617	0.935										4.054			7.462		14.011			3.235		14.2748	18.0124	1.26183	6.36833	5.758	0.935	51.617
8865.31	8863.28	8866.38	8					36.452	3.109					1.112			23.775								3.138		8.437	11.354				3.435		11.3515	12.5117	1.1022	4.42354	5.936	1.112	36.452
8867.44	8866.38	8868.27	8				3.887		3.035	7.702							24.944								2.95			11.449		8.007		3.566		8.1925	7.42119	0.905851	2.62379	5.7945	2.95	24.944
8869.1	8868.27	8869.52	5								11.859					2.92													14.8		80.486	3.498		22.7126	32.7075	1.44006	14.6272	11.859	2.92	80.486
8869.94	8869.52	8870.87	4				3.659									2.922								11.613								3.589		5.44575	4.1249	0.757452	2.06245	3.624	2.922	11.613
8871.8	8870.87	8872.75	5				3.239						118.567	0.997										11.697					19.21					30.742	49.6239	1.6142	22.1925	11.697	0.997	118.567
8873.7	8872.75	8875.01	5				2.96	26.88								2.865								11.555					19.317					12.7154	10.4614	0.822733	4.67847	11.555	2.865	26.88
8876.31	8875.01	8877.16	4					26.923			4.225		103.031														6.486							35.1662	46.3806	1.3189	23.1903	16.7045	4.225	103.031
8878	8877.16	8879.77	4					28.17						0.735										5.949					17.335					13.0473	12.2346	0.937718	6.11732	11.642	0.735	28.17
8881.55	8879.77	8883.2	5				2.469	26.846					99.093	0.719													8.401							27.5056	41.3356	1.50281	18.4858	8.401	0.719	99.093
8884.86	8883.2	8885.85	7					26.869	1.821		8.138		112.476	1.01		3.871									3.82									22.5721	40.6334	1.80016	15.358	3.871	1.01	112.476
8886.85	8885.85	8887.67	5					31.118	2.277					1.168	6.275		33.645																	14.8966	16.0989	1.08071	7.19964	6.275	1.168	33.645
8888.5	8887.67	8889.6	9					30.903	2.485					1.178			33.736							8.482			11.229	5.98	15.956		92.838			22.5319	28.8071	1.2785	9.60236	11.229	1.178	92.838
8890.7	8889.6	8891.95	5				2.642							1.157										8.619					16.167		93.272			24.3714	38.9674	1.5989	17.4267	8.619	1.157	93.272
8893.19	8891.95	8894.37	10						3.199					1.159	8.151		19.463	17.903				6.087			8.924		12.088	6.794					6.299	9.0067	5.91401	0.656624	1.87018	7.4725	1.159	19.463
8895.55	8894.37	8896.27	6			6.967																6.34					14.891	7.816				8.86	5.784	8.443	3.34111	0.395726	1.364	7.3915	5.784	14.891
8897	8896.27	8897.83	7			7.036									11.343										8.748		15.342	8.016	27.374	12.525				12.912	6.99408	0.541673	2.64351	11.343	7.036	27.374
8898.67	8897.83	8899.53	15	3.755		6.715	4.633	51.346	2.986	7.233	19.33					3.803		21.141	3.849	28.509				25.161	9.366				27.374			8.319		14.9013	13.7569	0.923198	3.55201	8.319	2.986	51.346
8900.39	8899.53	8904.84	10	4.029				51.371	3.027				523.461	1.696		4.317	41.115					9.788									238.099		9.402	88.6305	168.888	1.90553	53.4072	9.595	1.696	523.461
8915.73	8911.27	8920.19	30	65.979	219.099	277.812	519.106	1173.57	282.428	508.979	709.923	260.495	21410.4	99.809	403.884	177.046	1999.16	268.69	330.905	6436.28	1198.98	2022.05	300.662	1883.36	1045.12	82.398	900.353	930.257	953.432	1413.86	6565.97	125.372	1840.11	1813.52	4024.05	2.21892	734.688	614.514	65.979	21410.4
8930.64	8926.17	8931.66	13	14.172	11.665	14.494					33.538	17.333	835.006				92.011	17.17	23.099	77.248			10.036						91.197		356.186			122.55	233.544	1.9057	64.7734	23.099	10.036	835.006
8932.69	8931.66	8933.85	18		12.275	14.594	19.174	72.923	66.542	51.724				6.393	133.858	43.085		27.587			134.59	64.201		116			64.673	16.869		71.384		73.006	59.081	58.2199	39.6988	0.681876	9.35709	61.641	6.393	134.59
8935	8933.85	8936.31	5			13.627																	8.142		75.996	2.515		15.874						23.2308	29.9472	1.28912	13.3928	13.627	2.515	75.996
8937.62	8936.31	8938.31	2																				7.765			1.788								4.7765	4.22638	0.884827	2.9885	4.7765	1.788	7.765
8939	8938.31	8940.19	2																							1.792		15.562						8.677	9.73686	1.12215	6.885	8.677	1.792	15.562
8941.38	8940.19	8942.1	4								16.284	8.549						19.259								2.119								11.5527	7.74143	0.670094	3.87071	12.4165	2.119	19.259
8942.83	8942.1	8943.75	6		7.161									2.456			36.902	19.34										12.432	50.104					21.3992	18.4961	0.864336	7.55099	15.886	2.456	50.104
8944.67	8943.75	8945.46	9		7.329							9.479		2.402		7.025		20.01					9.294	14.167					50.485	8.77				14.329	14.4219	1.00648	4.80731	9.294	2.402	50.485
8946.25	8945.46	8946.97	3			10.081						9.414												14.817										11.4373	2.94582	0.257561	1.70077	10.081	9.414	14.817
8947.69	8946.97	8948.26	13	5.849	7.239				4.895	15.148	20.638	9.341		2.447								13.032			9.526					9.473	142.993	8.132	12.386	20.0845	37.229	1.85362	10.3255	9.473	2.447	142.993
8948.83	8948.26	8949.5	3											2.554		6.484								15.864										8.30067	6.83844	0.823842	3.94817	6.484	2.554	15.864
8950.16	8949.5	8951.13	8				3.472	36.209	4.944			9.291		2.559			55.975							15.897	9.356									17.2129	19.0625	1.10745	6.7396	9.3235	2.559	55.975
8952.11	8951.13	8953.51	9					35.188	4.406			9.566				6.139	57.24					10.854		15.701					40.859	8.048				20.889	18.8236	0.901126	6.27454	10.854	4.406	57.24
8954.9	8953.51	8955.73	5											2.892		5.417							4.867	14.938	7.174									7.0576	4.66253	0.66064	2.08515	5.417	2.892	14.938
8956.56	8955.73	8957.18	4					39.721			13.953					4.888									7.535									16.5242	15.926	0.963794	7.96298	10.744	4.888	39.721
8957.8	8957.18	8958.45	5					40.11																14.9	7.167				44.334		103.275			41.9572	37.7868	0.900605	16.8988	40.11	7.167	103.275
8959.1	8958.45	8959.83	5					39.766										15.235				4.302		14.719			9.228							16.65	13.6715	0.821111	6.11408	14.719	4.302	39.766
8960.56	8959.83	8962.34	4					39.612	2.508													4.561					8.815							13.874	17.3585	1.25116	8.67927	6.688	2.508	39.612
8964.12	8962.34	8967	2					39.426																			10.116							24.771	20.7253	0.836676	14.655	24.771	10.116	39.426
8969.87	8967	8970.77	17		21.162		11.41	38.413	12.182	27.986						25.727			21.264	106.383			33.901	110.802	28.836	8.943	10.834	23.073		54.66	239.848	12.804		46.3664	58.3822	1.25915	14.1598	25.727	8.943	239.848
8971.67	8970.77	8976.15	16	22.503	21.165	29.01		40.992			62.611	39.603	492.422	5.736	55.082		277.857	63.301				30.671					10.949	23.094	157.339				28.644	85.0612	128.355	1.50898	32.0888	35.137	5.736	492.422
8983.36	8978.86	8985.36	7							6.362				2.766					4.992						10.978	1.807		9.053		7.974				6.276	3.33296	0.531065	1.25974	6.362	1.807	10.978
8987.35	8985.36	8988.17	13						7.648	6.614			234.226		33.434		128.624			47.738		9.946			11.654	2.897		12.2		20.794		12.065	9.984	41.3711	66.9105	1.61733	18.5576	12.065	2.897	234.226
8988.98	8988.17	8989.59	10				5.833	46.653				25.779		3.753		15.723			6.27				19.132	56.969				14.905		20.855				21.5872	17.5885	0.814767	5.56199	17.4275	3.753	56.969
8990.21	8989.59	8991.08	13	9.971	9.552	25.253	5.851				30.938	25.298						74.638				11.958			13.116	2.85			87.739	20.879			11.353	25.3382	26.2526	1.03609	7.28117	13.116	2.85	87.739
8991.95	8991.08	8993.23	5	10.201						7.711																2.927	6.722				176.046			40.7214	75.694	1.85883	33.8514	7.711	2.927	176.046
8994.5	8993.23	8996.15	2							8.204																	8.206							8.205	0.00141421	0.00017236	0.001	8.205	8.204	8.206
8997.8	8996.15	8999.44	5									8.799		2.388								6.181					8.311	8.126						6.761	2.64001	0.390477	1.18065	8.126	2.388	8.799
9001.08	8999.44	9003.23	6								6.642			2.382			43.218							12.737			8.099	5.788						13.1443	15.1147	1.1499	6.17055	7.3705	2.382	43.218
9005.38	9003.23	9006.31	4								6.985			2.156			37.086	29.628																18.9637	17.0111	0.897033	8.50555	18.3065	2.156	37.086
9007.25	9006.31	9008.84	5								7.096		108.638				35.243	29.851											25.908					41.3472	39.08	0.945167	17.4771	29.851	7.096	108.638
9010.43	9008.84	9011.59	7					21.898			6.725		98.587	2.302				27.241						7.118								3.929		23.9714	34.2423	1.42846	12.9424	7.118	2.302	98.587
9012.75	9011.59	9013.62	4													3.305		27.5						5.511								3.847		10.0408	11.6773	1.16299	5.83864	4.679	3.305	27.5
9014.5	9013.62	9015.46	3													3.443	38.725								4.341									15.503	20.1159	1.29755	11.6139	4.341	3.443	38.725
9016.42	9015.46	9017.04	6				2.511				11.352					3.435				27.611								8.24				4.402		9.59183	9.42969	0.983096	3.84965	6.321	2.511	27.611
9017.67	9017.04	9019.16	9					34.601	1.788		11.961			2.374		3.335	40.515			27.526				7.629	4.648									14.9308	15.1362	1.01376	5.04542	7.629	1.788	40.515
9020.64	9019.16	9021.07	7								12.182			2.213		2.938	34.848	15.971													130.966	3.452		28.9386	46.4279	1.60436	17.5481	12.182	2.213	130.966
9021.5	9021.07	9022.75	1								12.226																							12.226	#DIV/0!	#DIV/0!	#DIV/0!	12.226	12.226	12.226
9024	9022.75	9025.35	7								12.474		144.964	2.06		2.452								10.463			7.027		22.973					28.9161	51.6624	1.78663	19.5266	10.463	2.06	144.964
9026.71	9025.35	9027.65	6					23.972			13.037		136.922	2.182													6.737					4.273		31.1872	52.3924	1.67994	21.3891	9.887	2.182	136.922
9028.58	9027.65	9029.53	6										137.804			2.749								5.543		1.482			14.437			4.309		27.7207	54.1236	1.95246	22.0959	4.926	1.482	137.804
9030.47	9029.53	9031.38	8					27.265			11.038		138.448	1.73		3.059	26.355	37.849								1.528								30.909	45.5631	1.4741	16.109	18.6965	1.528	138.448
9032.29	9031.38	9033.86	7														25.071	37.784		17.282			3.43	4.463		1.551						3.578		13.3084	13.9161	1.04566	5.25979	4.463	1.551	37.784
9035.44	9033.86	9037.09	8					31.723			8.802				6.005			35.631		17.097			3.608						15.31			3.065		15.1551	12.5422	0.827587	4.43433	12.056	3.065	35.631
9038.75	9037.09	9039.8	1					31.609																										31.609	#DIV/0!	#DIV/0!	#DIV/0!	31.609	31.609	31.609
9040.85	9039.8	9042.01	6		6.876			31.32								6.666	42.368							10.019									44.34	23.5982	17.8487	0.756359	7.2867	20.6695	6.666	44.34
9043.18	9042.01	9044.16	7		6.863			33.819			13.602				8.643									9.983		2.857						7.205		11.8531	10.2209	0.862292	3.86313	8.643	2.857	33.819
9045.15	9044.16	9045.78	5					33.965	1.827					3.742			49.751												58.228					29.5026	25.9066	0.878112	11.5858	33.965	1.827	58.228
9046.42	9045.78	9047.6	6		8.616			34.335						3.762		8.983										2.545	14.263							12.084	11.6769	0.966308	4.76706	8.7995	2.545	34.335
9048.77	9047.6	9051.32	10		8.551			34.417							8.248						17.76		5.724	13.417				5.551	45.356		156.536	6.114		30.1674	46.4065	1.5383	14.675	10.984	5.551	156.536
9053.86	9051.32	9056.75	7				3.717	37.262	2.11												15.119	8.832			7.838			6.076						11.5649	12.0792	1.04448	4.56551	7.838	2.11	37.262
9059.64	9056.75	9060.47	11	16.801	32.522		5.087		3.174	11.941					21.456	32.697					16.498				9.412	12.112		9.498						15.5635	9.90554	0.636462	2.98663	12.112	3.174	32.697
9061.31	9060.47	9061.99	9				5.514		3.235	11.976	25.869	31.435								46.726	16.07						43.796	10.335						21.6618	16.144	0.745276	5.38133	16.07	3.235	46.726
9062.67	9061.99	9063.48	14			13.048	5.572		3.249						21.446	33.035	172.963	408.125	4.03				18.745		9.577	12.882				26.68	430.281	27.634		84.8048	148.013	1.74534	39.5581	20.0955	3.249	430.281
9064.3	9063.48	9065.69	5										758.14		22.353								18.995	38.688				9.412						169.518	329.219	1.94209	147.231	22.353	9.412	758.14
9067.09	9065.69	9067.92	11				5.756	68.787				28.656				31.155	165.751				27.374		19.125	38.293		12.899	45.692		136.242					52.7027	51.8402	0.983635	15.6304	31.155	5.756	165.751
9068.75	9067.92	9069.79	9							10.138		28.899		11.602					6.216		27.863	20.953	18.39			13.049		9.373						16.2759	8.20619	0.504193	2.7354	13.049	6.216	28.899
9070.82	9069.79	9072.19	14			8.29	5.009		4.968	10.357		30.933			18.03				6.29		78.066	20.74		38.996	12.618	12.854	42.973				407.118			49.803	104.802	2.10432	28.0094	15.442	4.968	407.118
9073.56	9072.19	9074.31	8	13.937								30.312			18.727		183.269		5.195	25.763			17.812					13.125						38.5175	58.9949	1.53164	20.8578	18.2695	5.195	183.269
9075.05	9074.31	9076.02	5														186.25		5.485				18.358					13.016				23.262		49.2742	76.8553	1.55975	34.3707	18.358	5.485	186.25
9077	9076.02	9077.94	8	15.236			3.573					32.38					186.571		5.039		23.915										491.281	23.408		97.6754	169.992	1.74038	60.1012	23.6615	3.573	491.281
9078.88	9077.94	9079.99	6			6.372			2.316	16.851					21.341								19.253									23.57		14.9505	8.60789	0.575759	3.51416	18.052	2.316	23.57
9081.11	9079.99	9082.61	9		28.142	6.326	4.434			18.007						22.271	198.965			64.2			20.416							16.351				42.1236	61.3344	1.45606	20.4448	20.416	4.434	198.965
9084.1	9082.61	9085.9	12		29.644		4.806			18.01					22.137				9.811	64.548	39.644		20.434		22.496		44.052	5.219			530.945			67.6455	146.918	2.17188	42.4116	22.3165	4.806	530.945
9087.7	9085.9	9090.06	11	17.728		16.203			5.754	18.06					22.302	32.628		168.195	10.099	65.214	38.848		21.275											37.846	46.2047	1.22086	13.9312	21.275	5.754	168.195
9092.42	9090.06	9093.38	3			16.451			6.285																			16.698						13.1447	5.94193	0.452041	3.43057	16.451	6.285	16.698
9094.33	9093.38	9095.63	7	18.256		16.612	9.831		6.303			76.852										32.421											29.55	27.1179	23.9044	0.8815	9.03502	18.256	6.303	76.852
9096.93	9095.63	9098.7	8						6.762										22.027	108.829	65.102	32.252								40.078		38.699	29.68	42.9286	31.3846	0.731088	11.0961	35.4755	6.762	108.829
9100.48	9098.7	9101.11	10			18.662	8.378			45.334	89.934	84.132			51.076						78.36							24.905		39.998		38.954		47.9733	28.1112	0.585975	8.88953	42.666	8.378	89.934
9101.75	9101.11	9106.3	1																													38.692		38.692	#DIV/0!	#DIV/0!	#DIV/0!	38.692	38.692	38.692
9117.5	9112.94	9122.06	2	70.857		86.771																												78.814	11.2529	0.142778	7.957	78.814	70.857	86.771
9132.73	9128.17	9137.3	30	923.956	1163.78	1340.56	451.993	2037.42	425.906	1914.62	1472.8	3447.19	23807.5	999.227	1951.34	1330.73	9725.07	2337.6	1057.73	8790.03	2361.94	2095.49	1564.52	3330.89	1550.84	1966.45	1063.2	1159.13	5399.56	2191.91	14562.7	737.349	1907.77	3435.64	4935.52	1.43657	901.098	1911.19	425.906	23807.5
9167.5	9162.92	9169.19	1																									65.253						65.253	#DIV/0!	#DIV/0!	#DIV/0!	65.253	65.253	65.253
9170.88	9169.19	9172.56	2																	336.704								64.077						200.391	192.776	0.962004	136.314	200.391	64.077	336.704
9174.25	9172.56	9175.98	3															213.455		339.048	123.169													225.224	108.42	0.481386	62.5961	213.455	123.169	339.048
9177.71	9175.98	9179.02	6								111.975					65.492		215.976		322.286	127.316											73.076		152.687	99.0064	0.648428	40.4192	119.645	65.492	322.286
9180.33	9179.02	9181.29	3								111.459									331.372												73.46		172.097	139.239	0.80907	80.3894	111.459	73.46	331.372
9182.25	9181.29	9183.71	5						11.689											331.581		80.929								81.066			73.913	115.836	124.074	1.07112	55.4876	80.929	11.689	331.581
9185.17	9183.71	9186.73	3						12.102										41.892											82.822				45.6053	35.5059	0.778548	20.4994	41.892	12.102	82.822
9188.29	9186.73	9189.43	6	30.986			11.902		12.141												74.205		52.619					34.489						36.057	24.1379	0.669436	9.85424	32.7375	11.902	74.205
9190.56	9189.43	9191.76	8				11.998	133.41		50.055					62.724									133.619	42.833	38.462		35.55						63.5814	45.4707	0.715157	16.0763	46.444	11.998	133.619
9192.96	9191.76	9194.11	14	33.845	56.872	29.835	12.152	133.597	13.14	47.168											73.921	58.3			42.236	38.535	54.561				844.031		53.66	106.561	214.309	2.01114	57.2764	50.414	12.152	844.031
9195.25	9194.11	9196.36	4	33.625		29.991	12.182																					39.927						28.9312	11.8968	0.411208	5.94838	31.808	12.182	39.927
9197.47	9196.36	9198.88	10	32.922		30.889									54.606	32.659					66.374	61.231						40.271	243.171		842.486		56.576	146.118	252.647	1.72905	79.8938	55.591	30.889	842.486
9200.28	9198.88	9201.68	8		51.726	29.456	13.351								54.432	32.453				161.536	69.39									45.037				57.1726	45.5522	0.796749	16.1051	48.3815	13.351	161.536
9203.08	9201.68	9203.85	6		48.648				9.653							33.45		98.34						84.727	34.214									51.5053	33.7103	0.654502	13.7622	41.431	9.653	98.34
9204.61	9203.85	9205.74	9			28.083				32.214						33.459	322.355		23.736	168.375	63.78			84.839								40.146		88.5541	98.7883	1.11557	32.9294	40.146	23.736	322.355
9206.86	9205.74	9208.43	9		52.085				9.512	32.052						33.263			23.454								36.539		214.386	42.523		40.845		53.851	61.4011	1.1402	20.467	36.539	9.512	214.386
9210	9208.43	9210.72	12		52.099					34.176		70.46	663.994				312.155				57.153	31.172	30.241	84.592	33.106		36.545						29.128	119.568	188.584	1.57721	54.4396	44.322	29.128	663.994
9211.44	9210.72	9211.97	4			21.744												100.476							33.206		36.519							47.9862	35.5611	0.741069	17.7806	34.8625	21.744	100.476
9212.5	9211.97	9213.42	7						7.291														29.438	85.429			36.513		221.453	34.067	604.695			145.555	214.905	1.47645	81.2265	36.513	7.291	604.695
9214.34	9213.42	9215.14	9	20.445		20.968	7.558											99.672			53.952	30.235	29.524								604.828		27.718	99.4333	191.425	1.92516	63.8083	29.524	7.558	604.828
9215.93	9215.14	9216.78	7				7.564				45.722									110.909	53.169				26.127		32.585			32.518				44.0849	32.8455	0.745052	12.4144	32.585	7.564	110.909
9217.62	9216.78	9218.27	6	20.989			7.556									21.667		101.524		112.871							33.289							49.6493	45.4574	0.91557	18.5579	27.478	7.556	112.871
9218.92	9218.27	9219.39	3			20.058																			25.803		32.775							26.212	6.36836	0.242956	3.67677	25.803	20.058	32.775
9219.86	9219.39	9220.62	7					65.867	6.038		47.249				30.842				13.352						25.576		32.845							31.6813	20.182	0.637034	7.6281	30.842	6.038	65.867
9221.39	9220.62	9222.24	12			18.29	7.537	66.126									209.911	99.083		120.231	36.762	22.353				14.952	32.759			29.188			21.307	56.5416	59.6885	1.05566	17.2306	30.9735	7.537	209.911
9223.08	9222.24	9223.64	3					65.743										99.14										25.684						63.5223	36.7783	0.578982	21.234	65.743	25.684	99.14
9224.19	9223.64	9224.98	4				7.49	64.985			46.594												19.767											34.709	25.9617	0.747981	12.9808	33.1805	7.49	64.985
9225.77	9224.98	9226.85	17	15.696		16.93	7.504	65.168	5.572	20.804	46.615	39.857	438.891	8.533			250.308	98.46				23.085			22.513	13.076					432.678		21.891	89.8577	142.685	1.5879	34.6062	22.513	5.572	438.891
9227.94	9226.85	9228.83	8		27.034		8.217					39.885		8.497			251.177							54.239			35.793		137.198					70.255	83.7611	1.19224	29.614	37.839	8.217	251.177
9229.71	9228.83	9231.27	13	17.431		20.401	8.437		6.806			40.68	434.14	8.392	19.454	19.052			10.661		56.573		18.993	54.971										55.0762	115.125	2.09028	31.9299	19.052	6.806	434.14
9232.83	9231.27	9233.66	11		30.342	20.794			7.14			42.085		8.493								28.564		56.996			30.052				380.593	25.612	26.299	59.7245	107.32	1.79692	32.3583	28.564	7.14	380.593
9234.5	9233.66	9235.12	10	17.046	31.114	20.167					48.412	44.35		8.59											17.282				129.842	34.148		25.664		37.6615	34.7183	0.921851	10.9789	28.389	8.59	129.842
9235.75	9235.12	9236.91	4										489.064	8.591	30.408																	25.751		138.453	233.929	1.68958	116.964	28.0795	8.591	489.064
9238.06	9236.91	9239.44	17	14.847	30.535	19.569		59.558				46.81			30.378	25.11				106.67		26.486	21.159		20.276		26.132	13.384		35.78	403.176	25.461	24.808	54.7141	92.4768	1.69018	22.4289	26.132	13.384	403.176
9240.82	9239.44	9241.69	16	14.695		17.065	6.01	59.723		32.11	47.312	45.648						130.557	16.183			24.682			20.572		22.563	15.542			418.791	26.398	23.248	57.5687	100.714	1.74946	25.1785	23.965	6.01	418.791
9242.56	9241.69	9243.52	8	15.407				60.083												97.061	25.166		24.685		20.066	15.226						26.386		35.51	28.6702	0.807385	10.1365	24.9255	15.226	97.061
9244.48	9243.52	9246.05	13	15.009		16.873	6.754		4.747			43.805		8.71	19.336		174.854				25.036		25.758		20.03	15.249			127.511					38.744	51.7924	1.33679	14.3646	19.336	4.747	174.854
9247.62	9246.05	9248.51	9							21.605		41.324		8.393						85.188	27.942	19.188			19.966				120.031				17.962	40.1777	37.5022	0.93341	12.5007	21.605	8.393	120.031
9249.4	9248.51	9250.49	11	12.879								41.875		8.584					12.293		28.097	20.086	25.314						120.691	28.107	379.09		18.57	63.2351	109.272	1.72802	32.9466	25.314	8.584	379.09
9251.57	9250.49	9252.39	8						7.576					8.66					11.818			20.293							123.289	28.881	370.903		19.303	73.8404	125.948	1.70568	44.5294	19.798	7.576	370.903
9253.2	9252.39	9254.33	12	13.858				54.244				42.908		8.483	29.736				11.738		29.367	22.063		70.969						30.705		21.083	20.318	29.6227	18.4031	0.62125	5.31251	25.715	8.483	70.969
9255.46	9254.33	9256.77	12	13.952	37.802	20.486	9.373		6.097	21.11		49.955	474.194						11.947							15.37				30.524	373.046			88.6547	158.438	1.78713	45.737	20.798	6.097	474.194
9258.09	9256.77	9258.86	14		38.51	18.763	9.381		6.162	21.169	54.694	46.387	470.37									23.105		61.765	23.519				131.952	30.257	406.984			95.9299	149.056	1.5538	39.8369	34.3835	6.162	470.37
9259.62	9258.86	9260.22	8			19.222		54.246		22.577	54.82	46.509	473.441	10.31						184.898														108.253	157.517	1.45508	55.6906	50.3775	10.31	473.441
9260.81	9260.22	9261.83	9							22.626	54.797						332.629		13.628	185.115						17.258		19.761		32.657		30.329		78.7556	109.238	1.38705	36.4125	30.329	13.628	332.629
9262.86	9261.83	9263.75	11	20.553			8.212				54.365		468.601			29.984					55.314				27.932	18.146	45.172	20.203		34.399				71.171	132.67	1.86411	40.0016	29.984	8.212	468.601
9264.64	9263.75	9265.43	7	20.324					6.431				463.179		54.476						56.574							19.981		35.097				93.7231	163.962	1.74942	61.9716	35.097	6.431	463.179
9266.22	9265.43	9267.66	9	20.75			8.071			22.022	55.122	55.74			54.366							27.164									426.16		25.236	77.1812	132.03	1.71066	44.0102	27.164	8.071	426.16
9269.1	9267.66	9271.38	6	21.305		26.556		64.328													49.848	27.879											26.31	36.0377	17.0834	0.474043	6.97427	27.2175	21.305	64.328
9273.65	9271.38	9276.16	5			25.818		69.53	10.762			62.163															63.677							46.39	26.3422	0.567843	11.7806	62.163	10.762	69.53
9278.67	9276.16	9282.27	10		158.06		16.65	69.997			155.176				204.733	137.685	2192.03			662.044						67.878		90.59						375.485	663.438	1.76688	209.797	146.43	16.65	2192.03
9285.88	9282.27	9287.88	2															474										75.655						274.827	281.672	1.02491	199.172	274.827	75.655	474
9289.88	9287.88	9290.31	8	82.728											345.612	153.923			117.582	919.559							248.091	75.432				117.457		257.548	282.789	1.098	99.9809	135.752	75.432	919.559
9290.75	9290.31	9291.61	9		126.327	110.278			40.06	120.887	174.277						1313.71								126.24			76.414		243.771				259.107	399.611	1.54226	133.204	126.24	40.06	1313.71
9292.46	9291.61	9293.46	8		126.327		39.223					260.326									209.595	130.357		323.048					581.256				118.935	223.633	170.067	0.760471	60.1276	169.976	39.223	581.256
9294.46	9293.46	9296.32	7					147.069					2089.53	38.953							208.739		113.225			108.092					1372.6			582.602	812.96	1.3954	307.27	147.069	38.953	2089.53
9298.17	9296.32	9301.08	3					146.508						39.085														85.388						90.327	53.8815	0.596516	31.1085	85.388	39.085	146.508
9304	9301.08	9304.86	4	60.085								167.494								581.587	145.355													238.63	233.28	0.977578	116.64	156.424	60.085	581.587
9305.73	9304.86	9306.49	11		102.642		29.101		22.151	91.464							907.864	393.845		561.408	145.405			229.01			122.522		441.022					276.949	274.617	0.99158	82.8	145.405	22.151	907.864
9307.25	9306.49	9308.43	8	60.727				142.019	22.105			170.685	1696.34			84.276								229.404			124.143							316.212	561.409	1.77542	198.488	133.081	22.105	1696.34
9309.61	9308.43	9311.17	11	61.318			31.615				124.891	174.093	1696.45										85.507	229.673	81.792	59.767	124.297	52.312						247.429	484.117	1.95659	145.967	85.507	31.615	1696.45
9312.73	9311.17	9313.77	13		98.068		31.769		24.291	89.447	126.587	173.969									160.754	76.437			84.123	59.912	123.746			119.437			69.674	95.2472	45.0498	0.472977	12.4946	89.447	24.291	173.969
9314.82	9313.77	9315.67	8			77.049									112.755							76.745				58.975		51.389	432.851		1189.72		70.086	258.696	396.948	1.53442	140.342	76.897	51.389	1189.72
9316.53	9315.67	9317.74	9				29.322				132.15		1702.67			75.492	838.185		60.36					222.799		59.171					1204.94			480.565	618.044	1.28608	206.015	132.15	29.322	1702.67
9318.96	9317.74	9319.88	17	56.228				152.985	21.844					37.524	107.675	76.49		359.069	60.482	469.549	176.987		88.797		90.301	62.033	113.14	46.351			1209.98	76.52		188.585	288.36	1.52907	69.9376	88.797	21.844	1209.98
9320.81	9319.88	9321.64	9		93.593			153.176											60.184	466.633	176.295	81.509				61.955		46.75					74.626	134.969	131.794	0.976479	43.9314	81.509	46.75	466.633
9322.47	9321.64	9323.68	10											36.783			861.619		60.253		179.144	81.596		208.779					403.389	110.994	1201.13		74.778	321.846	396.821	1.23295	125.486	145.069	36.783	1201.13
9324.89	9323.68	9325.82	7	56.996			21.335							37.579					60.016			82.809						51.815				74.296		54.978	20.9037	0.380219	7.90085	56.996	21.335	82.809
9326.75	9325.82	9331.41	2																			82.136											74.942	78.539	5.08693	0.0647694	3.597	78.539	74.942	82.136
9339.32	9334.65	9340.29	7		156.464		60.286		46.687	197.628	230.88																	99.316		288.216				154.211	90.4824	0.586744	34.1991	156.464	46.687	288.216
9341.25	9340.29	9345.92	1																									97.402						97.402	#DIV/0!	#DIV/0!	#DIV/0!	97.402	97.402	97.402
9352.33	9347.65	9353.76	23	336.082	287.42	253.031	125.147		90.244	323.707		625.189			494.697	427.944	2718.76	2845.66	159.77	2479.22	729.548		367.353	956.917	295.712	260.26	392.958	151.994		625.992	3694.8	341.074		825.369	1028.58	1.2462	214.473	367.353	90.244	3694.8
9355.19	9353.76	9356.97	9					366.829			297.588		5674.7	119.95								317.331				260.551		151.986	1142.53				289.297	957.863	1794.54	1.87348	598.18	297.588	119.95	5674.7
9358.75	9356.97	9361.5	1					370.752																										370.752	#DIV/0!	#DIV/0!	#DIV/0!	370.752	370.752	370.752
9364.25	9361.5	9365.12	4										5054.95	112.405											218.634			119.731						1376.43	2452.83	1.78202	1226.41	169.183	112.405	5054.95
9366	9365.12	9370.68	2						49.388																			120.553						84.9705	50.3213	0.59222	35.5825	84.9705	49.388	120.553
9378.82	9374.13	9383.51	30	228.951	362.675	314.868	107.268	582.903	85.576	443.459	426.102	810.507	7119.4	194.664	497.113	283.883	3127.39	946.132	254.802	2355.45	834.436	443.314	429.523	899.666	425.581	404.511	459.292	225.219	1521.12	519.387	4395.01	252.298	403.722	978.474	1496.13	1.52905	273.156	436.418	85.576	7119.4
9391.5	9386.8	9396.2	4				72.877															326.278								330.688			297.594	256.859	123.529	0.480922	61.7646	311.936	72.877	330.688
9422.32	9417.61	9427.03	30	6547.79	5904.27	11314.9	3653.54	3618.45	3689.15	10583.7	6870.78	17337.1	62877.2	2333.43	11250.7	6558.09	38186	10089.3	6575.83	69418.5	13018.7	12380.9	7862.67	17443.1	7500.97	7252.05	4795.77	7347.77	20182.2	17577.7	41576.8	3410.39	11267.1	14947.5	16621.2	1.11197	3034.61	8975.97	2333.43	69418.5
9457	9452.27	9460.91	2				36.928																									167.808		102.368	92.5461	0.904053	65.44	102.368	36.928	167.808
9464.82	9460.91	9467.8	7		71.247			159.1									543.274	226.327	70.879		163.586										1694.5			418.416	585.146	1.39848	221.164	163.586	70.879	1694.5
9470.78	9467.8	9472.36	9											15.51	67.773	41.965	551.49		73.545	910.784						26.875		66.62	296.287					227.872	310.501	1.36261	103.5	67.773	15.51	910.784
9473.94	9472.36	9476.21	9							114.279			945.353						73.8	911.443		107.111				29.28			301.9	160.299			97.518	304.554	361.737	1.18776	120.579	114.279	29.28	945.353
9478.49	9476.21	9481.41	17	249.367	60.676		75.727	91.096	123.125		190.899	426.449			64.777			721.843			374.238		225.527	1093.94	65.438		81.336	55.716		160.135	2214.2			369.088	550.723	1.49212	133.57	160.135	55.716	2214.2
9484.33	9481.41	9485.88	3		46.756			95.161																				49.082						63.6663	27.3	0.428798	15.7616	49.082	46.756	95.161
9487.42	9485.88	9489.02	3		47.326											21.832				341.253														136.804	177.517	1.2976	102.489	47.326	21.832	341.253
9490.62	9489.02	9492.02	4			29.471										22.079											54.998		139.172					61.43	53.7124	0.874368	26.8562	42.2345	22.079	139.172
9493.41	9492.02	9494.7	8	29.316								71.156		7.537		23.511				315.203					48.133	10.724	56.868							70.306	101.424	1.4426	35.8587	38.7245	7.537	315.203
9496	9494.7	9496.57	6											7.702								48.8				9.836		39.641				51.389	44.917	33.7142	19.7353	0.585371	8.05691	42.279	7.702	51.389
9497.14	9496.57	9498.39	7	28.149		30.408					62.292	77.053		7.657			333.432												147.059					98.0071	113.401	1.15707	42.8615	62.292	7.657	333.432
9499.64	9498.39	9501.19	14			31.021	15.577			33.012		76.724	348.05	7.218			333.023					50.808	37.114			10.416	66.9	37.373		60.129			46.348	82.4081	111.253	1.35003	29.7337	41.8605	7.218	348.05
9502.75	9501.19	9503.99	8				15.844		11.366					6.889	33.734				22.189				36.596			10.536	67.796							25.6187	20.192	0.788173	7.13895	19.0165	6.889	67.796
9505.23	9503.99	9506.11	11		41.038	28.529	15.74						304.486	7.263						209.339					40.094	10.053			111.88	51.598	691.888			137.446	206.67	1.50364	62.3133	41.038	7.263	691.888
9507	9506.11	9508.57	7			28.689									39.513	17.459					68.024								111.679	51.14	686.556			143.294	241.533	1.68558	91.291	51.14	17.459	686.556
9510.13	9508.57	9511.79	18		43.131	28.738	15.908	77.421	8.904	28.039	45.706			8.032		17.508	255.165	139.345		241.251	71.738	39.297			43.591	12.267		26.76					36.628	63.3016	74.2247	1.17256	17.4949	37.9625	8.032	255.165
9513.45	9511.79	9514.36	11			27.721	15.619		9.829	28.542							267.19			246.813	79.688					12.278	51.921	33.084		54.605				75.2082	92.3498	1.22792	27.8445	33.084	9.829	267.19
9515.27	9514.36	9515.81	10	23.321	40.929	29.545			9.818	28.623						13.793		146.03						73.309		11.924			128.646					50.5938	49.4318	0.977032	15.6317	29.084	9.818	146.03
9516.34	9515.81	9517.24	8	23.564								57.625	292.984		30.89				29.813				29.666				53.243		129.037					80.8528	92.2935	1.1415	32.6307	42.0665	23.564	292.984
9518.14	9517.24	9518.8	7	23.26		31.937							289.461		30.953				30.129					69.668			53.188							75.5137	95.7261	1.26766	36.181	31.937	23.26	289.461
9519.46	9518.8	9520.17	7						11.199			55.711	289.959				270.594		30.308				31.057							48.524				105.336	120.481	1.14378	45.5376	48.524	11.199	289.959
9520.88	9520.17	9521.68	6		35.53		14.617			24.053			295.687	5.023										70.35										74.21	110.83	1.49347	45.2464	29.7915	5.023	295.687
9522.48	9521.68	9523.59	14	21.303		36.015	14.154					56.726		5.037	33.79					292.257	59.257	23.722				8.855	50.532	25.491	128.212	49.809				57.5114	74.2757	1.2915	19.851	34.9025	5.037	292.257
9524.71	9523.59	9525.76	13								61.256	56.415		4.865		16.795			24.813	291.136	65.367	25.158	31.084				51.2	26.312	129.518				23.584	62.1156	75.8149	1.22055	21.0273	31.084	4.865	291.136
9526.81	9525.76	9527.64	8	25.285								57.113		4.873				120.156					30.423			7.635	50.265		130.609					53.2949	48.1201	0.902903	17.013	40.344	4.873	130.609
9528.47	9527.64	9529.4	9	26.351	37.059	31.425		70.86		30.841			315.118		29.733	18.66					61.453													69.0556	93.8201	1.35862	31.2734	31.425	18.66	315.118
9530.32	9529.4	9531.57	18	25.907			16.255	70.85		30.721		59.836	324.388	4.712			215.61	125.981			59.99	28.6		100.704		9.135		29.191		67.683	578.146	39.823	27.008	100.808	143.857	1.42704	33.9074	49.8295	4.712	578.146
9532.81	9531.57	9534.1	8		38.528									4.784					30.346		63.292		30.387		45.542	9.307	52.723							34.3636	20.1812	0.587283	7.13512	34.4575	4.784	63.292
9535.39	9534.1	9536.87	13		39.493	29.916	15.352		11.546		48.624			4.824	25.57	15.197	234.466				59.575		31.214			9.735	53.483							44.5381	59.6948	1.34031	16.5564	29.916	4.824	234.466
9538.35	9536.87	9539.52	13			29.316	15.348	61.207		29.326				5.216	28.478		232.11	123.789				31.503				10.25	49.399				470.531		29.627	85.8538	130.936	1.52511	36.3152	29.627	5.216	470.531
9540.68	9539.52	9542.02	8			27.94				29.094		45.77							24.47	205.635	68.584	30.98											28.808	57.6601	61.531	1.06713	21.7545	30.037	24.47	205.635
9543.36	9542.02	9544.91	17		35.587		11.496			29.087	51.543			5.247		17.951	224.884					30.606	35.241		27.77	8.708	51.165	16.759	125.382	45.022		30.18	28.483	45.5948	53.5473	1.17442	12.9871	30.18	5.247	224.884
9546.47	9544.91	9548.37	17			25.179		66.66	8.777			42.281	361.799			17.923	230	140.817	28.268	266.729		30.661				9.981	49.21	15.541	128.029		566.894		28.26	118.648	155.279	1.30874	37.6606	42.281	8.777	566.894
9550.27	9548.37	9551.89	14		35.023			64.19	9.729	30.482				6.517	36.431				30.283			26.477	33.972			11.798		15.799	128.412		580.421		24.589	73.8659	148.97	2.01677	39.814	30.3825	6.517	580.421
9553.5	9551.89	9554.76	3						9.787																			19.61			575.43			201.609	323.776	1.60596	186.932	19.61	9.787	575.43
9556.02	9554.76	9557.34	14			38.246	18.895	65.854	9.752	35.45				7.462	41.27				29.674		89.216	21.564		100.096	48.701					71.383			19.78	42.6674	29.0398	0.680608	7.7612	36.848	7.462	100.096
9558.67	9557.34	9559.93	9				19.004			36.547		65.724											38.642	100.952	49.976					70.021	538.938	42.496		106.922	163.734	1.53134	54.578	49.976	19.004	538.938
9561.2	9559.93	9562.23	5	30.433								64.675		8.469							76.962									70.79				50.2658	29.5037	0.586953	13.1944	64.675	8.469	76.962
9563.25	9562.23	9564.5	5	30.37		41.309	18.79					66.266									77.118													46.7706	24.4068	0.52184	10.915	41.309	18.79	77.118
9565.75	9564.5	9566.52	4	31.213						48.875		66.461														21.977								42.1315	19.6877	0.467292	9.84385	40.044	21.977	66.461
9567.3	9566.52	9568.75	5						15.191			64.992			54.527	44.157				929.792														221.732	396.253	1.78708	177.21	54.527	15.191	929.792
9570.2	9568.75	9571.64	12	35.375					14.396		151.929			11.297		44.024	609.728		99.223			41.991						47.797	310.493		744.89		38.357	179.125	248.628	1.38802	71.7728	45.9105	11.297	744.89
9573.08	9571.64	9574.89	3		88.93									11.537																151.971				84.146	70.3391	0.835918	40.6103	88.93	11.537	151.971
9576.7	9574.89	9578.12	5											12.025				363.302			226.09							39.638			725.812			273.373	290.671	1.06328	129.992	226.09	12.025	725.812
9579.55	9578.12	9580.92	10	46.977				108.897		76.183						43.426		363.606					83.369				171.345			146.897	743.282	79.392		186.337	216.899	1.16401	68.5896	96.133	43.426	743.282
9582.3	9580.92	9583.38	22	47.592	103.746	86.449	41.34		33.518	80.004	127.565	133.505		15.685	89.831	43.703	811.441		95.189	832.788			82.991	220.046	98.22	34.295			294.944	147.987	743.183	80.468		192.931	253.548	1.31419	54.0565	92.51	15.685	832.788
9584.47	9583.38	9585.02	9	47.812		87.089	41.178	112.097		81.331	127.777					44.606							82.788							147.941				85.8466	37.8764	0.44121	12.6255	82.788	41.178	147.941
9585.57	9585.02	9586.69	8	48.273		87.601							973.044									85.127	83.325							148.046	768.936		77.963	284.039	367.392	1.29346	129.893	86.364	48.273	973.044
9587.8	9586.69	9589.63	5	48.237				112.778							73.635													58.633			771.247			212.906	313.083	1.47052	140.015	73.635	48.237	771.247
9591.46	9589.63	9592.48	7				34.128	110.161				108.683			73.525												139.763	56.641			745.211			181.159	251.287	1.38711	94.9774	108.683	34.128	745.211
9593.5	9592.48	9594.81	7					113.745							73.831	37.052	590.505									20.991	139.66				745.223			245.858	294.572	1.19814	111.338	113.745	20.991	745.223
9596.12	9594.81	9597.43	8	38.341									844.507					262.392					64.436		71.408		140.192				733.914	67.887		277.885	324.675	1.16838	114.79	105.8	38.341	844.507
9598.74	9597.43	9599.92	18		87.353	72.621			31.538			133.332	847.654	11.985	92.491		583.28	268.405		624.2		69.899			72.306		137.036	50.167	248.859	165.255		68.684	63.832	201.605	237.463	1.17786	55.9707	89.922	11.985	847.654
9601.11	9599.92	9601.64	11				29.627			87.543	108.375	134.691	854.735		93.781	32.592								214.617		27.644			249.532		764.574			236.156	293.097	1.24112	88.372	108.375	27.644	854.735
9602.16	9601.64	9603.29	8			77.535				88.468	108.41						595.335		68.635						63.244		136.952			172.262				163.855	178.232	1.08774	63.0146	98.439	63.244	595.335
9604.42	9603.29	9605.24	6	50.261		79.031					109.246					31.545					166.62					29.441								77.6907	53.1334	0.68391	21.6916	64.646	29.441	166.62
9606.06	9605.24	9607.01	9				31.208	102.645												462.861	166.184	75.535	77.65		63.974			60.263					68.987	123.256	132.692	1.07655	44.2306	75.535	31.208	462.861
9607.95	9607.01	9608.89	5	45.27									777.379	11.032							167.018							62.057						212.551	321.071	1.51056	143.587	62.057	11.032	777.379
9609.83	9608.89	9610.89	11		70.32		30.086	103.885	21.197				775.802			29.026						78.431	76.732					61.841	234.281				72.281	141.262	218.237	1.54491	65.8009	72.281	21.197	775.802
9611.95	9610.89	9612.6	5				29.407						773.229								172.156			190.052	67.965									246.562	302.143	1.22542	135.122	172.156	29.407	773.229
9613.25	9612.6	9618.06	1																						67.097									67.097	#DIV/0!	#DIV/0!	#DIV/0!	67.097	67.097	67.097
9628.71	9623.9	9629.56	25	219.337	246.965	346.563	139.559	190.274	135.491	404.705	335.898	646.538		40.943	438.305	168.972	2137.2		255.268	3458.99	599.509		276.053	937.642	288.928	151.134		205.386	889.805	840.288	1879.28	222.673		618.228	785.41	1.27042	157.082	288.928	40.943	3458.99
9630.42	9629.56	9635.23	4										2692.84									322.05										222.551	293.309	882.688	1207.49	1.36797	603.746	307.68	222.551	2692.84
9642.33	9637.51	9643.52	6					394.183		628.511								1426.72		2948.07	665.503											551.985		1102.5	972.798	0.882359	397.143	647.007	394.183	2948.07
9644.7	9643.52	9649.52	25	215.654	237.602	304.426	130.343		107.206		246.769	431.522	2461.01	35.515	342.902	141.686	1782.24		211.46		666.427	530.043	253.343	804.377	234.569	110.553	412.858	171.533	714.951	1520.45	1749.76		483.308	572.02	630.118	1.10157	126.024	304.426	35.515	2461.01
9662.06	9657.23	9663.8	4	37.587												15.531												44.021		118.035				53.7935	44.5314	0.827822	22.2657	40.804	15.531	118.035
9665.53	9663.8	9666.58	9	39.4		87.865		117.467		61.518				8.835		17.37			71.496										142.842	121.17				74.2181	47.2468	0.636594	15.7489	71.496	8.835	142.842
9667.64	9666.58	9668.44	14						22.641	62.863		69.162	627.768	8.822		17.104		172.565				84.944	77.541		79.411			55.819	149.607	119.416	643.996			156.547	208.366	1.33101	55.6882	78.476	8.822	643.996
9669.23	9668.44	9669.8	14	38.485	86.086		37.645				90.915		616.376		53.875	17.37	549.048			653.071	246.71					14.979	200.488		149.885			81.12		202.575	229.627	1.13354	61.3704	88.5005	14.979	653.071
9670.38	9669.8	9674.14	5													17.966		169.768				82.454				15.107							75.513	72.1616	62.9217	0.871956	28.1394	75.513	15.107	169.768
9677.91	9674.14	9679.85	8					73.19	15.703			58.138				13.475		172.051						109.822					110.094	64.362				77.1044	52.8203	0.685049	18.6748	68.776	13.475	172.051
9681.8	9679.85	9682.91	10				22.108	74.248	15.717						31.127	14.523				341.992			41.133		39.62			29.443	108.769					71.868	99.2729	1.38132	31.3929	35.3735	14.523	341.992
9684.02	9682.91	9685.22	11	37.604		31.86			15.749		66.115	48.237		5.561	31.297	14.226	280.398												107.18	60.269				63.4996	77.4446	1.21961	23.3504	37.604	5.561	280.398
9686.42	9685.22	9687.66	9	38.431				76.288			62.345		285.668		31.859	13.244	280.765	129.603													418.09			148.477	144.047	0.970165	48.0157	76.288	13.244	418.09
9688.91	9687.66	9690	8									45.018	286.516	5.353	34.737			136.411			144.34					11.334			99.175					95.3605	94.1204	0.986995	33.2766	72.0965	5.353	286.516
9691.08	9690	9691.85	3				28.153							5.246												11.805								15.068	11.797	0.782914	6.81097	11.805	5.246	28.153
9692.62	9691.85	9693.81	6			50.104	28.228											141.106								11.667		38.243			445.105			119.075	166.049	1.39449	67.7892	44.1735	11.667	445.105
9695	9693.81	9699.85	1																							11.237								11.237	#DIV/0!	#DIV/0!	#DIV/0!	11.237	11.237	11.237
9713.36	9708.5	9718.22	30	583.015	1300.64	1249.45	756.33	499.688	416.86	982.77	919.493	991.062	8100.98	135.808	773.539	190.005	6126.71	2237.84	1534.07	13259.8	4195.61	1311.89	1481.95	1899.9	1058.8	399.589	4212.51	768.537	1414.74	1657.65	3394.28	570.186	1193.91	2120.59	2768.31	1.30544	505.422	1221.68	135.808	13259.8
9734.38	9729.51	9735.46	4	15.327					4.84					2.349												3.96								6.619	5.89625	0.890807	2.94812	4.4	2.349	15.327
9736.55	9735.46	9737.45	5				12.325		5.005	15.057		14.863														2.104								9.8708	5.95485	0.60328	2.66309	12.325	2.104	15.057
9738.35	9737.45	9739.36	5	15.995					5.124	13.614																1.777		18.285						10.959	7.14907	0.652347	3.19716	13.614	1.777	18.285
9740.38	9739.36	9741.24	6	16.1	29.875							10.756			15.589					138.55						1.866								35.456	51.3172	1.44735	20.9501	15.8445	1.866	138.55
9742.1	9741.24	9743.2	11		29.902			29.714	5.405	13.889		11.059		1.838			104.52					18.485	12.645	24.205									17.285	24.4497	28.0354	1.14666	8.45299	17.285	1.838	104.52
9744.3	9743.2	9745	12						5.171	13.301	20.751			1.84	17.137	2.989					38.661	18.134	11.95							29.986		24.634	16.864	16.7848	10.9387	0.651698	3.15772	17.0005	1.84	38.661
9745.71	9745	9747.03	6											1.903		3.024		32.186				17.809				2.422			48.673					17.6695	19.3263	1.09376	7.88992	10.4165	1.903	48.673
9748.36	9747.03	9749.62	14			11.249	5.867		4.291	11.78	20.985	11.15	65.307				88.969	29.462					11.329	25.091	16.139	2.403			48.706					25.1949	25.4812	1.01137	6.81015	13.9595	2.403	88.969
9750.89	9749.62	9751.82	7						4.172		21.367	9.883	61.07	1.518									11.063	22.106										18.7399	20.2331	1.07968	7.64739	11.063	1.518	61.07
9752.75	9751.82	9753.64	10		12.297	12.853	6.627			10.939			61.946	1.473					10.357					21.163	16.833			22.716						17.7204	16.7791	0.946882	5.30603	12.575	1.473	61.946
9754.52	9753.64	9755.28	13			12.747	6.576	22.708			21.621			1.421		4.846				91.716			11.863		17.146	2.361		23.529	42.438	17.876				21.296	23.8832	1.12149	6.624	17.146	1.421	91.716
9756.05	9755.28	9756.69	5			12.698				10.956																2.367		23.589			158.811			41.6842	65.9098	1.58117	29.4757	12.698	2.367	158.811
9757.33	9756.69	9758.38	6			12.739		24.831									58.445	16.543	13.301												158.79			47.4415	57.1933	1.20555	23.3491	20.687	12.739	158.79
9759.43	9758.38	9760.34	15	11.756		13.121		25.608	6.143	11.017				1.805	7.457	5.495		16.413		118.407						1.878			37.837	20.838	161.349	19.569		30.5795	46.1079	1.5078	11.905	13.121	1.805	161.349
9761.25	9760.34	9762.15	4	12.112						10.626						5.487							9.121											9.3365	2.84202	0.304399	1.42101	9.8735	5.487	12.112
9763.05	9762.15	9764.31	10	12.216	15.009		7.299						81.73	1.892		5.04							8.858			1.915			36.392			18.037		18.8388	24.3114	1.2905	7.68793	10.537	1.892	81.73
9765.58	9764.31	9766.49	10		14.29		7.606					21.768			11.51	5.046							8.712	35.78		1.785	13.657	10.257						13.0411	9.68477	0.742635	3.06259	10.8835	1.785	35.78
9767.4	9766.49	9768.27	16	14.375		9.882	7.625			11.598	28.503	23.926		1.743			104.011	37.987				17.064	8.553	33.374	11.886	1.738		10.391					16.358	21.1884	24.4418	1.15355	6.11045	13.1305	1.738	104.011
9769.14	9768.27	9769.7	7		12.522			13.356						1.758					18.055	91.987	40.169									20.378				28.3179	30.3902	1.07318	11.4864	18.055	1.758	91.987
9770.25	9769.7	9771.24	8	15.564										1.765	13.054	5.519				94.346			9.462			2.021			29.814					21.4431	30.8253	1.43754	10.8984	11.258	1.765	94.346
9772.23	9771.24	9773.51	14	16.999		8.428			10.885					1.729	12.504	5.567	93.447	32.003	18.281			11.163	9.585		12.715			12.847			123.344			26.3926	35.9107	1.36063	9.59753	12.6095	1.729	123.344
9774.79	9773.51	9776	6				6.473	17.333					29.468							95.641					13.432			13.35						29.2828	33.3815	1.13997	13.628	15.3825	6.473	95.641
9777.2	9776	9778	11			11.152	6.762	17.482			23.021					7.381		29.841					8.158	21.7	13.469			15.011			133.071			26.0953	36.2107	1.38763	10.9179	15.011	6.762	133.071
9778.8	9778	9779.76	5															30.088					8.417		12.757				42.298		137.252			46.1624	52.705	1.14173	23.5704	30.088	8.417	137.252
9780.71	9779.76	9782.16	14			11.364	6.875	18.327				9.36	38.239			7.61						10.141	7.78	20.692	12.246		8.698				137.331	12.924	10.061	22.2606	34.1127	1.53243	9.117	10.7525	6.875	137.331
9783.61	9782.16	9785.5	10			13.626		16.727		8.254			41.798									11.517	7.936		12.181					20.165		13.078	10.592	15.5874	9.91543	0.636118	3.13553	12.6295	7.936	41.798
9787.4	9785.5	9788.38	18		21.219		5.073		3.453	8.349		7.198	47.047	2.292		11.094			26.632	444.323		9.205		20.722	14.537	5.863	11.667	45.365				12.608	9.285	39.2184	101.922	2.59882	24.0232	11.3805	2.292	444.323
9789.36	9788.38	9790.18	11					13.501			53.616	7.385		2.275	54.05	10.862	230.799				18.581					5.602			86.181	17.777				45.5117	66.9026	1.47001	20.1719	17.777	2.275	230.799
9791	9790.18	9792.36	11	5.608		11.064	4.38		3.531					2.289							19.86	9.41			14.81		12.039				85.179		9.086	16.1142	23.494	1.45797	7.08371	9.41	2.289	85.179
9793.73	9792.36	9795.08	11	5.702	18.046		4.346		3.52	4.68												9.063	8.51	17.533	14.801		11.256						8.86	9.66518	5.19624	0.537625	1.56673	8.86	3.52	18.046
9796.43	9795.08	9797.25	7	3.767			4.445	15.203	3.538	5.978																2.944	10.379							6.60771	4.54773	0.688245	1.71888	4.445	2.944	15.203
9798.07	9797.25	9799.09	7			9.005							28.56	1.859				26.279								2.677	10.653					14.229		13.3231	10.5781	0.793966	3.99815	10.653	1.859	28.56
9800.1	9799.09	9800.8	10												16.041	4.94		26.962						15.761	9.972		9.606	17.394	48.889	21.302		14.206		18.5073	12.3462	0.6671	3.90422	15.901	4.94	48.889
9801.5	9800.8	9802.14	8					17.327		8.922						5.523			9.356	54.254		6.343										14.726	6.373	15.353	16.2716	1.05983	5.75287	9.139	5.523	54.254
9802.78	9802.14	9803.69	8			6.829					24.225								9.353							2.785	10.9	15.988			154.579	14.71		29.9211	50.7825	1.69721	17.9543	12.805	2.785	154.579
9804.6	9803.69	9805.58	14	5.269	10.507				4.274	10.1	24.556		39.724	1.375					9.58		14.451	7.403		17.896	11.032			16.113					7.63	12.8507	9.78452	0.761399	2.61502	10.3035	1.375	39.724
9806.57	9805.58	9807.22	7	5.465				17.826				10.789	45.799			5.015	91.423			80.162														36.6399	36.4543	0.994935	13.7784	17.826	5.015	91.423
9807.88	9807.22	9808.56	8								25.334	11.28					91.356	21.822								2.893	10.07	12.029				13.668		23.5565	28.2671	1.19997	9.99391	12.8485	2.893	91.356
9809.25	9808.56	9810	9			9.72								1.377					9.391	90.065		9.616				2.916				15.752		13.658	9.404	17.9888	27.4043	1.52341	9.13478	9.616	1.377	90.065
9810.75	9810	9811.91	12			8.896	6.545	16.596		10.439				1.377				22.864					5.958	23.65	9.419	2.971	9.328				106.027			18.6725	28.3936	1.52061	8.19654	9.3735	1.377	106.027
9813.08	9811.91	9814.02	10		12.605				3.185			9.566							9.847	76.001				23.804	9.819	2.991	9.45	9.764						16.7032	21.6033	1.29336	6.83155	9.7915	2.991	76.001
9814.98	9814.02	9815.56	10	3.735		7.512		12.908	3.183				32.878		10.746			22.731							9.954	2.873				15.827				12.2347	9.5523	0.780755	3.0207	10.35	2.873	32.878
9816.15	9815.56	9816.98	5		12.846							10.267	34.467	1.717				22.636																16.3866	12.5612	0.766555	5.61755	12.846	1.717	34.467
9817.81	9816.98	9819.39	19				5.108	13.161	4.646	7.24				1.736	11.474	5.756		22.71	11.238			8.029	5.538	19.034	10.339	2.571		12.896	31.509		145.092	10.64	7.808	17.7118	31.6917	1.7893	7.27058	10.339	1.736	145.092
9820.98	9819.39	9821.99	13	5.675					4.572		17.625				13.244	5.345		23.377					5.412	24.399	11.004		10.131	11.865	29.506			9.965		13.24	8.13607	0.614507	2.25654	11.004	4.572	29.506
9823	9821.99	9823.56	10					12.49	4.467			12.746	63.731		13.314	5.466	72.946								10.106	1.57		11.91						20.8746	25.4237	1.21792	8.03967	12.2	1.57	72.946
9824.12	9823.56	9824.84	7				5.696											24.098		70.687		4.35				1.57	10.361						4.908	17.3814	24.6571	1.41859	9.31951	5.696	1.57	70.687
9825.56	9824.84	9826.45	14			13.416	5.449		4.66			13.642		1.167		5.444			8.602			4.852		26.305	9.731	1.367	10.476	12.359					5.016	8.749	6.50781	0.743835	1.73929	7.0255	1.167	26.305
9827.34	9826.45	9828.13	11										65.609	1.124	15.793		74.696			75.156			8.264	27.1	10.104	1.442			33.504	25.789				30.7801	28.3832	0.922128	8.55785	25.789	1.124	75.156
9828.92	9828.13	9829.6	6						4.788				65.235					21.738								1.305				26.061		12.545		21.9453	23.2368	1.05885	9.48638	17.1415	1.305	65.235
9830.28	9829.6	9830.88	9		14.612		6.173			10.251				1.084	16.157				8.48			4.281				1.294							4.325	7.40633	5.42974	0.733121	1.80991	6.173	1.084	16.157
9831.48	9830.88	9832.56	12			10.953			4.671					1.072			77.768	19.92		68.875						1.406	7.764	14.121	32.319		137.059	12.385		32.3594	41.572	1.28469	12.0008	13.253	1.072	137.059
9833.65	9832.56	9834.77	19		14.837		6.786	23.711			24.792	15.42	53.159	1.11			80.084	20.461	9.004	69.001			10.035	22.021	13.401		7.286	14.941	33.571		133.895	12.404		29.7852	32.9785	1.10721	7.56579	15.42	1.11	133.895
9835.89	9834.77	9836.4	7					23.79		13.723							78.187			61.455					12.714					18.435		12.374		31.5254	26.9006	0.853298	10.1675	18.435	12.374	78.187
9836.91	9836.4	9837.79	9					23.839				12.405	53.361									7.047			12.707	1.64	6.894	13.23					6.559	15.298	15.5833	1.01865	5.19444	12.405	1.64	53.361
9838.68	9837.79	9839.94	14		11.117				3.533	13.872		12.72				6.446		26.554			17.234	7.012		27.087	11.918		6.994	12.991	37.985	18.864				15.3091	9.58418	0.626046	2.56148	12.8555	3.533	37.985
9841.2	9839.94	9842.24	11		12.451		5.192	21.741					50.52	0.691				27.093	7.092	99.725	18.831				11.584	2.106								23.366	29.0248	1.24218	8.75129	12.451	0.691	99.725
9843.27	9842.24	9844.14	11	7.842				22.329					46.666			8.282					17.68	10.136		27.45	11.632		10.731				118.056		9.722	26.4115	32.5334	1.23179	9.80918	11.632	7.842	118.056
9845	9844.14	9846.01	3			18.501							50.363									10.152												26.3387	21.2203	0.805673	12.2516	18.501	10.152	50.363
9847.02	9846.01	9848	16	9.542		18.158	5.995	21.617		18.87			51.428				108.094			132.618		10.217		30.286	13.823	3.225	11.664	13.684			133.193		10.004	37.0261	45.2023	1.22082	11.3006	15.9905	3.225	133.193
9848.98	9848	9849.82	10				6.242		5.841					1.241		7.115			11.195		29.734		13.085				12.009			43.612		21.741		15.1815	12.9958	0.856028	4.10963	11.602	1.241	43.612
9850.66	9849.82	9851.8	21		17.606			22.752		19.922	28.184	20.802			22.003	7.184	113.615	45.041			31.836	12.577	13.107	32.951		3.808	12.403	13.04	67.537	42.61	141.497	21.797	12.173	33.4498	34.7972	1.04028	7.59338	21.797	3.808	141.497
9852.93	9851.8	9854.11	14	9.995			7.233			19.778		20.947	55.982						12.506	92.697	31.722	12.282		29.23	13.42	4.105	12.381				137.556			32.8453	38.2756	1.16533	10.2296	16.599	4.105	137.556
9855.3	9854.11	9855.86	5	10.791							23.886		57.245											29.224	13.449									26.919	18.5454	0.688935	8.29377	23.886	10.791	57.245
9856.43	9855.86	9857.27	8		16.521									1.754		8.809						10.973			13.499			12.369			139.86		10.336	26.7651	45.8973	1.71482	16.2271	11.671	1.754	139.86
9858.11	9857.27	9858.97	10					16.185	4.376	14.247							103.168					10.481			13.615		13.084				140.883	14.1	9.846	33.9985	47.3508	1.39273	14.9737	13.8575	4.376	140.883
9859.83	9858.97	9860.81	10		17.609					14.621		13.684				10.105	103.013						7.367		14.442		13.618	10.626	48.275					25.336	29.6225	1.16919	9.36746	14.063	7.367	103.013
9861.79	9860.81	9862.74	13	7.936		11.706	5.222						37.702	2.126		10.004			12.125	150.318		9.191	7.433		15.267		13.437						8.396	22.3741	39.3826	1.76019	10.9228	10.004	2.126	150.318
9863.68	9862.74	9864.68	12		20.284					14.749							116.548		12.277				7.171	31.044	14.895			13.477	49.623	44.672	126.991		0.679	37.7008	41.899	1.11135	12.0952	17.5895	0.679	126.991
9865.67	9864.68	9866.65	11										37.316		21.714		117.448	41.388	12.836			8.34	7.68				9.857		48.492			15.714	8.527	29.9375	32.5174	1.08618	9.80436	15.714	7.68	117.448
9867.62	9866.65	9868.56	16	7.88		13.499		21.69		15.927	28.701	17.405			22.246				13.983		35.104		7.402			4.858	9.881	13.098	49.351		144.581	15.108		26.2946	33.5364	1.27541	8.38409	15.5175	4.858	144.581
9869.5	9868.56	9870.15	4						6.979	15.965				1.4												4.959								7.32575	6.20411	0.846891	3.10205	5.969	1.4	15.965
9870.8	9870.15	9871.8	12	8.368					6.994		27.352		42.885									5.554	8.049			4.974	11.209	13.393	39.48		143.231		5.935	26.452	39.1316	1.47934	11.2963	9.7885	4.974	143.231
9872.81	9871.8	9874.08	13	8.387	17.085	14.868	9.159	17.945	6.959				43.253	1.554			101.964								11.515		11.345	13.399			141.223			30.6658	42.2958	1.37925	11.7307	13.399	1.554	141.223
9875.35	9874.08	9876.38	16	7.767	17.753	15.501		17.608		9.974			39.145				105.39		11.891			7.822	9.043	28.86	11.471		10.859				134.17	13.206	7.127	27.9742	37.1818	1.32915	9.29546	12.5485	7.127	134.17
9877.42	9876.38	9878.51	12	7.921		15.428			4.521				42.962	1.713		6.208	102.426		11.594			8.156					11.008	10.41	41.625					21.9977	28.6925	1.30434	8.28281	10.709	1.713	102.426
9879.6	9878.51	9880.63	14		16.762	15.698				9.374			44.706	1.771	10.525	6.417	103.65			67.776		8.523	7.079						41.34	17.535			8.485	25.6886	29.1922	1.13639	7.80195	13.1115	1.771	103.65
9881.67	9880.63	9882.32	3											1.689									7.127		10.376									6.39733	4.38923	0.686102	2.53412	7.127	1.689	10.376
9882.96	9882.32	9884.06	7					16.662								5.612	100.118				17.656		7.262			3.453					99.044			35.6867	43.9774	1.23232	16.6219	16.662	3.453	100.118
9885.16	9884.06	9886.2	16			10.283		16.778	4.461	7.858	19.074				10.729					82.603	21.137		7.094	15.584	9.94	3.396	16.305	6.949			99.237	9.909		21.3336	27.8086	1.30351	6.95214	10.506	3.396	99.237
9887.25	9886.2	9888.19	9		18.063				4.404	7.843			37.371						8.887									7.579	33.692	18.974		10.015		16.3142	11.9388	0.7318	3.97958	10.015	4.404	37.371
9889.12	9888.19	9889.92	13			10.749		14.766		8.64			38.64				98.735			75.585		6.271	6.597				15.757		35.193	19.171		9.876	6.599	26.6599	29.1569	1.09366	8.08666	14.766	6.271	98.735
9890.71	9889.92	9891.91	13				5.239				20.695		36.222		14.882		101.248			75.483	28.785	8.016		16.769	12.019		15.664				101.936	9.951		34.3776	34.9145	1.01562	9.68353	16.769	5.239	101.936
9893.1	9891.91	9893.84	11	3.784								8.36	38.729				102.213		11.806	83.188		7.857		15.826	11.646		16.035						7.226	27.8791	33.6136	1.20569	10.1349	11.806	3.784	102.213
9894.58	9893.84	9895.47	22	3.881	21.85		5.834		4.605	7.478				0.965	15.184		104.466	21.206	11.889	82.694	31.406	7.898	4.952	15.966		1.598		11.357	40.162	20.075	98.948	8.959	7.317	24.0314	30.7623	1.28009	6.55854	11.623	0.965	104.466
9896.35	9895.47	9897.05	11			15.653				7.255					14.948	5.739		21.961				7.964	4.99			1.666	15.016				99.949		8.094	18.4759	27.6645	1.49733	8.34117	8.094	1.666	99.949
9897.75	9897.05	9898.62	10	3.348		15.256							34.646		15.176									13.454	12.25	1.928		10.553		19.491	100.884			22.6986	28.9175	1.27398	9.14451	14.315	1.928	100.884
9899.5	9898.62	9900.44	11		18.366				4.275		24.266					5.971	113.52			87.338			6.507		12.154		16.82	10.543		18.663				28.9475	36.3451	1.25555	10.9585	16.82	4.275	113.52
9901.38	9900.44	9902.47	9						3.856	4.995			30.212		15.052				11.874			4.587									110.943	8.33	4.408	21.5841	34.5425	1.60037	11.5142	8.33	3.856	110.943
9903.56	9902.47	9904.15	10			12.237								1.896		5.271		17.314	11.875			4.479			13.84					20.278	107.884		4.855	19.9929	31.4644	1.57378	9.94992	12.056	1.896	107.884
9904.75	9904.15	9906.48	1			12.277																												12.277	#DIV/0!	#DIV/0!	#DIV/0!	12.277	12.277	12.277
9908.2	9906.48	9912.75	5			12.419		25.024		6.583		22.848														7.238								14.8224	8.65549	0.583947	3.87085	12.419	6.583	25.024
9917.3	9912.75	9918.45	16	34.221	82.96		26.742	27.562	17.824			24.851				22.785				564.449	108.846	24.964		106.524	52.155		46.589			80.248	235.224		22.838	92.4239	137.577	1.48854	34.3942	40.405	17.824	564.449
9919.6	9918.45	9920.71	18			45.146		26.141	18.275	34.922	101.162	33.771	269.928	6.933	87.407		673.225	58.136	72.214			28.434	35.61			16.764		45.121				24.702	26.709	89.1444	157.312	1.76469	37.0788	35.266	6.933	673.225
9921.81	9920.71	9923.11	5					25.334		32.946		34.246																	121.777				44.456	51.7518	39.7328	0.767756	17.769	34.246	25.334	121.777
9924.42	9923.11	9927.72	4					25.171		31.813												26.28											24.465	26.9322	3.33849	0.123959	1.66924	25.7255	24.465	31.813
9931.02	9927.72	9932.15	13	12.148		22.89		27.397	10.219			16.1	91.599							3787.21		25.208		46.962			28.773				195.111	28.691	22.955	331.943	1039.38	3.13121	288.273	27.397	10.219	3787.21
9933.28	9932.15	9933.92	9	11.64		24.988	13.719									357.798					44.749	28.477		48.355			28.944						26.287	64.9952	110.47	1.69966	36.8232	28.477	11.64	357.798
9934.56	9933.92	9934.95	17		290.007		13.735	26.316		43.922	609.915			48.944	649.596		4646.47	33.299	669.266			28.432	24.729	47.658	284.842		29.16			97.692			26.077	445.297	1108.12	2.4885	268.759	47.658	13.735	4646.47
9935.33	9934.95	9936.44	7						9.127													28.514		48.227		239.477		481.684	620.383				26.638	207.721	250.379	1.20536	94.6344	48.227	9.127	620.383
9937.54	9936.44	9939.49	7	13.288		25.875						16.022	83.194					30.322				28.513											26.732	31.9923	23.4752	0.733776	8.87278	26.732	13.288	83.194
9941.44	9939.49	9942.55	4			24.102		16.476				15.532	86.544																					35.6635	34.1366	0.957187	17.0683	20.289	15.532	86.544
9943.67	9942.55	9944.46	3					15.543					88.879																		199.983			101.468	92.8622	0.915185	53.614	88.879	15.543	199.983
9945.25	9944.46	9946.67	3			25.094							90.73																		199.993			105.272	88.3517	0.839268	51.0099	90.73	25.094	199.993
9948.08	9946.67	9948.98	6			24.484		18.117												148.41			6.67			3.727		21.464						37.1453	55.1247	1.48403	22.5046	19.7905	3.727	148.41
9949.88	9948.98	9951.15	2																					11.106		3.789								7.4475	5.1739	0.694716	3.6585	7.4475	3.789	11.106
9952.42	9951.15	9954.31	3						1.545															9.936		3.685								5.05533	4.36011	0.862478	2.51731	3.685	1.545	9.936
9956.21	9954.31	9957.57	6						1.526						9.683											2.601		14.279		9.163	69.338			17.765	25.7095	1.4472	10.4959	9.423	1.526	69.338
9958.94	9957.57	9959.88	4			7.971																		7.72		2.891				8.875				6.86425	2.69487	0.392596	1.34744	7.8455	2.891	8.875
9960.81	9959.88	9961.82	8		12.189	8.084								1.529					8.011					7.919	8.803			9.264		8.716				8.06437	2.97987	0.36951	1.05354	8.4	1.529	12.189
9962.83	9961.82	9964.01	10			7.929	2.235						20.133	1.516					8.253	48.851									21.334	8.539	77.799	3.464		20.0053	24.767	1.23802	7.83202	8.396	1.516	77.799
9965.19	9964.01	9965.86	8		11.689		2.863				15.294		20.415		11.748														21.663	7.629		3.905		11.9008	7.00242	0.588401	2.47573	11.7185	2.863	21.663
9966.54	9965.86	9968.12	6										21.639			4.821	52.437		7.895							1.824				7.923				16.0898	19.0592	1.18455	7.78088	7.909	1.824	52.437
9969.7	9968.12	9971.42	10		8.037				1.765					0.933		3.354	50.745		7.904						4.359	1.77		10.2	24.239					11.3306	15.4461	1.36322	4.88448	6.1315	0.933	50.745
9973.14	9971.42	9974.36	9						2.569					0.75	6.853									12.341	4.814	1.719		10.966		7.037	60.388			11.9374	18.5961	1.55779	6.1987	6.853	0.75	60.388
9975.58	9974.36	9976.57	3													2.465									5.383	1.569								3.139	1.99433	0.63534	1.15143	2.465	1.569	5.383
9977.56	9976.57	9978.22	12			5.715	2.296		2.064					0.542	5.025	2.255	30.344							13.125	5.504	1.544		10.035	14.719					7.764	8.48806	1.09326	2.45029	5.2645	0.542	30.344
9978.88	9978.22	9979.6	4								10.713					2.291									5.725						72.091			22.705	33.1051	1.45805	16.5525	8.219	2.291	72.091
9980.33	9979.6	9980.98	3						2.259							2.509									5.758									3.50867	1.95199	0.556333	1.12698	2.509	2.259	5.758
9981.62	9980.98	9982.81	8		7.978											2.568	33.618		4.946	18.287					5.87				13.82			4.153		11.405	10.4293	0.914451	3.68732	6.924	2.568	33.618
9984	9982.81	9984.59	5				2.64										37.474		5.072									9.911	12.403					13.5	13.9446	1.03293	6.23622	9.911	2.64	37.474
9985.19	9984.59	9986.3	4		7.57								7.86												5.462				13.258					8.5375	3.3235	0.389282	1.66175	7.715	5.462	13.258
9987.42	9986.3	9988.47	9		7.49						16.171					3.817	37.835		5.818							1.243		11.483			67.728	3.059		17.1827	21.9948	1.28005	7.33159	7.49	1.243	67.728
9989.53	9988.47	9990.49	8		8.266						16.404					3.982			5.471	30.495				19.878	6.055						80.198			21.3436	25.4454	1.19218	8.99629	12.335	3.982	80.198
9991.46	9990.49	9993.06	17	4.415	7.79		5.451		6.445			11.809	14.632		4.003	3.96	35.319	14.927	5.503				7.836	19.917	6.22	1.318					78.887	2.984		13.6127	18.7376	1.37648	4.54455	6.445	1.318	78.887
9994.67	9993.06	9996.42	12	2.904	8.9				6.172				14.154	1.003	4.601		36.125		4.317	19.891						1.205					79.019	3.548		15.1532	22.5028	1.48502	6.496	5.3865	1.003	79.019
9998.17	9996.42	9999.33	6				2.634						7.285	1.018			35.771							9.971								3.569		10.0413	13.0215	1.29679	5.31601	5.427	1.018	35.771
10000.5	9999.33	10001.2	3																3.543												49.162	3.85		18.8517	26.25	1.39245	15.1554	3.85	3.543	49.162
10002	10001.2	10003.4	3								8.492			0.779																		3.841		4.37067	3.88368	0.888579	2.24225	3.841	0.779	8.492
10004.8	10003.4	10005.6	6								8.746				4.083				3.158					6.902							51.376	3.653		12.9863	18.9301	1.45769	7.72818	5.4925	3.158	51.376
10006.4	10005.6	10007.1	3								9.416								3.213												53.224			21.951	27.2602	1.24187	15.7387	9.416	3.213	53.224
10007.8	10007.1	10008.8	4								9.288		13.254						3.3					6.593										8.10875	4.21449	0.519746	2.10725	7.9405	3.3	13.254
10009.7	10008.8	10010.7	8										13.631	0.743			42.29							6.051	4.129			7.739	14.311		53.648			17.8178	19.3888	1.08818	6.85499	10.685	0.743	53.648
10011.7	10010.7	10012	6											0.731	7.898					47.478				6.101	4.164				13.984					13.3927	17.2685	1.2894	7.04984	6.9995	0.731	47.478
10012.4	10012	10013.1	4														44.417			47.528					4.179						57.284			38.352	23.4322	0.610976	11.7161	45.9725	4.179	57.284
10013.8	10013.1	10014.5	3													4.363									4.161				14.1					7.54133	5.68087	0.753298	3.27985	4.363	4.161	14.1
10015.2	10014.5	10016.9	6										9.784	0.615										4.549				7.233	14.17		50.647			14.4997	18.2952	1.26177	7.469	8.5085	0.615	50.647
10018.6	10016.9	10020.4	4								6.686		9.548						4.005									6.748						6.74675	2.26332	0.335469	1.13166	6.717	4.005	9.548
10022.2	10020.4	10025	6			6.057			1.739		6.098		12.173			2.168												6.323						5.75967	3.76077	0.652949	1.53533	6.0775	1.739	12.173
10027.8	10025	10028.9	5				2.391						15.244							15.97				3.696				4.744						8.409	6.62848	0.78826	2.96435	4.744	2.391	15.97
10030	10028.9	10030.5	3				2.359						15.554			2.329																		6.74733	7.62681	1.13034	4.40334	2.359	2.329	15.554
10031.1	10030.5	10032.8	3				2.302						15.014												3.157									6.82433	7.10533	1.04118	4.10227	3.157	2.302	15.014
10034.5	10032.8	10035.8	6				2.531						15.035											5.25	3.858				14.545			3.313		7.422	5.77789	0.778482	2.35882	4.554	2.531	15.035
10037	10035.8	10037.4	4				2.878				8.105		18.221																15.107					11.0777	6.91216	0.623968	3.45608	11.606	2.878	18.221
10037.9	10037.4	10038.6	6										18.657	0.487			30.463							3.914	4.444							3.029		10.1657	11.8365	1.16436	4.83223	4.179	0.487	30.463
10039.4	10038.6	10040.5	5								7.968	9.445		0.463										3.843					16.936					7.731	6.23832	0.806922	2.78986	7.968	0.463	16.936
10041.6	10040.5	10042.5	7								7.876	9.871	16.688							14.76				3.074				4.874	16.989					10.5903	5.66521	0.534944	2.14125	9.871	3.074	16.989
10043.4	10042.5	10044.4	3								7.403																		16.745		53.386			25.8447	24.3046	0.940409	14.0322	16.745	7.403	53.386
10045.4	10044.4	10047	5								7.748		18.668			1.884												4.773			53.466			17.3078	21.1877	1.22417	9.47542	7.748	1.884	53.466
10048.6	10047	10049.8	4								7.667					2.264												4.753	12.886					6.8925	4.56517	0.662339	2.28259	6.21	2.264	12.886
10051	10049.8	10051.8	5								7.337		7.886		4.132	2.274								5.835										5.4928	2.31614	0.421668	1.03581	5.835	2.274	7.886
10052.7	10051.8	10053.9	3										9.112		4.126	1.762																		5	3.75214	0.750427	2.1663	4.126	1.762	9.112
10055.1	10053.9	10056.2	7			5.498			2.027		8.134		8.771		4.116		21.139															2.999		7.52629	6.50265	0.863992	2.45777	5.498	2.027	21.139
10057.3	10056.2	10057.9	4								8.891				4.339		21.747												11					11.4943	7.37875	0.641951	3.68937	9.9455	4.339	21.747
10058.4	10057.9	10059.5	4			5.708	2.342										22.004							9.029										9.77075	8.60029	0.880208	4.30014	7.3685	2.342	22.004
10060.5	10059.5	10061.6	6			5.323			1.763		9.216		9.018													1.382			12.288					6.49833	4.40991	0.678621	1.80034	7.1705	1.382	12.288
10062.8	10061.6	10063.8	3						1.813															9.201	2.666									4.56	4.04179	0.886357	2.33353	2.666	1.813	9.201
10064.9	10063.8	10065.7	4						1.659		8.429		7.258												2.804									5.0375	3.30836	0.656746	1.65418	5.031	1.659	8.429
10066.6	10065.7	10067.5	5								8.55														2.813	1.382			13.016		74.233			19.9988	30.6721	1.5337	13.717	8.55	1.382	74.233
10068.4	10067.5	10069.8	4																	20.405					3.13				13.067		73.729			27.5828	31.5681	1.14449	15.7841	16.736	3.13	73.729
10071.2	10069.8	10071.6	4										14.996	0.461			48.362								2.806									16.6562	22.0766	1.32542	11.0383	8.901	0.461	48.362
10072.1	10071.6	10073.1	3													3.654								2.846	2.665									3.055	0.526584	0.172368	0.304024	2.846	2.665	3.654
10074.2	10073.1	10075.3	8			6.884	2.144							0.565		3.658									2.919				18.869	7.723		4.197		5.86988	5.75527	0.980476	2.0348	3.9275	0.565	18.869
10076.4	10075.3	10077.4	8			6.952					13.475		17.177		6.247					31.695				3.16		1.711		8.929						11.1682	9.73473	0.871643	3.44175	7.9405	1.711	31.695
10078.4	10077.4	10079.2	7			5.961									6.002				5.134	33.009			3.509	3.284					21.424					11.189	11.4981	1.02763	4.34588	5.961	3.284	33.009
10080	10079.2	10081	7		9.496	5.837									5.974					29.67			3.635						20.831			3.085		11.2183	10.1321	0.903175	3.82956	5.974	3.085	29.67
10082	10081	10082.8	5						1.655								47.145						3.94	5.885				6.074						12.9398	19.2045	1.48414	8.5885	5.885	1.655	47.145
10083.6	10082.8	10084.6	9						1.515							1.737	47.223		3.071				3.975	5.956	6.53			5.633	19.742					10.598	14.7872	1.39528	4.92907	5.633	1.515	47.223
10085.6	10084.6	10086.4	3												4.259								3.455		6.361									4.69167	1.50054	0.31983	0.866335	4.259	3.455	6.361
10087.1	10086.4	10087.8	4						2.018						4.276				2.891					4.314										3.37475	1.1209	0.332142	0.560448	3.5835	2.018	4.314
10088.4	10087.8	10089.4	3						2.032															4.332							73.514			26.626	40.6225	1.52567	23.4534	4.332	2.032	73.514
10090.3	10089.4	10091.5	7				2.684		2.037		5.474					1.939								2.867				5.109	14.045					4.87929	4.28192	0.877572	1.61841	2.867	1.939	14.045
10092.7	10091.5	10093.7	7				2.66							0.869					4.527							1.37		5.186	14.499	11.07				5.74014	5.15133	0.897422	1.94702	4.527	0.869	14.499
10094.7	10093.7	10095.4	5				2.278				6.657																	5.887	13.742	11.299				7.9726	4.55137	0.570877	2.03544	6.657	2.278	13.742
10096.2	10095.4	10096.8	7			20.475	2.248						43.461			2.911			4.983						2.824					10.83				12.5331	15.1225	1.2066	5.71578	4.983	2.248	43.461
10097.4	10096.8	10098.5	3										43.66			2.742	26.342																	24.248	20.5392	0.847048	11.8583	26.342	2.742	43.66
10099.6	10098.5	10100.3	5								8.79		44.482											6.435	3.009			7.306						14.0044	17.1693	1.22599	7.67834	7.306	3.009	44.482
10101	10100.3	10102	4								8.961						32.427		3.346						3.13									11.966	13.9052	1.16206	6.95259	6.1535	3.13	32.427
10103.1	10102	10104	8	10.767					1.518		8.948			0.475	4.273	1.704			3.429						2.826									4.2425	3.69248	0.870355	1.30549	3.1275	0.475	10.767
10105	10104	10106.1	6	10.081							9.193				4.318	1.657									2.801							3.983		5.33883	3.47044	0.650036	1.4168	4.1505	1.657	10.081
10107.1	10106.1	10107.8	5						1.532							1.648	40.5		2.944					4.528										10.2304	16.9645	1.65824	7.58676	2.944	1.532	40.5
10108.4	10107.8	10109.7	8						1.514		9.377					1.761			2.994					4.555	2.854					7.032		4.737		4.353	2.71183	0.622979	0.958777	3.7745	1.514	9.377
10111.1	10109.7	10112.5	9			5.253	2.197						18.098			1.711	35.893		2.828					3.616	2.823							4.691		8.56778	11.4104	1.33178	3.80347	3.616	1.711	35.893
10113.9	10112.5	10114.6	6			5.532													3.172					4.968	4.053				12.089		62.917			15.4552	23.4661	1.51833	9.58	5.25	3.172	62.917
10115.4	10114.6	10116.3	3								7.798								3.506										13.683					8.329	5.10924	0.613427	2.94982	7.798	3.506	13.683
10117.1	10116.3	10118	5			6.459					7.81								3.902						4.816						62.715			17.1404	25.5213	1.48895	11.4135	6.459	3.902	62.715
10119	10118	10120.4	6								7.097				4.719									4.936	4.895				14.709			3.64		6.666	4.09762	0.614704	1.67285	4.9155	3.64	14.709
10121.8	10120.4	10123.4	13			6.847	2.639				6.956		34.735		5.489					21.824			5.61		4.886	1.18		10.249	15.616	8.774		3.776		9.89085	9.31072	0.941347	2.58233	6.847	1.18	34.735
10125	10123.4	10126.6	9			5.165			1.899		7.336					2.405	31.225			21.294			5.655	6.684						9.436				10.1221	9.75896	0.964123	3.25299	6.684	1.899	31.225
10128.2	10126.6	10129.9	11			5.162	2.928		2.088				17.372		7.644									6.11	3.036				12.643	9.487	60.796	4.9		12.0151	16.8178	1.39972	5.07075	6.11	2.088	60.796
10131.5	10129.9	10132.9	6				2.846		2.183						7.351										3.094					7.605	64.31			14.5648	24.4838	1.68102	9.99547	5.2225	2.183	64.31
10134.2	10132.9	10136	6			7.343			2.177				12.332		7.491															7.779	68.37			17.582	25.0881	1.42692	10.2422	7.635	2.177	68.37
10137.8	10136	10138.9	13			7.364			2.259				13.711	1.105	9.265					95.694			42.518	13.504	5.658				32.737	10.688	69.892	7.41		23.985	29.0989	1.21321	8.07059	10.688	1.105	95.694
10139.9	10138.9	10141.1	12		15.505	7.133	3.234		2.809		19.602			1.181			91.546		10.732							2.475		11.64	32.926		71.191			22.4978	29.25	1.30012	8.44374	11.186	1.181	91.546
10142.2	10141.1	10143.4	9				3.286		2.869						12.287	7.447			10.765						7.012	1.806		12.29		8.758				7.39111	4.02899	0.545113	1.343	7.447	1.806	12.29
10144.5	10143.4	10145.5	6				3.244		2.655				13.494	0.968	12.099													10.561						7.17017	5.47815	0.764019	2.23644	6.9025	0.968	13.494
10146.5	10145.5	10147.7	3			5.192							14.741																		79.248			33.0603	40.2836	1.21849	23.2578	14.741	5.192	79.248
10148.8	10147.7	10150.3	6										14.189	0.772						39.512				3.88	4.074						72.16			22.4312	28.2237	1.25824	11.5223	9.1315	0.772	72.16
10151.8	10150.3	10152.8	4										14.662			4.071			5.233						4.349									7.07875	5.07972	0.717601	2.53986	4.791	4.071	14.662
10153.9	10152.8	10155.4	13							34.054			14.353	0.862		4.289			5.901	59.489		13.775			4.401	1.546			15.388	72.527	61.019	42.996		25.4308	25.5467	1.00456	7.08538	14.353	0.862	72.527
10156.9	10155.4	10157.9	8								14.339			0.887		4.318	76.212		6.794			13.788		10.819		1.771								16.116	24.8192	1.54004	8.77492	8.8065	0.887	76.212
10158.8	10157.9	10160.2	8						1.52		14.232				11.632				6.683						5.512	1.765		13.237	17.203					8.973	5.92051	0.659814	2.09322	9.1575	1.52	17.203
10161.6	10160.2	10164.2	9		7.8				1.6				20.299	0.787						21.365					5.817	1.665		12.893	17.639					9.985	8.28556	0.8298	2.76185	7.8	0.787	21.365
10166.8	10164.2	10169.1	8		7.758								17.605				23.359			13.124			3.353	5.191		1.365						7.29		9.88063	7.56106	0.765241	2.67324	7.524	1.365	23.359
10171.3	10169.1	10172.8	8			6.233			1.528		6.865						22.544						3.489	7.14	2.642							6.255		7.087	6.59002	0.929874	2.32992	6.244	1.528	22.544
10174.2	10172.8	10175	5													2.466	23.043			18.452				8.082								5.014		11.4114	8.90079	0.779991	3.98055	8.082	2.466	23.043
10175.9	10175	10177	5			5.249	2.236				5.557					2.514	24.867																	8.0846	9.50416	1.17559	4.25039	5.249	2.236	24.867
10178.2	10177	10179.5	7						1.792		5.443		14.63			2.736	24.495							5.231								4.964		8.47014	8.20738	0.968978	3.1021	5.231	1.792	24.495
10180.9	10179.5	10182	3																	34.423								5.373				4.915		14.9037	16.9058	1.13434	9.76056	5.373	4.915	34.423
10183.1	10182	10184.9	5			7.083							17.212											3.814							169.869	4.891		40.5738	72.4728	1.7862	32.4108	7.083	3.814	169.869
10186.7	10184.9	10187.8	4			7.331					3.365													4.271							185.786			50.1883	90.4144	1.80151	45.2072	5.801	3.365	185.786
10188.9	10187.8	10190.4	6			7.261					3.458	7.477	6.993											4.371								3.103		5.44383	2.02039	0.371133	0.824819	5.682	3.103	7.477
10191.8	10190.4	10192.8	3								3.487		14.277																		224.234			80.666	124.451	1.54279	71.8515	14.277	3.487	224.234
10193.8	10192.8	10194.2	4								4.273		14.256										9.677								226.021			63.5567	108.386	1.70535	54.1932	11.9665	4.273	226.021
10194.5	10194.2	10196.1	1																												226.604			226.604	#DIV/0!	#DIV/0!	#DIV/0!	226.604	226.604	226.604
10197.6	10196.1	10199.1	9				2.382		2.487		3.687		17.681							14.135			9.548	8.214	2.723						226.382			31.9154	73.1312	2.2914	24.3771	8.214	2.382	226.382
10200.5	10199.1	10201.5	9			5.608	2.442				4.326					1.865				14.128				11.029	3.004			9.138			199.27			27.8678	64.4131	2.31138	21.471	5.608	1.865	199.27
10202.6	10201.5	10203.8	7			6.244	2.162		2.714		4.578														3.603			9.701				4.371		4.76757	2.55193	0.535269	0.96454	4.371	2.162	9.701
10205.1	10203.8	10206.3	9		7.318	5.209	2.163		2.604		4.563						17.318			18.791				8.511				9.363						8.42667	5.98964	0.710796	1.99655	7.318	2.163	18.791
10207.6	10206.3	10208.7	7		7.449				1.826		5.273		18.575				17.226			16.289									13.253					11.413	6.55197	0.574079	2.47641	13.253	1.826	18.575
10209.8	10208.7	10211.9	7		7.529				1.586		4.928		20.038				15.149							9.771							187.865			35.2666	67.5736	1.91608	25.5404	9.771	1.586	187.865
10214	10211.9	10215	5			5.576	2.415		1.523		4.78						15.222																	5.9032	5.46723	0.926147	2.44502	4.78	1.523	15.222
10216	10215	10217	1								4.27																							4.27	#DIV/0!	#DIV/0!	#DIV/0!	4.27	4.27	4.27
10218	10217	10219.1	5			6.048	2.449				4.283													8.955							144.251			33.1972	62.1273	1.87146	27.7842	6.048	2.449	144.251
10220.3	10219.1	10221.9	3			5.979			1.735		4.257																							3.99033	2.13453	0.534925	1.23237	4.257	1.735	5.979
10223.5	10221.9	10225	5						1.851		3.754						17.188							6.117				5.873						6.9566	5.97671	0.859143	2.67287	5.873	1.851	17.188
10226.5	10225	10228.2	7			7.839			1.931				30.863				17.643							5.755	3.186			7.368						10.655	10.2619	0.963102	3.87862	7.368	1.931	30.863
10229.9	10228.2	10231.8	4						1.616				30.554												3.218							3.058		9.6115	13.9802	1.45453	6.99012	3.138	1.616	30.554
10233.7	10231.8	10234.4	3										35.471											4.47								3.064		14.335	18.3178	1.27784	10.5758	4.47	3.064	35.471
10235.1	10234.4	10235.9	4										35.654				25.015							4.494							168.59			58.4383	74.5646	1.27595	37.2823	30.3345	4.494	168.59
10236.8	10235.9	10237.6	2								3.724						24.791																	14.2575	14.8966	1.04483	10.5335	14.2575	3.724	24.791
10238.5	10237.6	10240.6	2								3.787													4.226										4.0065	0.31042	0.0774791	0.2195	4.0065	3.787	4.226
10242.7	10240.6	10247.2	5			22.008					4.378		97.439				15.828							3.206										28.5718	39.2968	1.37537	17.574	15.828	3.206	97.439
10251.6	10247.2	10255.3	2																						2.863						73.206			38.0345	49.74	1.30776	35.1715	38.0345	2.863	73.206
10259	10255.3	10261	5			629.998							1431.7											3.701			59.015				68.741			438.631	610.922	1.39279	273.212	68.741	3.701	1431.7
10262.9	10261	10264	2																					6.241							69.637			37.939	44.8277	1.18157	31.698	37.939	6.241	69.637
10265.2	10264	10266.2	3														14.118							6.311							75.56			31.9963	37.9286	1.18541	21.8981	14.118	6.311	75.56
10267.2	10266.2	10267.9	1																												76.144			76.144	#DIV/0!	#DIV/0!	#DIV/0!	76.144	76.144	76.144
10268.5	10267.9	10270	1																												76.76			76.76	#DIV/0!	#DIV/0!	#DIV/0!	76.76	76.76	76.76
10271.5	10270	10273.6	2				3.264																								82.539			42.9015	56.0559	1.30662	39.6375	42.9015	3.264	82.539
10275.6	10273.6	10276.8	4			13.76	2.658		2.306																						82.166			25.2225	38.3331	1.5198	19.1665	8.209	2.306	82.166
10278	10276.8	10278.7	4						2.583		3.928		13.611																		84.007			26.0323	38.9608	1.49663	19.4804	8.7695	2.583	84.007
10279.4	10278.7	10280.3	2						2.426				13.651																					8.0385	7.93727	0.987407	5.6125	8.0385	2.426	13.651
10281.2	10280.3	10282.6	3						2.451				11.893																		88.877			34.407	47.4081	1.37786	27.3711	11.893	2.451	88.877
10284	10282.6	10285.6	5			9.935			2.641		3.837		11.517											8.357										7.2574	3.85789	0.53158	1.7253	8.357	2.641	11.517
10287.2	10285.6	10289.7	3						1.99		3.728		12.958																					6.22533	5.89506	0.946947	3.40352	3.728	1.99	12.958
10292.2	10289.7	10294.4	3						1.971		4.7		14.259																					6.97667	6.45261	0.924884	3.72541	4.7	1.971	14.259
10296.6	10294.4	10298.4	9	44.461		5.271	2.204		2.37				14.144							202.178	59.916			3.464							45.891			42.211	63.9951	1.51608	21.3317	14.144	2.204	202.178
10300.2	10298.4	10302.6	6			5.207			1.694		4.277		12.763				14.374							6.28										7.4325	5.01532	0.674783	2.0475	5.7435	1.694	14.374
10305	10302.6	10307	3										10.809				14.407														66.452			30.556	31.1389	1.01908	17.978	14.407	10.809	66.452
10309.1	10307	10311.8	3										10.737											4.825							64.709			26.757	33.0001	1.23332	19.0526	10.737	4.825	64.709
10314.5	10311.8	10315.4	2			5.537							8.41																					6.9735	2.03152	0.29132	1.4365	6.9735	5.537	8.41
10316.2	10315.4	10317.4	3										8.909				14.036														85.051			35.9987	42.5578	1.18221	24.5708	14.036	8.909	85.051
10318.6	10317.4	10319.9	4						1.913		4.326		8.901											12.057										6.79925	4.54803	0.668902	2.27401	6.6135	1.913	12.057
10321.2	10319.9	10322.1	3						2.246															12.622							101.278			38.7153	54.4287	1.40587	31.4244	12.622	2.246	101.278
10323	10322.1	10324.1	2						2.421																						104.127			53.274	71.917	1.34995	50.853	53.274	2.421	104.127
10325.3	10324.1	10327	5				2.299		2.645								16.645						3.278	10.496										7.0726	6.32733	0.894626	2.82967	3.278	2.299	16.645
10328.8	10327	10329.2	1														16.008																	16.008	#DIV/0!	#DIV/0!	#DIV/0!	16.008	16.008	16.008
10329.8	10329.2	10333.8	1														16.258																	16.258	#DIV/0!	#DIV/0!	#DIV/0!	16.258	16.258	16.258
10337.8	10333.8	10339.1	3			5.386							8.562								26.52													13.4893	11.3961	0.844821	6.57953	8.562	5.386	26.52
10340.5	10339.1	10341.2	11	16.066			36.081		125.755		3.372	90.222	6.894				14.198	104.769					111.942	430.183							1022.57			178.368	304.961	1.70973	91.9493	90.222	3.372	1022.57
10342	10341.2	10342.8	1								3.116																							3.116	#DIV/0!	#DIV/0!	#DIV/0!	3.116	3.116	3.116
10343.5	10342.8	10346.1	1								3.203																							3.203	#DIV/0!	#DIV/0!	#DIV/0!	3.203	3.203	3.203
10348.6	10346.1	10353	2								3.475		6.519																					4.997	2.15243	0.430745	1.522	4.997	3.475	6.519
10357.3	10353	10358.7	7						2.096	4.512	3.341						17.524						3.337	4.159							78.893			16.266	28.1172	1.72859	10.6273	4.159	2.096	78.893
10360	10358.7	10361	5						1.84								18.018							3.053							79.941	3.165		21.2034	33.5038	1.58011	14.9833	3.165	1.84	79.941
10362	10361	10363.3	3																					4.336							87.181	3.224		31.5803	48.1548	1.52484	27.8022	4.336	3.224	87.181
10364.6	10363.3	10365.9	4						1.875		3.274													4.252							86.704			24.0262	41.7966	1.73962	20.8983	3.763	1.875	86.704
10367.2	10365.9	10372.4	1																					4.467										4.467	#DIV/0!	#DIV/0!	#DIV/0!	4.467	4.467	4.467
10382.8	10377.6	10384.6	2														15.283							3.129										9.206	8.59418	0.933541	6.077	9.206	3.129	15.283
10386.4	10384.6	10387.2	2								5.005													3.584										4.2945	1.0048	0.233973	0.7105	4.2945	3.584	5.005
10388	10387.2	10388.9	1																					4.049										4.049	#DIV/0!	#DIV/0!	#DIV/0!	4.049	4.049	4.049
10389.8	10388.9	10390.8	2														20.57							3.769										12.1695	11.8801	0.976219	8.4005	12.1695	3.769	20.57
10391.8	10390.8	10392.2	2														21.341							3.67										12.5055	12.4953	0.999183	8.8355	12.5055	3.67	21.341
10392.8	10392.2	10397.9	1																					3.792										3.792	#DIV/0!	#DIV/0!	#DIV/0!	3.792	3.792	3.792
10410.7	10405.5	10411.8	3								3.254						19.692							4.653										9.19967	9.11351	0.990635	5.26169	4.653	3.254	19.692
10412.9	10411.8	10414.9	2								3.312						19.454																	11.383	11.4141	1.00273	8.071	11.383	3.312	19.454
10416.9	10414.9	10417.9	2								3.212						18.054																	10.633	10.4949	0.98701	7.421	10.633	3.212	18.054
10419	10417.9	10421.2	1														17.551																	17.551	#DIV/0!	#DIV/0!	#DIV/0!	17.551	17.551	17.551
10423.5	10421.2	10424.2	1														22.548																	22.548	#DIV/0!	#DIV/0!	#DIV/0!	22.548	22.548	22.548
10425	10424.2	10426.3	1														23.206																	23.206	#DIV/0!	#DIV/0!	#DIV/0!	23.206	23.206	23.206
10427.6	10426.3	10428.6	2								7.356						22.589																	14.9725	10.7714	0.719409	7.6165	14.9725	7.356	22.589
10429.5	10428.6	10433.6	2								7.385						21.032																	14.2085	9.64989	0.679163	6.8235	14.2085	7.385	21.032
10437.8	10433.6	10439.2	1																			3.911												3.911	#DIV/0!	#DIV/0!	#DIV/0!	3.911	3.911	3.911
10440.8	10439.2	10442.3	1																			4.079												4.079	#DIV/0!	#DIV/0!	#DIV/0!	4.079	4.079	4.079
10443.9	10442.3	10445.3	7		21.409					6.065						12.899						4.123			9.121					9.391			4.276	9.612	6.07518	0.632041	2.2962	9.121	4.123	21.409
10446.7	10445.3	10450.4	11							5.974	82.614			2.305	29.766		381.091		41.639					3.606		6.072		27.462	80.186	9.453				60.9244	110.095	1.80708	33.195	27.462	2.305	381.091
10454	10450.4	10457.1	1																					2.959										2.959	#DIV/0!	#DIV/0!	#DIV/0!	2.959	2.959	2.959
10460.2	10457.1	10460.9	2								5.078						16.943																	11.0105	8.38982	0.761984	5.9325	11.0105	5.078	16.943
10461.5	10460.9	10463.1	2								5.079						15.254																	10.1665	7.19481	0.707698	5.0875	10.1665	5.079	15.254
10464.6	10463.1	10465	2			12.367					5.168																							8.7675	5.09046	0.580606	3.5995	8.7675	5.168	12.367
10465.4	10465	10465.9	2								5.285						14.411																	9.848	6.45306	0.655266	4.563	9.848	5.285	14.411
10466.4	10465.9	10469.7	2			12.129											14.438																	13.2835	1.63271	0.122913	1.1545	13.2835	12.129	14.438
10473.1	10469.7	10478.2	3								3.269						14.297														52.585			23.3837	25.8832	1.10689	14.9437	14.297	3.269	52.585
10483.4	10478.2	10484.1	2			6.117											14.026																	10.0715	5.59251	0.55528	3.9545	10.0715	6.117	14.026
10484.8	10484.1	10485.6	1														15.049																	15.049	#DIV/0!	#DIV/0!	#DIV/0!	15.049	15.049	15.049
10486.4	10485.6	10491.6	2			7.36											15.235																	11.2975	5.56847	0.492894	3.9375	11.2975	7.36	15.235
10503.2	10498	10505.6	2	3.461																				3.078										3.2695	0.270822	0.0828328	0.1915	3.2695	3.078	3.461
10508	10505.6	10513.3	1																					2.924										2.924	#DIV/0!	#DIV/0!	#DIV/0!	2.924	2.924	2.924
10541.2	10536	10543.4	2	3.094					1.726																									2.41	0.967322	0.401378	0.684	2.41	1.726	3.094
10545.5	10543.4	10546.3	2						2.157															6.448										4.3025	3.0342	0.705217	2.1455	4.3025	2.157	6.448
10547.1	10546.3	10548.8	2						2.219															6.592										4.4055	3.09218	0.70189	2.1865	4.4055	2.219	6.592
10550.5	10548.8	10555.4	1						1.626																									1.626	#DIV/0!	#DIV/0!	#DIV/0!	1.626	1.626	1.626
10560.2	10555.4	10561.2	2						1.818								15.442																	8.63	9.63362	1.11629	6.812	8.63	1.818	15.442
10562.1	10561.2	10567.4	2														14.997							3.673										9.335	8.00728	0.857769	5.662	9.335	3.673	14.997
10592.5	10587.2	10592.9	1								4.041																							4.041	#DIV/0!	#DIV/0!	#DIV/0!	4.041	4.041	4.041
10593.2	10592.9	10598.5	1								4.102																							4.102	#DIV/0!	#DIV/0!	#DIV/0!	4.102	4.102	4.102
10661.1	10655.8	10662.1	2								3.495									14.319														8.907	7.65372	0.859293	5.412	8.907	3.495	14.319
10663	10662.1	10664.5	2								3.436									14.305														8.8705	7.68554	0.866416	5.4345	8.8705	3.436	14.305
10666	10664.5	10671.3	1								3.194																							3.194	#DIV/0!	#DIV/0!	#DIV/0!	3.194	3.194	3.194
10705.2	10699.9	10710.6	1																				14.413											14.413	#DIV/0!	#DIV/0!	#DIV/0!	14.413	14.413	14.413
10771.4	10766	10776.8	2			47.396							80.357																					63.8765	23.3069	0.364875	16.4805	63.8765	47.396	80.357
10851.2	10845.8	10852	4	7.056					7.601			8.717												12.898										9.068	2.64527	0.291715	1.32263	8.159	7.056	12.898
10852.9	10852	10858.3	2				8.198					8.671																						8.4345	0.334462	0.039654	0.2365	8.4345	8.198	8.671
10882.5	10877.1	10887.9	1																	15.347														15.347	#DIV/0!	#DIV/0!	#DIV/0!	15.347	15.347	15.347
10955.2	10949.8	10960.7	1								3.275																							3.275	#DIV/0!	#DIV/0!	#DIV/0!	3.275	3.275	3.275
11139	11133.4	11144.6	1																		23.879													23.879	#DIV/0!	#DIV/0!	#DIV/0!	23.879	23.879	23.879
11336	11330.3	11338	1																		15.805													15.805	#DIV/0!	#DIV/0!	#DIV/0!	15.805	15.805	15.805
11340	11338	11345.7	1																		20.917													20.917	#DIV/0!	#DIV/0!	#DIV/0!	20.917	20.917	20.917
11352.5	11346.8	11355.8	2																		39.893						11.469							25.681	20.0988	0.782633	14.212	25.681	11.469	39.893
11359	11355.8	11364.2	2																		44.966						14.728							29.847	21.3815	0.71637	15.119	29.847	14.728	44.966
11369.5	11364.2	11372.5	1															14.88																14.88	#DIV/0!	#DIV/0!	#DIV/0!	14.88	14.88	14.88
11375.5	11372.5	11381.2	2															13.185			110.393													61.789	68.7364	1.11244	48.604	61.789	13.185	110.393
11392.8	11387.1	11393.5	1																								89.815							89.815	#DIV/0!	#DIV/0!	#DIV/0!	89.815	89.815	89.815
11394.2	11393.5	11394.8	1																								89.945							89.945	#DIV/0!	#DIV/0!	#DIV/0!	89.945	89.945	89.945
11395.2	11394.8	11400.8	1																								90.059							90.059	#DIV/0!	#DIV/0!	#DIV/0!	90.059	90.059	90.059
11406.2	11400.8	11407.6	1															68.731																68.731	#DIV/0!	#DIV/0!	#DIV/0!	68.731	68.731	68.731
11409	11407.6	11414.7	1															67.549																67.549	#DIV/0!	#DIV/0!	#DIV/0!	67.549	67.549	67.549
11425.8	11420	11431.5	1															137.671																137.671	#DIV/0!	#DIV/0!	#DIV/0!	137.671	137.671	137.671
11437.8	11432	11438.7	3						4.79					0.535							11580.1													3861.81	6684.25	1.73086	3859.15	4.79	0.535	11580.1
11439.7	11438.7	11440.6	9	4.189						5.191		24.752		0.577				1320.19	14.183				12.216				1831.15	6.801						357.695	702.28	1.96335	234.093	12.216	0.577	1831.15
11441.5	11440.6	11447.2	1											0.603																				0.603	#DIV/0!	#DIV/0!	#DIV/0!	0.603	0.603	0.603
11474	11468.3	11479.7	1																								424.57							424.57	#DIV/0!	#DIV/0!	#DIV/0!	424.57	424.57	424.57
11495.1	11489.4	11497.8	2									8.627											3.252											5.9395	3.8007	0.639902	2.6875	5.9395	3.252	8.627
11500.4	11497.8	11504.9	4						1.756	4.224		9.074											3.499											4.63825	3.1333	0.675535	1.56665	3.8615	1.756	9.074
11509.4	11504.9	11511.3	5						4.723	4.762		20.187							4.263				9.346											8.6562	6.77071	0.782181	3.02796	4.762	4.263	20.187
11513.2	11511.3	11514.6	3						3.37											15.81			9.506											9.562	6.22019	0.650511	3.59123	9.506	3.37	15.81
11516	11514.6	11520.9	1																	16.062														16.062	#DIV/0!	#DIV/0!	#DIV/0!	16.062	16.062	16.062
11525.8	11520.9	11526.7	19	50.766	77.419		4.801	7.582	64.378	75.578				1.502		14.48			81.487	26.4	45825.9	7.286	186.664	17.951			6450.35	25.657			117.869	4.164	6.742	2791.94	10524	3.76942	2414.38	26.4	1.502	45825.9
11527.5	11526.7	11528.4	12				4.898				25.892	323.418	10.554		4.166		115.486	14866.3							18.533	3.753		25.937	77.926	14.23				1290.92	4276.09	3.31243	1234.4	22.2125	3.753	14866.3
11529.2	11528.4	11535	1										10.566																					10.566	#DIV/0!	#DIV/0!	#DIV/0!	10.566	10.566	10.566
11577.8	11572	11579.3	2																		989.298						105.857							547.577	624.687	1.14082	441.72	547.577	105.857	989.298
11580.9	11579.3	11583.7	2															178.626									105.804							142.215	51.4929	0.362078	36.411	142.215	105.804	178.626
11586.5	11583.7	11590.1	1																								97.309							97.309	#DIV/0!	#DIV/0!	#DIV/0!	97.309	97.309	97.309
11593.6	11590.1	11597.6	2																		530.592						83.88							307.236	315.873	1.02811	223.356	307.236	83.88	530.592
11601.5	11597.6	11605.1	1																		585.645													585.645	#DIV/0!	#DIV/0!	#DIV/0!	585.645	585.645	585.645
11608.6	11605.1	11614.4	2															163.935			611.946													387.941	316.792	0.816598	224.005	387.941	163.935	611.946
11647.8	11641.9	11653.1	1																		2439.85													2439.85	#DIV/0!	#DIV/0!	#DIV/0!	2439.85	2439.85	2439.85
11658.5	11653.1	11662.3	1						1.465																									1.465	#DIV/0!	#DIV/0!	#DIV/0!	1.465	1.465	1.465
11666.1	11662.3	11667.4	4						2.424	5.159		21.615							4.34															8.3845	8.89448	1.06082	4.44724	4.7495	2.424	21.615
11668.8	11667.4	11674.6	2						2.399														5.081											3.74	1.89646	0.507075	1.341	3.74	2.399	5.081
11682.9	11677.1	11688.8	26	28.584	43.716		9.189	13.665	14.077	56.377	38.182	266.401		1.427	4.336	20.133	53.016	13454.2	40.733	23.195	24992	14.653	60.441	19.22	2.666		3807.78	46.466	31.935	17.481	88.765		13.521	1660.08	5471.97	3.2962	1073.14	30.2595	1.427	24992
11697.2	11691.4	11703.1	1									8.697																						8.697	#DIV/0!	#DIV/0!	#DIV/0!	8.697	8.697	8.697
11718	11712.1	11723.5	1																		1390.62													1390.62	#DIV/0!	#DIV/0!	#DIV/0!	1390.62	1390.62	1390.62
11729	11723.5	11729.9	1							4.046																								4.046	#DIV/0!	#DIV/0!	#DIV/0!	4.046	4.046	4.046
11730.8	11729.9	11731.8	3							4.125		16.713															228.882							83.24	126.287	1.51714	72.9116	16.713	4.125	228.882
11732.7	11731.8	11738.5	6						2.611	4.11		16.746						620.284	3.165		2444.43													515.224	976.478	1.89525	398.646	10.428	2.611	2444.43
11748.7	11742.8	11754.5	3															334.082			1877.91						163.489							791.828	944.436	1.19273	545.271	334.082	163.489	1877.91
11772.9	11767	11774.9	3															43.118			200.669						29.472							91.0863	95.1463	1.04457	54.9328	43.118	29.472	200.669
11776.9	11774.9	11778	3															42.943			207.53						28.449							92.974	99.4727	1.0699	57.4306	42.943	28.449	207.53
11779.1	11778	11785	2															43.138			207.434													125.286	116.175	0.927277	82.148	125.286	43.138	207.434
11790.9	11785	11792.7	2															30.041									10.475							20.258	13.8353	0.682952	9.783	20.258	10.475	30.041
11794.5	11792.7	11796.5	1															29.525																29.525	#DIV/0!	#DIV/0!	#DIV/0!	29.525	29.525	29.525
11798.6	11796.5	11801.2	3															29.896			69.317						7.441							35.5513	31.3233	0.881071	18.0845	29.896	7.441	69.317
11803.8	11801.2	11805.7	2																		69.809						8.099							38.954	43.6356	1.12018	30.855	38.954	8.099	69.809
11807.6	11805.7	11808.8	2															22.076			81.949													52.0125	42.3366	0.81397	29.9365	52.0125	22.076	81.949
11810	11808.8	11812.5	2															22.315			88.043													55.179	46.4767	0.84229	32.864	55.179	22.315	88.043
11815	11812.5	11815.9	1															21.191																21.191	#DIV/0!	#DIV/0!	#DIV/0!	21.191	21.191	21.191
11816.9	11815.9	11818.6	2															22.287			83.553													52.92	43.3216	0.818624	30.633	52.92	22.287	83.553
11820.2	11818.6	11822.2	1																		85.295													85.295	#DIV/0!	#DIV/0!	#DIV/0!	85.295	85.295	85.295
11824.2	11822.2	11827.4	1																		89.113													89.113	#DIV/0!	#DIV/0!	#DIV/0!	89.113	89.113	89.113
11830.5	11827.4	11832.9	2																		89.103						16.168							52.6355	51.5728	0.979811	36.4675	52.6355	16.168	89.103
11835.3	11832.9	11837.5	3															30.259			97.349						15.248							47.6187	43.7168	0.918061	25.2399	30.259	15.248	97.349
11839.8	11837.5	11842.3	3															29.401			93.904						19.05							47.4517	40.5605	0.854774	23.4176	29.401	19.05	93.904
11844.9	11842.3	11846.8	2															31.13									18.497							24.8135	8.93288	0.360001	6.3165	24.8135	18.497	31.13
11848.8	11846.8	11849.2	2															35.714									18.119							26.9165	12.4415	0.462227	8.7975	26.9165	18.119	35.714
11849.8	11849.2	11854.3	1															36.141																36.141	#DIV/0!	#DIV/0!	#DIV/0!	36.141	36.141	36.141
11858.9	11854.3	11861.9	2																		214.682						18.06							116.371	139.033	1.19474	98.311	116.371	18.06	214.682
11865	11861.9	11866	1																		236.293													236.293	#DIV/0!	#DIV/0!	#DIV/0!	236.293	236.293	236.293
11866.9	11866	11868.4	3															63.099			236.454						28.224							109.259	111.526	1.02075	64.3894	63.099	28.224	236.454
11869.9	11868.4	11870.6	3															64.767			223.014						28.867							105.549	103.299	0.978679	59.6396	64.767	28.867	223.014
11871.4	11870.6	11877.3	2																		223.445						29.363							126.404	137.237	1.0857	97.041	126.404	29.363	223.445
11890.2	11884.3	11896.2	3															213.93			636.712						141.445							330.696	267.485	0.808854	154.432	213.93	141.445	636.712
11905.8	11899.8	11911.7	2															190.927			568.873													379.9	267.248	0.70347	188.973	379.9	190.927	568.873
11930.2	11924.3	11931.3	1																								20.277							20.277	#DIV/0!	#DIV/0!	#DIV/0!	20.277	20.277	20.277
11932.4	11931.3	11933.5	3															22.589			104.386						20.307							49.094	47.8979	0.975636	27.6538	22.589	20.307	104.386
11934.5	11933.5	11936.1	2															22.642			106.919													64.7805	59.5928	0.919919	42.1385	64.7805	22.642	106.919
11937.8	11936.1	11939.8	2															20.67			109.3													64.985	62.6709	0.96439	44.315	64.985	20.67	109.3
11941.8	11939.8	11942.9	1																		107.097													107.097	#DIV/0!	#DIV/0!	#DIV/0!	107.097	107.097	107.097
11944.1	11942.9	11945.9	2																		113.426						8.166							60.796	74.4301	1.22426	52.63	60.796	8.166	113.426
11947.8	11945.9	11950.3	3															13.936			114.196						11.778							46.6367	58.518	1.25476	33.7854	13.936	11.778	114.196
11952.8	11950.3	11954.8	3															17.517			85.105						11.899							38.1737	40.7407	1.06725	23.5216	17.517	11.899	85.105
11956.8	11954.8	11958.2	3															21.444			86.387						10.939							39.59	40.8663	1.03224	23.5942	21.444	10.939	86.387
11959.8	11958.2	11962.1	2															21.422			91.963													56.6925	49.88	0.879835	35.2705	56.6925	21.422	91.963
11964.4	11962.1	11966.7	2															18.046			89.62													53.833	50.6105	0.940138	35.787	53.833	18.046	89.62
11969	11966.7	11972.3	1															17.632																17.632	#DIV/0!	#DIV/0!	#DIV/0!	17.632	17.632	17.632
11975.6	11972.3	11976.3	2															14.375									45.598							29.9865	22.078	0.736264	15.6115	29.9865	14.375	45.598
11977	11976.3	11980.2	1																								45.513							45.513	#DIV/0!	#DIV/0!	#DIV/0!	45.513	45.513	45.513
11983.5	11980.2	11986.9	1																		23.473													23.473	#DIV/0!	#DIV/0!	#DIV/0!	23.473	23.473	23.473
11990.2	11986.9	11991.1	1																		35.664													35.664	#DIV/0!	#DIV/0!	#DIV/0!	35.664	35.664	35.664
11991.9	11991.1	11993.8	2																		36.021						16.103							26.062	14.0842	0.54041	9.959	26.062	16.103	36.021
11995.8	11993.8	11998.2	2																		36.209						15.221							25.715	14.8408	0.577125	10.494	25.715	15.221	36.209
12000.6	11998.2	12002.9	2																		22.68						15.942							19.311	4.76449	0.246724	3.369	19.311	15.942	22.68
12005.2	12002.9	12008	1																								14.661							14.661	#DIV/0!	#DIV/0!	#DIV/0!	14.661	14.661	14.661
12010.8	12008	12014.5	1																								12.317							12.317	#DIV/0!	#DIV/0!	#DIV/0!	12.317	12.317	12.317
12018.2	12014.5	12020	1																		38.662													38.662	#DIV/0!	#DIV/0!	#DIV/0!	38.662	38.662	38.662
12021.8	12020	12025.1	1																		42.847													42.847	#DIV/0!	#DIV/0!	#DIV/0!	42.847	42.847	42.847
12028.5	12025.1	12029.9	1																		43.869													43.869	#DIV/0!	#DIV/0!	#DIV/0!	43.869	43.869	43.869
12031.2	12029.9	12032.4	1																		45.459													45.459	#DIV/0!	#DIV/0!	#DIV/0!	45.459	45.459	45.459
12033.5	12032.4	12039.5	1																		47.133													47.133	#DIV/0!	#DIV/0!	#DIV/0!	47.133	47.133	47.133
12053.8	12047.7	12055.2	2															19.901			63.235													41.568	30.6418	0.737148	21.667	41.568	19.901	63.235
12056.7	12055.2	12058.3	3															19.869			63.356						31.704							38.3097	22.4835	0.586887	12.9808	31.704	19.869	63.356
12060	12058.3	12060.8	1															22.555																22.555	#DIV/0!	#DIV/0!	#DIV/0!	22.555	22.555	22.555
12061.5	12060.8	12064.1	1															22.913																22.913	#DIV/0!	#DIV/0!	#DIV/0!	22.913	22.913	22.913
12066.6	12064.1	12069.2	2															21.777			24.44													23.1085	1.88303	0.0814863	1.3315	23.1085	21.777	24.44
12071.9	12069.2	12075.6	2															18.58			21.834													20.207	2.30093	0.113868	1.627	20.207	18.58	21.834
12079.2	12075.6	12082.1	2															13.096			16.437													14.7665	2.36244	0.159987	1.6705	14.7665	13.096	16.437
12085	12082.1	12090.5	1																		18.872													18.872	#DIV/0!	#DIV/0!	#DIV/0!	18.872	18.872	18.872
12096	12090.5	12098.4	1																		35.617													35.617	#DIV/0!	#DIV/0!	#DIV/0!	35.617	35.617	35.617
12100.8	12098.4	12102	1																		42.132													42.132	#DIV/0!	#DIV/0!	#DIV/0!	42.132	42.132	42.132
12103.2	12102	12106.8	1																		44.014													44.014	#DIV/0!	#DIV/0!	#DIV/0!	44.014	44.014	44.014
12110.2	12106.8	12110.9	1																		42.809													42.809	#DIV/0!	#DIV/0!	#DIV/0!	42.809	42.809	42.809
12111.5	12110.9	12114.4	1																		43.309													43.309	#DIV/0!	#DIV/0!	#DIV/0!	43.309	43.309	43.309
12117.2	12114.4	12121.1	1																		35.094													35.094	#DIV/0!	#DIV/0!	#DIV/0!	35.094	35.094	35.094
12124.9	12121.1	12127.6	2																		31.779						11.376							21.5775	14.4271	0.668618	10.2015	21.5775	11.376	31.779
12130.4	12127.6	12131.6	2																		25.14						8.197							16.6685	11.9805	0.718752	8.4715	16.6685	8.197	25.14
12132.8	12131.6	12133.8	1																		20.531													20.531	#DIV/0!	#DIV/0!	#DIV/0!	20.531	20.531	20.531
12134.9	12133.8	12137.6	2																		22.784						8.61							15.697	10.0225	0.6385	7.087	15.697	8.61	22.784
12140.4	12137.6	12141.4	2																		21.148						9.576							15.362	8.18264	0.532655	5.786	15.362	9.576	21.148
12142.5	12141.4	12145.6	1																		21.015													21.015	#DIV/0!	#DIV/0!	#DIV/0!	21.015	21.015	21.015
12148.8	12145.6	12150.6	1																		28.93													28.93	#DIV/0!	#DIV/0!	#DIV/0!	28.93	28.93	28.93
12152.5	12150.6	12154.9	1																		30.003													30.003	#DIV/0!	#DIV/0!	#DIV/0!	30.003	30.003	30.003
12157.2	12154.9	12158.4	1																		22.139													22.139	#DIV/0!	#DIV/0!	#DIV/0!	22.139	22.139	22.139
12159.5	12158.4	12165.6	2																		22.061						8.469							15.265	9.611	0.62961	6.796	15.265	8.469	22.061
12172.8	12166.7	12173.9	1																		38.614													38.614	#DIV/0!	#DIV/0!	#DIV/0!	38.614	38.614	38.614
12175	12173.9	12178.1	1																		37.459													37.459	#DIV/0!	#DIV/0!	#DIV/0!	37.459	37.459	37.459
12181.2	12178.1	12183.9	1																		18.809													18.809	#DIV/0!	#DIV/0!	#DIV/0!	18.809	18.809	18.809
12186.5	12183.9	12188.6	1																		20.272													20.272	#DIV/0!	#DIV/0!	#DIV/0!	20.272	20.272	20.272
12190.8	12188.6	12194	1																		16.73													16.73	#DIV/0!	#DIV/0!	#DIV/0!	16.73	16.73	16.73
12197.2	12194	12198.5	1																		16.513													16.513	#DIV/0!	#DIV/0!	#DIV/0!	16.513	16.513	16.513
12199.8	12198.5	12200.2	1																		16.612													16.612	#DIV/0!	#DIV/0!	#DIV/0!	16.612	16.612	16.612
12200.8	12200.2	12202.9	1																		16.587													16.587	#DIV/0!	#DIV/0!	#DIV/0!	16.587	16.587	16.587
12205	12202.9	12207.1	2															21.169			19.447													20.308	1.21764	0.0599585	0.861	20.308	19.447	21.169
12209.2	12207.1	12210.2	1															22.836																22.836	#DIV/0!	#DIV/0!	#DIV/0!	22.836	22.836	22.836
12211.2	12210.2	12212.2	1															23.362																23.362	#DIV/0!	#DIV/0!	#DIV/0!	23.362	23.362	23.362
12213.2	12212.2	12216.5	1															23.562																23.562	#DIV/0!	#DIV/0!	#DIV/0!	23.562	23.562	23.562
12219.8	12216.5	12221	1																		17.186													17.186	#DIV/0!	#DIV/0!	#DIV/0!	17.186	17.186	17.186
12222.2	12221	12228.4	1																		18.291													18.291	#DIV/0!	#DIV/0!	#DIV/0!	18.291	18.291	18.291
12339.8	12333.6	12345.9	1																		14.513													14.513	#DIV/0!	#DIV/0!	#DIV/0!	14.513	14.513	14.513
12450.6	12444.4	12456.8	11	3.745					1.492				11.93		5.901	15.673					40.687			6.58	4.488		35.081		16.744			18.968		14.6626	12.8989	0.879711	3.88916	11.93	1.492	40.687
12561.5	12555.2	12564.9	1																				3.211											3.211	#DIV/0!	#DIV/0!	#DIV/0!	3.211	3.211	3.211
12568.2	12564.9	12570.4	6	16.057					1.863											17.461	23.508		3.294							8.672				11.8092	8.58051	0.726598	3.50298	12.3645	1.863	23.508
12572.5	12570.4	12578.8	10		31.161		7.814		1.842			6.935						18.567			24.065		7.972				20.699	18.49		8.544				14.6089	9.31005	0.637286	2.9441	13.517	1.842	31.161
12606.8	12600.4	12613.1	1																								8.011							8.011	#DIV/0!	#DIV/0!	#DIV/0!	8.011	8.011	8.011
12798	12791.6	12799.1	1																									7.924						7.924	#DIV/0!	#DIV/0!	#DIV/0!	7.924	7.924	7.924
12800.2	12799.1	12801	1																									7.483						7.483	#DIV/0!	#DIV/0!	#DIV/0!	7.483	7.483	7.483
12801.8	12801	12808	1																									7.291						7.291	#DIV/0!	#DIV/0!	#DIV/0!	7.291	7.291	7.291
12814.2	12808	12816.4	1																									12.458						12.458	#DIV/0!	#DIV/0!	#DIV/0!	12.458	12.458	12.458
12818.5	12816.4	12820	1																									13.955						13.955	#DIV/0!	#DIV/0!	#DIV/0!	13.955	13.955	13.955
12821.5	12820	12822.4	2																				3.181					14.319						8.75	7.87576	0.900086	5.569	8.75	3.181	14.319
12823.2	12822.4	12826.2	2																				3.212					14.484						8.848	7.97051	0.900826	5.636	8.848	3.212	14.484
12829.2	12826.2	12831.8	2																				3.19					21.066						12.128	12.6402	1.04224	8.938	12.128	3.19	21.066
12834.2	12831.8	12839.8	2																				3.252					22.449						12.8505	13.5743	1.05633	9.5985	12.8505	3.252	22.449
12845.3	12839.8	12847.2	4	2.897			2.701			12.267													7.918											6.44575	4.5706	0.709088	2.2853	5.4075	2.701	12.267
12849.1	12847.2	12855.1	5	2.871	35.182		3.26																8.03	3.124										10.4934	13.9672	1.33104	6.2463	3.26	2.871	35.182
12861	12855.1	12862.4	4							113.827						2.472				154.661	41.733													78.1732	68.7511	0.879471	34.3755	77.78	2.472	154.661
12863.9	12862.4	12865.6	22	33.023	249.72	32.565	42.261	8.375	28.84		22.337	89.144		0.607	9.53		58.55		10.583		41.91	10.206	84.213	9.141	17.009		61.256	939.829	80.824	122.281			10.034	89.1926	197.87	2.21845	42.186	32.794	0.607	939.829
12867.2	12865.6	12873.7	2										6.443	0.606																				3.5245	4.12738	1.17105	2.9185	3.5245	0.606	6.443
12884.9	12878.4	12891.3	2		6.684																							38.383						22.5335	22.4146	0.994722	15.8495	22.5335	6.684	38.383
12911.8	12905.3	12913.4	1																									9.217						9.217	#DIV/0!	#DIV/0!	#DIV/0!	9.217	9.217	9.217
12915	12913.4	12920.5	1																									9.546						9.546	#DIV/0!	#DIV/0!	#DIV/0!	9.546	9.546	9.546
12926	12920.5	12927.5	1																									4.997						4.997	#DIV/0!	#DIV/0!	#DIV/0!	4.997	4.997	4.997
12929	12927.5	12930.6	1																									5.633						5.633	#DIV/0!	#DIV/0!	#DIV/0!	5.633	5.633	5.633
12932.2	12930.6	12933.1	1																									5.072						5.072	#DIV/0!	#DIV/0!	#DIV/0!	5.072	5.072	5.072
12934	12933.1	12940.5	1																									5.278						5.278	#DIV/0!	#DIV/0!	#DIV/0!	5.278	5.278	5.278
12989	12982.5	12995.5	1																									5.115						5.115	#DIV/0!	#DIV/0!	#DIV/0!	5.115	5.115	5.115
13070	13063.5	13070.6	1																									10.514						10.514	#DIV/0!	#DIV/0!	#DIV/0!	10.514	10.514	10.514
13071.2	13070.6	13073.5	1																									10.591						10.591	#DIV/0!	#DIV/0!	#DIV/0!	10.591	10.591	10.591
13075.8	13073.5	13078.4	1																									7.791						7.791	#DIV/0!	#DIV/0!	#DIV/0!	7.791	7.791	7.791
13081	13078.4	13084.1	1																									7.243						7.243	#DIV/0!	#DIV/0!	#DIV/0!	7.243	7.243	7.243
13087.2	13084.1	13089	1																									11.152						11.152	#DIV/0!	#DIV/0!	#DIV/0!	11.152	11.152	11.152
13090.8	13089	13097.3	1																									11.088						11.088	#DIV/0!	#DIV/0!	#DIV/0!	11.088	11.088	11.088
13691.5	13684.7	13695.6	1					9.453																										9.453	#DIV/0!	#DIV/0!	#DIV/0!	9.453	9.453	9.453
13699.6	13695.6	13705.6	2					11.476			3.844																							7.66	5.39664	0.704522	3.816	7.66	3.844	11.476
13711.6	13705.6	13713.1	2													1.975								3.795										2.885	1.28693	0.446078	0.91	2.885	1.975	3.795
13714.5	13713.1	13715.6	2													2.118										1.531								1.8245	0.415072	0.227499	0.2935	1.8245	1.531	2.118
13716.6	13715.6	13717.5	2													2.197															89.205			45.701	61.5239	1.34623	43.504	45.701	2.197	89.205
13718.4	13717.5	13720.7	4					28.958			13.618					2.187															88.286			33.2623	38.2871	1.15107	19.1436	21.288	2.187	88.286
13723	13720.7	13725.2	6								12.08					1.621						5.181			3.227	3.056							5.247	5.06867	3.70222	0.730413	1.51143	4.204	1.621	12.08
13727.4	13725.2	13728.2	6					28.581			11.478									13.204		4.985				2.838							5.163	11.0415	9.49775	0.860187	3.87744	8.3205	2.838	28.581
13729.1	13728.2	13730.6	4																	13.026		4.924			4.316								5.025	6.82275	4.14734	0.607869	2.07367	4.9745	4.316	13.026
13732.2	13730.6	13733.2	3								14.352					1.653									4.222									6.74233	6.71418	0.995824	3.87643	4.222	1.653	14.352
13734.2	13733.2	13736.3	3													1.702									4.266	1.779								2.58233	1.45861	0.56484	0.842127	1.779	1.702	4.266
13738.4	13736.3	13739.9	2													1.998									3.78									2.889	1.26006	0.436159	0.891	2.889	1.998	3.78
13741.3	13739.9	13742.4	4													2.135						4.418				2.96							4.373	3.4715	1.11899	0.322337	0.559496	3.6665	2.135	4.418
13743.5	13742.4	13744.7	6																			4.346		9.011	5.095						143.342	6.24	4.672	28.7843	56.1471	1.95061	22.922	5.6675	4.346	143.342
13745.9	13744.7	13747.2	2											1.184								5.388												3.286	2.97268	0.904649	2.102	3.286	1.184	5.388
13748.5	13747.2	13751.2	3											1.183					3.762						7.244									4.063	3.04169	0.748632	1.75612	3.762	1.183	7.244
13753.9	13751.2	13757.3	4						1.62					1.1					6.397	29.645														9.6905	13.5149	1.39466	6.75746	4.0085	1.1	29.645
13760.7	13757.3	13761.9	23	3.81			4.47	124.187	4.36	10.911	182.047	49.757	56.795			9.011	18.565		6.617	29.785		33.359	16.912	44.518	19.693	30.572	7.875	17.757	15.278		427.456	14.731	31.034	50.413	92.0852	1.82661	19.2011	18.565	3.81	427.456
13763.1	13761.9	13770	6		7.81		4.497							3.408	9.836												8.101		16.533					8.36417	4.66457	0.557685	1.9043	7.9555	3.408	16.533
13778	13771.1	13779.6	4					20.357			7.313														6.072						69.628			25.8425	29.8969	1.15689	14.9485	13.835	6.072	69.628
13781.2	13779.6	13782.2	1																												71.401			71.401	#DIV/0!	#DIV/0!	#DIV/0!	71.401	71.401	71.401
13783.1	13782.2	13785.3	4					21.733			7.057															1.095					71.499			25.346	31.9674	1.26124	15.9837	14.395	1.095	71.499
13787.5	13785.3	13789.1	3								7.001			1.477																	67.02			25.166	36.3517	1.44448	20.9877	7.001	1.477	67.02
13790.8	13789.1	13791.7	3								6.443														19.946						68.004			31.4643	32.3565	1.02835	18.681	19.946	6.443	68.004
13792.6	13791.7	13794.8	2								6.335																				68.299			37.317	43.8152	1.17413	30.982	37.317	6.335	68.299
13796.9	13794.8	13798.2	4					12.419			6.425													2.701							66.34			21.9713	29.8488	1.35854	14.9244	9.422	2.701	66.34
13799.5	13798.2	13801.6	2								6.037																				67.735			36.886	43.6271	1.18275	30.849	36.886	6.037	67.735
13803.8	13801.6	13806.4	2					16.674			5.723																							11.1985	7.74353	0.691479	5.4755	11.1985	5.723	16.674
13809.1	13806.4	13810.3	3					15.808			5.126																				64.47			28.468	31.6328	1.11117	18.2632	15.808	5.126	64.47
13811.5	13810.3	13812.5	2					15.773																							65.688			40.7305	35.2952	0.866555	24.9575	40.7305	15.773	65.688
13813.5	13812.5	13814.8	2								5.51																				66.319			35.9145	42.9985	1.19725	30.4045	35.9145	5.51	66.319
13816.1	13814.8	13817.5	2					17.803																							59.281			38.542	29.3294	0.760972	20.739	38.542	17.803	59.281
13818.8	13817.5	13819.9	4					17.855			5.506														3.743						53.433			20.1343	23.0699	1.1458	11.5349	11.6805	3.743	53.433
13821.1	13819.9	13822.2	3								5.462														3.854						57.579			22.2983	30.5645	1.37071	17.6464	5.462	3.854	57.579
13823.4	13822.2	13823.8	3					18.793			5.336														3.752									9.29367	8.2647	0.889283	4.77163	5.336	3.752	18.793
13824.2	13823.8	13827	1					18.746																										18.746	#DIV/0!	#DIV/0!	#DIV/0!	18.746	18.746	18.746
13829.8	13827	13830.4	2					17.303																							87.306			52.3045	49.4996	0.946374	35.0015	52.3045	17.303	87.306
13831	13830.4	13836.1	2					17.445																							87.315			52.38	49.4056	0.943214	34.935	52.38	17.445	87.315
13841.2	13836.1	13842.3	3					28.86																3.359							95.073			42.4307	47.3391	1.11568	27.3312	28.86	3.359	95.073
13843.3	13842.3	13845.5	3					28.832			6.432																				116.937			50.7337	58.4175	1.15145	33.7273	28.832	6.432	116.937
13847.6	13845.5	13851.3	5					28.882																5.75	4.68	1.331					124.012			32.931	52.076	1.58137	23.2891	5.75	1.331	124.012
13855	13851.3	13856.6	3																			5.064		4.995	4.567									4.87533	0.269244	0.0552258	0.155448	4.995	4.567	5.064
13858.2	13856.6	13859.4	3								6.893					2.63									5.05									4.85767	2.138	0.440129	1.23437	5.05	2.63	6.893
13860.6	13859.4	13862.1	6								6.954					2.661						5.785		6.012		1.354							5.655	4.73683	2.20165	0.464793	0.898818	5.72	1.354	6.954
13863.7	13862.1	13864.7	4																			6.096		6.877		1.689							5.619	5.07025	2.31304	0.456199	1.15652	5.8575	1.689	6.877
13865.8	13864.7	13866.1	2												4.239							6.338												5.2885	1.48422	0.28065	1.0495	5.2885	4.239	6.338
13866.5	13866.1	13873	2																			6.677											6.833	6.755	0.110309	0.0163299	0.078	6.755	6.677	6.833
13879.5	13873	13880.5	13	32.528	35.317		8.376		9.294	21.487						42.676				319.262	23.659			133.357			13.997			13.072	1637.24	30.11		178.49	446.53	2.50171	123.845	30.11	8.376	1637.24
13881.6	13880.5	13888.5	18			18.937					103.702	88.724	119.759	3.78	63.01		109.06	24.739	59.415		24.811	151.298	46.314		51.081	27.388	14.121	40.609	49.846				138.116	63.0394	44.8765	0.71188	10.5775	50.4635	3.78	151.298
13898.2	13891.2	13899.9	4													1.632						4.626		3.158		1.366								2.6955	1.50989	0.560154	0.754947	2.395	1.366	4.626
13901.6	13899.9	13904.9	5								8.799											4.923		3.017		1.168							4.837	4.5488	2.83123	0.622413	1.26617	4.837	1.168	8.799
13908.1	13904.9	13910.2	6								8.5			3.262								3.69		3.964	59.165								3.864	13.7408	22.3373	1.62562	9.11918	3.914	3.262	59.165
13912.2	13910.2	13913.6	5								7.353											3.677		3.91							96.61		4.212	23.1524	41.0912	1.77481	18.3765	4.212	3.677	96.61
13915	13913.6	13915.7	4					19.368														3.861		3.783									3.573	7.64625	7.81545	1.02213	3.90772	3.822	3.573	19.368
13916.3	13915.7	13916.9	5								8.285											3.785		3.89							87.795		3.561	21.4632	37.1329	1.73007	16.6063	3.89	3.561	87.795
13917.5	13916.9	13918.8	1								8.331																							8.331	#DIV/0!	#DIV/0!	#DIV/0!	8.331	8.331	8.331
13920.2	13918.8	13922.6	3					21.663			8.287													3.102										11.0173	9.57699	0.869266	5.52928	8.287	3.102	21.663
13925	13922.6	13927.2	4					21.461			8.566														4.783	1.189								8.99975	8.83666	0.981878	4.41833	6.6745	1.189	21.461
13929.4	13927.2	13932.5	2					21.107																	4.648									12.8775	11.6383	0.903768	8.2295	12.8775	4.648	21.107
13935.7	13932.5	13936.5	6					23.573														6.971		4.937	4.885	4.358					144.094			31.4697	55.6643	1.76882	22.7248	5.954	4.358	144.094
13937.4	13936.5	13939.1	2								19.631														4.799									12.215	10.4878	0.858601	7.416	12.215	4.799	19.631
13940.9	13939.1	13944.4	6					22.045			19.689					1.82						6.556			4.758								6.786	10.2757	8.42715	0.820108	3.44037	6.671	1.82	22.045
13947.9	13944.4	13951.8	2					16.075																	2.969									9.522	9.26734	0.973256	6.553	9.522	2.969	16.075
13955.7	13951.8	13957.3	4					11.907			4.664													2.792	3.732									5.77375	4.15964	0.72044	2.07982	4.198	2.792	11.907
13958.9	13957.3	13960.7	2								4.496													2.808										3.652	1.1936	0.326834	0.844	3.652	2.808	4.496
13962.5	13960.7	13964.6	4					15.359																2.786	4.991						64.114			21.8125	28.7288	1.31708	14.3644	10.175	2.786	64.114
13966.6	13964.6	13967.5	2																					3.517		1.441								2.479	1.46795	0.592156	1.038	2.479	1.441	3.517
13968.4	13967.5	13970.1	4					17.915			8.606															1.422					63.168			22.7778	27.7604	1.21875	13.8802	13.2605	1.422	63.168
13971.8	13970.1	13974.4	3								8.543									13.213						1.421								7.72567	5.93834	0.76865	3.4285	8.543	1.421	13.213
13976.9	13974.4	13981.5	3					13.669			5.958									13.899														11.1753	4.51981	0.404445	2.60951	13.669	5.958	13.899
13986.1	13981.5	13988.9	2					9.409			6.244																							7.8265	2.23799	0.285951	1.5825	7.8265	6.244	9.409
13991.8	13988.9	13994.1	1					9.614																										9.614	#DIV/0!	#DIV/0!	#DIV/0!	9.614	9.614	9.614
13996.4	13994.1	13999	2					10.177			3.119																							6.648	4.99076	0.750716	3.529	6.648	3.119	10.177
14001.6	13999	14007.2	3					6.983			3.305														2.594									4.294	2.35572	0.548608	1.36008	3.305	2.594	6.983
14012.9	14007.2	14016.3	2					9.621			3.07																							6.3455	4.63226	0.730007	3.2755	6.3455	3.07	9.621
14019.8	14016.3	14023.8	1								3.182																							3.182	#DIV/0!	#DIV/0!	#DIV/0!	3.182	3.182	3.182
14027.9	14023.8	14028.4	2								3.045					1.708																		2.3765	0.945402	0.397813	0.6685	2.3765	1.708	3.045
14029	14028.4	14033.2	1													1.686																		1.686	#DIV/0!	#DIV/0!	#DIV/0!	1.686	1.686	1.686
14037.4	14033.2	14038.6	3					31.764	2.213							2.23																		12.069	17.0564	1.41324	9.8475	2.23	2.213	31.764
14039.7	14038.6	14040.8	8				3.032	32.177	2.24					0.815						17.664		4.586				1.279					65.117			15.8638	22.7152	1.4319	8.03105	3.809	0.815	65.117
14041.9	14040.8	14048.7	6								7.072									17.363		4.467			2.889	1.273							4.601	6.2775	5.76429	0.918246	2.35326	4.534	1.273	17.363
14055.5	14048.7	14056.9	1					9.81																										9.81	#DIV/0!	#DIV/0!	#DIV/0!	9.81	9.81	9.81
14058.2	14056.9	14061	1					10.12																										10.12	#DIV/0!	#DIV/0!	#DIV/0!	10.12	10.12	10.12
14063.8	14061	14065.4	2					11.103			5.117																							8.11	4.23274	0.521916	2.993	8.11	5.117	11.103
14067	14065.4	14074	2					12.421			5.107																							8.764	5.17178	0.590116	3.657	8.764	5.107	12.421
14085.2	14078.2	14087.1	2								5.722																				51.164			28.443	32.1323	1.12971	22.721	28.443	5.722	51.164
14088.9	14087.1	14089.7	4					14.158			5.62													2.72							54.45			19.237	23.9721	1.24615	11.9861	9.889	2.72	54.45
14090.5	14089.7	14091.4	1																					2.752										2.752	#DIV/0!	#DIV/0!	#DIV/0!	2.752	2.752	2.752
14092.2	14091.4	14097.3	1																					2.782										2.782	#DIV/0!	#DIV/0!	#DIV/0!	2.782	2.782	2.782
14102.4	14097.3	14104.1	2																						3.111						48.391			25.751	32.0178	1.24336	22.64	25.751	3.111	48.391
14105.8	14104.1	14112.8	2																						3.142						45.402			24.272	29.8823	1.23114	21.13	24.272	3.142	45.402
14121.2	14114.2	14121.8	1																						2.729									2.729	#DIV/0!	#DIV/0!	#DIV/0!	2.729	2.729	2.729
14122.2	14121.8	14127.6	1																						2.767									2.767	#DIV/0!	#DIV/0!	#DIV/0!	2.767	2.767	2.767
14133	14127.6	14140.1	1								4.115																							4.115	#DIV/0!	#DIV/0!	#DIV/0!	4.115	4.115	4.115
14774.5	14767.1	14776	1																									6.751						6.751	#DIV/0!	#DIV/0!	#DIV/0!	6.751	6.751	6.751
14777.5	14776	14778.4	2						1.502																			7.023						4.2625	3.90394	0.91588	2.7605	4.2625	1.502	7.023
14779.2	14778.4	14779.9	1																									7.415						7.415	#DIV/0!	#DIV/0!	#DIV/0!	7.415	7.415	7.415
14780.5	14779.9	14782.4	2						1.652																			7.49						4.571	4.12809	0.903104	2.919	4.571	1.652	7.49
14784.4	14782.4	14791.8	2						1.627																			6.104						3.8655	3.16572	0.818967	2.2385	3.8655	1.627	6.104
14918	14910.5	14920	1										12.642																					12.642	#DIV/0!	#DIV/0!	#DIV/0!	12.642	12.642	12.642
14922	14920	14923.8	1										11.9																					11.9	#DIV/0!	#DIV/0!	#DIV/0!	11.9	11.9	11.9
14925.5	14923.8	14926.1	1										9.909																					9.909	#DIV/0!	#DIV/0!	#DIV/0!	9.909	9.909	9.909
14926.8	14926.1	14934.2	1										9.914																					9.914	#DIV/0!	#DIV/0!	#DIV/0!	9.914	9.914	9.914
14948.5	14941	14956	1																4.414															4.414	#DIV/0!	#DIV/0!	#DIV/0!	4.414	4.414	4.414
14970.6	14963.1	14978.1	2										1934.92						127.076															1031	1278.34	1.2399	903.922	1031	127.076	1934.92
14992.2	14984.8	14992.9	2										28.76						3.559															16.1595	17.8198	1.10274	12.6005	16.1595	3.559	28.76
14993.6	14992.9	14993.9	2										29.362						3.728															16.545	18.126	1.09556	12.817	16.545	3.728	29.362
14994.2	14993.9	14995.8	1																3.703															3.703	#DIV/0!	#DIV/0!	#DIV/0!	3.703	3.703	3.703
14997.4	14995.8	14998.8	2										19.6						3.573															11.5865	11.3328	0.978104	8.0135	11.5865	3.573	19.6
15000.2	14998.8	15003.4	2										20.685						3.43															12.0575	12.2011	1.01191	8.6275	12.0575	3.43	20.685
15006.6	15003.4	15008.6	2										15.193																		51.96			33.5765	25.9982	0.774297	18.3835	33.5765	15.193	51.96
15010.5	15008.6	15011.2	1										12.972																					12.972	#DIV/0!	#DIV/0!	#DIV/0!	12.972	12.972	12.972
15012	15011.2	15019.5	1										14.113																					14.113	#DIV/0!	#DIV/0!	#DIV/0!	14.113	14.113	14.113
15028.8	15021.2	15031.7	2										10.319																		114.243			62.281	73.4854	1.1799	51.962	62.281	10.319	114.243
15034.7	15031.7	15036.3	3										8.676												2.993						126.603			46.0907	69.7836	1.51405	40.2896	8.676	2.993	126.603
15037.9	15036.3	15039.3	3		6.721																				2.921						130.092			46.578	72.3502	1.55331	41.7714	6.721	2.921	130.092
15040.8	15039.3	15048.3	1		6.797																													6.797	#DIV/0!	#DIV/0!	#DIV/0!	6.797	6.797	6.797
15055.9	15048.4	15059.8	4										11.338				29.869								6.878	1.21								12.3238	12.4094	1.00695	6.2047	9.108	1.21	29.869
15063.6	15059.8	15066.1	8										7.86	0.656	11.214		28.608						4.158	3.456	8.085	1.458								8.18688	8.99927	1.09923	3.18172	6.009	0.656	28.608
15068.7	15066.1	15069.7	3									7.405		0.807	10.976																			6.396	5.15904	0.806604	2.97857	7.405	0.807	10.976
15070.8	15069.7	15073.5	1									7.422																						7.422	#DIV/0!	#DIV/0!	#DIV/0!	7.422	7.422	7.422
15076.2	15073.5	15078.2	1									7.832																						7.832	#DIV/0!	#DIV/0!	#DIV/0!	7.832	7.832	7.832
15080.1	15078.2	15082.2	2									8.757											13.697											11.227	3.49311	0.311135	2.47	11.227	8.757	13.697
15084.2	15082.2	15086.2	3									10.325							6.381							5.231								7.31233	2.67166	0.365363	1.54248	6.381	5.231	10.325
15088.2	15086.2	15091.4	4									11.883		1.718					6.682							5.235								6.3795	4.21977	0.661458	2.10989	5.9585	1.718	11.883
15094.6	15091.4	15095.8	6						1.876				32.912	2.097					8.755					3.351		5.072								9.0105	11.9799	1.32955	4.89076	4.2115	1.876	32.912
15097.1	15095.8	15099.3	3						2.006					2.06										2.976										2.34733	0.54511	0.232225	0.31472	2.06	2.006	2.976
15101.5	15099.3	15109.1	5											2.06								8.449		7.781								4.486	7.803	6.1158	2.74632	0.449053	1.22819	7.781	2.06	8.449
15120.2	15112.7	15123.5	2							31.027										18.97														24.9985	8.52559	0.341044	6.0285	24.9985	18.97	31.027
15126.7	15123.5	15134.2	29	109.932	1805.51	226.159	55.986	30.556	67.363		18.167	886.984	1307.7	114.582	2144.47	50.403	7333.03	714.644	311.141	40.101	218.235	568.59	939.578	532.865	2234.75	807.096	51.995	152.063	80.03	49.376	21372.6	48.931	517.918	1475.54	4079.41	2.76468	757.527	226.159	18.167	21372.6
15146.3	15138.7	15147.7	4	4.16								15.169														2.072		7.811						7.303	5.7554	0.788087	2.8777	5.9855	2.072	15.169
15149	15147.7	15149.8	5	4.131									36.194	1.461												2.339		7.814						10.3878	14.6305	1.40843	6.54295	4.131	1.461	36.194
15150.5	15149.8	15151.8	4										35.941						12.087					12.496		2.883								15.8518	14.1091	0.890066	7.05455	12.2915	2.883	35.941
15153.2	15151.8	15154.7	4											1.33					12.031					11.03		2.755								6.7865	5.52384	0.813945	2.76192	6.8925	1.33	12.031
15156.1	15154.7	15156.7	2									8.07		1.31																				4.69	4.78004	1.0192	3.38	4.69	1.31	8.07
15157.2	15156.7	15158.9	1											1.137																				1.137	#DIV/0!	#DIV/0!	#DIV/0!	1.137	1.137	1.137
15160.5	15158.9	15161.4	6										22.228	1.273					9.202			8.016		3.579									7.757	8.67583	7.2938	0.840703	2.97768	7.8865	1.273	22.228
15162.2	15161.4	15163.2	7									8.801	21.947	1.271					9.307			7.736				2.169							7.445	8.38229	6.77623	0.808398	2.56117	7.736	1.271	21.947
15164.1	15163.2	15164.8	2											1.193												2.189								1.691	0.704278	0.416486	0.498	1.691	1.193	2.189
15165.4	15164.8	15166.3	3										23.538						10.064							2.191								11.931	10.7953	0.904809	6.23265	10.064	2.191	23.538
15167.2	15166.3	15169.3	7		22.08								22.921		18.226				10.416				6.639			2.13					1222.99			186.486	457.122	2.45124	172.776	18.226	2.13	1222.99
15171.4	15169.3	15173.6	8									11.349		0.843			65.844		9.991			3.735	6.622		26.669	1.757								15.8513	21.8004	1.37531	7.70759	8.3065	0.843	65.844
15175.9	15173.6	15177.3	2										29.063						10.46															19.7615	13.1543	0.665653	9.3015	19.7615	10.46	29.063
15178.8	15177.3	15183.5	4										30.318		13.767		65.528		10.434															30.0117	25.2235	0.840455	12.6118	22.0425	10.434	65.528
15188.2	15183.5	15192.2	1																												492.278			492.278	#DIV/0!	#DIV/0!	#DIV/0!	492.278	492.278	492.278
15196.2	15192.2	15197.2	1																3.381															3.381	#DIV/0!	#DIV/0!	#DIV/0!	3.381	3.381	3.381
15198.2	15197.2	15203.7	2														14.412		3.357															8.8845	7.81707	0.879854	5.5275	8.8845	3.357	14.412
15209.1	15203.7	15211.2	2																						3.494						242.68			123.087	169.13	1.37407	119.593	123.087	3.494	242.68
15213.2	15211.2	15215.2	2												4.479																249.626			127.053	173.345	1.36436	122.573	127.052	4.479	249.626
15217.1	15215.2	15218.3	2												5.083										4.725									4.904	0.253144	0.0516199	0.179	4.904	4.725	5.083
15219.5	15218.3	15220.6	1																						4.742									4.742	#DIV/0!	#DIV/0!	#DIV/0!	4.742	4.742	4.742
15221.8	15220.6	15227	1																						4.851									4.851	#DIV/0!	#DIV/0!	#DIV/0!	4.851	4.851	4.851
15232.2	15227	15234.4	1																						3.137									3.137	#DIV/0!	#DIV/0!	#DIV/0!	3.137	3.137	3.137
15236.6	15234.4	15237.4	2																						2.722						151.975			77.3485	105.538	1.36445	74.6265	77.3485	2.722	151.975
15238.2	15237.4	15240	1																						2.82									2.82	#DIV/0!	#DIV/0!	#DIV/0!	2.82	2.82	2.82
15241.8	15240	15243.3	1																						2.901									2.901	#DIV/0!	#DIV/0!	#DIV/0!	2.901	2.901	2.901
15244.9	15243.3	15247.8	2																						2.998						170.491			86.7445	118.435	1.36534	83.7465	86.7445	2.998	170.491
15250.7	15247.8	15252	3		7.031												14.221														169.654			63.6353	91.8852	1.44393	53.05	14.221	7.031	169.654
15253.2	15252	15256.4	1																												144.519			144.519	#DIV/0!	#DIV/0!	#DIV/0!	144.519	144.519	144.519
15259.5	15256.4	15260.7	2																						3.645						158.226			80.9355	109.305	1.35052	77.2905	80.9355	3.645	158.226
15261.9	15260.7	15262.6	2		6.585																										160.236			83.4105	108.648	1.30257	76.8255	83.4105	6.585	160.236
15263.4	15262.6	15264.2	2																						3.72						164.001			83.8605	113.336	1.35148	80.1405	83.8605	3.72	164.001
15265.1	15264.2	15268.3	2																						3.469						163.223			83.346	112.963	1.35535	79.877	83.346	3.469	163.223
15271.5	15268.3	15274.9	5		8.639										14.454		13.983								5.948						163.437			41.2922	68.3756	1.6559	30.5785	13.983	5.948	163.437
15278.2	15274.9	15281.5	2		9.5																				6.473									7.9865	2.14041	0.268004	1.5135	7.9865	6.473	9.5
15284.7	15281.5	15287.1	3		15.002										13.18																335.704			121.295	185.686	1.53086	107.206	15.002	13.18	335.704
15289.6	15287.1	15291.1	4		17.856										11.586		52.598														348.183			107.556	161.429	1.50089	80.7146	35.227	11.586	348.183
15292.6	15291.1	15294.8	4		17.713												53.601								10.527						345.259			106.775	160.102	1.49943	80.0509	35.657	10.527	345.259
15296.9	15294.8	15298.5	2														51.369								11.148									31.2585	28.4405	0.90985	20.1105	31.2585	11.148	51.369
15300.1	15298.5	15301.8	3		14.46												47.263								11.627									24.45	19.8074	0.810117	11.4358	14.46	11.627	47.263
15303.5	15301.8	15305.1	3		14.246										12.395								3.144											9.92833	5.94785	0.599079	3.43399	12.395	3.144	14.246
15306.8	15305.1	15308.3	1		13.222																													13.222	#DIV/0!	#DIV/0!	#DIV/0!	13.222	13.222	13.222
15309.9	15308.3	15310.8	3		13.136										10.177		39.014																	20.7757	15.864	0.763586	9.15909	13.136	10.177	39.014
15311.8	15310.8	15317.9	1														38.709																	38.709	#DIV/0!	#DIV/0!	#DIV/0!	38.709	38.709	38.709
15324	15317.9	15325.7	2						2.411										4.315															3.363	1.34633	0.400336	0.952	3.363	2.411	4.315
15327.4	15325.7	15328.8	6	2.833					2.459					0.422					4.611			3.931											3.984	3.04	1.50913	0.496425	0.6161	3.382	0.422	4.611
15330.2	15328.8	15331.8	6		49.689		2.125					17.951		0.503					4.779				13.314											14.7268	18.411	1.25017	7.51627	9.0465	0.503	49.689
15333.3	15331.8	15334.8	12				2.131		2.031			18.389			69.953		191.764		4.877			5.376		6.448	45.381	4.417					793.265		5.408	95.7867	226.311	2.36266	65.3304	5.928	2.031	793.265
15336.4	15334.8	15339.9	6										7.296	0.61					4.952			5.843		6.478									5.795	5.16233	2.36284	0.457708	0.964625	5.819	0.61	7.296
15343.4	15339.9	15346	7									7.892		0.629					3.318			5.69	4.01			2.004							5.957	4.21429	2.49416	0.591835	0.942705	4.01	0.629	7.892
15348.5	15346	15350.9	5									8.415							3.144				4.022		18.016	1.943								7.108	6.56899	0.924169	2.93774	4.022	1.943	18.016
15353.2	15350.9	15360.9	4									6.871											4.975		17.471	1.821								7.7845	6.78526	0.871638	3.39263	5.923	1.821	17.471
15373.5	15365.8	15378.4	1																						2.646									2.646	#DIV/0!	#DIV/0!	#DIV/0!	2.646	2.646	2.646
15383.2	15378.4	15384.1	1																												56.858			56.858	#DIV/0!	#DIV/0!	#DIV/0!	56.858	56.858	56.858
15385	15384.1	15387.1	1																												54.998			54.998	#DIV/0!	#DIV/0!	#DIV/0!	54.998	54.998	54.998
15389.2	15387.1	15396.9	1																												46.404			46.404	#DIV/0!	#DIV/0!	#DIV/0!	46.404	46.404	46.404
15497.2	15489.5	15498.8	1																												50.387			50.387	#DIV/0!	#DIV/0!	#DIV/0!	50.387	50.387	50.387
15500.2	15498.8	15508	1																												45.888			45.888	#DIV/0!	#DIV/0!	#DIV/0!	45.888	45.888	45.888
15538.2	15530.5	15539.4	1																												46.551			46.551	#DIV/0!	#DIV/0!	#DIV/0!	46.551	46.551	46.551
15540.5	15539.4	15541.8	1																												48.405			48.405	#DIV/0!	#DIV/0!	#DIV/0!	48.405	48.405	48.405
15543	15541.8	15544.4	1																												49.613			49.613	#DIV/0!	#DIV/0!	#DIV/0!	49.613	49.613	49.613
15545.8	15544.4	15553.5	1																												47.847			47.847	#DIV/0!	#DIV/0!	#DIV/0!	47.847	47.847	47.847
15735	15727.1	15735.9	1																												69.781			69.781	#DIV/0!	#DIV/0!	#DIV/0!	69.781	69.781	69.781
15736.8	15735.9	15739.4	1																												69.516			69.516	#DIV/0!	#DIV/0!	#DIV/0!	69.516	69.516	69.516
15742	15739.4	15744.8	1																												80.826			80.826	#DIV/0!	#DIV/0!	#DIV/0!	80.826	80.826	80.826
15747.5	15744.8	15755.4	1																												71.207			71.207	#DIV/0!	#DIV/0!	#DIV/0!	71.207	71.207	71.207
15766.6	15758.7	15770.5	2														17.52														126.549			72.0345	77.0951	1.07025	54.5145	72.0345	17.52	126.549
15774.4	15770.5	15775.9	2										10.514				16.909																	13.7115	4.52195	0.329792	3.1975	13.7115	10.514	16.909
15777.5	15775.9	15779.1	1														17.294																	17.294	#DIV/0!	#DIV/0!	#DIV/0!	17.294	17.294	17.294
15780.8	15779.1	15783.3	2										10.786				18.922																	14.854	5.75302	0.387304	4.068	14.854	10.786	18.922
15785.8	15783.3	15787	3										9.866				23.461								3.904									12.4103	10.0237	0.807689	5.78718	9.866	3.904	23.461
15788.2	15787	15789.3	1																						3.86									3.86	#DIV/0!	#DIV/0!	#DIV/0!	3.86	3.86	3.86
15790.4	15789.3	15791.5	2										11.418												3.898									7.658	5.31744	0.694364	3.76	7.658	3.898	11.418
15792.6	15791.5	15798.9	3		6.571								11.808																				12.56	10.313	3.26241	0.316339	1.88355	11.808	6.571	12.56
15805.2	15798.9	15809	4		8.286								31.453										5.002		4.272									12.2532	12.9183	1.05428	6.45917	6.644	4.272	31.453
15812.8	15809	15814.7	3									7.537							2.983				5.033											5.18433	2.28077	0.439935	1.3168	5.033	2.983	7.537
15816.6	15814.7	15819.3	3		19.372							7.295							3.101															9.92267	8.44777	0.851361	4.87732	7.295	3.101	19.372
15822	15819.3	15825	6		19.907							7.193			9.864				2.659						14.787	1.862								9.37867	7.02514	0.749055	2.868	8.5285	1.862	19.907
15828	15825	15829	1									6.974																						6.974	#DIV/0!	#DIV/0!	#DIV/0!	6.974	6.974	6.974
15830	15829	15831.4	5									7.265			10.671									2.795	18.897	2.458								8.4172	6.77042	0.804356	3.02783	7.265	2.458	18.897
15832.8	15831.4	15834	4									6.822											12.623	3.458		2.372								6.31875	4.61005	0.729582	2.30502	5.14	2.372	12.623
15835.2	15834	15837.1	1																					3.625										3.625	#DIV/0!	#DIV/0!	#DIV/0!	3.625	3.625	3.625
15838.9	15837.1	15844.4	3									12.659												3.883		2.795								6.44567	5.40833	0.839065	3.1225	3.883	2.795	12.659
15849.9	15844.4	15857.8	2											1.301								13.316												7.3085	8.49589	1.16247	6.0075	7.3085	1.301	13.316
15866.1	15858.2	15867.1	4				19.38			9.258										64.08										10.454				25.793	25.9211	1.00497	12.9606	14.917	9.258	64.08
15868.1	15867.1	15868.9	26	17.924	843.426	48.945		10.269	13.427		10.103	280.095	3961.91	12.599	338.214	8.553	7003.59	193.031	164.094	64.349	58.297	135.401	724.828		914.149	210.381	23.181	82.304		11.12	9335.21	12.894	123.592	946.226	2289.45	2.41956	448.999	102.948	8.553	9335.21
15869.7	15868.9	15877.6	4								10.173										57.288			153.908					57.921					69.8225	60.3523	0.864367	30.1761	57.6045	10.173	153.908
15887.4	15879.4	15888.8	2																				12.088			1.526								6.807	7.46846	1.09717	5.281	6.807	1.526	12.088
15890.2	15888.8	15891.6	4																4.681				11.366	2.86		1.688								5.14875	4.32389	0.839795	2.16195	3.7705	1.688	11.366
15892.9	15891.6	15894.2	5												9.476							6.438		4.663		1.899							5.867	5.6686	2.75448	0.48592	1.23184	5.867	1.899	9.476
15895.6	15894.2	15897	3																			7.227		5.406		1.847								4.82667	2.73639	0.566931	1.57985	5.406	1.847	7.227
15898.3	15897	15899.2	3												9.584							7.837		5.416										7.61233	2.09306	0.274957	1.20843	7.837	5.416	9.584
15900	15899.2	15901.4	1												9.948																			9.948	#DIV/0!	#DIV/0!	#DIV/0!	9.948	9.948	9.948
15902.8	15901.4	15904.9	5												9.997							7.861			17.588	1.442							7.167	8.811	5.83844	0.662631	2.61103	7.861	1.442	17.588
15907	15904.9	15908.5	4		10.807										9.196								5.5			1.496								6.74975	4.14766	0.61449	2.07383	7.348	1.496	10.807
15909.9	15908.5	15911.6	3																				5.729		16.934	1.561								8.07467	7.9504	0.984611	4.59017	5.729	1.561	16.934
15913.2	15911.6	15916.6	5		10.134								51.825		5.204								5.759			1.579								14.9002	20.8638	1.40024	9.33057	5.759	1.579	51.825
15920	15916.6	15922.7	5		11.898										5.654		94.118						5.004		10.676									25.47	38.494	1.51135	17.215	10.676	5.004	94.118
15925.4	15922.7	15928.1	5		12.435										5.589		95.841		3.642						11.901									25.8816	39.2969	1.51833	17.5741	11.901	3.642	95.841
15930.8	15928.1	15935.2	5										14.667		5.224		86.495								11.69						519.045			127.424	221.407	1.73756	99.016	14.667	5.224	519.045
15939.6	15935.2	15941.8	2										11.217												7.165									9.191	2.8652	0.311739	2.026	9.191	7.165	11.217
15944	15941.8	15945.9	2														48.46								7.077									27.7685	29.2622	1.05379	20.6915	27.7685	7.077	48.46
15947.8	15945.9	15950.2	3										6.665				47.981								5.623									20.0897	24.1602	1.20262	13.9489	6.665	5.623	47.981
15952.7	15950.2	15954.6	3										8.864				40.239														312.154			120.419	166.787	1.38505	96.2944	40.239	8.864	312.154
15956.6	15954.6	15959.6	4										7.34				40.225								4.099						321.579			93.3107	153.051	1.64023	76.5257	23.7825	4.099	321.579
15962.7	15959.6	15964.4	3										10.7												4.51						292.35			102.52	164.427	1.60385	94.9318	10.7	4.51	292.35
15966.1	15964.4	15967.5	4		7.622								10.313				39.764								4.367									15.5165	16.3468	1.05351	8.17339	8.9675	4.367	39.764
15969	15967.5	15970.6	2		7.341								12.947																					10.144	3.96404	0.390777	2.803	10.144	7.341	12.947
15972.2	15970.6	15975.1	3										13.901				43.204						4.669											20.5913	20.1198	0.977101	11.6162	13.901	4.669	43.204
15978	15975.1	15981.1	2										20.74										5.963											13.3515	10.4489	0.782602	7.3885	13.3515	5.963	20.74
15984.2	15981.1	15985.3	4										28.72						3.124				5.445		11.557									12.2115	11.5661	0.947152	5.78307	8.501	3.124	28.72
15986.4	15985.3	15987.9	4		14.284								27.048						3.154												560.817			151.326	273.169	1.80517	136.584	20.666	3.154	560.817
15989.4	15987.9	15991.6	4		14.335								25.215		8.311		125.248																	43.2773	55.0931	1.27303	27.5465	19.775	8.311	125.248
15993.8	15991.6	15996.5	4										18.499				125.781						4.704		7.935									39.2298	58.0008	1.47849	29.0004	13.217	4.704	125.781
15999.3	15996.5	16001.6	3										10.876										3.624		8.135									7.545	3.66182	0.485331	2.11415	8.135	3.624	10.876
16003.9	16001.6	16004.9	2		7.123																				8.166									7.6445	0.737512	0.0964762	0.5215	7.6445	7.123	8.166
16005.9	16004.9	16007.4	2										9.049												7.126									8.0875	1.35977	0.168132	0.9615	8.0875	7.126	9.049
16008.9	16007.4	16010.2	3										6.58												7.189						276.628			96.799	155.737	1.60887	89.9147	7.189	6.58	276.628
16011.4	16010.2	16013.1	3		8.515								8.036												7.322									7.95767	0.600345	0.0754424	0.346609	8.036	7.322	8.515
16014.8	16013.1	16017	4		8.63								8.41												7.887						279.903			76.2075	135.797	1.78194	67.8987	8.52	7.887	279.903
16019.3	16017	16020.9	3		10.28								9.064																		286.35			101.898	159.741	1.56766	92.2267	10.28	9.064	286.35
16022.5	16020.9	16023.6	1										11.517																					11.517	#DIV/0!	#DIV/0!	#DIV/0!	11.517	11.517	11.517
16024.8	16023.6	16027.1	4										12.201										5.7		12.047						325.483			88.8577	157.779	1.77564	78.8896	12.124	5.7	325.483
16029.5	16027.1	16031.8	5		18.345								17.235		4.27								5.731		12.536									11.6234	6.44778	0.554724	2.88354	12.536	4.27	18.345
16034	16031.8	16036.6	5		18.026								20.379				161.312						4.656								348.246			110.524	147.463	1.33422	65.9474	20.379	4.656	348.246
16039.1	16036.6	16039.7	3		18.175																		4.91								323.213			115.433	180.065	1.55992	103.961	18.175	4.91	323.213
16040.2	16039.7	16041.2	1																				4.879											4.879	#DIV/0!	#DIV/0!	#DIV/0!	4.879	4.879	4.879
16042.1	16041.2	16043.2	2										12.183										4.818											8.5005	5.20784	0.612651	3.6825	8.5005	4.818	12.183
16044.3	16043.2	16046.5	5		15.817								12.768		8.941								4.875		12.185									10.9172	4.16696	0.381688	1.86352	12.185	4.875	15.817
16048.8	16046.5	16051	6		14.674								14.092		7.989		84.492						4.937		12.468									23.1087	30.3064	1.31147	12.3725	13.28	4.937	84.492
16053.2	16051	16055.3	6		14.25								14.449		6.698		84.994								12.45						294.937			71.2963	113.424	1.59087	46.305	14.3495	6.698	294.937
16057.4	16055.3	16061.3	6		16.147								14.248		6.319		85.095						5.06		12.033									23.1503	30.6581	1.3243	12.5161	13.1405	5.06	85.095
16065.3	16061.3	16069.4	5		16.069								25.756		5.951									5.003							416.178			93.7914	180.418	1.9236	80.6852	16.069	5.003	416.178
16073.5	16069.4	16074.3	6									6.653	33.579				224.556						12.677	5.546							425.761			118.129	172.821	1.46299	70.5537	23.128	5.546	425.761
16075.1	16074.3	16077.1	4		29.363								33.487										12.653			1.692								19.2987	14.7959	0.766678	7.39797	21.008	1.692	33.487
16079.2	16077.1	16084.7	5										19.599		12.15				2.911						24.819	1.724								12.2406	10.1244	0.827113	4.52775	12.15	1.724	24.819
16090.2	16084.7	16092.3	8		16.373								12.465						2.799	14.6		5.554	4.557			1.076							5.402	7.85325	5.7695	0.734664	2.03983	5.478	1.076	16.373
16094.4	16092.3	16095.8	2																						7.617	1.255								4.436	4.49861	1.01411	3.181	4.436	1.255	7.617
16097.2	16095.8	16098.8	1																						7.906									7.906	#DIV/0!	#DIV/0!	#DIV/0!	7.906	7.906	7.906
16100.2	16098.8	16107.2	1																						7.841									7.841	#DIV/0!	#DIV/0!	#DIV/0!	7.841	7.841	7.841
16114.2	16107.2	16115.8	1																												88.227			88.227	#DIV/0!	#DIV/0!	#DIV/0!	88.227	88.227	88.227
16117.2	16115.8	16118.1	1																												88.359			88.359	#DIV/0!	#DIV/0!	#DIV/0!	88.359	88.359	88.359
16119	16118.1	16123.9	1																												89.539			89.539	#DIV/0!	#DIV/0!	#DIV/0!	89.539	89.539	89.539
16128.8	16123.9	16129.9	1																												98.462			98.462	#DIV/0!	#DIV/0!	#DIV/0!	98.462	98.462	98.462
16131	16129.9	16134.8	1																												95.431			95.431	#DIV/0!	#DIV/0!	#DIV/0!	95.431	95.431	95.431
16138.5	16134.8	16141.8	1																												82.043			82.043	#DIV/0!	#DIV/0!	#DIV/0!	82.043	82.043	82.043
16145	16141.8	16146.5	1																												71.689			71.689	#DIV/0!	#DIV/0!	#DIV/0!	71.689	71.689	71.689
16148	16146.5	16148.9	1																												73.866			73.866	#DIV/0!	#DIV/0!	#DIV/0!	73.866	73.866	73.866
16149.8	16148.9	16154.4	1																												73.01			73.01	#DIV/0!	#DIV/0!	#DIV/0!	73.01	73.01	73.01
16159	16154.4	16162.9	1																												62.023			62.023	#DIV/0!	#DIV/0!	#DIV/0!	62.023	62.023	62.023
16166.8	16162.9	16173.8	1																												44.68			44.68	#DIV/0!	#DIV/0!	#DIV/0!	44.68	44.68	44.68
16180.8	16173.8	16188.8	1																												44.493			44.493	#DIV/0!	#DIV/0!	#DIV/0!	44.493	44.493	44.493
16815.8	16807.3	16817.6	1											0.674																				0.674	#DIV/0!	#DIV/0!	#DIV/0!	0.674	0.674	0.674
16819.5	16817.6	16821.4	1											0.62																				0.62	#DIV/0!	#DIV/0!	#DIV/0!	0.62	0.62	0.62
16823.2	16821.4	16823.9	1											0.666																				0.666	#DIV/0!	#DIV/0!	#DIV/0!	0.666	0.666	0.666
16824.5	16823.9	16828.4	1											0.672																				0.672	#DIV/0!	#DIV/0!	#DIV/0!	0.672	0.672	0.672
16832.2	16828.4	16835.1	1											0.798																				0.798	#DIV/0!	#DIV/0!	#DIV/0!	0.798	0.798	0.798
16838	16835.1	16838.6	1											0.64																				0.64	#DIV/0!	#DIV/0!	#DIV/0!	0.64	0.64	0.64
16839.2	16838.6	16841.7	1											0.622																				0.622	#DIV/0!	#DIV/0!	#DIV/0!	0.622	0.622	0.622
16844.1	16841.7	16851.2	2											0.706		1.746																		1.226	0.735391	0.59983	0.52	1.226	0.706	1.746
16858.3	16851.2	16861.2	5		6.583						3.814			1.527											2.717							4.944		3.917	1.95736	0.499708	0.875357	3.814	1.527	6.583
16864.1	16861.2	16865.2	3	5.009										2.349											3.035									3.46433	1.38099	0.398632	0.797317	3.035	2.349	5.009
16866.2	16865.2	16867.6	3											2.389												1.132						8.823		4.11467	4.12569	1.00268	2.38197	2.389	1.132	8.823
16868.9	16867.6	16871	5	5.015							4.974					3.395									4.255							8.822		5.2922	2.08043	0.393112	0.930396	4.974	3.395	8.822
16873	16871	16874.4	3								6.028					3.745			2.773															4.182	1.67092	0.399551	0.964708	3.745	2.773	6.028
16875.8	16874.4	16878.8	6	3.291					2.247							3.775										1.967	6.069					9.474		4.4705	2.85225	0.638016	1.16443	3.533	1.967	9.474
16881.8	16878.8	16883.2	7		11.439				2.561							3.396						3.996			8.12	1.962							4.008	5.06886	3.43766	0.678192	1.29931	3.996	1.962	11.439
16884.7	16883.2	16885.9	3								12.085											4.828			8.136									8.34967	3.63322	0.435133	2.09764	8.136	4.828	12.085
16887.2	16885.9	16889	10		11.891			22.13		9.744	12.466	6.688			6.448		15.671						8.504		8.125				14.457					11.6124	4.85599	0.418173	1.5356	10.8175	6.448	22.13
16890.7	16889	16892.6	6		12.391					9.992			10.249									4.312				4.388							4.27	7.60033	3.68536	0.484894	1.50454	7.19	4.27	12.391
16894.6	16892.6	16895.8	9	11.401						10.894							16.386	15.086				4.714		7.222	13.081			7.478					4.981	10.1381	4.27114	0.421296	1.42371	10.894	4.714	16.386
16897	16895.8	16898.3	6			5.326									11.417	17.231	16.385							7.389	13.475									11.8705	4.79187	0.403679	1.95627	12.446	5.326	17.231
16899.6	16898.3	16901.1	9			5.874	9.801					16.291			11.321		20.141	16.369						7.395				8.116	21.497					12.9783	5.74969	0.443022	1.91656	11.321	5.874	21.497
16902.5	16901.1	16904.3	10									19.08	21.646		11.677	17.01	21.813	17.63							17.709		25.096	8.259			65.939			22.5859	15.9974	0.708293	5.05884	18.3945	8.259	65.939
16906.1	16904.3	16907.1	7										27.764			17.895	23.714								17.824	10.517	24.891				59.815			26.06	15.944	0.611817	6.02625	23.714	10.517	59.815
16908.2	16907.1	16909.5	9			7.679				21.198	28.636				12.215							10.381					25.652	13.407		9.354			9.946	15.3853	7.73895	0.503008	2.57965	12.215	7.679	28.636
16910.9	16909.5	16913.7	6			8.133	10.913			24.018			28.272				25.826											13.25						18.402	8.62731	0.468825	3.52209	18.634	8.133	28.272
16916.5	16913.7	16925	6			8.819														15.843				42.521				15.94		11.752	59.286			25.6935	20.4103	0.794375	8.33246	15.8915	8.819	59.286
16952.1	16943.6	16960.5	30	1000	1000	1000	1000	1000	1000	1000	1000	1000	1000	1000	1000	1000	1000	1000	1000	1000	1000	1000	1000	1000	1000	1000	1000	1000	1000	1000	1000	1000	910.778	997.026	16.2896	0.0163382	2.97407	1000	910.778	1000
16975.1	16966.6	16976.4	2										24.841																	15.823				20.332	6.37669	0.313628	4.509	20.332	15.823	24.841
16977.7	16976.4	16978.7	5	36.159						35.88			25.216							22.565								30.074						29.9788	6.13752	0.204729	2.74478	30.074	22.565	36.159
16979.8	16978.7	16981.7	7			29.054						24.797	23.348				36.043			22.823	31.672					14.952								26.0984	6.86688	0.263115	2.59544	24.797	14.952	36.043
16983.6	16981.7	16985.1	8			29.183	18.748			35.538			20.368						32.753	22.695			20.846							15.417				24.4435	7.18256	0.293843	2.53942	21.7705	15.417	35.538
16986.7	16985.1	16988.3	6									18.798							30.383							9.852		19.111		15.785	76.207			28.356	24.3765	0.859661	9.95168	18.9545	9.852	76.207
16989.9	16988.3	16991	7				19.455					18.801			19.312		27.863	18.562		15.103											69.459			26.9364	19.1463	0.710795	7.23661	19.312	15.103	69.459
16992.1	16991	16993.2	3															19.087												14.575	69.544			34.402	30.5174	0.887081	17.6192	19.087	14.575	69.544
16994.4	16993.2	16996.1	6				18.76						9.024					19.067					17.937						27.577		60.843			25.5347	18.2697	0.715485	7.45856	18.9135	9.024	60.843
16997.8	16996.1	16999.2	10		22.867	8.984	18.941					11.724			15.442					16.75					25.426			12.277	26.598	13.4				17.2409	6.06059	0.351524	1.91653	16.096	8.984	26.598
17000.5	16999.2	17002.2	16	22.755	22.745	9.629				20.98			9.757		15.505			16.104		16.686		12.896		16.616		6.33		11.366	27.497	14.05	55.567		12.723	18.2004	11.4193	0.627423	2.85483	15.8045	6.33	55.567
17003.9	17002.2	17005.7	12	22.592		10.014					42.754	15.236	10.407					15.58	24.511	16.586		11.188		16.633				10.714		16.267				17.7068	9.12786	0.515499	2.63498	15.9235	10.014	42.754
17007.5	17005.7	17010	9			9.202						14.955				12.163	14.687	15.536				14.42		16.507		6.218							13.528	13.024	3.33184	0.255823	1.11061	14.42	6.218	16.507
17012.5	17010	17015.7	10					29.575				16.234			9.989		16.982					14.587	6.188				11.386	12.649	14.319				13.792	14.5701	6.14163	0.421523	1.94215	14.0555	6.188	29.575
17018.9	17015.7	17020.7	3			6.703									6.191										7.998									6.964	0.931345	0.133737	0.537712	6.703	6.191	7.998
17022.4	17020.7	17023.8	9		12.163	5.339		20.578							6.35	5.142							5.064	10.488		1.87			14.477					9.05233	5.89364	0.651063	1.96455	6.35	1.87	20.578
17025.2	17023.8	17027.3	5			5.974			5.317	5.958				3.109	6.028																			5.2772	1.24653	0.236211	0.557467	5.958	3.109	6.028
17029.4	17027.3	17030.2	11	5.542	10.394		5.037	18.842	5.489	5.619					4.521	4.685			5.097					7.841		1.202								6.75173	4.59014	0.679847	1.38398	5.489	1.202	18.842
17031	17030.2	17031.6	5			5.174										4.493			5.038			4.883											5.178	4.9532	0.284249	0.057387	0.12712	5.038	4.493	5.178
17032.2	17031.6	17033.1	4			5.108													4.917						5.625							12.197		6.96175	3.50296	0.503172	1.75148	5.3665	4.917	12.197
17034	17033.1	17035.1	8		9.804			18.576			7.149					4.36									5.255	1.448	5.845					12.094		8.06638	5.35742	0.664166	1.89413	6.497	1.448	18.576
17036.2	17035.1	17037.3	4	4.983						5.552									5.02						5.088									5.16075	0.264433	0.0512393	0.132217	5.054	4.983	5.552
17038.4	17037.3	17039.7	6	5.011			4.055									3.696								4.819	5.095							10.378		5.509	2.44964	0.444662	1.00006	4.915	3.696	10.378
17041	17039.7	17042.7	12	5.383	7.478		4.179	16.086	3.01		7.685			2.096		4.079			3.95							1.744	6.952					10.062		6.05867	4.02267	0.663952	1.16124	4.781	1.744	16.086
17044.4	17042.7	17045.1	7	6.215	8.064		4.267		3.048							4.034										1.569						9.879		5.29657	2.9185	0.551016	1.10309	4.267	1.569	9.879
17045.8	17045.1	17047.3	2													4.071										1.55								2.8105	1.78262	0.63427	1.2605	2.8105	1.55	4.071
17048.8	17047.3	17050.9	9	5.627			4.187		2.9	3.949				1.631	4.931	4.011			3.622						7.214									4.23022	1.59567	0.377208	0.531891	4.011	1.631	7.214
17053	17050.9	17054	7					10.267	2.953	4.007	4.759			1.89	4.253								3.237											4.48086	2.72113	0.607279	1.02849	4.007	1.89	10.267
17055.1	17054	17056.3	6					10.957			4.753			1.875	4.128	2.604							3.173											4.58167	3.28943	0.717954	1.3429	3.6505	1.875	10.957
17057.6	17056.3	17059	7	3.622			2.699		3.291		4.688								4.914				3.181									9.942		4.61957	2.48119	0.537105	0.937803	3.622	2.699	9.942
17060.3	17059	17061.7	5	3.568			2.659							1.774		1.699																9.654		3.8708	3.3211	0.857988	1.48524	2.659	1.699	9.654
17063	17061.7	17065.3	8				2.812	11.876	3.132		5.334					1.788			3.899						2.839							9.735		5.17687	3.66522	0.707998	1.29585	3.5155	1.788	11.876
17067.6	17065.3	17069.2	7	3.648			2.949	12.21			4.494			1.457										2.801	3.176									4.39071	3.56818	0.812665	1.34865	3.176	1.457	12.21
17070.8	17069.2	17073	5	3.668			3.201	11.735	3.588					1.466																				4.7316	4.01539	0.848633	1.79574	3.588	1.466	11.735
17075.3	17073	17077.8	9	4.706			3.34	11.921	3.376		4.965			1.529					2.739						2.619							5.068		4.47367	3.03565	0.67856	1.01188	3.376	1.529	11.921
17080.2	17077.8	17082.2	11	4.594			3.02	9.763	4.125		4.94			1.365		2.325			2.722					2.89	2.961	1.825								3.68455	2.29683	0.623369	0.692521	2.961	1.365	9.763
17084	17082.2	17085.3	5				3.108		4.04		5.076			1.258											2.62									3.2204	1.44388	0.448353	0.645721	3.108	1.258	5.076
17086.5	17085.3	17087.7	7				3.106		4.058		5.072			1.323		3.093										1.09						7.966		3.67257	2.35894	0.642313	0.891595	3.106	1.09	7.966
17088.9	17087.7	17090.9	8	3.171	7.673			8.292		4.064				1.315										2.695		1.263						8.512		4.62312	3.07661	0.665483	1.08775	3.6175	1.263	8.512
17092.9	17090.9	17095.1	7		7.12		3.559	8.91	5.116	4.122	4.045																					8.001		5.839	2.14608	0.367542	0.811141	5.116	3.559	8.91
17097.2	17095.1	17098.5	3						5.163					1.888																		8.616		5.22233	3.36439	0.644232	1.94243	5.163	1.888	8.616
17099.7	17098.5	17100.6	4						5.799					1.886		5.026												4.993						4.426	1.7338	0.391731	0.866901	5.0095	1.886	5.799
17101.5	17100.6	17102.9	7				5.096							1.823								3.657	3.255			1.648		5.037					4.28	3.54229	1.4043	0.396439	0.530776	3.657	1.648	5.096
17104.2	17102.9	17105.9	8				5.066			5.534				1.759		4.753			4.78				3.162		7.077		7.138							4.90862	1.81657	0.370077	0.642254	4.923	1.759	7.138
17107.5	17105.9	17108.7	9	8.533						5.576		6.605			4.402	4.844			5.453							1.852	7.542			7.229				5.78178	1.99426	0.344921	0.664753	5.576	1.852	8.533
17109.9	17108.7	17111.2	7				5.748	18.333								4.986			5.423				3.321				7.217			7.175				7.45757	4.9782	0.667536	1.88158	5.748	3.321	18.333
17112.5	17111.2	17113.6	11	8.659		5.909	5.807			5.509	11.036	7.979			5.761				5.334						5.1		7.202					15.071		7.57882	3.07008	0.405087	0.925663	5.909	5.1	15.071
17114.7	17113.6	17116.8	10	8.308	13.158	6.66	5.942					8.43							5.819				4.263	8.649		2.191						15.102		7.8522	3.88763	0.495101	1.22938	7.484	2.191	15.102
17118.9	17116.8	17120.5	12			6.395	6.264	19.795		7.033	11.51	8.13			6.033								4.415	9.231		1.965	7.547		11.246					8.297	4.4957	0.541847	1.2978	7.29	1.965	19.795
17122	17120.5	17123.1	10			6.861		20.113		7.058			8.047	3.007								3.952		7.991	7.414			4.653	11.167					8.0263	4.85108	0.604398	1.53405	7.236	3.007	20.113
17124.2	17123.1	17125.3	12		11.911	6.467	7.142	19.494	9.259		12.171			3.024	4.846							4.008	5.693			2.101			11.095					8.10092	4.95157	0.611235	1.42939	6.8045	2.101	19.494
17126.3	17125.3	17127.6	6			6.731				7.933			7.364		5.118									8.381			6.052							6.92983	1.21603	0.175477	0.49644	7.0475	5.118	8.381
17129	17127.6	17130	12		10.172	6.784			9.46	8.417		10.315	7.043	3.161	5.726				9.936				6.194				6.418	6.871						7.54142	2.16642	0.28727	0.625393	6.957	3.161	10.315
17131.1	17130	17132.3	7		10.216		8.158	17.8								10.575			9.783					9.616								24.138		12.898	5.85803	0.454181	2.21413	10.216	8.158	24.138
17133.4	17132.3	17135.6	3			8.872					14.782																					24.101		15.9183	7.67783	0.482326	4.4328	14.782	8.872	24.101
17137.7	17135.6	17140.2	8			9.626										10.562	16.534					7.23	9.327						17.583	10.867			7.092	11.1026	3.93262	0.354206	1.39039	10.094	7.092	17.583
17142.7	17140.2	17149.2	6														16.414			29.422		7.791	9.458				13.855						7.877	14.1362	8.24922	0.583554	3.36773	11.6565	7.791	29.422
17155.7	17149.2	17156.7	19	47.686	52.847		54.884		60.578		47.214	44.976	9.699		37.212		41.555	33.854	38.851	39.355	16.4	22.353			37.131		22.221		50.002			59.837	21.271	38.8382	14.767	0.380217	3.38777	39.355	9.699	60.578
17157.8	17156.7	17158.3	12			43.535		43.831		37.912			8.095			31.313		34.003	38.15				29.22			16.957		44.832	50.191	49.823				35.6552	12.8228	0.359634	3.70162	38.031	8.095	50.191
17158.8	17158.3	17160.2	6										8.084	11.824							15.071			45.644	36.929						46.116			27.278	17.5589	0.643701	7.16838	26	8.084	46.116
17161.8	17160.2	17164.8	6										6.77			30.38				30.092	15.315	22.761											21.276	21.099	9.03968	0.428441	3.69044	22.0185	6.77	30.38
17167.9	17164.8	17171.4	3														19.126				14.812								15.669					16.5357	2.28385	0.138117	1.31858	15.669	14.812	19.126
17174.8	17171.4	17176.7	7	15.694													14.289	14.628						14.507			9.525	13.22	16.119					13.9974	2.18818	0.156327	0.827053	14.507	9.525	16.119
17178.5	17176.7	17179.7	5					18.324									16.984							14.172		1.765			15.077					13.2644	6.62911	0.499767	2.96463	15.077	1.765	18.324
17180.8	17179.7	17182.5	3														16.816							13.981	9.286									13.361	3.80309	0.284641	2.19572	13.981	9.286	16.816
17184.2	17182.5	17188.3	3												4.361		16.561					4.153												8.35833	7.10448	0.849988	4.10177	4.361	4.153	16.561
17192.3	17188.3	17194.4	6		6.93									1.588	4.28							3.66		2.921									3.515	3.81567	1.7772	0.465765	0.72554	3.5875	1.588	6.93
17196.4	17194.4	17197.9	4				3.557		3.508		6.833													2.694										4.148	1.83323	0.441956	0.916616	3.5325	2.694	6.833
17199.5	17197.9	17200	2						3.763		7.119																							5.441	2.37305	0.436142	1.678	5.441	3.763	7.119
17200.5	17200	17203.6	1								7.155																							7.155	#DIV/0!	#DIV/0!	#DIV/0!	7.155	7.155	7.155
17206.8	17203.6	17209.9	6				3.259		2.249		7.237			0.448											3.146							3.711		3.34167	2.23259	0.668108	0.911453	3.2025	0.448	7.237
17213	17209.9	17214.7	1																													4.804		4.804	#DIV/0!	#DIV/0!	#DIV/0!	4.804	4.804	4.804
17216.4	17214.7	17218.7	2											0.528																		4.619		2.5735	2.89277	1.12406	2.0455	2.5735	0.528	4.619
17221.1	17218.7	17222.5	3											0.455										4.318								4.72		3.16433	2.35495	0.744215	1.35963	4.318	0.455	4.72
17224	17222.5	17232.6	1																					3.992										3.992	#DIV/0!	#DIV/0!	#DIV/0!	3.992	3.992	3.992
17251.6	17243	17256.9	2						1.613					0.638																				1.1255	0.689429	0.612554	0.4875	1.1255	0.638	1.613
17262.2	17256.9	17263.9	1						1.678																									1.678	#DIV/0!	#DIV/0!	#DIV/0!	1.678	1.678	1.678
17265.5	17263.9	17268.9	1						1.781																									1.781	#DIV/0!	#DIV/0!	#DIV/0!	1.781	1.781	1.781
17272.2	17268.9	17280.9	1						1.466																									1.466	#DIV/0!	#DIV/0!	#DIV/0!	1.466	1.466	1.466
17359.8	17351.1	17366.9	4				3.441		3.255					0.421										3.757										2.7185	1.54562	0.568556	0.77281	3.348	0.421	3.757
17374.1	17366.9	17377.2	4					7.615	1.948					0.458										3.482										3.37575	3.08406	0.913592	1.54203	2.715	0.458	7.615
17380.3	17377.2	17381.5	3					7.853	1.832					0.458																				3.381	3.93333	1.16336	2.27091	1.832	0.458	7.853
17382.8	17381.5	17391.4	1											0.475																				0.475	#DIV/0!	#DIV/0!	#DIV/0!	0.475	0.475	0.475
18568.8	18559.5	18578	1																	13.718														13.718	#DIV/0!	#DIV/0!	#DIV/0!	13.718	13.718	13.718
18834	18824.6	18837.5	2																					4.177					10.754					7.4655	4.65064	0.622951	3.2885	7.4655	4.177	10.754
18840.9	18837.5	18843.4	3																	21.735				3.941						13.633				13.103	8.90883	0.679908	5.14352	13.633	3.941	21.735
18845.9	18843.4	18847.1	2																	23.258										13.541				18.3995	6.87096	0.373432	4.8585	18.3995	13.541	23.258
18848.2	18847.1	18850.1	3																	23.759									19.169	13.478				18.802	5.15032	0.273924	2.97354	19.169	13.478	23.759
18852	18850.1	18854.2	1																	21.99														21.99	#DIV/0!	#DIV/0!	#DIV/0!	21.99	21.99	21.99
18856.5	18854.2	18858.9	1																	16.73														16.73	#DIV/0!	#DIV/0!	#DIV/0!	16.73	16.73	16.73
18861.2	18858.9	18870.7	1																	17.13														17.13	#DIV/0!	#DIV/0!	#DIV/0!	17.13	17.13	17.13
19317.2	19307.6	19326.9	1										6.984																					6.984	#DIV/0!	#DIV/0!	#DIV/0!	6.984	6.984	6.984
19367.5	19357.8	19368.2	1																	13.48														13.48	#DIV/0!	#DIV/0!	#DIV/0!	13.48	13.48	13.48
19369	19368.2	19370	1																	13.553														13.553	#DIV/0!	#DIV/0!	#DIV/0!	13.553	13.553	13.553
19371	19370	19380.7	1																	14.691														14.691	#DIV/0!	#DIV/0!	#DIV/0!	14.691	14.691	14.691
20401	20390.8	20401.6	1						1.642																									1.642	#DIV/0!	#DIV/0!	#DIV/0!	1.642	1.642	1.642
20402.2	20401.6	20412.5	1						1.652																									1.652	#DIV/0!	#DIV/0!	#DIV/0!	1.652	1.652	1.652
21711.8	21700.9	21722.6	1																					3.025										3.025	#DIV/0!	#DIV/0!	#DIV/0!	3.025	3.025	3.025
22148	22136.9	22159.1	1										10.307																					10.307	#DIV/0!	#DIV/0!	#DIV/0!	10.307	10.307	10.307
